# Supplementary material for: Quantitative proteomics of heat-treated human cells show an across-the-board mild depletion of housekeeping proteins to massively accumulate few HSPs
Source: Cell Stress Chaperones. 2015 Apr 8;20(4):605–20. doi: 10.1007/s12192-015-0583-2 (PMC4463922; doi:10.1007/s12192-015-0583-2)
Supplement: Supplementary file 5 — Raw iBAQ data containing 4’585 detected polypeptides in Jurkat human cells that were either continuously at 37 °C as controls or heat-treated at 41 °C for 2 and 4 h and thereafter for 2 and 6 h again at 37 °C. This dataset is thus composed of 24 independent biological samples of treated and control triplicates at four time points (Fig. 1) : a triplicate at 2 h 41 °C, a control triplicate at 2 h 37 °C, a triplicate at 4 h 41 °C, a control triplicate at 4 h 37 °C, a triplicate at 6 h, 2 h after HS, a control triplicate at 6 h always at 37 °C, a triplicate at 10 h, 6 h after HS, a control triplicate at 10 h always at 37 °C. (XLSX 31957 kb) [file 12192_2015_583_MOESM5_ESM.xlsx]

## Sheet: IBAQ data
						120 minutes-control at 37°C			120 minutes-heat shock at 41°C				240 minutes-control at 37°C			240 minutes-heat shock at 41°C				360 minutes-control at 37°C			360 minutes-heat shock at 41°C				600 minutes-control at 37°C			600 minutes-heat shock at 41°C
						Replicate 1	Replicate 2	Replicate 3	Replicate 1	Replicate 2	Replicate 3		Replicate 1	Replicate 2	Replicate 3	Replicate 1	Replicate 2	Replicate 3		Replicate 1	Replicate 2	Replicate 3	Replicate 1	Replicate 2	Replicate 3		Replicate 1	Replicate 2	Replicate 3	Replicate 1	Replicate 2	Replicate 3
Protein IDs	Majority protein IDs	Protein names	Gene names	Sequence length	Sequence lengths	iBAQ L 5719	iBAQ L 5720	iBAQ H 5721	iBAQ H 5719	iBAQ H 5720	iBAQ L 5721		iBAQ L 5722	iBAQ L 5723	iBAQ H 5724	iBAQ H 5722	iBAQ H 5723	iBAQ L 5724		iBAQ L 5835	iBAQ L 5836	iBAQ H 5837	iBAQ H 5835	iBAQ H 5836	iBAQ L 5837		iBAQ L 5838	iBAQ L 5839	iBAQ H 5840	iBAQ H 5838	iBAQ H 5839	iBAQ L 5840
A0A5B9;P01850	A0A5B9;P01850	T-cell receptor beta-2 chain C region;T-cell receptor beta-1 chain C region	TRBC2;TRBC1	178	178;177	1790400	1863200	75593	820760	801590	72587		648990	454980	396790	514720	257140	499510		3148100	1427200	1725200	1330200	931680	1640000		1750100	2277500	1750600	1423100	1482100	1741400
A0AVT1;A0AVT1-2;H0Y8S8;A0AVT1-3;A0AVT1-4	A0AVT1;A0AVT1-2;H0Y8S8	Ubiquitin-like modifier-activating enzyme 6	UBA6	1052	1052;578;271;389;340	40925	101050	102800	25831	100100	118160		55067	84323	70086	85619	64962	63376		147600	121290	91737	112270	122000	103390		275770	222270	279760	352410	219730	277160
A0FGR8-6;A0FGR8;A0FGR8-2;A0FGR8-4;C9JGI7;A0FGR8-5;F2Z3K9;A6NFV7	A0FGR8-6;A0FGR8;A0FGR8-2;A0FGR8-4;C9JGI7	Extended synaptotagmin-2	ESYT2	942	942;921;893;527;527;328;328;223	993790	1427800	859040	988830	1446900	913200		423110	798210	580790	692050	770830	586130		1427000	1282900	1218500	1469800	1304600	1102800		1909600	1770300	1830900	1898600	1773800	1729900
A1L0T0;E9PJS0;C9JNI8;E9PL44	A1L0T0	Acetolactate synthase-like protein	ILVBL	632	632;262;225;166	324190	287670	149870	414250	291030	153760		95294	162980	145500	151430	139940	107680		500610	435040	287570	539550	422130	229390		874320	739780	730320	935200	776630	665060
A2A274;Q99798;F5H2A5;B4DEC3;B4DW08	A2A274;Q99798;F5H2A5;B4DEC3;B4DW08	Aconitate hydratase, mitochondrial	ACO2	805	805;780;761;501;491	3464600	2664700	1579500	3104300	2550900	1714400		1053400	1500000	1022900	1585500	1516900	1012400		4951100	2820400	2436500	4592100	2799900	2576500		6695900	4750900	4525200	6165000	4942800	4462900
A2A2G4;Q9Y672;B4DHV8	A2A2G4;Q9Y672	Dolichyl pyrophosphate Man9GlcNAc2 alpha-1,3-glucosyltransferase	ALG6	509	509;507;254	0	34071	20125	0	27209	24617		0	20773	0	0	17434	0		22527	20839	23172	20619	19162	24862		16345	33476	43215	19837	35262	43966
A2A2Q9;Q9Y312	A2A2Q9;Q9Y312	Uncharacterized protein C20orf4	C20orf4	398	398;384	49443	419310	128290	33635	377480	149620		130110	150630	105400	170990	131500	106700		567160	182190	297560	458600	201400	288920		257720	405240	415480	301500	417970	468930
A2RRP1;A2RRP1-2;H0Y5G7;C9JCM7	A2RRP1;A2RRP1-2;H0Y5G7	Neuroblastoma-amplified sequence	NBAS	2371	2371;2251;1419;281	3502.4	63938	45261	3656.8	58878	46288		22313	31946	34292	30175	29971	35143		48947	42346	55628	37785	45340	52903		63681	56999	107300	54913	52956	106650
A2RTX5;A2RTX5-2;B7ZLP8	A2RTX5;A2RTX5-2;B7ZLP8	Probable threonine--tRNA ligase 2, cytoplasmic	TARSL2	802	802;707;766	0	22815	14079	0	19281	11737		8915.6	4298.4	5387.4	12593	4395.2	5114.7		0	0	0	0	0	0		0	0	8631.9	0	0	10782
A3KMH1;A3KMH1-3;E2QRD0;A3KMH1-2;A8MYW7;C9JBW2	A3KMH1;A3KMH1-3;E2QRD0;A3KMH1-2	Uncharacterized protein KIAA0564	KIAA0564	1905	1905;1872;1809;1039;481;121	4646.8	33751	31597	6608	38444	30011		10991	27851	15031	19703	27365	15532		1409.3	5952.4	14961	1570	5664	11727		108230	10150	12951	69574	8995.8	9659.5
A3KN83;A3KN83-2;A3KN83-3;A3KN83-4;F8W8H8;Q9Y2G9;Q9Y2G9-3	A3KN83;A3KN83-2;A3KN83-3	Protein strawberry notch homolog 1	SBNO1	1393	1393;1392;1391;732;732;1366;1309	55229	85515	71255	441590	74183	61661		119000	58966	31888	54261	54836	28270		23910	66603	71283	20990	71978	71862		82932	49709	138090	110950	54281	133180
A4D1E9;C9JNI1;C9J8R7;A4D1E9-2;C9JEQ8	A4D1E9;C9JNI1;C9J8R7;A4D1E9-2	GTP-binding protein 10	GTPBP10	387	387;236;210;308;243	0	17709	47783	0	14612	38039		15200	26867	14015	20467	17031	17466		15137	36738	28274	17805	35397	27046		34190	47839	55596	32416	35933	47736
A4D1S0;A4D1S0-2	A4D1S0;A4D1S0-2	Killer cell lectin-like receptor subfamily G member 2	KLRG2	409	409;314	0	3874.9	10623	0	3139.6	13608		2609.4	3125.6	5458	6221.1	4015.8	5458.4		6797.3	0	4296.4	5893.2	0	4096.2		4083.7	0	7854.6	4354.1	0	7308.2
A4D1W8;Q9UM22;C9JYS3;D6RIH7	A4D1W8;Q9UM22;C9JYS3	Mammalian ependymin-related protein 1	UCC1;EPDR1	344	344;224;163;122	42467	97719	113530	44645	91457	97797		66187	102180	77371	99944	91316	76487		94498	96270	120900	96708	123480	105870		152020	198720	180680	206000	257200	174860
A4D2Q0;E9PHI4;O94901;E9PF23;O94901-5;E9PDU4;H0Y6N5;H0Y742;E7EP45;O94901-3;F8WD13;O94901-2;C9JK55	A4D2Q0;E9PHI4;O94901;E9PF23;O94901-5;E9PDU4;H0Y6N5	SUN domain-containing protein 1	UNC84A;SUN1	974	974;822;812;785;702;682;634;710;583;341;278;257;174	0	3231.4	2034.4	0	4837.1	2918.4		558.86	3045.3	1500.9	821.85	3939.3	2446.2		7831.3	1183	6130.2	5479.4	2479.5	5402		3063.8	4152.3	5345.7	4214.7	6210.5	4846.8
A4FU69;A4FU69-3;E7EVS9;H0Y843;A4FU69-4;B5MEA3;A4FU69-2;A8MSY9;F5GYL2;H0Y4M1;C9JTD7;C9J1E6	A4FU69;A4FU69-3;E7EVS9;H0Y843;A4FU69-4;B5MEA3;A4FU69-2;A8MSY9;F5GYL2;H0Y4M1;C9JTD7;C9J1E6	EF-hand calcium-binding domain-containing protein 5	EFCAB5	1503	1503;1379;1379;1185;975;975;926;926;856;856;127;103	0	41908	30834	0	42541	37251		16046	31514	3570.9	28004	31409	4892.7		8516.8	70342	62111	8330.5	71072	60574		77838	29206	94316	93130	30020	104950
A5PL33;A5PL33-2;A5PL33-3;E7ENE9;C9J5U6	A5PL33;A5PL33-2;A5PL33-3;E7ENE9;C9J5U6	Protein KRBA1	KRBA1	1030	1030;1029;969;969;103	0	0	0	0	0	0		0	0	0	0	0	0		0	8115.1	5732.9	0	6871.4	4668.6		19069	9544.3	11210	17040	7308.8	10606
A5YKK6;A5YKK6-2;A5YKK6-3;F8WA87;B5MDN3;A5YKK6-4;B3KPW6;F5H1F4	A5YKK6;A5YKK6-2;A5YKK6-3;F8WA87;B5MDN3;A5YKK6-4	CCR4-NOT transcription complex subunit 1	CNOT1	2376	2376;2371;2150;2150;1227;1551;1070;316	80453	355280	154640	89802	325280	202080		120180	166040	108080	171010	151050	108990		381430	445480	347050	386810	403510	364160		772440	578240	702090	819230	527960	744440
A5YVE9;P08559;P08559-3;P08559-2;Q5JPU3;P29803;Q5JPU1;Q5JPU0;Q5JPT9;Q5JPU2	A5YVE9;P08559;P08559-3;P08559-2	Pyruvate dehydrogenase E1 component subunit alpha, somatic form, mitochondrial	PDHA1	428	428;390;359;397;109;388;205;180;204;121	1130300	1372500	934870	1162500	1327800	817130		570060	815320	646610	902430	899770	603950		2100600	1355800	1415400	2201300	1335000	1055000		1555400	1929000	2250300	1757200	1853200	2012000
A6NCE7;Q9GZQ8;Q9H492-2;Q9H492	A6NCE7;Q9GZQ8	Microtubule-associated proteins 1A/1B light chain 3 beta 2;Microtubule-associated proteins 1A/1B light chain 3B	MAP1LC3B2;MAP1LC3B	125	125;125;125;121	1483100	2213100	1718300	1899600	2266900	2019500		933440	1225600	1295700	1498800	1246900	1637400		2826300	2185200	1447100	2442800	2159700	1714000		3004100	2631700	2678400	3889700	2554800	3198800
A6NCK0;Q13564;A6NFN4;A8MU28	A6NCK0;Q13564;A6NFN4;A8MU28	NEDD8-activating enzyme E1 regulatory subunit	NAE1	537	537;534;528;445	817130	697710	382750	645650	652130	374910		221400	399890	300480	365870	365260	344010		1339400	902640	934810	1191600	926640	813040		1697600	1632200	1811300	1851500	1750800	1651800
A6NCZ6;Q9BWM7	A6NCZ6;Q9BWM7	Sideroflexin-3	SFXN3	325	325;325	0	436940	240370	0	412820	309310		153400	214300	62680	177350	195670	77549		796060	462560	338280	785710	450390	379450		295860	664250	572550	312290	671460	557510
A6NDG6	A6NDG6	Phosphoglycolate phosphatase	PGP	321	321	330730	519020	306060	297770	452430	340220		301300	188750	167200	481020	220520	163320		67454	263650	413130	73455	271990	496990		1190600	939890	950570	1219500	758380	1086700
A6NDU8	A6NDU8	UPF0600 protein C5orf51	C5orf51	294	294	155410	420250	207090	172900	299080	234680		193710	299440	143620	293120	262990	142120		170640	303900	218320	154460	262980	277660		459860	642500	496930	446220	544530	608500
A6NDY9;F8WE98	A6NDY9		FLNA	2315	2315;591	52614	79169	26641	44871	60291	22844		16203	13314	19556	25187	11970	19832		64884	39324	39016	41178	40268	44035		47521	81577	60979	49349	69625	55081
A6NE05;P61254;Q9UNX3;E5RIT6;E5RHH1	A6NE05;P61254;Q9UNX3;E5RIT6	60S ribosomal protein L26;60S ribosomal protein L26-like 1	RPL26;RPL26L1	153	153;145;145;128;39	21104000	20719000	11432000	21319000	19859000	11253000		5345800	7857600	6551700	8702200	7957300	6016000		17425000	9750200	12356000	17655000	11431000	10617000		11453000	13000000	15007000	14195000	12846000	14431000
A6NFI3	A6NFI3	Zinc finger protein 316	ZNF316	1004	1004	14229	5375.7	6859.6	12543	6425.9	7158.1		0	2184.9	4729.3	0	2887.7	5358.9		53094	35560	24363	65898	35881	23684		82384	44550	78196	85628	41899	77759
A6NFN2;Q8IZP0;F8WA56;Q8IZP0-9;Q8IZP0-6;Q8IZP0-5;Q8IZP0-3;Q8IZP0-4;Q8IZP0-2;F8WA55;Q8IZP0-7;F5H1G9;Q8IZP0-8;Q8IZP0-10;B4DQ58;Q9NYB9;Q9NYB9-4;E7EP65;E7EW77;Q9NYB9-2;E9PEZ7	A6NFN2;Q8IZP0;F8WA56;Q8IZP0-9;Q8IZP0-6;Q8IZP0-5;Q8IZP0-3;Q8IZP0-4;Q8IZP0-2;F8WA55;Q8IZP0-7;F5H1G9;Q8IZP0-8;Q8IZP0-10;B4DQ58	Abl interactor 1	ABI1	509	509;508;482;481;480;476;452;451;446;423;422;394;393;388;329;513;507;486;480;475;458	341580	375090	364660	385460	442000	374810		102160	313900	218160	212190	274970	221910		216130	569310	362950	284520	613520	381320		1162700	1031500	1423600	1183700	829690	1996800
A6NFV8;Q96EV8;F5GY46;Q96EV8-2;D6RCT8;D6RAX1	A6NFV8;Q96EV8;F5GY46;Q96EV8-2;D6RCT8;D6RAX1	Dysbindin	DTNBP1	352	352;351;303;303;208;44	0	0	18223	0	0	19551		259450	17110	13197	68424	20559	12397		62525	0	47377	73035	0	30071		86314	60067	57265	106340	70298	55282
A6NFX8;Q9UKK9;A6NHE8;A6NJU6;A6NCQ0;H0YEY4;C9JYY9	A6NFX8;Q9UKK9;A6NHE8;A6NJU6	ADP-sugar pyrophosphatase	NUDT5	232	232;219;189;186;180;137;98	8680600	6532400	4197700	8657600	6175500	4249300		3126500	4180700	2985800	4641200	4311600	2808400		11446000	6953900	4951700	12006000	7035200	5533400		10138000	8037600	11257000	11026000	7995900	10923000
A6NGW8;F6XZQ7;P28161;E9PHN6;E9PEM9;E9PLF1;E9PHN7;Q4JNT8	A6NGW8;F6XZQ7;P28161;E9PHN6;E9PEM9;E9PLF1;E9PHN7;Q4JNT8	Glutathione S-transferase Mu 2	GSTM2;GSTM4	237	237;220;218;193;191;148;179;157	17821	0	16224	16673	0	17882		0	0	0	0	0	0		11214	4475.8	5666.7	8886.4	4119.9	8316.5		0	7801.9	19426	0	12624	17389
A6NHL2;A6NHL2-2	A6NHL2;A6NHL2-2	Tubulin alpha chain-like 3	TUBAL3	446	446;406	0	39056	69033	0	28304	61464		39743	14610	29741	61740	15859	20358		183370	86145	71952	223430	97183	66039		94263	49022	97540	107950	28079	122180
A6NHQ2	A6NHQ2	rRNA/tRNA 2-O-methyltransferase fibrillarin-like protein 1	FBLL1	333	333	1614900	1022600	710170	1806200	1081000	692850		397570	696260	559280	653640	731320	495400		2309700	1126400	1008500	2198500	1225800	993500		2646400	1432800	1974400	2806100	1529300	1845100
A6NHR9;A6NHR9-2;A6NHR9-3	A6NHR9;A6NHR9-2	Structural maintenance of chromosomes flexible hinge domain-containing protein 1	SMCHD1	2005	2005;1917;762	53135	155100	107500	46614	119410	119430		52557	93953	73510	66220	77834	65174		208380	335280	253680	191160	282890	272600		714050	488860	554290	676540	405480	543020
A6NIH7;Q13432;Q13432-2;C9JSK0	A6NIH7	Protein unc-119 homolog B	UNC119B	251	251;240;220;208	0	186380	123570	0	162840	140290		78030	124630	57776	125040	113020	67937		431310	309920	204330	454270	313010	208020		474480	469120	612210	547140	421360	599750
A6NIW2;Q5JSL3;D3YTH2;E9PCD6;Q9BZ29-4;A8MWZ5;Q9BZ29;Q9BZ29-5;Q9BZ29-3;Q6ZSL5;E9PFM9	A6NIW2;Q5JSL3	Dedicator of cytokinesis protein 11	DOCK11	2077	2077;2073;2101;2094;2093;2079;2069;2068;2061;1393;1253	0	4256.4	4864.2	0	4441.6	4419.2		1196.7	5176.1	2261.1	1208.2	5386.9	2280.8		4533.1	7201.4	7846.4	4601.4	8158.8	9877.4		11847	16497	19198	13237	16716	20235
A6NJZ9;Q8WTT2;F5H677	A6NJZ9;Q8WTT2;F5H677	Nucleolar complex protein 3 homolog	NOC3L	800	800;800;501	203380	378520	311740	214940	370000	292890		197770	206800	170370	358870	208040	146880		250220	471930	304990	230560	514090	286270		885490	599060	983050	1231200	799180	692260
A6NKF1;F8WC89	A6NKF1;F8WC89	SAC3 domain-containing protein 1	SAC3D1	404	404;358	0	33237	24086	0	29901	17497		12317	17606	15647	16445	15000	13769		0	11939	3145.9	0	12585	4521.5		24831	22226	30918	21512	20133	27409
A6NKT7;Q7Z3J3;C9JX22;O14715;B4DZH4;Q99666;F8W705;Q99666-2;C9J149;Q7Z3J3-2;C9J6W1;H0YBN8	A6NKT7;Q7Z3J3;C9JX22;O14715;B4DZH4;Q99666	RanBP2-like and GRIP domain-containing protein 3;RanBP2-like and GRIP domain-containing protein 4;RANBP2-like and GRIP domain-containing protein 8;RANBP2-like and GRIP domain-containing protein 5/6	RGPD3;RGPD4;RGPD8;RGPD5	1758	1758;1758;1125;1765;1125;1765;904;904;156;155;152;98	51972	61936	14446	48386	34422	29353		27534	23899	0	19683	19452	0		83386	19170	25060	96962	33301	25836		110040	49788	71772	127360	47311	74277
A6NMH8;E9PIF1;P60033;H0YDJ9;H0YDL9;E9PRJ8;E9PJK1;H0YEE2;E9PM31	A6NMH8;E9PIF1;P60033;H0YDJ9;H0YDL9;E9PRJ8;E9PJK1	CD81 antigen	CD81	274	274;242;236;225;221;209;165;148;93	1487100	656050	392130	1684600	735050	516550		288510	410640	670390	495230	431660	581930		1337900	1065200	772250	1557200	1328100	817140		2208100	1382600	1528300	2320800	1518400	1519200
A6NMQ1;P09884	A6NMQ1;P09884	DNA polymerase;DNA polymerase alpha catalytic subunit	POLA1	1468	1468;1462	1636.4	48976	34466	1435.1	47260	28508		24709	33247	38971	40002	34817	32183		28366	50894	31801	22418	50855	26230		42064	60525	93610	43393	55196	66735
A6NN80;E5RK69;E5RK63;E5RJF5;E5RFF0;E5RI05;E5RJR0;E5RIU8;H0YC77	A6NN80;E5RK69	Annexin	ANXA6	667	667;460;150;130;156;129;110;94;91	21408000	18262000	10067000	21721000	17765000	11313000		6619300	8952900	6700400	10562000	9498000	7530800		30095000	16842000	13693000	34561000	15751000	14650000		27278000	25198000	22870000	30916000	25450000	26326000
A6PW55;Q15906	A6PW55;Q15906	Vacuolar protein sorting-associated protein 72 homolog	VPS72	375	375;364	0	128980	95075	0	76308	107320		0	39029	0	0	30365	0		32227	0	12730	27547	0	13218		14869	27875	18780	20710	19483	19417
A6PW57;Q99755-3;Q99755-4;Q99755-2;A2A5X0	A6PW57;Q99755-3;Q99755-4;Q99755-2;A2A5X0		PIP5K1A	550	550;549;522;500;101	6516.7	12842	8284.5	8640.9	13980	10947		6882	12506	14572	10042	11700	10442		0	0	0	0	0	0		0	0	0	0	0	0
A6QL63;A6QL63-3;A6QL63-2	A6QL63;A6QL63-3;A6QL63-2	Ankyrin repeat and BTB/POZ domain-containing protein BTBD11	BTBD11	1104	1104;1007;985	11875	15123	10545	12547	10170	8440.8		5776.3	11078	8626	9862.3	9533.1	7521.7		53143	37993	24433	49954	44879	22778		80504	41742	50305	89951	46775	50712
A7MAP0;Q9ULV4;B4E3S0;H0YHL7;F8VVB7;F8VTT6;F8VRE9;F8VSA4;F8VUX3;F8W1H8;F8VV53;F8W759;Q6QEF8;Q6QEF8-5;Q6QEF8-2;Q6QEF8-3;Q6QEF8-4;B3KRY9	A7MAP0;Q9ULV4;B4E3S0;H0YHL7	Coronin-1C	CORO1C	480	480;474;369;165;181;169;163;162;159;151;125;542;472;472;286;285;237;214	3057600	3978200	2748000	3914300	3804100	2704500		1365700	2175300	1486300	2290300	2286400	1401700		2508200	3010200	2366500	2491900	3278800	2488600		3872500	4521700	4568200	4440700	4687900	4408100
A7YIJ8;P35241;F5H1A7;A7YIK0;E9PNV3;E9PQ82;A7YIK3;H0YE16;E9PKN5	A7YIJ8;P35241;F5H1A7	Radixin	RDX	604	604;583;447;200;148;116;257;253;51	0	28829	8768.2	0	33700	12324		16008	8813.4	7551.6	25753	6989.5	13800		47136	30360	8235.6	53283	36481	9014.1		62646	32741	102140	38770	32443	96291
A8CG34;A8CG34-2;Q96HA1;A8MXF9;Q96HA1-3;Q96HA1-2;C9J370;Q6PJE2;C9JER0;F6STJ3;C9JFL1	A8CG34;A8CG34-2;Q96HA1;A8MXF9;Q96HA1-3;Q96HA1-2;C9J370;Q6PJE2;C9JER0;F6STJ3;C9JFL1	Nuclear envelope pore membrane protein POM 121C;Nuclear envelope pore membrane protein POM 121;POM121 and ZP3 fusion protein	POM121C;POM121;POMZP3	1229	1229;987;1249;999;999;984;250;187;154;115;107	0	0	0	0	0	0		12414	0	0	15159	0	0		7607.9	5811.1	0	6940.5	7835.7	0		24997	23367	0	27460	20126	0
A8K1U6;Q00537;F5H6Z0;B7Z8T0;Q07002-3;Q00536;Q07002-2;Q07002;F5H203;E5RGN0;E9PMF2;D6RA44	A8K1U6;Q00537;F5H6Z0;B7Z8T0;Q07002-3;Q00536;Q07002-2;Q07002;F5H203;E5RGN0	Cyclin-dependent kinase 17;Cyclin-dependent kinase 16;Cyclin-dependent kinase 18	CDK17;CDK16;CDK18	523	523;523;470;601;504;496;474;472;448;393;284;180	0	3223800	938340	0	3190000	941090		687150	1007800	648720	1075900	1019400	630080		43372	1634300	1429000	42737	1692700	1460800		3105300	3420500	3782400	3561000	3566700	3567000
A8K4L9	A8K4L9	Nucleolysin TIAR	TIAL1	392	392	0	0	0	0	0	0		0	0	0	0	0	0		6261.8	12307	0	5520.9	10049	0		34136	19123	24621	27127	27701	28045
A8K7Q2	A8K7Q2		HSPA8	410	410	899820	1122700	666210	1040000	1371900	743090		369160	442160	514470	684420	536340	468450		424240	490710	477500	671120	508900	511580		482470	878760	747650	662930	839880	853520
A8MSH5;Q9BY42;A2A2L5;A2A2L6	A8MSH5;Q9BY42;A2A2L5;A2A2L6	UPF0549 protein C20orf43	C20orf43	336	336;306;277;230	2454400	1492900	660000	2727900	1210500	708220		444650	561930	498150	614500	508190	537790		375570	1160100	860550	375860	1184600	727470		1517800	1237800	1847100	1807100	1284900	1698300
A8MSQ1;O94880;O94880-2	A8MSQ1;O94880;O94880-2	PHD finger protein 14	PHF14	948	948;888;663	11406	98090	79431	28315	101210	70458		16371	35683	47527	29600	32413	52602		48522	157090	33911	53671	214280	34688		261670	99547	58767	722470	94439	59519
A8MU24;P42785;B7Z7Q6;E9PNJ1;E9PNF7;E9PIG4;E9PKN6;E9PQN3;E9PL85;E9PQB5;E9PLY4;E9PL49;E9PR42	A8MU24;P42785;B7Z7Q6;E9PNJ1;E9PNF7	Lysosomal Pro-X carboxypeptidase	PRCP	517	517;496;391;164;116;234;192;183;148;145;100;43;26	14955	73195	45532	14618	63491	54557		23574	34807	34183	34224	29278	39221		18678	39023	86677	16953	34544	83568		120470	53028	73708	120210	53697	71178
A8MU27;B4DUW4;A8MUA9;P55854;P61956;Q6EEV6;P61956-2	A8MU27;B4DUW4;A8MUA9;P55854;P61956;Q6EEV6;P61956-2	Small ubiquitin-related modifier 3;Small ubiquitin-related modifier 2;Small ubiquitin-related modifier 4	SUMO3;SUMO2;SUMO4	147	147;141;135;103;95;95;71	5452000	6867500	3543400	4868000	6805500	4283700		1342500	6353300	2572600	2062500	5782000	2663300		4862300	3379900	3368000	7579500	4704200	4536600		14451000	3953100	9651800	17547000	4762800	8959600
A8MUM1;Q53HC9;D3YTH5;C9J0U9;C9JVR6;F8WDS8;F8WB12;F8WDX0	A8MUM1;Q53HC9;D3YTH5;C9J0U9	Protein TSSC1	TSSC1	414	414;387;314;155;178;132;87;58	91736	956470	594310	123120	860790	581490		240780	355960	624670	391050	399730	507900		846400	844310	813630	1003100	915990	786070		1835300	1223600	1685300	2056900	1309700	1527800
A8MUS3;A8MXA8;P62750	A8MUS3;A8MXA8;P62750	60S ribosomal protein L23a	RPL23A	194	194;158;156	36528000	27313000	19102000	35354000	27498000	18843000		8315600	13533000	14293000	13530000	13841000	13794000		32526000	31951000	21835000	34246000	31943000	21774000		42534000	29783000	39619000	50959000	30341000	39193000
A8MUW5;Q52LJ0;H0YNA1	A8MUW5;Q52LJ0	Protein FAM98B	FAM98B	433	433;330;101	2572600	2553600	1533600	2534700	2453400	1447800		1023500	1542300	898340	1405700	1493500	860100		3417200	3222200	2725400	4369800	3385200	2626300		7208900	5769700	6691800	6935200	6025100	6390000
A8MW06;P62328;Q5T4B6	A8MW06;P62328;Q5T4B6	Thymosin beta-4;Hematopoietic system regulatory peptide	TMSB4X;TMSL4	44	44;44;44	332900000	235580000	98649000	325750000	223280000	101440000		31939000	73993000	39451000	51863000	71904000	45873000		144850000	67411000	45349000	156740000	67900000	48750000		107000000	81338000	134480000	125760000	88071000	133460000
A8MW61;O43660;O43660-2;D6RA26;H0YA24;B7Z982;H0YAA2	A8MW61;O43660;O43660-2	Pleiotropic regulator 1	PLRG1	514	514;514;505;212;156;131;106	1532900	1797700	1150800	1056700	1583100	1119400		611820	1094700	771610	912180	1015600	804390		1430400	1516700	1114600	1079600	1324300	1134900		3048400	2208000	2008600	2551400	1869300	2227000
A8MW92;F8W9L8;A8MW92-4;D3YTE1;A8MXR8;A8MUE8;A8MW92-2;E9PM57;E5RK91	A8MW92;F8W9L8;A8MW92-4;D3YTE1;A8MXR8;A8MUE8;A8MW92-2;E9PM57;E5RK91	PHD finger protein 20-like protein 1	PHF20L1	1017	1017;992;573;513;316;311;285;264;86	0	169830	43860	0	164980	41414		35488	55644	33547	45391	60723	31776		8499	44663	9231.3	10706	41835	9170.8		61210	79560	72439	63764	89930	68437
A8MWK3;P19022	A8MWK3;P19022	Cadherin-2	CDH2	875	875;906	0	10705	6777.1	0	11804	8128.2		2301.5	5971.5	1323.6	5098	6012.4	2232.9		1106200	19857	10514	1283200	11441	9064.3		0	20935	30278	0	12075	23534
A8MX97;Q13492;F8VPG7;Q13492-2;Q13492-3;E9PN05;E9PLJ8;E9PI56;E9PKP6;H0YCY1;F5GWN7;O60641;E9PDG8;E5RI02;O60641-3;E5RGY9;E5RIJ5;E5RK51;E5RFC6;E5RHK9;E5RFU0;E9PK13	A8MX97;Q13492;F8VPG7;Q13492-2;Q13492-3;E9PN05	Phosphatidylinositol-binding clathrin assembly protein	PICALM	660	660;652;645;632;610;551;185;148;148;244;907;907;902;877;600;582;152;151;149;120;117;105	167290	196840	189820	204130	224270	177440		87775	162460	137420	137650	181670	121180		495340	355240	136360	355240	245780	131370		654000	280870	420040	560830	273730	567680
A8MXP9;P43243;D6REM6;D6R991;H0Y8T4;B7ZAV5;B3KM87;D6RBK5;Q68E03;D6RIA2;D6RE02;D6RBI2;D6R8Z5;D6REK4;D6RCM3;D6RBS2;D6RAY2;D6RAM9;D6R9F3;D6RB45	A8MXP9;P43243;D6REM6;D6R991	Matrin-3	MATR3	895	895;847;794;433;334;559;509;121;283;172;125;109;107;100;99;87;86;81;78;47	9913500	10499000	6799000	10066000	10135000	6531000		4285400	5678900	4161000	6650300	6328600	3905200		13381000	8555700	7990500	13450000	9912200	6618700		15650000	13277000	14345000	18408000	14213000	13379000
A8MXV4	A8MXV4	Nucleoside diphosphate-linked moiety X motif 19, mitochondrial	NUDT19	375	375	125930	119100	85521	118190	96072	84328		34398	55867	59715	55013	53152	77488		60118	57173	32145	52408	43838	28738		98545	129620	168430	112500	125810	134530
A8MYV2;B8ZZ10;B8ZZ09	A8MYV2;B8ZZ10		LUC7L	272	272;182;84	0	0	0	0	0	0		34181	0	0	73489	0	0		0	0	0	0	0	0		0	0	0	0	0	0
A8MZ22;F5HFY4;Q99733;C9JZI7;C9J6D1;A8MXH2;E9PNJ7;E9PKT8;E9PS34;E9PJJ2;E9PNW0;E9PP22;H0YCI4;E9PKI2;C9J1B1	A8MZ22;F5HFY4;Q99733;C9JZI7;C9J6D1;A8MXH2;E9PNJ7;E9PKT8;E9PS34;E9PJJ2;E9PNW0	Nucleosome assembly protein 1-like 4	NAP1L4;NAP1L4b	386	386;386;375;278;178;156;140;169;133;128;107;152;204;78;101	7200000	6726700	3587000	6877400	6709400	3704800		2429900	3693300	2265700	3795900	3642700	2236300		10151000	6010600	4850400	9662400	5935900	4675800		11698000	10097000	9761400	12405000	9713500	9500900
A8MZ71;P14406;D6RGV5;D6RIE3;D6R9C3	A8MZ71;P14406;D6RGV5;D6RIE3;D6R9C3	Cytochrome c oxidase subunit 7A2, mitochondrial	COX7A2	83	83;83;103;91;53	9730300	4580200	2844200	9453900	4442700	3097300		1986800	2774500	1116300	2918500	2685900	1165900		5809700	3354200	3385400	6015000	3290200	3654700		4711200	5034200	4822400	5119300	4602200	5131300
B0I1T2;B0I1T2-4;B0I1T2-3;B0I1T2-2;F8WEW9;F8WAS7	B0I1T2;B0I1T2-4	Unconventional myosin-Ig;Minor histocompatibility antigen HA-2	MYO1G	1018	1018;722;525;230;210;42	979880	1360500	1135400	1049900	1436800	993000		603000	839410	839200	873970	679430	614920		1817800	1552100	1145200	1909200	1701300	1179300		2239800	2026800	2739700	2425200	2014600	2383000
B0QY62;Q9UH99;E9PGW0;B0QY60	B0QY62;Q9UH99;E9PGW0;B0QY60	SUN domain-containing protein 2	UNC84B;SUN2	738	738;717;227;198	18123	41718	20486	14940	34309	23307		22031	40971	53325	31329	37461	51380		58224	0	0	55407	0	0		55889	31056	3096.4	46720	26271	2534.3
B0QY89;Q9Y262;G8JLH4;B0QY90;B3KNG0;C9K0Q7;C9JHP4;H0Y7E6	B0QY89;Q9Y262;G8JLH4;B0QY90;B3KNG0	Eukaryotic translation initiation factor 3 subunit L	EIF3EIP;EIF3L	607	607;564;516;466;297;183;150;109	4577900	3963700	2680400	4604100	3989100	3047000		1516800	2113900	1968800	2442200	2247800	1801200		5019400	3871400	3156700	4693200	3652700	3309100		6059800	5527400	5742700	6785500	5515500	6146700
B0S7P1;P25440-2;H0Y5T9;H0Y6K2;P25440;B0V073;F8VXF8;Q658Y7;H0Y602;B0V072;E9PIQ3;H0Y665;H0YAU3;H0Y799;H0Y801;E9PKQ9	B0S7P1;P25440-2;H0Y5T9;H0Y6K2;P25440;B0V073;F8VXF8;Q658Y7;H0Y602;B0V072	Bromodomain-containing protein 2	BRD2;DKFZp313H139	836	836;836;807;807;801;648;681;681;619;613;401;363;328;296;296;147	27316	266370	148970	30605	268440	188260		103360	117700	66263	85264	108930	86402		104800	248360	271820	151810	248430	255810		661890	286920	511890	685400	317670	455370
B0S7Z6;B0S7Z5;P30508;B0S7Z4;E7ERM2;Q29960;Q29960-2;A2BF26;A2BF25;E7ERM1;A2BF24;P30505;Q9TNN7;Q07000;P30510;B0UY15;E7ETS5;B0UY14;B0V0C1;B0UY12;B0V0B9;Q29963;P04222;B0V0C2;Q95604;P30501;P30504;Q29865;F5GXA6;F8VZB9;A2ABE7;A2AEA4;A2ABE6;A2AEA2;A2ABE5;O19617;P10321;H0Y777;H0Y7C7;E9PQE4;E9PLQ4;H0Y6Q7;H0Y7F5;E9PE03;E9PIT7;E9PME0;E9PL14;Q5SPT7;A8MVU7;E7EN49;E7EQ21;E7EQP4;E7EWC3;E7ENN9;F8VPA9;Q31612;P1374…	B0S7Z6;B0S7Z5;P30508;B0S7Z4;E7ERM2;Q29960;Q29960-2;A2BF26;A2BF25;E7ERM1;A2BF24;P30505;Q9TNN7;Q07000;P30510;B0UY15;E7ETS5;B0UY14;B0V0C1;B0UY12;B0V0B9;Q29963;P04222;B0V0C2;Q95604;P30501;P30504;Q29865	HLA class I histocompatibility antigen, Cw-12 alpha chain;HLA class I histocompatibility antigen, Cw-16 alpha chain;HLA class I histocompatibility antigen, Cw-8 alpha chain;HLA class I histocompatibility antigen, Cw-5 alpha chain;HLA class I histocompatibility antigen, Cw-15 alpha chain;HLA class I histocompatibility antigen, Cw-14 alpha chain;HLA class I histocompatibility antigen, Cw-6 alpha ch…	HLA-C	397	397;372;366;339;326;366;326;397;372;372;368;366;366;366;366;397;396;372;372;368;368;366;366;355;372;366;366;366;403;403;397;397;372;372;368;366;366;261;261;224;131;261;261;224;224;131;131;442;435;435;435;419;419;399;399;363;358;358;349;349;346;338;338;334;334;286;259;259;246;246;246;225;225;225;225;225;224;224;224;213;131;131;131	5595.8	171480	55659	3433.3	109210	81467		0	40990	56478	0	39311	55625		60348	108980	91830	55296	94170	62862		154880	139550	158330	197560	179540	179890
B0S872;G3XAH1;G8JLE1;E7ENW0;E7ERI7;G8JLQ0;Q9UMR5;E9PKC2;Q9UMR5-2;B0UYY2;B0UYY6;A2ABN6;B0S865;B0UYY4;G8JLL2	B0S872;G3XAH1;G8JLE1;E7ENW0;E7ERI7;G8JLQ0;Q9UMR5;E9PKC2;Q9UMR5-2;B0UYY2;B0UYY6;A2ABN6;B0S865;B0UYY4;G8JLL2	Lysosomal thioesterase PPT2	PPT2	308	308;308;308;307;307;302;302;301;301;242;236;200;180;180;180	0	0	0	0	0	0		0	0	0	0	0	0		0	62102	0	0	59356	0		89625	0	57856	63582	0	77018
B0UZZ8;O15213;A2ABB6;Q5HYZ1;H0Y6G3	B0UZZ8;O15213;A2ABB6;Q5HYZ1;H0Y6G3	WD repeat-containing protein 46	WDR46	610	610;610;322;322;322	357800	710970	398910	342050	771470	433340		196150	325600	256990	309330	291670	261830		579100	822200	520350	578080	750970	625980		1067200	830270	917610	911860	804220	898800
B0V043;P26640;H0Y4A6;E7EVJ6;Q5SP20;B4DZ61;A2ABF4;B0V044;H0Y426;H0Y3X9	B0V043;P26640;H0Y4A6	Valine--tRNA ligase	VARS	1264	1264;1264;1183;676;366;297;174;174;288;95	1254700	2054700	1053000	1470400	2170600	1187600		754380	1219300	779290	1184400	1173900	729040		2270500	1845100	1913900	2526200	1970600	1862000		3587200	2942000	3148100	4057800	2850500	2948000
B0YIW6;P48444;E9PEU4;Q6P1Q5;E9PK34	B0YIW6;P48444;E9PEU4	Coatomer subunit delta	ARCN1	552	552;511;423;189;83	1443700	1729300	1328900	1503700	1714400	1387100		634150	1059400	1061800	1029500	1024500	1009300		2270800	1442900	1869300	2269000	1423800	1573600		2979300	2496000	2290700	3567700	2478600	2651200
B1AHD1;P55769	B1AHD1;P55769	NHP2-like protein 1	NHP2L1	132	132;128	27051000	18414000	12204000	27206000	18209000	11473000		6280800	9889900	7074500	10581000	10846000	6395700		36220000	20986000	17920000	40134000	21764000	16734000		42107000	34120000	41979000	52554000	35248000	38453000
B1AK40;Q6P587-2;Q6P587	B1AK40;Q6P587-2;Q6P587	Acylpyruvase FAHD1, mitochondrial	FAHD1	248	248;226;224	119120	159870	73270	79730	139340	89624		40099	78357	59195	52267	69587	62708		100630	107000	98634	91417	95114	120360		445790	438830	236010	431360	390450	282000
B1AK44;Q9UI95;B1AK43;B1AK45;B1AK46	B1AK44;Q9UI95;B1AK43;B1AK45;B1AK46	Mitotic spindle assembly checkpoint protein MAD2B	MAD2L2	224	224;211;198;167;176	0	0	33435	0	0	35270		50592	19128	19915	67931	14559	18361		50778	49741	258150	42433	32493	554840		51156	792090	194240	50795	369630	414680
B1AK85;F6USW4;F6Q0E3	B1AK85;F6USW4;F6Q0E3		CAPZB	260	260;206;121	0	0	0	0	0	0		0	0	0	0	0	0		0	0	20828	0	0	23756		0	0	0	0	0	0
B1AKJ6;Q96SU4;Q96SU4-2;Q86YQ3;E9PJW9;B3KPQ4;Q96SU4-3;Q96SU4-4;Q96SU4-5;H0YE19;E9PNR1;E9PLH0;E9PK98;E9PJ80;H0YCW0;E9PKX6	B1AKJ6;Q96SU4;Q96SU4-2;Q86YQ3;E9PJW9;B3KPQ4;Q96SU4-3;Q96SU4-4;Q96SU4-5	Oxysterol-binding protein;Oxysterol-binding protein-related protein 9	OSBPL9	741	741;736;723;719;655;746;626;571;558;196;109;92;79;41;34;32	78100	155460	199440	87615	166390	126900		63217	107680	84844	101030	109190	75932		103240	141200	94378	102300	142060	105220		228580	268950	234640	246000	289230	228210
B1AKR6;Q9NP97;B4DFR2;Q8TF09;Q7Z4M1;Q9NP97-2	B1AKR6;Q9NP97;B4DFR2	Dynein light chain roadblock-type 1	DYNLRB1	148	148;96;121;96;54;47	4689200	5194100	3144700	4975200	5561700	3271000		1966700	2979800	2481700	3305600	3337400	2265700		11622000	4995100	3747100	14617000	5299600	3578800		4931200	7217200	8098700	6162800	7347900	8609800
B1AL06;C9J5Q3;Q8N983;Q8N983-2;B1AL05;H0Y6Y8;Q8N983-3;Q8N983-4;B5MDQ2;H0YBU8	B1AL06;C9J5Q3;Q8N983;Q8N983-2;B1AL05;H0Y6Y8;Q8N983-3;Q8N983-4;B5MDQ2;H0YBU8	39S ribosomal protein L43, mitochondrial	MRPL43	261	261;235;215;202;184;169;164;159;196;148	1206500	331590	146330	1202200	275910	132400		198510	135400	98748	231740	132390	107730		111760	151760	415300	113360	163170	525380		307660	930210	434670	310490	715980	428540
B1ANH0;B1ANH1;B1ANG9	B1ANH0;B1ANH1;B1ANG9		GUK1	217	217;241;218	1889500	1954000	988470	1700700	1727800	1076600		710850	893530	781020	975880	824250	842700		2927500	2293200	1369500	2694000	2202800	1373200		3834400	3978000	3961800	4802600	4657900	3541600
B1ANH2;Q16774;B1ANH6;B1ANH5;F5GXL9;E9PEG7;B1ANH3	B1ANH2;Q16774;B1ANH6;B1ANH5;F5GXL9;E9PEG7;B1ANH3	Guanylate kinase	GUK1	253	253;197;242;199;171;286;272	521270	476930	285370	606270	489130	221300		285000	248370	225650	267780	281130	220130		0	855330	622920	0	671670	473240		1121200	811750	1168000	1544900	926140	566840
B1AVU8;F8W6Z6;P07602-3;C9JIZ6;P07602-2;P07602;F5H0X6;Q5BJH1	B1AVU8;F8W6Z6;P07602-3;C9JIZ6;P07602-2;P07602;F5H0X6;Q5BJH1	Proactivator polypeptide;Saposin-A;Saposin-B-Val;Saposin-B;Saposin-C;Saposin-D	PSAP	559	559;527;527;526;526;524;450;240	282010	200330	94297	239900	119120	132080		86331	167820	85462	108930	121840	123110		170780	253360	220490	133950	196950	266570		554030	525550	440220	515400	420220	577270
B1AZV3;Q03518;F5H648	B1AZV3;Q03518;F5H648	Antigen peptide transporter 1	TAP1	808	808;808;547	0	169850	115610	0	164190	123330		76619	96671	95949	122370	107480	96272		67684	135140	66449	73947	152930	75513		171660	85707	52364	203280	83323	56210
B1PS43;Q3MNF1;P35749;Q3MNF0;Q3MIV8	B1PS43;Q3MNF1;P35749;Q3MNF0;Q3MIV8	Myosin-11	MYH11	2029	2029;1979;1972;1945;1938	0	0	0	0	0	0		0	0	0	3344.3	0	0		0	0	0	0	0	0		0	0	0	0	0	0
B2ZZ83;O75369;Q60FE7;O75369-2;O75369-3;O75369-6;O75369-7;E7EN95;O75369-4;O75369-5;Q8WXT3	B2ZZ83;O75369;Q60FE7;O75369-2;O75369-3;O75369-6;O75369-7;E7EN95;O75369-4;O75369-5	Filamin-B	FLNB	2633	2633;2602;2591;2578;2561;2537;2422;2409;2150;2146;72	1851400	2381600	1230500	1857700	2124600	1355000		874210	1291400	920360	1177600	1159900	965510		2569600	2166100	1690400	2493800	2004800	1952100		4039200	3272100	3370700	4123100	2804200	3378500
B3KSH1;O00303;B4DMT5;H0YDT6;E9PQV8	B3KSH1;O00303;B4DMT5	Eukaryotic translation initiation factor 3 subunit F	EIF3F	372	372;357;307;100;124	6202800	5210000	3192000	6304500	4883700	3204800		2296000	2985400	2119600	3377000	2691900	2063600		7479300	6300200	4195500	7596100	6504900	4198100		10685000	8236800	7522400	12091000	8518200	7420600
B3KTC7;P49959;F8W7U8;P49959-2	B3KTC7;P49959;F8W7U8;P49959-2	Double-strand break repair protein MRE11A	MRE11A	711	711;708;707;680	187420	238610	191140	197570	236570	222470		211680	219260	146910	348080	200630	154570		209940	225330	169760	204440	257600	188820		391530	431650	349970	443790	437700	371080
B3KTM8;Q9UBU8-2;H0YLJ3;H0YMJ0;Q9UBU8;B7Z6R1;H0YM21;H0YMT8;H0YNE0;H0YLV1;H0YNX3	B3KTM8;Q9UBU8-2;H0YLJ3;H0YMJ0;Q9UBU8;B7Z6R1;H0YM21;H0YMT8	Mortality factor 4-like protein 1	MORF4L1	348	348;323;269;245;362;235;156;119;213;113;74	224510	934620	414500	188490	532880	379450		249840	263920	442030	338130	218530	383270		792550	772780	526120	626210	569190	465820		1421500	1382700	1265200	1379300	1130900	1305700
B3KXW5;O43747-2;O43747;E7EUH1;F5GZV5;B4DGE1	B3KXW5;O43747-2;O43747;E7EUH1;F5GZV5	AP-1 complex subunit gamma-1	AP1G1	845	845;825;822;565;348;176	356840	369330	284280	392500	362770	332430		150330	234800	278060	243020	237660	330890		636790	888180	701970	617010	1071300	620480		835960	900080	1248900	967480	932240	1232200
B4DFQ6;Q96CM8;B4DHT5;E9PF16;B4DUF5;D6RF87	B4DFQ6;Q96CM8;B4DHT5;E9PF16;B4DUF5	Acyl-CoA synthetase family member 2, mitochondrial	ACSF2	640	640;615;602;572;455;183	0	68976	32768	0	60557	50957		50385	32482	26594	83065	29450	20848		63009	216650	174610	53623	225620	156500		447050	259260	473720	503330	241510	393740
B4DHX5;E7EQC1;P22570-2;P22570;B4DQQ4;B7Z7G2;G3V0F2	B4DHX5;E7EQC1;P22570-2;P22570;B4DQQ4;B7Z7G2	NADPH:adrenodoxin oxidoreductase, mitochondrial	FDXR	534	534;522;497;491;451;439;381	0	15953	11163	0	14609	12999		4499.3	17359	5722	9476.9	13964	6219.4		12931	7466.1	17092	12070	5945.7	21511		0	0	18678	0	0	18918
B4DI41;B4DXJ5;Q9UIS9;Q9UIS9-5;Q9UIS9-3;Q9UIS9-7;Q9UIS9-8;Q9UIS9-4;Q9UIS9-2;Q9UIS9-6	B4DI41;B4DXJ5;Q9UIS9;Q9UIS9-5;Q9UIS9-3;Q9UIS9-7;Q9UIS9-8;Q9UIS9-4;Q9UIS9-2;Q9UIS9-6	Methyl-CpG-binding domain protein 1	MBD1	656	656;630;605;556;549;549;536;503;586;550	0	11882	8165.9	0	15410	8388.3		6064.8	5357.2	2881.6	7502.2	5763.4	2123.2		0	40346	6456.6	0	52788	3526.5		7420.2	22697	12822	10413	39091	13105
B4DI73;Q9BTE6-2;C9J5N1;Q9BTE6;C9JUA3	B4DI73;Q9BTE6-2;C9J5N1;Q9BTE6	Alanyl-tRNA editing protein Aarsd1	AARSD1	586	586;525;495;412;175	141500	203490	169910	107990	190250	171810		80987	174980	163370	117840	171560	125050		444960	334650	228480	440660	250460	278290		770840	478910	528370	803080	424330	465450
B4DIR8;Q8WWT9-4	B4DIR8;Q8WWT9-4		SLC13A3	552	552;338	0	340400	118480	0	301960	130190		157000	238450	99179	250520	227200	132130		0	694220	331900	0	604510	361340		1936900	834690	543090	1114100	637240	870690
B4DJP9;O75494;O75494-2;O75494-3;Q5JRI3;O75494-4;Q5JRI1;Q8WXF0	B4DJP9;O75494;O75494-2;O75494-3;Q5JRI3;O75494-4;Q5JRI1	Serine/arginine-rich splicing factor 10	SRSF10;FUSIP1	165	165;262;261;183;182;173;172;261	5190100	4840800	2803400	5411100	4844400	2840700		1227000	2173800	1957800	2101000	2390800	2073800		4808200	2501500	2303100	3914000	2338800	2237500		3847700	2819400	3335600	4582000	3360200	3690500
B4DKT0;Q9H8Y8;B4DEI4;Q9H8Y8-2	B4DKT0;Q9H8Y8;B4DEI4;Q9H8Y8-2	Golgi reassembly-stacking protein 2	GORASP2	464	464;452;405;384	973040	1132000	1018000	1263800	1293900	906070		519950	804610	946730	979770	945900	763680		1087200	783340	785490	1346700	954870	831800		2440800	1411200	1953400	3060100	1671600	1689800
B4DKY1;P49589-2;P49589;A8MVQ3;E9PRS8;C9JLN0	B4DKY1;P49589-2;P49589;A8MVQ3	Cysteine--tRNA ligase, cytoplasmic	CARS	739	739;726;748;738;76;45	0	9724.9	5513.1	0	15976	6932.8		3225.4	0	4861	4105.4	0	3892.2		0	12749	0	0	9116.7	0		24226	43826	50308	23037	55998	49284
B4DLH4;B4DL85;Q9H910;A6NGP5;Q9H910-2	B4DLH4;B4DL85;Q9H910;A6NGP5;Q9H910-2	Hematological and neurological expressed 1-like protein	HN1L	218	218;208;190;178;174	0	154580	0	0	111850	0		0	30140	48612	0	41301	68218		0	0	0	0	0	0		0	0	0	0	0	0
B4DLN2;O15117-2;O15117;F5H8I8;D6RFJ5;D6RER7;D6RC38;D6RAE8	B4DLN2;O15117-2;O15117;F5H8I8	FYN-binding protein	FYB	839	839;829;783;747;174;115;22;21	45697	244560	178260	44535	268460	173320		125720	186840	132720	188400	190170	134890		421320	454470	298460	444010	508960	285350		982760	625800	841690	1114500	578690	938750
B4DMU0;P32322;A6NFM2;E2QRB3	B4DMU0;P32322;A6NFM2	Pyrroline-5-carboxylate reductase;Pyrroline-5-carboxylate reductase 1, mitochondrial	PYCR1	346	346;319;316;272	2583300	2551500	2607500	2744500	2267900	2160500		1113900	1782900	1269600	1619200	2161900	1307600		6246400	3763200	2962400	6844000	3513800	3036500		6745700	4703200	6222500	7663800	4556100	5868900
B4DNJ6;Q9Y3F4;B0AZV0;H0YH33;F5H1G1	B4DNJ6;Q9Y3F4;B0AZV0	Serine-threonine kinase receptor-associated protein	STRAP	363	363;350;256;95;46	10518000	9404600	4481200	10787000	6839900	4862400		2500100	3639100	2660400	3951800	3797000	2578300		13695000	7782600	5727700	13369000	7649300	5702800		14649000	12842000	12039000	15216000	11763000	13356000
B4DP36;E9PBE5;Q13137;E7ETP5;E7ENK0;D6RF02;D6REB0;D6RF70;D6RJE7;D6RBI4;H0Y9G3;H0YBP4	B4DP36;E9PBE5;Q13137;E7ETP5;E7ENK0;D6RF02;D6REB0	Calcium-binding and coiled-coil domain-containing protein 2	CALCOCO2	470	470;467;446;404;374;533;259;193;168;154;129;43	0	87703	64886	0	91280	86222		50093	54180	25634	91517	82360	40358		4521.9	148740	140690	5204.6	178190	160100		317090	227970	191900	358510	288350	250170
B4DP79;Q96P11-2;Q96P11;C9JJU9;G3V0G9;Q63ZY6;Q63ZY6-5;Q96P11-3;Q63ZY6-4;Q3KNT7;Q3KNT7-3;Q3KNT7-2;Q63ZY6-6;Q63ZY6-2	B4DP79;Q96P11-2;Q96P11;C9JJU9;G3V0G9	Putative methyltransferase NSUN5	NSUN5	470	470;466;429;428;391;315;245;324;117;163;154;117;291;135	240500	397900	245580	240170	359560	232870		174770	213820	174450	257890	200880	136940		782570	443250	439160	823780	528640	335150		1109700	599500	905580	1205300	574110	865200
B4DPL9;Q9BQ52-3	B4DPL9;Q9BQ52-3	Zinc phosphodiesterase ELAC protein 2	ELAC2	786	786;454	0	0	0	0	0	0		5696.2	7905	0	5905.1	8721.4	0		0	0	9483.6	0	0	9673.1		18498	0	23514	24302	0	24456
B4DR61;P61619;P61619-3;Q9H9S3;F8W773;Q9H9S3-2;Q8TC24;F8W776;C9JJV4;A6NIF9;F2Z2C7;A6NK38;C9JXC6	B4DR61;P61619;P61619-3	Protein transport protein Sec61 subunit alpha isoform 1	SEC61A1	482	482;476;356;476;454;437;418;410;189;168;162;159;101	510660	488740	341760	514520	618480	470350		412960	254380	196880	777550	268110	214530		150380	280190	393290	174860	331160	616600		738720	629380	293490	738120	647230	329460
B4DR87;Q02809;E7EWK8	B4DR87;Q02809;E7EWK8	Procollagen-lysine,2-oxoglutarate 5-dioxygenase 1	PLOD1	774	774;727;391	0	15842	25463	0	18643	34886		6191	7525	11965	18530	14086	12100		5738.9	14130	18114	7822.1	19164	14055		0	0	26803	0	0	33295
B4DRD2;P53801;A8MXQ1	B4DRD2;P53801;A8MXQ1	Pituitary tumor-transforming gene 1 protein-interacting protein	PTTG1IP	126	126;180;159	0	135290	0	0	88643	0		0	0	0	0	0	0		128770	61808	75573	132610	50908	72085		151300	140090	143020	185170	177320	165190
B4DRL5;Q96JJ3;Q5JVZ5;Q7Z5G9;F5GZP8;B4DZ20;H0YEH5;H0YCM7;E9PBG2;Q5JVZ8;Q5JVZ4;Q5JW01	B4DRL5;Q96JJ3;Q5JVZ5;Q7Z5G9;F5GZP8;B4DZ20;H0YEH5;H0YCM7;E9PBG2;Q5JVZ8	Engulfment and cell motility protein 2	ELMO2	732	732;720;718;632;537;452;451;441;479;267;338;283	0	27935	0	0	14184	0		11411	3655.5	0	14621	3838.6	0		3102.3	30576	28207	2758.9	16577	25900		92428	3704.8	43314	96702	4203.4	39136
B4DRT2;Q92552;G5EA06;D6RH20;D6RJC7;E7ETN4;E5RJ73	B4DRT2;Q92552;G5EA06;D6RH20;D6RJC7	28S ribosomal protein S27, mitochondrial	MRPS27	428	428;414;358;299;197;195;94	500870	1103000	463300	410810	882050	450550		487100	477460	495090	635420	413410	462370		1833500	1042100	691130	1489300	897600	623490		1875600	1706300	1574400	1994400	1484000	1538500
B4DT31;Q96AE4;E9PEB5	B4DT31;Q96AE4;E9PEB5	Far upstream element-binding protein 1	FUBP1	665	665;644;655	12110000	9603700	5829100	13122000	10975000	6236800		3679900	5470100	4104900	6000700	5995700	4044200		14260000	7092400	8270900	15267000	7392600	8210800		17540000	15156000	13582000	22668000	14137000	13531000
B4DU17;G3V4A5;O75586;B4E2P0	B4DU17;G3V4A5;O75586	Mediator of RNA polymerase II transcription subunit 6	MED6	253	253;249;246;181	0	0	34775	0	0	20867		0	17410	191990	0	19469	13752		0	30168	21518	0	43383	35867		36879	65170	0	82373	106070	0
B4DV38;E9PC61;Q8NDF8-3;Q8NDF8;Q8NDF8-2;Q8NDF8-4	B4DV38;E9PC61;Q8NDF8-3;Q8NDF8;Q8NDF8-2;Q8NDF8-4	PAP-associated domain-containing protein 5	PAPD5	698	698;619;585;572;465;370	0	14992	7491	0	12861	7987.3		3093.1	5126.7	2935.8	5479.8	4702.5	2361.2		12001	10002	8740	12249	9649.3	8597.5		64226	64635	19883	77466	68461	14427
B4DW28;P60866;E5RJX2;E5RIP1;G3XAN0	B4DW28;P60866;E5RJX2;E5RIP1	40S ribosomal protein S20	RPS20	142	142;119;61;46;64	113730000	56246000	38272000	119640000	57800000	37966000		20726000	27936000	11765000	31589000	28577000	10821000		91673000	40558000	28908000	87725000	40325000	29637000		70583000	55023000	57670000	79898000	55520000	54987000
B4DYH1;Q92598;Q92598-3;Q92598-2;B4DY72;E7EUG1;F2Z3D7;Q5TBM3	B4DYH1;Q92598;Q92598-3;Q92598-2;B4DY72;E7EUG1	Heat shock protein 105 kDa	HSPH1	860	860;858;817;814;677;639;137;115	17402	1222100	11967	23519	1214900	15682		8462.8	11241	15616	15013	18483	22893		10703	39903	56900	24022	43135	77364		21567	79114	57156	33415	110140	78269
B4DYX9;P18615;A2ABK2;E9PCL7;B4DUN1;A2ABK1;E9PD43;A2ABK3;A2ABK4	B4DYX9;P18615;A2ABK2;E9PCL7;B4DUN1;A2ABK1;E9PD43;A2ABK3;A2ABK4	Negative elongation factor E	RDBP	387	387;380;294;375;350;334;260;240;159	37731	102200	95883	40860	107570	88816		0	77624	45714	0	70047	56040		8941.5	122760	9693.7	9858.5	81699	7948.4		203710	92684	51584	233880	92486	101740
B4DZ45;P50542;P50542-3;P50542-2;F5H5C0;F5H3X7;F5H637;F5GYB4;F5H205;F5GXX3;F5H432;H0YGT8	B4DZ45;P50542;P50542-3;P50542-2	Peroxisomal targeting signal 1 receptor	PEX5	654	654;639;631;602;272;248;168;128;114;104;102;31	20114	132550	109110	17097	118600	122050		72751	186090	104660	95111	177040	104510		0	52169	18035	0	62751	16585		100770	35966	39670	156360	38655	35934
B4E0X8;F8W7W2;Q96AE4-2;C9JSZ1	B4E0X8;F8W7W2;Q96AE4-2		FUBP1	629	629;654;653;232	174410	319060	78805	136650	203610	88422		22867	33174	23421	27929	23969	35922		463490	249430	82785	319700	182410	133670		174370	487280	382410	172040	397040	630750
B4E0Y7;Q9H0R8;F5GZY7;G3V1T7;F5H007;F5GX12	B4E0Y7;Q9H0R8;F5GZY7;G3V1T7;F5H007;F5GX12	Gamma-aminobutyric acid receptor-associated protein-like 1	GABARAPL1	146	146;117;70;103;43;36	0	0	0	0	0	0		53907	0	102610	87535	0	107910		133890	100060	12157	164520	115420	15133		188330	337530	100360	259970	270410	131430
B4E0Y9;E7ERH7;Q9P289;Q8NBY1;C9JGW8;Q9P289-3;Q9P289-2	B4E0Y9;E7ERH7;Q9P289;Q8NBY1;C9JGW8;Q9P289-3;Q9P289-2	Serine/threonine-protein kinase MST4	MST4	438	438;426;416;392;380;354;339	1834800	2257900	1115200	1685800	2058500	1154400		900260	1147900	818220	1268200	1107400	902820		6777500	1990200	1616700	2103900	1980000	1557900		2720800	3475800	3492400	3095500	3402200	3455300
B4E2G9;C9J4K0;Q9BVC5	B4E2G9;C9J4K0;Q9BVC5	Ashwin	C2orf49	228	228;190;232	84323	185940	154200	69969	144270	145490		575830	86557	100410	785930	83244	111040		11927	87880	49731	11625	74419	46941		539940	169440	587660	616330	158550	584640
B4E2N0;Q8WZA0	B4E2N0;Q8WZA0	Protein LZIC	LZIC	211	211;190	398770	498140	569150	391660	526020	516370		99400	319150	73113	196560	358040	66162		1168000	718100	358350	1278200	728540	369230		1210600	848830	812170	1099500	910020	833160
B4E2P2;Q9UNL2;C9JA28	B4E2P2;Q9UNL2;C9JA28	Translocon-associated protein subunit gamma	SSR3	198	198;185;174	2085600	936410	590590	2263400	858520	603230		397280	525150	154920	653040	542210	174750		1602200	1537200	1010700	1150100	729490	1195800		2569600	1595800	2599900	1735000	1311200	1987300
B4E2V4	B4E2V4		PSMA5	183	183	0	425640	227580	0	411630	207500		58183	220200	98797	151890	236450	77993		0	168620	155470	0	138750	156000		238950	0	344470	230740	0	365570
B5MBX0;Q96FF9;H0YCL8	B5MBX0;Q96FF9	Sororin	CDCA5	307	307;252;70	0	0	23151	0	0	14408		0	31715	34876	0	42114	21210		0	237340	188890	0	190210	176780		1002600	275460	321030	1187700	314910	480140
B5MBZ0;Q9HC35;B5MCW9;F2Z2U0;F2Z2B5	B5MBZ0;Q9HC35;B5MCW9;F2Z2U0;F2Z2B5	Echinoderm microtubule-associated protein-like 4	EML4	992	992;981;923;768;245	91370	33902	30075	93794	36968	28526		13910	17385	12308	24555	17939	11536		85590	58680	36247	82054	52048	36762		102020	80404	88391	111940	84641	83806
B5MC40;Q86YP4;Q86YP4-2;B4DKZ7;F5H7D9;C9JJK9;C9JHD7;C9JGN4;C9JMI3;C9JVY3	B5MC40;Q86YP4;Q86YP4-2;B4DKZ7	Transcriptional repressor p66-alpha	GATAD2A	653	653;633;608;436;262;177;168;139;126;93	727850	1240400	556050	776740	1179000	561780		222730	551700	483930	384040	578300	528810		1499000	1045200	866560	1585800	995450	841540		1955200	1274100	1696600	2079400	1155400	1776800
B5MDA0;Q6P4I2;H0YMT3	B5MDA0;Q6P4I2;H0YMT3	WD repeat-containing protein 73	WDR73	386	386;378;178	0	7194.3	3772.4	0	3380.4	4498.4		2729.8	0	0	5092.1	0	0		0	0	10375	0	0	5472		0	0	18459	0	0	24262
B5MDF5;P62826;F5H018;B4DV51;H0YFC6	B5MDF5;P62826;F5H018;B4DV51	GTP-binding nuclear protein Ran	RAN	233	233;216;199;128;103	99744000	82912000	47978000	102100000	86970000	49451000		28662000	46794000	35762000	47220000	48596000	34187000		108170000	79022000	59536000	121410000	84962000	57373000		138590000	104550000	124370000	169200000	110830000	117460000
B5MDH8;A4D1P6;C9J1X0;A4D1P6-2;A4D1P6-3	B5MDH8;A4D1P6;C9J1X0;A4D1P6-2;A4D1P6-3	WD repeat-containing protein 91	WDR91	735	735;747;712;636;365	0	0	25207	0	0	49794		2093.3	18910	30184	13177	17217	34250		107300	105440	89365	94167	114000	80087		33768	52973	63067	24483	51035	66541
B5MDU6;Q9H6V9-2;Q9H6V9;B7ZAJ5;B5MCU4;B7ZA47;B4DRG3;C9JUM0;B5MCE2;C9JHU6;D3YTH1	B5MDU6;Q9H6V9-2;Q9H6V9;B7ZAJ5;B5MCU4;B7ZA47	UPF0554 protein C2orf43	C2orf43	370	370;331;325;277;240;195;166;159;146;130;156	59838	172580	140440	73858	137900	178370		100190	124890	103620	176800	130540	102360		399520	274970	219200	377510	251630	216750		685240	413840	373470	803770	438830	390240
B5MDZ2;Q6I9Y2	B5MDZ2;Q6I9Y2	THO complex subunit 7 homolog	THOC7	204	204;204	929920	972140	577510	900340	1293400	520890		283110	403520	274300	451900	467080	261930		1989800	801130	658930	2137400	919770	689500		1290200	1020900	1316600	1868100	1116200	1012300
B5TJY2;Q96AC1;H0YJ34;Q96AC1-2;H0YJB6	B5TJY2;Q96AC1;H0YJ34;Q96AC1-2	Fermitin family homolog 2	FERMT2	687	687;680;640;633;133	6564	4799	0	7722.9	4380.3	0		0	0	4576.9	0	0	3787.3		0	0	448.05	0	0	666.17		76641	1146.8	3089.8	51186	1476.2	3278.3
B7WP27;Q9HCG8;B7WP74	B7WP27;Q9HCG8;B7WP74	Pre-mRNA-splicing factor CWC22 homolog	CWC22	908	908;908;745	20524	132260	67105	31767	116310	76276		47896	52032	62704	79160	60675	73873		117410	127260	123300	112060	144810	115130		245500	251470	181340	282550	260430	176380
B7Z1P2;Q9H4M3-2	B7Z1P2;Q9H4M3-2		FBXO44	256	256;224	0	17287	18085	0	17214	18334		0	13958	2287.1	0	16760	4757.7		0	0	0	0	0	0		0	0	0	0	0	0
B7Z287;Q9NP50;Q9NP50-2	B7Z287;Q9NP50;Q9NP50-2	Protein FAM60A	FAM60A	262	262;221;73	0	0	12444	0	0	10822		0	0	0	0	0	0		29455	49928	0	21374	38080	0		12612	97205	37527	18881	81358	34571
B7Z3B7;F5H569;Q93050;Q93050-1;B7Z641;F5H1T6	B7Z3B7;F5H569;Q93050;Q93050-1;B7Z641;F5H1T6	V-type proton ATPase 116 kDa subunit a isoform 1	ATP6V0A1	838	838;837;837;831;788;483	2080.3	32892	32119	2556.4	37824	43075		20600	24295	21389	27299	22319	24810		2259.9	47872	43885	2823.6	56099	49085		58943	49351	89750	70506	55897	86890
B7Z4Q3;Q96HJ9	B7Z4Q3		LUC7L2	458	458;113	5020800	6217500	3147900	5396400	6551700	3122200		2048200	2842500	2861800	3522200	3179200	2642000		7998500	4050000	3865200	8421800	4643900	4002400		7465000	6642800	7784600	9030800	7169500	7697200
B7Z596;H0YK48;F5H7S3;P09493-5;Q6ZN40;D9YZV2;D9YZV3;D9YZV8;P09493;P09493-3;P09493-4;P09493-6;Q9Y427;H0YL52;P09493-2;H0YNC7;H0YKX5;H0YL42;H0YK20;H0YN06	B7Z596;H0YK48;F5H7S3;P09493-5;Q6ZN40;D9YZV2;D9YZV3;D9YZV8;P09493;P09493-3;P09493-4;P09493-6;Q9Y427;H0YL52;P09493-2;H0YNC7;H0YKX5	Tropomyosin alpha-1 chain	TPM1	275	275;248;245;245;326;284;284;284;284;284;284;284;284;265;228;223;142;108;92;49	212980	0	8735.9	245790	0	7925.6		37270	14423	29214	56560	13094	33105		0	0	0	0	0	0		0	0	1145900	0	0	1120200
B7Z5U5;Q9H4Z3	B7Z5U5;Q9H4Z3	Phosphorylated CTD-interacting factor 1	PCIF1	710	710;704	10936	22698	13849	12987	21401	14068		9684	10280	14446	12349	11649	14151		17995	14982	13906	15969	17202	12237		17236	10908	27148	16963	22000	29805
B7Z5Z2;P62070;B7Z6C4;E9PK85;B7Z7H6;P10301;E9PQ87	B7Z5Z2;P62070;B7Z6C4;E9PK85;B7Z7H6	Ras-related protein R-Ras2	RRAS2	210	210;204;169;166;127;218;69	0	263120	119180	0	206890	135550		80881	149240	132400	124790	167270	136440		87023	89677	60382	96846	105160	62443		75584	88045	305180	279630	96442	274770
B7Z6F8;Q14677;Q14677-2	B7Z6F8;Q14677;Q14677-2	Clathrin interactor 1	CLINT1	643	643;625;625	1308300	1647900	1296400	1443800	1552300	1298700		675470	1097000	708850	994740	1148700	715700		2417700	1733900	1548100	2276100	1666500	1444400		4242100	2301000	3674600	4276900	2337800	3552300
B7Z713;D6RCM8;O95379;O95379-2;O95379-3;E5RIJ3	B7Z713;D6RCM8;O95379;O95379-2;O95379-3;E5RIJ3	Tumor necrosis factor alpha-induced protein 8	TNFAIP8	210	210;200;198;190;188;68	107780	438600	115030	123560	369570	173490		174150	234070	183830	268670	210770	165380		377400	273560	51930	419700	277940	50993		358330	610900	551080	478650	724100	588770
B7Z7L3;P00387;P00387-2;B1AHF3;F8WCX7	B7Z7L3;P00387;P00387-2;B1AHF3	NADH-cytochrome b5 reductase 3;NADH-cytochrome b5 reductase 3 membrane-bound form;NADH-cytochrome b5 reductase 3 soluble form	CYB5R3	334	334;301;278;147;124	2695400	3117200	1536400	2832500	3052200	2015800		1393400	1354400	1073700	1990000	1224000	1207200		3384300	2913400	3199700	3190500	3943100	2576500		4414800	3789300	5898500	4099900	4567000	4871600
B7Z7Q0;P48739;C9JW90;P48739-2;B3KYB7;B3KYB6	B7Z7Q0;P48739;C9JW90;P48739-2	Phosphatidylinositol transfer protein beta isoform	PITPNB	273	273;271;271;272;168;120	2869300	2794800	1818100	3361900	2790200	1902100		1154900	1527400	1165000	1832900	1483300	1204900		4626400	3384000	2245300	5568200	3632500	2988400		7233400	5296800	5434800	8766200	5547100	5588800
B7Z7R3;B7Z483;P48059;Q7Z4I7-2;F5H6E6;Q7Z4I7;Q7Z4I7-3;E7ENJ8;Q7Z4I2;B4DPH6;Q9NWG2;C9JF46;H0Y592	B7Z7R3;B7Z483;P48059	LIM and senescent cell antigen-like-containing domain protein 1	LIMS1	387	387;337;325;365;363;341;336;249;189;248;206;177;169	0	179280	81724	0	182710	84766		29991	51800	89515	43334	50854	83906		73219	295820	222580	71072	287850	233180		383990	477520	455570	441620	477830	460830
B7Z888;Q9UPN6;H0YCD4	B7Z888;Q9UPN6	Protein SCAF8	SCAF8	1337	1337;1271;1947	2997.2	0	153730	2272.5	0	169600		0	175290	136820	0	144950	140490		622250	317940	174710	464630	255300	254990		405250	346440	390840	437410	259770	419080
B7ZAQ6;P0CG08;B7ZAQ6-3;B7ZAQ6-2;A6NKF9;E9PKY3;H0YFP4	B7ZAQ6;P0CG08;B7ZAQ6-3;B7ZAQ6-2;A6NKF9;E9PKY3;H0YFP4	Golgi pH regulator A;Golgi pH regulator B;Putative Golgi pH regulator C	GPR89A;GPR89B;GPR89C	455	455;455;430;335;320;229;122	4594.7	145020	69991	3390.5	150800	62310		59480	48873	7289.4	85456	63636	8598.3		0	2173.9	0	0	7089.1	0		0	0	147870	0	0	118740
B7ZKM8;O95487;O95487-2	B7ZKM8;O95487;O95487-2	Protein transport protein Sec24B	SEC24B	1298	1298;1268;1233	0	100970	63745	11471	113260	62283		41163	81237	64980	54802	79793	60615		58084	70774	86265	53371	75425	101160		322210	230220	134100	274110	207940	133570
B7ZKS7;Q86UV5;Q86UV5-2;Q86UV5-3;Q86UV5-7;Q86UV5-4;Q86UV5-5;Q86UV5-6	B7ZKS7;Q86UV5;Q86UV5-2;Q86UV5-3;Q86UV5-7;Q86UV5-4	Ubiquitin carboxyl-terminal hydrolase 48	USP48	1047	1047;1035;983;703;485;392;521;154	14544	35952	48504	10532	31313	93592		43971	38970	33462	48779	30641	34311		16081	60017	83892	15372	37508	126190		161410	149590	66022	61805	41484	142040
B8ZWD6;B8ZWD7;P07108-2;P07108-3;P07108	B8ZWD6;B8ZWD7;P07108-2;P07108-3;P07108	Acyl-CoA-binding protein	DBI	148	148;129;104;88;87	14996000	13067000	9799300	14377000	12930000	10060000		3780800	7156500	6615800	5984500	6792000	6793000		12725000	10812000	4889400	13305000	9916800	5138500		19845000	11259000	12178000	23618000	11575000	12875000
B8ZZ87;Q6NZ67;Q6P582	B8ZZ87;Q6NZ67;Q6P582	Mitotic-spindle organizing protein 2B;Mitotic-spindle organizing protein 2A	MZT2B;MZT2A	218	218;158;158	6375.5	0	13779	6989.5	0	14439		0	0	0	0	0	0		0	0	13192	0	0	10584		16486	0	0	15432	0	0
B8ZZC8;Q9NRN9;B8ZZE3;E7EMN2;F5GXZ1;B8ZZY8;H0YFV5;F5H4E8	B8ZZC8;Q9NRN9;B8ZZE3;E7EMN2;F5GXZ1	Methyltransferase-like protein 5	METTL5	244	244;209;198;164;132;110;87;48	0	473520	244730	0	327750	297390		111910	205220	62763	189430	158770	63130		0	332210	321890	0	345190	253840		270230	289170	443740	335250	338160	355820
B8ZZN6;P63165;B9A032;B8ZZJ0;A8MUS8;B8ZZ67	B8ZZN6;P63165;B9A032;B8ZZJ0	Small ubiquitin-related modifier 1	SUMO1	146	146;101;77;58;76;62	7696000	5290900	4071700	7525500	4816100	3848300		1677800	2768500	1825400	2557700	2754100	1785400		8462900	2741000	3120600	7774100	2304300	2887300		3296900	3745000	3258600	3568300	3673300	3245700
B9A001;Q9NZW5;B8ZZG1;C9J4Q3;C9JGI8	B9A001;Q9NZW5;B8ZZG1	MAGUK p55 subfamily member 6	MPP6	582	582;540;428;307;217	0	86668	29008	0	73217	32475		26214	53329	42876	43686	47489	48077		63587	76152	41931	65073	71255	48154		148170	79822	139540	159730	97839	172280
B9EGG0;E9PCT2;Q4KMQ2;E9PB30	B9EGG0;E9PCT2;Q4KMQ2;E9PB30	Anoctamin-6	ANO6	931	931;929;910;892	0	4577.4	3636.3	0	8793.6	3701		0	5193.7	3552.6	0	4972.8	2838.5		4314.5	0	4771.5	5355.2	0	4094.6		8440	6656.2	17633	13312	9463	14531
B9EGQ7;O43432;Q504Z1;F5H564;F5H8J4;Q5SWD1	B9EGQ7;O43432;Q504Z1;F5H564;F5H8J4	Eukaryotic translation initiation factor 4 gamma 3	EIF4G3	1591	1591;1585;1305;1189;1075;247	0	0	0	0	0	0		0	22709	86864	0	20676	28554		0	0	0	0	0	0		0	0	0	0	0	0
C9J2F8;Q5JS54;D6RB92;F8WBZ2;E2QRC7;D6REN3;F2Z3E0	C9J2F8;Q5JS54;D6RB92;F8WBZ2;E2QRC7;D6REN3	Proteasome assembly chaperone 4	PSMG4	162	162;123;108;104;82;76;124	496940	841310	438350	499290	825040	440100		365460	547280	521580	502910	581240	519690		89021	1070500	773840	104480	1320100	731170		1048000	967870	1108100	1119400	1021900	1050900
C9J2K4;Q16864	C9J2K4;Q16864	V-type proton ATPase subunit F	ATP6V1F	147	147;119	643820	1331900	479980	534620	979390	581350		556510	609370	261270	871250	498720	351570		791030	992140	917680	942990	866270	847850		1385000	1535700	1229200	1755200	1539800	1385700
C9J2U4;B4DIY7;Q96BW9;B4E101;G3V0F3	C9J2U4;B4DIY7;Q96BW9	Mitochondrial translocator assembly and maintenance protein 41 homolog	TAMM41	337	337;452;316;151;107	294280	268240	192770	210560	253840	197530		119770	153770	133610	156390	158650	137430		140070	331170	195070	167540	291130	191090		541270	471900	373500	627040	426630	411520
C9J3F9;Q9NQ55;C9JW41;Q9NQ55-2;A8MV53;C9J3W3;C9JHF7	C9J3F9;Q9NQ55;C9JW41;Q9NQ55-2;A8MV53	Suppressor of SWI4 1 homolog	PPAN-P2RY11;PPAN	520	520;473;460;460;420;210;97	546800	545740	290330	500600	476980	324080		233510	213280	275050	329390	206980	275190		532250	527930	486570	463200	523090	464990		956130	934530	930040	1015200	819940	955380
C9J3L7;Q9BWE0;C9JYJ8;C9JZE3;C9J7N1;E7EVL6	C9J3L7;Q9BWE0;C9JYJ8;C9JZE3;C9J7N1;E7EVL6	Replication initiator 1	REPIN1	624	624;567;394;366;204;146	80375	94470	63253	0	85120	68427		18413	52650	19029	33981	52603	19381		91958	84779	60978	66001	65054	75439		135340	105290	75314	103100	85467	67972
C9J436;Q96M27-2;Q96M27-3;G3XAL7;Q96M27;Q96M27-5;C9JTJ7;Q96M27-4	C9J436;Q96M27-2;Q96M27-3;G3XAL7;Q96M27;Q96M27-5;C9JTJ7;Q96M27-4	Protein PRRC1	PRRC1	464	464;464;462;445;445;418;311;311	782830	1285100	623760	825710	1145600	606980		428200	532380	481920	694390	552060	466550		972720	895730	673270	1001300	932060	623080		1171800	1256900	1281100	1564200	1421800	1212800
C9J6C0;Q6PIF6;B9A063;Q6PIF6-2;F8WBZ4;Q13402;Q13402-6;Q13402-2;Q13402-7;B9A011;Q13402-5;F5GZS1;H0YGK2	C9J6C0;Q6PIF6;B9A063;Q6PIF6-2;F8WBZ4	Unconventional myosin-VIIb	MYO7B	2117	2117;2116;969;1957;961;2215;2185;2177;2177;2166;2092;1388;843	0	3506	2973.5	0	2382.7	2060.2		1567.6	2742.7	2476	2148.6	1271.2	1261.6		12706	10227	6513.6	19003	10180	4796.1		16779	20191	25175	15521	28891	18148
C9J837;Q15042;A6H8Z3	C9J837;Q15042;A6H8Z3	Rab3 GTPase-activating protein catalytic subunit	RAB3GAP1	988	988;981;935	74615	24047	31580	90941	29824	32315		14168	15139	24392	29305	18155	26709		60035	35194	25862	43684	30885	32425		92291	94506	110310	123350	82915	101210
C9J8H5	C9J8H5		ZMAT3	148	148	0	0	0	0	0	0		0	0	0	0	0	0		609820	0	690470	652380	0	555320		0	0	0	0	0	0
C9J8T6;Q14061	C9J8T6;Q14061	Cytochrome c oxidase copper chaperone	COX17	98	98;63	517100	667680	430080	512710	878970	346050		165940	341880	454590	165270	395380	414450		801050	360680	221580	647250	445530	265470		1814100	729560	810060	1989900	585230	1189100
C9J9D7	C9J9D7		SIAH2	83	83	550100	0	782620	519110	0	907600		0	0	415260	0	0	125570		162050	0	0	657690	0	0		38890	42225	796330	92299	74644	151570
C9JA08;Q96D46;F5GYG3;B4DKU1;C9J0B9;C9K0C2;C9IZW9;C9IY70	C9JA08;Q96D46;F5GYG3;B4DKU1;C9J0B9	60S ribosomal export protein NMD3	NMD3	529	529;503;383;323;218;162;156;98	32343	183730	72185	37607	180640	60657		83394	68424	64995	151580	75323	67519		62677	212760	189020	56569	203510	191030		257170	356580	304690	331150	423170	329950
C9JCC6;Q14919-2;Q14919;E9PQX9;E9PNC7;E9PMW2	C9JCC6;Q14919-2;Q14919;E9PQX9;E9PNC7	Dr1-associated corepressor	DRAP1	212	212;211;205;185;156;161	727140	686490	336540	776050	736750	395390		267790	477160	868280	476090	523220	628390		2193000	1442000	1160500	2165500	1379300	1110500		2499600	1941700	2035000	3264600	2039500	2164400
C9JDG0;Q9NSV4;C9JDG1;Q9NSV4-4;C9JL55;Q9NSV4-5;A8MYX0;Q9NSV4-6;Q9NSV4-7;F8W838;C9JDG2;A6NG52;Q9NSV4-1;Q9NSV4-2	C9JDG0;Q9NSV4;C9JDG1;Q9NSV4-4;C9JL55;Q9NSV4-5;A8MYX0;Q9NSV4-6;Q9NSV4-7;F8W838;C9JDG2	Protein diaphanous homolog 3	DIAPH3	1193	1193;1193;1182;1182;1147;1147;1123;1123;1112;1016;1038;849;849;691	0	0	19318	0	0	16188		0	9697.8	0	0	7502.2	0		5096.8	7768.5	8852.5	4556.6	5015.7	8856.3		13229	95350	9579	9708.3	135540	9859.1
C9JE52;A8MZ76;Q9UL46;H0YM70;H0YKU2	C9JE52;A8MZ76;Q9UL46;H0YM70	Proteasome activator complex subunit 2	PSME2	254	254;249;239;228;85	4406300	5487800	2954100	4216200	5554400	3287500		2149700	2822000	1873900	2922000	2690900	1791000		3648700	3637700	2468400	3473400	3499300	2560000		5006400	6102200	4271100	4768800	5816900	4813600
C9JEE1;Q7Z4V5;Q7Z4V5-2;E9PGW4	C9JEE1;Q7Z4V5;Q7Z4V5-2;E9PGW4	Hepatoma-derived growth factor-related protein 2	HDGFRP2	675	675;671;670;507	171110	250900	271140	200620	247480	254130		58347	93801	193510	88120	101430	165900		857790	604470	502290	957950	621730	488360		1646100	774540	1033700	1723700	816390	1045000
C9JEH3;Q13685;C9JG97;C9JTS3	C9JEH3;Q13685;C9JG97;C9JTS3	Angio-associated migratory cell protein	AAMP	435	435;434;415;201	1578500	1145700	1240400	1581200	1063600	1122100		545390	1108100	733900	717340	1008300	722410		2672700	1836200	1591700	1967800	1817000	1320800		3152600	2812800	3512400	2629300	2618000	3201600
C9JEJ2;P49585;B4E322;C9J050;Q9Y5K3;E9PD84;Q9Y5K3-3;Q9Y5K3-2;C9J2E1;F2Z2B1;F8WAZ5;C9JPY0;C9JVS0	C9JEJ2;P49585;B4E322;C9J050;Q9Y5K3;E9PD84;Q9Y5K3-3;Q9Y5K3-2	Choline-phosphate cytidylyltransferase A;Choline-phosphate cytidylyltransferase B	PCYT1A;PCYT1B	380	380;367;328;293;369;351;351;330;213;177;134;133;115	0	105670	7398.3	0	58125	6888		103020	144310	0	22994	27152	0		7652	51605	5663.4	7311	67354	7298.1		176330	62405	37666	156950	48321	52443
C9JEU4;Q96EP0-2;Q96EP0;Q96EP0-3;H0YKX0;H0YKI4	C9JEU4;Q96EP0-2;Q96EP0;Q96EP0-3;H0YKX0;H0YKI4	E3 ubiquitin-protein ligase RNF31	RNF31	505	505;505;1072;921;917;165	0	231000	244200	0	271350	222120		133200	162910	60379	254570	199820	50615		4400.9	321080	309800	4069.2	393020	272930		556140	494600	631380	782710	656830	568370
C9JFC9;C9J720;C9JVQ6	C9JFC9;C9J720;C9JVQ6		CTTNBP2	161	161;136;95	223960	79763	72499	284890	73612	73378		67052	61598	25267	93603	54990	46602		316780	222550	184940	306090	213390	216690		461850	387790	322340	522880	360360	346170
C9JGC4;Q8NBT2;E7EWE9	C9JGC4;Q8NBT2;E7EWE9	Kinetochore protein Spc24	SPC24	197	197;197;151	330910	800560	712370	271750	716920	578850		361740	512040	426260	537340	414080	325540		665730	565120	391420	732500	519620	301610		1789100	1671200	1539200	1764700	1566600	1214800
C9JI13;O75909-4;O75909;G3V5E1;A8MZK4;O75909-1;C9JSW4;C9J9Q3;O75909-2;G3V2Q3;G3V235	C9JI13;O75909-4;O75909;G3V5E1;A8MZK4;O75909-1;C9JSW4;C9J9Q3;O75909-2;G3V2Q3	Cyclin-K	CCNK	600	600;600;580;378;359;357;357;354;354;227;110	0	135080	128800	0	182190	135140		82386	114120	76499	167720	129230	62082		279590	431770	359270	207490	412580	363610		741470	611010	564400	791470	594760	630450
C9JIF9;P13798;C9JLK2;F8WEH5	C9JIF9;P13798	Acylamino-acid-releasing enzyme	APEH	737	737;732;232;50	1958800	1944300	1018700	1955300	1774400	1149000		706630	1158400	704100	1276600	1170100	699920		2548000	1348300	1422100	2660300	1506900	1353200		3787500	2396900	2912600	4311000	2414800	2562000
C9JJ19;P82930	C9JJ19;P82930	28S ribosomal protein S34, mitochondrial	MRPS34	225	225;218	277560	1268300	613050	247990	1185400	666750		435400	321840	324910	532570	365710	310080		670550	653440	472750	482580	604490	527960		918510	1018300	900290	921030	845530	965210
C9JP52;Q92609;C9J3F6;C9JDR8;C9JW04;C9JWX0;C9J397;C9K0P2;F2Z3C3;C9JED7;C9JNM0;F2Z3I5;C9JIU4;C9JMP7	C9JP52;Q92609;C9J3F6	TBC1 domain family member 5	TBC1D5	817	817;795;593;183;143;140;129;110;88;79;74;40;32;30	69463	65039	39673	91421	64885	39941		16860	26160	18202	33387	26411	19348		10391	35147	40921	11811	51314	35789		225550	112220	229170	199800	69248	210780
C9JPG0;Q12765;B4DIP5;B4DH22;C9K052;C9J7U9;B8ZZP4	C9JPG0;Q12765;B4DIP5;B4DH22	Secernin-1	SCRN1	434	434;414;346;218;245;141;140	190830	336370	195870	222040	401080	185150		94439	166950	85094	181780	160250	66487		559880	272960	149070	608060	277770	168200		637820	377370	489900	858050	395780	588640
C9JQJ0;P78362-2;P78362;C9JWF7;C9J2M4;F8WBW4	C9JQJ0;P78362-2;P78362	SRSF protein kinase 2;SRSF protein kinase 2 N-terminal;SRSF protein kinase 2 C-terminal	SRPK2	699	699;699;688;231;160;147	55133	74151	55182	47094	87698	55454		40306	65238	46438	53421	66240	56664		122890	135550	93637	84393	130580	93543		217250	131710	171490	256710	177830	168900
C9JQN7	C9JQN7		EIF3B	153	153	0	1450800	946600	0	1600500	906630		666120	936190	600630	1148500	932000	594220		506610	753690	164450	553600	765120	148300		384070	0	936480	453690	0	918820
C9JRZ6;Q9NX63;F8WAR4;G3V1K1;F8WD73	C9JRZ6;Q9NX63;F8WAR4;G3V1K1	Coiled-coil-helix-coiled-coil-helix domain-containing protein 3, mitochondrial	CHCHD3	232	232;227;241;138;63	2772300	5190500	2888500	2589800	5410200	2962600		1453600	2246000	1372200	2180400	2257600	1420300		3594300	2458500	2265000	3377700	2163400	2785700		3926700	3614300	4102900	3949200	3410900	4485900
C9JS35;Q92890-1;Q92890;A6NJ11;A8MW31;C9JNP9;C9IZG3;C9J6N9	C9JS35;Q92890-1;Q92890;A6NJ11;A8MW31;C9JNP9	Ubiquitin fusion degradation protein 1 homolog	UFD1L	343	343;343;307;296;266;159;190;136	733960	877760	433480	669470	772310	468540		395490	437540	409680	460580	351630	359370		1278600	525820	1114500	1353800	571630	1228900		2654700	1482500	1688700	2191200	1360300	1586000
C9JT23;Q86Y39-2;Q86Y39	C9JT23;Q86Y39-2;Q86Y39	NADH dehydrogenase [ubiquinone] 1 alpha subcomplex subunit 11	NDUFA11	228	228;228;141	28204	67211	186330	62678	61724	126390		17752	16870	168310	24900	16261	85094		0	7207.5	10736	0	6290.5	13137		8842.3	0	15657	8473.4	0	18785
C9JUM1;F8WCH0	C9JUM1		ACTB	99	99;52	0	49578	23571	0	25497	19800		0	40149	32100	0	31131	41204		0	10388	0	0	16262	0		46772	15897	49611	60966	56511	49407
C9JV30;P20839-3;E7EQS0;P20839;C9J381;B4DE09;P20839-2;C9K0R9;C9J029	C9JV30;P20839-3;E7EQS0;P20839;C9J381;B4DE09;P20839-2	Inosine-5-monophosphate dehydrogenase;Inosine-5-monophosphate dehydrogenase 1	IMPDH1	566	566;563;530;514;513;509;489;289;184	788000	626700	87769	787960	665600	77507		58334	139140	106740	94986	120060	109000		21038	686210	544650	23907	674130	496310		123180	240950	419470	133050	214410	362390
C9JWM7;F8WCF6;P59998;E7ETI0;F8WDD7;F6TTL5;F8WE39;F8WDW3	C9JWM7;F8WCF6;P59998;E7ETI0;F8WDD7;F6TTL5	Actin-related protein 2/3 complex subunit 4	ARPC4;ARPC4-TTLL3	187	187;181;168;625;113;78;47;44	5343300	6023800	3290700	5591600	5974900	3694700		2269500	3459300	1720300	3725200	3400900	1955200		9109100	7355100	6011300	9576200	7210500	6439100		14439000	9726200	7807900	16189000	9454500	8586100
C9JX46;O95905;E9PAW8;C9JGV1;C9J316	C9JX46;O95905;E9PAW8	Protein SGT1	ECD	677	677;644;601;217;212	19353	81022	37087	19854	81449	35692		19682	29273	32174	27731	32842	29883		13757	58898	84559	10605	54035	80659		162520	203570	184920	235310	211530	189260
C9JYS5;Q9NYZ1;Q96ET8-3;B4E0Q0	C9JYS5;Q9NYZ1;Q96ET8-3;B4E0Q0	Protein FAM18B1	FAM18B2;FAM18B1;FAM18B2-CDRT4	205	205;205;203;185	8093.7	27493	0	17174	24364	0		0	0	12301	0	0	16336		10498	7096.1	7265.8	9638.7	6105.7	7331.7		8319.5	25363	13261	9633.8	28714	13902
C9JZA1;P20338	C9JZA1;P20338	Ras-related protein Rab-4A	RAB4A	214	214;213	0	34885	52349	0	31906	61622		13462	34016	26179	23210	32018	24582		15784	7525.7	31090	15952	6340.5	34006		41351	37540	55049	34976	53347	59652
C9K060;O43709;O43709-2;E9PCQ7;F8WD67;F8WD87;F2Z3D9	C9K060;O43709;O43709-2;E9PCQ7;F8WD67;F8WD87;F2Z3D9	Uncharacterized methyltransferase WBSCR22	WBSCR22	298	298;281;220;140;140;100;29	176810	231320	142970	178950	213060	127680		69810	107060	12731	96590	90353	12970		509660	431400	312670	538230	394610	285710		897260	574230	809890	1015700	638870	838510
C9K0X5;O95149	C9K0X5;O95149	Snurportin-1	SNUPN	402	402;360	68856	271410	49055	64429	193780	43788		48581	117970	46927	71421	97094	41496		173470	175580	120480	164380	141400	99544		260770	275810	305050	210280	274860	274350
CON__ENSEMBL:ENSBTAP00000018229;CON__Q3MHN5;D6RAK8;D6RF35;P02774;P02774-2;D6RBJ7	CON__ENSEMBL:ENSBTAP00000018229;CON__Q3MHN5			475	475;474;493;476;474;352;348	0	15446	11864	0	21451	13421		8256.8	10288	8438.1	15867	11325	9229.7		18232	44996	11568	19673	18265	12957		188310	80675	31541	38232	33021	103590
CON__ENSEMBL:ENSBTAP00000024146	CON__ENSEMBL:ENSBTAP00000024146			1477	1477	44143	54028	40431	35169	51512	34805		34423	69339	54844	71789	62592	48360		148360	68725	157580	169970	92400	183680		226310	103060	1619.8	358180	97569	37413
CON__ENSEMBL:ENSBTAP00000025008	CON__ENSEMBL:ENSBTAP00000025008			536	536	0	0	0	0	0	0		0	19362	0	0	20550	0		0	0	0	0	0	0		0	0	0	0	0	0
CON__ENSEMBL:ENSBTAP00000037665	CON__ENSEMBL:ENSBTAP00000037665			578	578	141850	652050	61792	8218.1	151260	310300		540520	446930	31284	82126	39001	362520		852070	402200	7016.8	32072	10341	256830		1985300	2000700	185080	59521	141610	1832400
CON__P00735;P00734;E9PIT3	CON__P00735			625	625;622;583	59872	107210	13240	2889.7	8213.5	41618		39935	33613	3214.5	1876.3	8490.5	26482		243770	188090	5568.1	167680	60876	82404		300640	509280	32247	84545	97496	193800
CON__P00761	CON__P00761			231	231	224670000	172500000	892860	10073000	1588200	105700000		69274000	85172000	2421300	692790	4419900	54206000		65139000	91352000	1892000	1117100	601880	123450000		33270000	53369000	1192900	945340	1231100	53817000
CON__P01966	CON__P01966			142	142	8774800	13495000	466460	301630	725930	9397800		5114200	6368000	167710	178780	237250	4062000		20312000	13544000	732720	866870	551040	8507800		11500000	22564000	1071300	552630	776130	18582000
CON__P02533;P02533;CON__Q6IFX2;CON__Q04695;Q04695;F5GWP8;CON__P19012;P19012;CON__Q9QWL7;CON__A2A4G1;CON__P13646-1;P13646;A8MW45;CON__P08730-1;CON__Q9D312;CON__P35900;P35900;CON__ENSEMBL:ENSP00000377550;P13646-3;CON__P19001;CON__P08727;P08727;A8MT21;B3KRA2;C9JM50;CON__Q61782;C9JA77;P13646-2;C9JTG5	CON__P02533;P02533;CON__Q6IFX2	Keratin, type I cytoskeletal 14	KRT14	472	472;472;452;432;432;591;456;456;433;456;458;458;441;437;431;424;424;420;420;403;400;400;291;251;196;93;355;355;220	129530	43602	124240	87749	21709	609940		0	177490	6035.2	0	50440	5696.7		27853	220730	52983	324.98	50496	173140		145870	33389	79421	29326	554.12	272760
CON__P02666	CON__P02666			209	209	0	0	0	0	0	0		0	0	0	0	0	0		66869	0	0	5997.2	0	0		0	0	0	0	0	0
CON__P02769;A6NBZ8;E7ESU5;CON__P02768-1;P02768;B7WNR0;D6RHD5;H0YA55;C9JKR2;P02768-2;Q8IUK7	CON__P02769			607	607;627;618;609;609;494;459;454;417;417;396	5769800	3378000	177840	502570	287640	1467300		1274900	2354700	151850	150090	273300	1765800		8668300	6179500	401900	1486500	962180	2586600		19629000	21251000	1332700	1514300	1413900	16095000
CON__P08779;P08779;CON__Q3ZAW8;CON__Q9Z2K1	CON__P08779;P08779	Keratin, type I cytoskeletal 16	KRT16	473	473;473;474;469	0	0	27560	0	0	188330		0	54183	0	0	9432.9	27170		0	0	0	0	0	0		0	0	0	0	0	0
CON__P12763	CON__P12763			359	359	14778000	3132500	110460	396340	208440	1055900		678260	1174900	60249	116180	126930	565700		9213000	7775900	440020	765400	571000	4991300		24517000	19447000	470110	1371700	1032300	16885000
CON__P13645;P13645;CON__P02535-1;CON__Q99456;Q99456;CON__Q7Z3Y7;CON__Q148H6;Q7Z3Y7;CON__Q7Z3Y8;Q7Z3Y8;CON__Q7Z3Z0;Q7Z3Z0;C9JH30;F5H7G6	CON__P13645;P13645	Keratin, type I cytoskeletal 10	KRT10	593	593;584;570;494;494;486;464;464;459;459;450;450;177;177	4170400	2026700	829300	1256300	671180	3847600		1446800	2340700	613480	536290	490890	884790		1656200	2427500	446040	901810	530200	1246300		2308700	1867200	1186600	1745400	359520	3556000
CON__P13647;P13647;E7EU87;H0YI76;H0YIN9;F8VV57	CON__P13647;P13647;E7EU87	Keratin, type II cytoskeletal 5	KRT5	590	590;590;555;201;196;132	0	16670	16664	0	2772.7	110360		0	55994	215920	0	48445	183840		0	91027	0	0	8901.6	0		122040	0	275750	10699	0	194570
CON__P15497;P02647;F8W696	CON__P15497			265	265;267;245	273160	80316	25473	10548	4112.2	115940		56698	58304	958.94	10976	4840.2	15401		82029	366240	9038.9	4883.9	31373	66178		674150	549560	44240	75210	58006	393110
CON__P34955	CON__P34955			416	416	1817800	615230	84613	202750	254490	644480		269920	620600	106210	44068	103470	621460		1421200	906010	70535	192810	96496	561990		2071900	1828800	146080	2416700	1080800	1015000
CON__P41361;P01008;Q8TCE1	CON__P41361			465	465;464;259	76846	89276	19133	1843.8	4834.8	81552		23969	47626	3028.3	2676.1	4786.3	44808		30313	158940	0	2844.9	19761	0		219690	101080	17158	30302	5362.9	186580
CON__P48668;P48668;E7EQV7;CON__P02538;P02538;E7EUE8;CON__P04259;CON__O95678;O95678	CON__P48668;P48668;E7EQV7;CON__P02538;P02538;E7EUE8;CON__P04259	Keratin, type II cytoskeletal 6C;Keratin, type II cytoskeletal 6A	KRT6C;KRT6A	564	564;564;549;564;564;520;564;551;551	114230	159310	149710	109010	131590	219590		57134	113530	81142	81062	89347	80448		44864	128880	120740	34575	118670	113240		182360	245270	222460	189970	207930	231300
CON__P60712;P60709;B4E335;B4DW52;F5GYT4;E7EVS6;G5E9R0;C9JZR7;Q6S8J3;C9JTX5;A5A3E0;P0CG38;Q9BYX7;P0CG39	CON__P60712;P60709;B4E335;B4DW52;F5GYT4	Actin, cytoplasmic 1;Actin, cytoplasmic 1, N-terminally processed	ACTB	375	375;375;351;347;294;164;125;103;1075;80;1075;1075;375;1038	75024	145790	0	92279	164020	0		0	0	0	0	0	0		5065200	389660	224360	4893300	276120	331740		609990	650440	464920	643460	632880	462800
CON__P81644	CON__P81644			100	100	3014100	203340	17096	1295600	9576.5	266280		55628	195660	45730	4910.1	11622	483510		364890	839410	65237	28989	76647	781820		361520	405510	77742	37513	74649	811650
CON__Q03247;P02649	CON__Q03247;P02649	Apolipoprotein E	APOE	316	316;317	0	0	3124.9	0	0	11799		16088	0	0	3373.5	0	0		0	0	10488	0	0	59059		0	0	29490	0	0	77294
CON__Q0IIK2;CON__Q29443;P02788;E7ER44;E7EQB2;B7Z4X2	CON__Q0IIK2;CON__Q29443			704	704;685;710;708;696;666	197050	291650	6071.7	47399	26869	168330		176760	193730	131000	12942	10334	262640		344760	366930	16372	28481	83053	180700		847980	813140	85541	175520	171570	748400
CON__Q28107;P12259	CON__Q28107			2211	2211;2224	53774	170390	18096	21095	14769	147260		129490	455010	7704.1	16207	29288	94694		456440	384230	30620	22519	36284	343680		1033800	778690	246260	105100	579660	793740
CON__Q3SX09;CON__P02070;P68871;P02042;E9PFT6;F8W6P5;P02100;E9PBW4;E9PEW8;A8MUF7	CON__Q3SX09			201	201;145;147;147;141;90;147;137;104;87	3879500	4863600	148250	600390	386870	2445600		1902600	2127700	107110	142170	166860	1371600		8278000	4099300	402850	1596400	376860	3944800		7377400	6685700	539350	800590	795990	7535800
CON__Q3ZBD7	CON__Q3ZBD7			557	557	4144000	1919600	1060500	4790100	1992800	1129900		795520	1340600	333560	1266500	1263600	336440		4401300	2289500	1644800	4513600	2287300	1583000		3264000	4562000	4250000	3461800	4292800	3809300
CON__Q3ZBS7;P04004	CON__Q3ZBS7			484	484;478	292140	612860	56509	9025.5	81298	549480		385500	408100	21930	48300	33369	296740		1767800	921970	55650	318400	82086	911580		1632800	1739400	151320	331190	198420	1682300
CON__Q497I4;Q92764;CON__Q14532;Q14532;CON__Q8IUT8;O76011;C4AM86;CON__Q92764;CON__Q15323;CON__Q9UE12;Q15323;CON__O76009;CON__Q14525;CON__Q6NTB9;O76009;Q14525;C4AMA3;CON__O76011;CON__Q9D646	CON__Q497I4;Q92764;CON__Q14532;Q14532;CON__Q8IUT8;O76011;C4AM86;CON__Q92764;CON__Q15323;CON__Q9UE12;Q15323;CON__O76009;CON__Q14525;CON__Q6NTB9;O76009;Q14525;C4AMA3;CON__O76011;CON__Q9D646	Keratin, type I cuticular Ha5;Keratin, type I cuticular Ha2;Keratin, type I cuticular Ha4;Keratin, type I cuticular Ha1;Keratin, type I cuticular Ha3-I;Keratin, type I cuticular Ha3-II	KRT35;KRT32;KRT34;KRT31;KRT33A;KRT33B	455	455;455;448;448;436;436;425;425;416;416;416;404;404;404;404;404;394;394;392	0	0	11000	0	0	19108		0	0	0	0	0	0		0	0	0	0	0	0		0	0	0	0	0	0
CON__Q6IME9;F8W1S1;CON__Q32MB2;Q86Y46;CON__Q7RTS7;Q7RTS7;CON__Q3SY84;Q3SY84;CON__Q14CN4-1;Q14CN4;Q14CN4-2;Q86Y46-2;H0YIG3	CON__Q6IME9;F8W1S1;CON__Q32MB2;Q86Y46;CON__Q7RTS7;Q7RTS7;CON__Q3SY84;Q3SY84;CON__Q14CN4-1;Q14CN4;Q14CN4-2;Q86Y46-2	Keratin, type II cytoskeletal 73;Keratin, type II cytoskeletal 74;Keratin, type II cytoskeletal 71;Keratin, type II cytoskeletal 72	KRT74;KRT73;KRT71;KRT72	520	520;543;540;540;529;529;523;523;511;511;510;381;192	579010	0	3128.5	486870	0	92765		0	52149	0	0	2771.8	0		0	0	0	0	0	45525		0	0	0	10222	0	0
CON__Q86YZ3;Q86YZ3	CON__Q86YZ3;Q86YZ3	Hornerin	HRNR	2850	2850;2850	0	0	0	0	0	0		0	0	0	0	0	0		1878.5	0	0	0	0	0		1137	0	0	0	0	0
D3YTA9;P63098;F6U1T9	D3YTA9;P63098;F6U1T9	Calcineurin subunit B type 1	PPP3R1	189	189;170;160	114540	194910	142000	115960	165210	148420		116410	136490	101260	162100	134610	118020		86729	195190	252190	106050	186490	259670		56858	78807	114250	74015	94793	121750
D6R9U0;Q9BRQ6;H0Y922;D6RIB4	D6R9U0;Q9BRQ6;H0Y922;D6RIB4	Coiled-coil-helix-coiled-coil-helix domain-containing protein 6, mitochondrial	CHCHD6	256	256;235;166;140	466220	1140100	496810	569850	951870	564200		255980	471820	269960	465050	478770	337560		2286900	1297000	681970	2441100	1032900	737870		1505200	1910100	1440200	2006400	2008400	1565600
D6RD83	D6RD83		HNRNPD	92	92	0	0	0	0	0	0		5409.7	0	0	21207	0	0		0	0	0	0	0	0		0	0	0	0	0	0
D6RE79;Q14728;D6RA47;D6RIZ4	D6RE79;Q14728;D6RA47;D6RIZ4	Major facilitator superfamily domain-containing protein 10	MFSD10	480	480;455;366;356	22168	63863	39674	27481	59912	44462		14247	23658	39148	22962	23391	38614		75194	52064	33888	66617	44265	40672		45312	49411	55027	56311	50221	55171
D6REA1;Q9H173	D6REA1;Q9H173	Nucleotide exchange factor SIL1	SIL1	468	468;461	0	16850	19224	0	21069	20232		7854.2	9102.8	10677	13213	4767.3	8189.3		13219	8534.1	12909	14908	9171.4	11164		12219	12106	13504	11605	9267.6	16106
D6RER5;Q9NVA2;D6RGI3;Q9NVA2-2;D6RDU5;H0Y961;D6R9Y6;D6RDP1;H0Y9G8	D6RER5;Q9NVA2;D6RGI3;Q9NVA2-2;D6RDU5	Septin-11	2011-09-01	432	432;429;425;439;372;160;136;126;82	346290	904010	562770	240500	751380	581950		318790	456340	369120	456100	419140	404200		2230100	1091600	930050	1985800	1043600	903210		2255000	1655500	1887500	2704400	1764400	2182000
D6REX3;O94979-8;O94979;O94979-2;O94979-4;B7ZL00;O94979-3;O94979-6;D6RHZ5;O94979-7;O94979-5;H0YAB3;H0Y9T9;H0Y8W8;H0Y8V7;H0Y9K1;D6RCQ9;D6RE64;H0YAF5;H0Y9V3;D6RHE8;D6RBT0	D6REX3;O94979-8;O94979;O94979-2;O94979-4;B7ZL00;O94979-3;O94979-6;D6RHZ5;O94979-7;O94979-5	Protein transport protein Sec31A	SEC31A	1251	1251;1233;1220;1205;1181;1166;1106;1067;877;969;509;443;235;383;286;237;166;165;181;219;92;81	160760	579090	278360	160090	583360	298570		141510	248260	241920	224710	241940	233200		626980	534150	276010	542430	448880	344570		975430	811030	718750	1292200	788830	783680
D6RF48;Q9P2W9;D6RD65;D6RC71;H0YAL4	D6RF48;Q9P2W9;D6RD65;D6RC71	Syntaxin-18	STX18	308	308;335;173;169;175	381350	501340	356780	391920	504010	356090		171370	301890	164060	273760	310860	145770		163450	345390	623720	184480	377400	651340		372090	403530	350590	434690	391480	328120
D6RGD3;E7ESQ0;E7ERV7;Q9Y3C1;D6RIC3	D6RGD3;E7ESQ0;E7ERV7;Q9Y3C1;D6RIC3	Nucleolar protein 16	NOP16	236	236;234;231;178;150	0	67499	44115	0	55342	52377		10875	30572	42869	8400.1	21142	47451		0	0	0	0	0	0		41600	0	25196	36807	0	41173
D6RH22;Q9NRP0	D6RH22;Q9NRP0	Oligosaccharyltransferase complex subunit OSTC	OSTC	171	171;149	1436400	1246300	637260	1785100	1519900	636440		467350	681830	479210	859800	712770	447290		981470	597090	761940	976040	695890	726290		1142300	1132300	1107200	1606200	1509300	1147800
D6RJ07;Q9UL40;B7Z367;B7Z6Q2;B7Z6B6	D6RJ07;Q9UL40;B7Z367;B7Z6Q2;B7Z6B6	Zinc finger protein 346	ZNF346	310	310;294;262;135;131	0	58794	45146	0	49020	57363		0	16288	33032	0	19398	29631		0	0	0	0	0	0		0	0	0	0	0	0
E2QC23;O75600	E2QC23;O75600	2-amino-3-ketobutyrate coenzyme A ligase, mitochondrial	GCAT	445	445;419	14053	21306	37967	12957	14089	45295		15477	26256	13108	15539	11827	12296		0	0	0	0	0	0		90005	53253	0	64841	31389	0
E5KLJ5;O60313-2;E5KLJ9;E5KLJ6;E5KLK1;O60313	E5KLJ5;O60313-2;E5KLJ9;E5KLJ6;E5KLK1;O60313	Dynamin-like 120 kDa protein, mitochondrial;Dynamin-like 120 kDa protein, form S1	OPA1	1015	1015;997;979;978;961;960	11714	189660	75288	15184	180900	89169		59114	114360	97813	93002	130370	85303		152500	186110	154130	162290	177730	136800		353160	293100	361810	333930	257010	303890
E5RG17;Q6P1N9;Q6P1N9-2;E5RGF2;G5EA19;H0YBX2;E5RK70;E5RG62;E5RID7	E5RG17;Q6P1N9;Q6P1N9-2;E5RGF2;G5EA19;H0YBX2	Putative deoxyribonuclease TATDN1	TATDN1	322	322;297;250;210;207;202;110;93;62	5276.2	79390	72926	9367	64727	67932		83804	93005	32560	72990	125790	34332		23089	169010	161500	23059	217790	122630		210680	412070	250610	328130	418790	207580
E5RJD8;O75347;E5RIW3;B4DT30;E5RIX8;E5RHG6	E5RJD8;O75347;E5RIW3;B4DT30	Tubulin-specific chaperone A	TBCA	119	119;108;84;129;79;62	48006000	41167000	21160000	90662000	39070000	22302000		11988000	18951000	12342000	19475000	18910000	12408000		53802000	30628000	25480000	56185000	30636000	25831000		28873000	44911000	47352000	33871000	46435000	44360000
E7EM95;Q99942;A6NEX8;E9PN08	E7EM95;Q99942;A6NEX8;E9PN08	E3 ubiquitin-protein ligase RNF5	RNF5	182	182;180;178;91	0	0	0	0	0	0		0	0	0	0	0	0		356620	126420	92489	306160	128200	94848		229150	180620	289360	344450	161800	259180
E7EMF9;Q8NBJ7;C9J660;A8MXB9;C9JL30;E7EMQ6;F8WA42;Q8NBJ7-3;Q8NBJ7-2;E9PBT8;Q8NBJ7-5;E9PG02;F8WEX5;Q8NBJ7-4;F8WES7;F8WEV7	E7EMF9;Q8NBJ7;C9J660;A8MXB9;C9JL30;E7EMQ6;F8WA42;Q8NBJ7-3;Q8NBJ7-2;E9PBT8	Sulfatase-modifying factor 2	SUMF2	323	323;301;352;305;294;286;358;339;213;232;217;183;165;321;150;102	119640	592940	338640	135890	676830	274160		230790	323280	319340	388040	324810	271500		1071800	594840	581440	1207700	755930	561400		920670	832530	864660	955990	842700	710760
E7EMK3;Q14254;E7EMK1	E7EMK3;Q14254;E7EMK1	Flotillin-2	FLOT2	483	483;428;385	0	113370	67536	0	109780	88335		48094	67105	65572	68366	45673	65806		131560	156670	185700	136790	173820	183080		102010	196070	290170	118900	180130	273420
E7EN19;E7ESS2;O95819;E7ENQ1;G5E948;O95819-3;E9PH72;O95819-5;O95819-2;G3XAA2;O95819-4;E7EX83;C9J840;Q8N4C8;Q8N4C8-4;Q8N4C8-3;Q8N4C8-2;Q8N4C8-5;Q9UKE5;Q9UKE5-4;Q9UKE5-2;Q9UKE5-6;Q9UKE5-3;Q9UKE5-7;Q9UKE5-5;Q9UKE5-8;F5H865;F5H5M9;C9J338;Q9HBM9;E7ETN6	E7EN19;E7ESS2;O95819;E7ENQ1;G5E948;O95819-3;E9PH72;O95819-5;O95819-2;G3XAA2;O95819-4;E7EX83;C9J840	Mitogen-activated protein kinase kinase kinase kinase 4	MAP4K4	1272	1272;1279;1239;1154;1320;1319;1265;1242;1211;1166;1165;1038;1042;1332;1312;1303;1295;1275;1360;1352;1331;1323;1305;1297;1276;1268;1338;1312;350;292;102	260000	410830	261190	244140	396770	277200		128370	229420	190940	208340	232810	192970		163060	558260	336410	167990	515020	332830		669430	635510	727110	709830	645870	728100
E7ENA8;Q9NTI5;Q9NTI5-2;B7Z5S1;Q9NTI5-3;E9PBP3;A9IYQ1;Q9NTI5-5;Q9NTI5-4	E7ENA8;Q9NTI5;Q9NTI5-2;B7Z5S1	Sister chromatid cohesion protein PDS5 homolog B	PDS5B	1448	1448;1447;1391;1302;529;403;302;125;122	420050	615440	330430	515080	620970	355840		190040	324270	246100	296900	324180	220510		867270	792920	444480	904110	738500	502110		1221000	801720	1047900	1266300	757220	979260
E7ENH9;P53396;P53396-2;B4E3P0	E7ENH9;P53396;P53396-2;B4E3P0	ATP-citrate synthase	ACLY	1155	1155;1101;1091;830	7989400	9278700	5539800	8531500	9800600	5856600		3348000	4995500	3928400	5472800	5261100	3849600		13453000	8070300	6750200	14028000	8738300	6611100		14804000	11836000	13454000	17755000	12919000	12195000
E7ENU4;P55265-4;P55265;P55265-5;P55265-2;H0YCK3;P55265-3	E7ENU4;P55265-4;P55265;P55265-5;P55265-2;H0YCK3;P55265-3	Double-stranded RNA-specific adenosine deaminase	ADAR	1269	1269;1269;1226;931;1200;1195;1181	1086500	1144400	810220	1072400	1146300	834650		467170	708130	604730	776780	739780	591570		1217800	984460	782710	1333200	1059300	751880		1738200	1510100	1753400	2074600	1736200	1630800
E7ENX8;E7EUZ6;F8VX49;E7EQ98;E7ESQ3;Q5HY71;Q03519;B0V2J7;Q03519-2;E7EMI1	E7ENX8;E7EUZ6;F8VX49;E7EQ98;E7ESQ3;Q5HY71;Q03519;B0V2J7;Q03519-2;E7EMI1	Antigen peptide transporter 2	TAP2	843	843;769;769;768;768;703;686;653;653;152	0	0	4163	0	0	6440.2		0	5937.3	0	0	5664.4	0		0	15850	15574	0	14179	13872		32264	30772	22906	32995	31897	33604
E7EP23;Q6IA86;Q6IA86-3;B4DTG0;Q6IA86-2;E9PCX0;Q6IA86-4;H0YFD3;F5GYE9;F5GWY6;F5GX79	E7EP23;Q6IA86;Q6IA86-3;B4DTG0;Q6IA86-2;E9PCX0;Q6IA86-4	Elongator complex protein 2	ELP2	891	891;826;800;821;756;756;705;194;120;51;57	453240	551700	387320	496520	482420	354880		250530	315810	194860	319510	281140	183170		551910	539020	471650	472050	574150	426260		677340	775140	810360	684830	684300	683370
E7EP74;Q14789;E7EU81;H0Y867;E7EWX1	E7EP74;Q14789	Golgin subfamily B member 1	GOLGB1	3269	3269;3259;1640;1031;972	10897	202770	55244	10969	212380	51402		19519	2109.9	26389	35340	2666.1	22332		11944	32789	28461	9230.3	38523	26818		35962	45618	51467	41132	50708	45980
E7EPA7;P29401;B4E022;B3KSI4;E9PFF2;F8W888	E7EPA7;P29401;B4E022;B3KSI4;E9PFF2	Transketolase	TKT	631	631;623;576;540;334;153	28770000	31222000	14841000	26756000	26476000	18280000		11656000	16411000	10604000	15945000	14112000	12625000		37617000	25517000	15525000	32105000	22169000	17914000		44658000	38941000	30606000	42711000	33487000	34258000
E7EPE1;Q10589	E7EPE1;Q10589	Bone marrow stromal antigen 2	BST2	216	216;180	396580	643570	296570	538400	730890	447330		183050	232090	172700	291720	203010	230000		156640	479410	268280	173580	377160	352640		615910	658360	599040	649460	610680	820150
E7EPK6;P62847;P62847-3;E7ETK0;P62847-2	E7EPK6;P62847;P62847-3;E7ETK0;P62847-2	40S ribosomal protein S24	RPS24	289	289;133;132;131;130	12138000	16563000	9729800	11342000	14806000	9966400		7339800	8488000	7947400	10195000	8180100	7727900		16120000	11793000	8955000	16855000	12943000	8325900		17013000	19707000	20974000	18833000	21788000	18837000
E7EPP6;O14757;F5H7S4;E9PPA5;E9PKQ3;E9PJI4	E7EPP6;O14757;F5H7S4;E9PPA5	Serine/threonine-protein kinase Chk1	CHEK1	492	492;476;442;193;204;170	271990	496830	268910	222810	384180	231020		99696	269530	224180	147500	213340	148930		82980	290370	259370	70694	284440	221330		542700	522810	581530	755680	611010	522890
E7EPT4;P19404	E7EPT4;P19404	NADH dehydrogenase [ubiquinone] flavoprotein 2, mitochondrial	NDUFV2	252	252;249	791760	1069700	572520	538510	808630	510780		371650	563090	419130	471650	494270	380880		920350	1613200	1296800	699600	1457700	1334400		2302900	2096300	1693600	1979200	1760200	1806600
E7EPZ3;O60784;O60784-2;E7EPD0;O60784-3;O60784-4;F8WA65;B0QY01;Q6UW50;B7WP09;B3KUU1;B0QY02;F8WBB0;F8WE29;F8W928;F8WAW7;F8WB30	E7EPZ3;O60784;O60784-2;E7EPD0;O60784-3;O60784-4;F8WA65	Target of Myb protein 1	TOM1	501	501;492;493;454;447;460;229;335;209;170;265;151;97;83;77;69;25	23731	24258	72886	23466	27719	62594		10183	63559	65621	16641	57936	44833		499330	322700	58451	425100	289300	55854		554970	321090	462610	551250	401440	444970
E7EQ34;O14653-2;O14653;Q8N4B8	E7EQ34;O14653-2;O14653;Q8N4B8	Golgi SNAP receptor complex member 2	GOSR2	232	232;213;212;195	96046	91682	110640	102950	77076	145160		0	34525	39964	0	32049	45858		42327	36639	67529	43087	37318	83224		141730	257160	148920	170550	316640	199940
E7EQ40;B1AK88;P47756-2;B1AK87;P47756	E7EQ40;B1AK88;P47756-2;B1AK87;P47756	F-actin-capping protein subunit beta	CAPZB	334	334;301;272;260;277	17317000	10760000	6403500	16799000	10414000	6886300		3569900	5765800	3700500	5279200	5799700	3796300		21251000	11288000	10160000	21606000	11792000	10091000		17949000	18278000	17852000	20438000	18747000	17758000
E7EQD2;Q8NBI5;E9PS74;H0YD64	E7EQD2;Q8NBI5;E9PS74;H0YD64	Solute carrier family 43 member 3	SLC43A3	504	504;491;331;137	14541	22400	20986	19211	20638	19238		10077	13155	9500.2	17251	14090	9778.3		998930	234320	206930	907690	235250	198300		594520	475780	370700	363310	406040	417280
E7EQD5;Q15833;Q15833-2;F5GXG3;F5H146	E7EQD5;Q15833;Q15833-2;F5GXG3	Syntaxin-binding protein 2	STXBP2	604	604;593;590;579;398	91213	599580	305320	73932	431150	281930		185550	222340	170490	262520	220890	130310		328210	327550	199300	249220	259990	207200		466590	464320	455360	523330	407180	392600
E7EQJ8;Q6GYQ0-5;H0YJ04;Q6GYQ0-2;Q6GYQ0-6;B9EK38;Q6GYQ0;H0YJB5	E7EQJ8;Q6GYQ0-5;H0YJ04;Q6GYQ0-2;Q6GYQ0-6;B9EK38;Q6GYQ0;H0YJB5	Ral GTPase-activating protein subunit alpha-1	RALGAPA1;GARNL1	2073	2073;2073;356;2083;2083;2049;2036;722	0	8918.3	48373	0	9591.5	50644		1178.1	1927.5	0	2248.6	1826.1	0		6071.5	29488	12663	5606.9	30224	11331		40802	21832	45888	69310	26189	52164
E7EQP8;F8W9Q9;Q96PV6-2;Q96PV6;E7EWC7	E7EQP8;F8W9Q9;Q96PV6-2;Q96PV6	Leukocyte receptor cluster member 8	LENG8	874	874;837;800;779;300	0	4113.1	26993	0	5155.6	35582		22735	29138	9943.6	29513	27221	10501		77118	62847	18279	94218	62529	13431		35194	52614	36396	45734	57419	35448
E7EQR8;Q9GZM5;D6RFI3;D6RED8;D6RGI4;D6RGY8	E7EQR8;Q9GZM5;D6RFI3;D6RED8;D6RGI4;D6RGY8	Protein YIPF3	YIPF3	356	356;350;262;261;209;109	73690	34479	30394	101570	45791	27180		16255	0	0	32865	0	0		131450	86347	48022	133910	95984	42581		198480	78656	152970	258430	140120	168610
E7EQZ4;Q16637;Q16637-3;Q16637-2;Q16637-4;B4DP61;H0YBZ9	E7EQZ4;Q16637;Q16637-3;Q16637-2;Q16637-4;B4DP61	Survival motor neuron protein	SMN1	294	294;294;282;262;250;227;79	217410	450280	410770	207550	436590	507730		120670	255460	209230	243600	282540	202980		1654900	3135400	1312500	1602400	2185000	1410600		2701000	1857300	1750900	2813100	1603800	2167100
E7EQZ9;P14314;A8K318	E7EQZ9;P14314;A8K318	Glucosidase 2 subunit beta	PRKCSH	535	535;528;525	9649000	10160000	5188000	9957600	10075000	5608600		3118500	5372100	4218600	4943000	5693700	4109300		15606000	10277000	6870100	15834000	10440000	6901900		20867000	14638000	14717000	23933000	15001000	15851000
E7ER01;F5GXJ0;F8W0W3;Q5ST30;E7ERL9;B4E0K6;F5H323;F8VWW3;F8VZ59;F8W0F9;Q5ST30-2;B7ZCJ6;B4DG77;E7EPN1	E7ER01;F5GXJ0;F8W0W3;Q5ST30;E7ERL9;B4E0K6;F5H323;F8VWW3;F8VZ59;F8W0F9	Valine--tRNA ligase, mitochondrial	VARS2	1093	1093;1093;1093;1063;1093;1063;923;923;923;923;501;326;257;256	0	20614	19002	0	9289.2	16609		8198.6	19472	18593	8677.4	21897	20064		0	80727	96019	0	69617	72717		63239	49973	108650	60792	64664	93878
E7ER94;Q9BZL6	E7ER94;Q9BZL6	Serine/threonine-protein kinase D2	PRKD2	888	888;878	0	0	0	0	0	0		0	0	0	0	0	0		0	19662	12675	0	18824	15300		22405	28209	35168	29094	40349	49821
E7ERF5;P51114-3;E7EU85;C9JY20;C9JZE0;C9IZ22	E7ERF5;P51114-3;E7EU85		FXR1	565	565;536;454;123;119;94	0	30828	33857	0	53602	30101		17207	26563	28496	42779	35202	15599		0	0	0	0	0	0		0	0	0	0	0	0
E7ERL2;P25325;E7ENL2;B1AH49	E7ERL2;P25325;E7ENL2;B1AH49	Sulfurtransferase;3-mercaptopyruvate sulfurtransferase	MPST	298	298;297;245;224	362720	1036900	663800	434490	1027200	653790		505500	539710	446960	739730	541860	411750		661570	691030	687410	615990	782080	696430		754150	880830	963360	877340	1259600	971580
E7ERS3;Q86VM9;Q86VM9-2;F5H7R0	E7ERS3;Q86VM9;Q86VM9-2	Zinc finger CCCH domain-containing protein 18	ZC3H18	977	977;953;757;332	65362	177020	123740	72629	204220	134110		61904	98271	78424	90515	100490	73918		443460	337810	222770	522850	319710	226210		767900	454020	485970	767170	437450	607030
E7ES43;O95757;E9PDE8;D6RJ96	E7ES43;O95757;E9PDE8;D6RJ96	Heat shock 70 kDa protein 4L	HSPA4L	870	870;839;813;531	3899700	3419900	1887000	3167900	3927200	2214600		1254800	2093400	1409300	2313900	2435000	1551200		5127600	3123500	2721000	5252500	3222800	2762800		6616200	5208900	4845900	8332700	6045600	5585600
E7ESC7;Q7L5Y9;F5H3F8;Q7L5Y9-3;B4DVN3;Q7L5Y9-2;B4DQT1;E7ENL1;D6RE80;C9JD69;D6RIB6;Q7L5Y9-4;D6REW7;D6RDW4;Q7L5Y9-5;D6RA86;D6RID6;D6R8Z3	E7ESC7;Q7L5Y9;F5H3F8;Q7L5Y9-3;B4DVN3;Q7L5Y9-2;B4DQT1;E7ENL1;D6RE80;C9JD69;D6RIB6;Q7L5Y9-4;D6REW7;D6RDW4;Q7L5Y9-5	Macrophage erythroblast attacher	MAEA	434	434;396;375;355;395;360;348;317;183;328;328;328;274;245;245;107;115;67	0	52254	40976	0	71794	32834		24608	12589	13006	30652	12156	11394		130470	128500	182270	85620	226420	96555		155780	189280	32487	295970	361180	24868
E7ESF1;F8VYC4;P0DJD1;P0DJD0;B4DTM4;E7ES93	E7ESF1;F8VYC4;P0DJD1;P0DJD0	RANBP2-like and GRIP domain-containing protein 2;RANBP2-like and GRIP domain-containing protein 1	RGPD1;RGPD2	1756	1756;1756;1756;1748;644;644	3786.9	7684.7	2866.5	5264.3	8816.1	2553.4		2061.4	3153.3	3078.9	4073.8	3597	3161.9		0	9796	3248.6	0	13472	2290.9		10047	0	9180.3	14387	0	3886.1
E7ESL0;Q9NWU5;A6NGJ8;Q9NWU5-2	E7ESL0;Q9NWU5;A6NGJ8;Q9NWU5-2	39S ribosomal protein L22, mitochondrial	MRPL22	212	212;206;126;120	362980	401450	492000	338620	321500	769170		239620	514050	373530	207480	473120	373730		98196	2439600	392940	97028	816500	381580		443850	317710	278180	481670	340570	440490
E7ESZ7;C9JGP9;O95299;Q8WXC9;C9J6X0;Q8N1B9	E7ESZ7;C9JGP9;O95299;Q8WXC9	NADH dehydrogenase [ubiquinone] 1 alpha subcomplex subunit 10, mitochondrial	NDUFA10	390	390;355;355;429;245;201	208370	642960	262520	283000	552900	295570		98641	350900	194290	128920	283290	195200		78066	223160	171650	72687	219580	164050		432850	294600	304700	503550	359060	302200
E7ET71;O95684;O95684-2;Q8N103-3	E7ET71;O95684;O95684-2	FGFR1 oncogene partner	FGFR1OP	364	364;399;379;522	0	29903	17594	0	30929	23678		3668.9	4531	9752.7	7002.1	3964.9	7973		6280.4	9816.9	3048.5	5669	12034	2683.2		9166.9	0	119050	10527	0	132720
E7ETB3;Q9ULA0;E7EMB6;H0YGP0;E7EWP4;C9JBE1;F8WAN0;B9ZVU2;E7EPX3;C9J1E2;C9JRG3;E5RJ35	E7ETB3;Q9ULA0;E7EMB6;H0YGP0;E7EWP4;C9JBE1	Aspartyl aminopeptidase	DNPEP	493	493;475;410;378;441;331;273;270;224;138;117;89	807640	748640	498920	688770	869530	432180		301300	398780	278830	478550	415060	320320		803090	479950	488880	522130	589960	406530		769210	818070	1217800	820810	1067300	1216600
E7ETH8;F5H1J5;Q14141;B1AMS2;Q14141-4;Q14141-2;B4E049;F8W8Q8;Q14141-3	E7ETH8;F5H1J5;Q14141;B1AMS2;Q14141-4;Q14141-2;B4E049	Septin-6	2006-09-01	457	457;457;434;431;429;427;369;267;267	9162200	8406700	4867300	8395300	8220600	4846100		3019200	4684300	3405300	4478500	4593100	3296800		13046000	9609900	7739300	11928000	9217800	7586500		16342000	12676000	14311000	17421000	12480000	14627000
E7ETS0;E7EN22;O94966-3;O94966-4;E9PEG8;E7EST9;O94966;B5MEG5;E7ESU0;O94966-2;C9J8M4;E7EM45	E7ETS0;E7EN22;O94966-3;O94966-4;E9PEG8;E7EST9;O94966;B5MEG5;E7ESU0	Ubiquitin carboxyl-terminal hydrolase;Ubiquitin carboxyl-terminal hydrolase 19	USP19	1384	1384;1372;1281;1266;1419;1321;1318;1358;1089;660;569;515	121670	138390	96938	138650	110640	118700		52987	75723	57351	60497	94251	73040		59159	148130	94411	68139	145410	91835		235140	253900	237420	325300	276950	266690
E7ETS8;Q07864;F5H1D6;E7ENR1;F5H7H6;F5H7E4;F5H3W5	E7ETS8;Q07864;F5H1D6;E7ENR1;F5H7H6;F5H7E4	DNA polymerase;DNA polymerase epsilon catalytic subunit A	POLE	2297	2297;2286;2259;1109;1164;310;307	0	3559.7	3611.2	0	2929.3	2546.5		953.86	3657.1	1858.7	1355.6	3577.2	945.71		1435.8	924.69	2075.3	1681.2	1094.4	1810.4		2938.2	3228.5	5146.2	3497.9	2337.8	3467.4
E7ETU7;H0Y9G6;P09001;E9PF06;D6RC14;D6RBQ5	E7ETU7;H0Y9G6;P09001;E9PF06;D6RC14	39S ribosomal protein L3, mitochondrial	MRPL3	375	375;363;348;176;155;28	51369	115070	39704	34714	104810	40574		45848	56647	38122	35472	53842	38912		95653	395120	248960	108210	328720	208030		171580	587770	595220	172530	534250	619170
E7EU23;P50395;Q5SX88;Q5SX87;Q5SX90;E9PFL7;Q5SX91;Q5SX86	E7EU23;P50395;Q5SX88	Rab GDP dissociation inhibitor beta	GDI2	449	449;445;400;263;148;208;203;155	23271000	20789000	12628000	24171000	21028000	13555000		8830700	13047000	9479500	14064000	13113000	9357000		33104000	19711000	14892000	29360000	20077000	14847000		32867000	30278000	30739000	35443000	29758000	29678000
E7EU54	E7EU54	Glyceraldehyde-3-phosphate dehydrogenase	GAPDH	215	215	6554800	39691000	22569000	7582600	45069000	21053000		14374000	16468000	10915000	26044000	18337000	9442000		21422000	38704000	23182000	25107000	44686000	21395000		68405000	76939000	61212000	84295000	89539000	53771000
E7EUC7;C9JKD6;Q16851;Q16851-2;C9JNZ1;C9JVG3;C9JQU9;C9K0U9;C9JWG0;C9JUW1;C9JVV7;C9JTZ5;F2Z3H1;F8WC70;F2Z3P4;C9J3M0	E7EUC7;C9JKD6;Q16851;Q16851-2;C9JNZ1;C9JVG3;C9JQU9;C9K0U9;C9JWG0	UTP--glucose-1-phosphate uridylyltransferase	UGP2	517	517;508;508;497;213;171;175;161;150;135;131;105;76;52;48;38	592960	539720	282160	376720	444880	354620		224250	240630	191620	277590	212980	223060		748260	100880	100800	950700	54255	149120		1150200	195530	208580	1328600	120070	223190
E7EUE1;P28288;F5GYC1;P28288-2;P28288-3	E7EUE1;P28288;F5GYC1;P28288-2	ATP-binding cassette sub-family D member 3	ABCD3	683	683;659;586;549;236	583660	578760	374180	631050	636770	418010		254750	207800	265190	412580	201510	246490		597780	496600	526890	700710	541280	495300		806870	880800	1056300	1012600	1064200	881460
E7EUT4;E7EUT5;E7EPW1;O14556	E7EUT4;E7EUT5	Glyceraldehyde-3-phosphate dehydrogenase	GAPDH	293	293;260;161;408	546890000	510630000	249940000	511580000	458150000	254670000		165790000	238470000	194330000	268090000	244940000	187240000		685580000	350540000	275310000	629500000	348650000	283150000		638660000	569370000	484610000	724180000	548630000	497960000
E7EUT7;P38571;F8W911;P38571-2;Q5T073;Q5T770	E7EUT7;P38571;F8W911;P38571-2;Q5T073	Lipase;Lysosomal acid lipase/cholesteryl ester hydrolase	LIPA	401	401;399;357;343;290;219	13790	204660	179480	14802	161510	178510		114120	110870	73760	129690	103230	54117		64608	360130	227190	49142	263480	266730		675440	622840	253390	539250	422190	287850
E7EVA0;P27816;P27816-6;P27816-2;C9JFC3;B9ZVR1;P27816-5;E9PGM5;P27816-4;B5MEG9;F8W9U4;H0Y2V1;B4DSQ1;Q86V26	E7EVA0;P27816;P27816-6;P27816-2;C9JFC3;B9ZVR1	Microtubule-associated protein;Microtubule-associated protein 4	MAP4	2297	2297;1152;1135;979;740;811;809;887;872;712;828;463;249;99	248730	461970	284610	236490	486710	299290		131120	299220	182280	183450	305890	174370		820310	666980	357910	917040	740160	334430		1613200	654630	858500	1905200	704900	711040
E7EVK3;Q6ZT12-4;Q6ZT12;H0Y3K2;Q6ZT12-2;Q6ZT12-3	E7EVK3;Q6ZT12-4;Q6ZT12;H0Y3K2	E3 ubiquitin-protein ligase UBR3	UBR3	1917	1917;1917;1888;950;709;394	6111	7822	0	3860.8	3857.3	0		2787.1	3294.2	2957.3	2082.8	2062.9	2320		0	10570	3835.8	0	5333.4	4851.1		0	46518	8386.2	0	57878	8249.8
E7EVM2;P17542;P17542-2;P17542-3	E7EVM2;P17542;P17542-2	T-cell acute lymphocytic leukemia protein 1	TAL1	333	333;331;306;156	0	52271	0	0	73292	0		0	0	0	0	0	0		47605	55535	32724	41341	48146	22814		0	84468	129450	0	71664	106660
E7EVU8;Q7Z6Z7;Q7Z6Z7-3;E9PD66;Q7Z6Z7-2;H0Y5W0;Q5H962;H0Y659;F5H1P2;Q5H963	E7EVU8;Q7Z6Z7;Q7Z6Z7-3;E9PD66;Q7Z6Z7-2;H0Y5W0	E3 ubiquitin-protein ligase HUWE1	HUWE1	4376	4376;4374;4365;4360;4358;3408;1672;1197;216;93	224010	432000	295040	225480	440990	313670		167490	257760	183840	267970	240830	181200		635590	528260	388810	598330	534830	381220		942670	780840	787940	1081300	767850	788340
E7EVW0;P28340;H0Y3D1	E7EVW0;P28340;H0Y3D1	DNA polymerase;DNA polymerase delta catalytic subunit	POLD1	1133	1133;1107;1010	395930	575460	379270	346790	551560	350510		259940	404930	317020	386780	366290	253290		1048000	831320	673550	865100	760290	562020		1429700	1109600	1558500	1660800	972220	1273800
E7EW49;E7ERI8;F5H604;E3W994;O75122;F5H3X0;E9PBA6;E7ENG2;B3KR06;O75122-2;C9J668;D6RBU8	E7EW49;E7ERI8;F5H604;E3W994;O75122;F5H3X0;E9PBA6	CLIP-associating protein 2	CLASP2	1514	1514;1513;1505;1273;1294;1063;995;458;454;431;178;233	140150	101060	95095	150290	107690	112040		76773	87872	62478	88640	96906	65724		987980	199320	160550	989240	228460	192690		333340	246390	314930	380840	246490	370240
E7EWM8;Q9BVV6;Q9BVV6-2;F5GWA3;G3V2T5;G3V4J0	E7EWM8;Q9BVV6;Q9BVV6-2;F5GWA3	Uncharacterized protein KIAA0586	KIAA0586	1644	1644;1533;1472;1036;234;132	1750800	25508	882110	1816200	18693	856660		10273	1528.2	325890	12196	1252.5	308770		2865300	332090	0	2902700	359710	0		1631800	660840	23840	1973300	770470	36582
E7EWR4;P33240;P33240-2;B4DUD5;E9PID8	E7EWR4;P33240;P33240-2;B4DUD5;E9PID8	Cleavage stimulation factor subunit 2	CSTF2	597	597;577;560;553;438	583130	1122500	726890	636500	1111600	744560		413680	650940	470290	615030	647150	468060		1630900	1017900	892190	1516800	995770	1007800		2973000	2034100	2195300	3366200	1882800	2494500
E7EWZ9;P60983;G3V4P8;G3V3X4	E7EWZ9;P60983;G3V4P8	Glia maturation factor beta	GMFB	153	153;142;150;38	1361100	839390	594630	1650800	847150	581070		506410	769840	338140	767760	695890	380130		1072700	1028700	909150	1028800	1203000	818630		2291100	2194000	1711200	2364500	2380600	2188700
E7EX17;P23588;E7EPC9;F8VX11;F8VP89;F8VSC7;F8W0K0;F8VYE9;B4DS13;F8VRU1	E7EX17;P23588;E7EPC9;F8VX11;F8VP89;F8VSC7;F8W0K0;F8VYE9;B4DS13	Eukaryotic translation initiation factor 4B	EIF4B	616	616;611;587;360;275;227;170;185;572;175	1697300	1116900	512490	1782900	1205200	640950		149680	461000	260750	266300	461530	267180		3792100	1096400	478260	3267300	1179600	487380		2704700	2826500	989490	2634900	2970700	1090500
E7EX59;C9JQS9;P05166-2;E9PDR0;P05166;E7ETT1;E7EUY3;E7ETT4;F5H4H8;E9PEC3;F8WBI9;E7ENC1	E7EX59;C9JQS9;P05166-2;E9PDR0;P05166;E7ETT1;E7EUY3;E7ETT4;F5H4H8;E9PEC3;F8WBI9;E7ENC1	Propionyl-CoA carboxylase beta chain, mitochondrial	PCCB	570	570;559;559;550;539;520;516;482;447;423;405;303	0	0	0	0	0	0		0	26120	8128.1	0	14586	13604		0	0	28555	0	0	64811		134460	205900	47524	99876	30536	95422
E7EX90;E9PGE1;E9PFS5;Q14203;A8MY36;A8MWX9;E7EUR0;G5E9H4;Q14203-2;Q6AWB1;E9PCY0;C9JKG6;C9JJD0;C9JJN7;C9JTE5;C9JZA4;C9JJW7;C9J1B7	E7EX90;E9PGE1;E9PFS5;Q14203;A8MY36;A8MWX9;E7EUR0;G5E9H4;Q14203-2;Q6AWB1	Dynactin subunit 1	DCTN1;DKFZp686E0752	1256	1256;1253;1236;1278;1271;1261;1253;1139;1144;890;186;135;121;87;76;76;89;64	891580	1041300	828200	952870	1128600	808730		434670	590310	569490	718360	602130	530580		1269800	1385900	1104900	1324300	1560800	1086000		2413200	2067600	2257300	2775600	2125300	2150300
E7EXA6;Q8WVB6-2;Q8WVB6;Q8WVB6-3;F8WCC1;H0Y7D3	E7EXA6;Q8WVB6-2;Q8WVB6	Chromosome transmission fidelity protein 18 homolog	CHTF18	1184	1184;1003;975;557;456;264	0	67103	41695	0	65216	43425		25326	40030	33917	35112	36545	35804		72473	53547	84078	100770	75595	59832		105830	89900	87229	98160	90958	75089
E7EXB6;Q8IXJ6;Q8IXJ6-3;Q8IXJ6-2;Q8IXJ6-4;E7EWX6;B5MCS1;C9JZQ0;F8WCF4;C9J3U7;C9JR33;F8WDM4;F8WF57	E7EXB6;Q8IXJ6;Q8IXJ6-3;Q8IXJ6-2;Q8IXJ6-4;E7EWX6;B5MCS1;C9JZQ0;F8WCF4	NAD-dependent protein deacetylase sirtuin-2	SIRT2	389	389;389;369;352;271;237;169;130;111;78;73;52;39	0	109110	46797	0	74021	49800		6795.4	24480	19349	11042	25573	18636		33634	29384	20589	29741	27072	21031		94799	76611	70511	115640	66428	83987
E9PAL9;C9JTZ6;Q9H857;Q9H857-2;Q9H857-3;Q9H857-4;C9J036	E9PAL9;C9JTZ6;Q9H857;Q9H857-2;Q9H857-3;Q9H857-4	5-nucleotidase domain-containing protein 2	NT5DC2	557	557;532;520;486;461;390;85	18258	162670	61197	22654	126410	81042		61678	74757	69732	103620	69570	68455		52094	65007	69419	46051	65685	63537		50727	91345	105930	51279	92435	68461
E9PAU2;Q8IY67-2;Q8IY67;Q8IY67-3	E9PAU2;Q8IY67-2;Q8IY67	Ribonucleoprotein PTB-binding 1	RAVER1	756	756;739;606;75	874680	2265500	1379200	781210	1685900	1239000		852020	1153700	844330	1098200	1032000	860560		3101900	2049900	1335300	2999500	1927800	1207400		3765900	3272000	2850000	3950300	3233700	2633800
E9PAV3;F8VU71;Q13765;H0YHX9;F8VZJ2;F8W0W4;F8VNW4;F8W1N5;Q9BZK3;F8VZ58	E9PAV3;F8VU71;Q13765;H0YHX9;F8VZJ2;F8W0W4;F8VNW4;F8W1N5	Nascent polypeptide-associated complex subunit alpha	NACA	2078	2078;925;215;213;136;198;148;71;213;126	3035300	1874200	1414300	2860600	2046300	1427300		973820	1418000	1125800	1514600	1422100	1135200		3436400	2635900	2169100	3367000	2577500	2176800		4549000	3504900	4102600	5173600	3452300	4096700
E9PB02;P78346;E9PFP4;C9JJX7;Q5VU11;Q5VU10	E9PB02;P78346;E9PFP4;C9JJX7;Q5VU11;Q5VU10	Ribonuclease P protein subunit p30	RPP30;RP11-320F15.1	322	322;268;344;255;254;212	264470	631540	503730	225170	613790	514570		169280	274560	236300	271520	276700	232860		89157	608450	400710	82083	524850	422800		564970	755160	754130	653370	794940	659520
E9PB21;Q9BRX5;Q9BRX5-2	E9PB21;Q9BRX5;Q9BRX5-2	DNA replication complex GINS protein PSF3	GINS3	255	255;216;138	268820	663490	300280	261690	780450	322160		375110	566650	247090	674940	556080	191560		70986	350110	290370	89554	343260	295460		624410	476440	585140	705390	514340	521520
E9PB61;Q86V81	E9PB61;Q86V81	THO complex subunit 4	ALYREF	264	264;257	11265000	11073000	6803500	11594000	11042000	7122600		2647200	4635800	4187400	4027400	4503500	4117700		12392000	8549000	5213900	11847000	9224200	5104600		19550000	10844000	11041000	22357000	11257000	10808000
E9PB74;P81877;B7Z1J2;D6RH18;E9PDA8;D6RAC5;Q9BWW4;Q9BWW4-3;Q9BWW4-2;A6ND70;H0Y9V4;Q9BWG4;Q9BWW5	E9PB74;P81877;B7Z1J2;D6RH18;E9PDA8;D6RAC5	Single-stranded DNA-binding protein 2	SSBP2	339	339;361;341;331;298;208;388;368;361;314;275;385;363	0	309860	211780	0	254140	252480		165700	160470	133800	198560	97446	124230		66295	265870	192170	54596	241840	121740		275510	136830	231810	303330	115490	255030
E9PBB0;Q6Y7W6;Q6Y7W6-3;A6H8W4;E7ESB6;F5H3C2;C9JHW1;E9PC50;C9JRZ2;C9JHT0;C9J0V6;C9JXQ0;C9JPV7;F8WCD5;C9JH18;C9IYH5;C9JH78;C9JW88;B8ZZD2;C9J7G1;C9JZC0;C9J1A6;C9JBZ3	E9PBB0;Q6Y7W6;Q6Y7W6-3;A6H8W4;E7ESB6;F5H3C2;C9JHW1	PERQ amino acid-rich with GYF domain-containing protein 2	GIGYF2	1293	1293;1299;1321;1320;836;787;720;872;115;113;106;100;93;92;149;119;90;68;176;143;71;62;62	168470	352460	185630	175500	330160	226320		116860	208460	144790	181360	224540	168940		908800	467800	389380	800750	402500	401670		1001500	641920	706170	946890	929200	757500
E9PBB4;Q15032;E9PG42;G5E9G8;Q15032-2;C9JJI1	E9PBB4;Q15032;E9PG42;G5E9G8;Q15032-2;C9JJI1	R3H domain-containing protein 1	R3HDM1	1100	1100;1099;1044;971;970;372	28660	14328	9901.4	37077	20958	9637.4		6911.5	25447	0	12757	17534	0		11607	14907	33847	5549.8	16170	31517		23667	23923	34746	41739	27995	33332
E9PBB7;Q86Y82;B1AJQ6	E9PBB7;Q86Y82;B1AJQ6	Syntaxin-12	STX12	299	299;276;234	0	0	0	0	0	0		0	0	0	0	0	0		121020	61695	48806	232640	84617	44257		0	60275	135450	0	87910	67782
E9PBD4;H0Y368;Q5QPK2;O60762;E9PHH5;Q5QPJ9	E9PBD4;H0Y368;Q5QPK2;O60762;E9PHH5;Q5QPJ9	Dolichol-phosphate mannosyltransferase	DPM1	295	295;295;287;260;255;221	207760	644440	456280	230680	601820	508800		231030	436490	360620	380120	423600	396400		1040300	860380	417180	967960	744100	438190		3081900	2259500	879760	3534800	2253900	937470
E9PBV3	E9PBV3		SBSN	590	590	0	0	0	0	0	0		0	0	0	0	0	0		2579.9	0	0	0	0	0		0	0	0	0	0	0
E9PBX7;P69891;P69892	E9PBX7;P69891;P69892	Hemoglobin subunit gamma-1;Hemoglobin subunit gamma-2	HBG2;HBG1	158	158;147;147	0	0	0	0	0	0		0	0	0	0	0	0		2849100	0	0	2689800	0	0		0	0	0	0	0	0
E9PC51;B7Z2T0;F5H6J6;P13637;E9PC07;B7Z1Q9;F5H0J0;P50993;B1AKY9;F5GXJ7;B4DIQ8;H0Y7C1;Q13733;B4DHD7;P54707-2;P54707;P20648;E9PRA5;C9JBU2	E9PC51;B7Z2T0;F5H6J6;P13637;E9PC07;B7Z1Q9;F5H0J0;P50993;B1AKY9;F5GXJ7	Sodium/potassium-transporting ATPase subunit alpha-3;Sodium/potassium-transporting ATPase subunit alpha-2	ATP1A3;ATP1A2	1226	1226;1026;1024;1013;983;912;682;1020;1009;920;723;714;1029;272;1045;1039;1035;517;147	41899	133950	69261	37923	139000	88107		63100	61362	51379	103990	57666	50891		39146	129360	112590	34115	159220	128370		245330	167900	175210	242710	137710	197010
E9PC62;O95319-3;O95319-4;O95319;Q5VZZ6;O95319-2;O95319-5;B4DIB6;H0YFD9	E9PC62;O95319-3;O95319-4;O95319;Q5VZZ6;O95319-2;O95319-5	CUGBP Elav-like family member 2	CELF2;CUGBP2	521	521;521;509;508;498;490;488;403;314	2734200	3887100	2438800	2837700	3648500	2903100		1673900	1758400	1360600	2123600	1496800	1351200		4749300	3269600	2287400	4659600	3450300	2214300		6591500	5141100	6066400	7706300	5339800	5607100
E9PC97;Q8IWS0;Q5JRC6;Q8IWS0-2;B4E0G4	E9PC97;Q8IWS0;Q5JRC6;Q8IWS0-2;B4E0G4	PHD finger protein 6	PHF6	366	366;365;324;312;331	2437200	1310100	851420	2623500	1369400	844230		435300	711240	316990	739750	813060	363520		2463400	1737500	1428800	2536600	1757700	1412600		4883400	2919800	3456300	5581300	3297600	3486900
E9PCR4;Q9UJX5;Q9UJX5-2;D6RAP6;D6RFM7	E9PCR4;Q9UJX5;Q9UJX5-2;D6RAP6;D6RFM7	Anaphase-promoting complex subunit 4	ANAPC4	809	809;808;551;162;83	787.82	6269.9	4641	917.03	5688.6	5408.7		2031.9	1991.6	4094.7	2525.4	1673.7	4098.8		0	1799.4	6183.2	0	1668	6044		17649	3524.6	5246.7	12153	3262.7	5163.1
E9PCR7;E9PDF2;Q02218;Q02218-2;F5H801;E9PFG7;Q96DD3;Q9ULD0;Q9ULD0-2;Q9ULD0-3;C9J4G7	E9PCR7;E9PDF2;Q02218;Q02218-2;F5H801;E9PFG7	2-oxoglutarate dehydrogenase, mitochondrial	OGDH	1038	1038;1034;1023;1019;974;873;427;1010;953;801;211	109950	248370	170880	77168	186410	172350		135330	195560	113060	167460	170990	102830		296500	254400	214570	222820	221450	205210		534250	476520	489500	573240	483450	458870
E9PCR8;Q96RT1;Q96RT1-2;E7EQW9;Q96RT1-3;Q96RT1-5;Q96RT1-4;Q96RT1-6;Q96RT1-7;B4DIP2;H0YA04;H0Y9E8	E9PCR8;Q96RT1;Q96RT1-2;E7EQW9;Q96RT1-3;Q96RT1-5;Q96RT1-4;Q96RT1-6;Q96RT1-7;B4DIP2	Protein LAP2	ERBB2IP	1419	1419;1412;1371;1367;1360;1356;1346;1340;1302;610;197;158	1277	51114	52901	932.45	53843	50404		27772	43483	35031	44768	45928	32880		25637	22228	26553	29695	24467	33247		47547	40709	19634	51183	44068	24704
E9PCS5;P83916;B5MD17;C9JWS9	E9PCS5;P83916;B5MD17;C9JWS9	Chromobox protein homolog 1	CBX1	189	189;185;168;110	1160700	2883000	1630800	1037500	3004400	1724900		1456200	1787500	1339800	2148000	1717100	1262000		1048100	1169600	1041900	1247700	1164100	922010		2232200	2316000	2346700	3464500	2754700	2225800
E9PCT1;A9Z1X7;Q8IYB3;Q8IYB3-2;B4DED5	E9PCT1;A9Z1X7;Q8IYB3;Q8IYB3-2	Serine/arginine repetitive matrix protein 1	SRRM1	916	916;913;904;902;318	547760	572600	405710	601090	563780	401850		258920	355030	246040	395810	354930	260340		1259800	797250	577230	1332200	778080	584340		782500	751730	837440	813460	748630	877010
E9PD31;O00555;O00555-4;E7EVF2;O00555-6;O00555-2;O00555-3;O00555-5;O00555-7	E9PD31;O00555;O00555-4;E7EVF2;O00555-6;O00555-2;O00555-3;O00555-5;O00555-7	Voltage-dependent P/Q-type calcium channel subunit alpha-1A	CACNA1A	2512	2512;2505;2505;2495;2493;2261;2261;2249;2240	0	0	53739	0	0	2410.8		0	0	0	0	0	0		0	27834	0	0	23588	0		19280	48734	100550	31008	48104	117620
E9PDH7;O75419;B4DDB4;C9J911	E9PDH7;O75419;B4DDB4	Cell division control protein 45 homolog	CDC45	598	598;566;520;159	0	29637	4182.5	0	27209	1716.1		15027	23191	20052	19649	15578	15130		12335	1901	21810	15207	1558.8	12745		28955	27057	26762	45031	19710	20701
E9PDM8	E9PDM8		SEC24D	663	663	0	15671	34954	0	36488	38831		15051	32473	7101.7	20509	25500	4866.6		0	76358	103770	0	94125	93302		34275	96352	184650	66398	111290	152340
E9PEH3;H0Y7U1	E9PEH3;H0Y7U1		HUWE1	256	256;228	0	135970	0	0	132300	0		48298	156960	11361	92276	202040	8250.1		599990	147060	142610	448620	171020	119120		575910	534770	334170	825510	640160	379410
E9PEL9;E7EQI5;Q8NF91;Q8NF91-4;E7ENN3;Q8NF91-7;Q8NF91-2;Q8NF91-8;Q8NF91-6;Q8NF91-5;F5GXQ8;Q8NF91-3;F5GXQ9;Q8NF91-9;F8WAI0;Q5JV20;F5H422	E9PEL9;E7EQI5;Q8NF91;Q8NF91-4;E7ENN3;Q8NF91-7	Nesprin-1	SYNE1	8749	8749;8797;8797;8749;8409;5580;3321;3212;1725;1443;1433;982;977;977;975;952;612	147440	597700	332570	148410	592500	358920		238810	331990	268520	387420	347070	274090		297800	243240	235480	308610	246200	234920		592920	458790	353350	671840	439200	358700
E9PEN8;Q9UIA9;E7ESC6;H0YBE1;E5RIW1	E9PEN8;Q9UIA9;E7ESC6	Exportin-7	XPO7	1096	1096;1087;1088;190;119	189400	205310	109340	264780	222120	102940		88299	167850	103930	149030	185430	94952		216860	361480	180100	291980	364040	172460		459440	402790	386770	588090	372060	3683200
E9PEQ4;P50570;F5H4R9;A8K1B6;P50570-2;F5H722;C9JXE5;Q9UQ16-4;Q9UQ16;Q9UQ16-3;Q9UQ16-2;E5RHK8;Q05193;Q05193-2;Q05193-4;Q05193-3;Q05193-5;Q6P2G1;F8W9W1;E5RIK2;F5H2V1	E9PEQ4;P50570;F5H4R9;A8K1B6;P50570-2	Dynamin-2	DNM2	870	870;870;870;866;866;399;873;873;869;863;859;639;864;864;856;851;851;555;662;445;396	7600300	5223200	2376500	7504700	5328300	2520000		2184600	3505000	1997000	3310100	3550900	1966100		10943000	5996900	4745600	11203000	6415200	4703900		13660000	7248500	9823000	16552000	7878600	9628000
E9PES1;P50897;E9PMG2;B4DWU3;P50897-2;Q5T0S4;E9PK48;E9PP28;E9PSE5	E9PES1;P50897;E9PMG2;B4DWU3	Palmitoyl-protein thioesterase 1	PPT1	335	335;306;271;232;203;177;148;98;87	2365200	1625600	1385900	2551500	1853800	1231700		789560	1143000	947230	1519100	1157900	914780		3354500	2253900	1696200	3831300	2401000	1528000		4799000	3323300	3839300	5436800	3928500	3684600
E9PES3;Q86UA6	E9PES3;Q86UA6	RPA-interacting protein	RPAIN	231	231;219	0	308830	111040	0	256320	105530		157080	380100	246950	177510	275750	249950		1450200	126130	477480	979180	142500	603580		259880	297840	453750	285780	353590	341960
E9PF26;Q9NUL3;E9PH62;Q9NUL3-2;E7EVJ4;E9PEI3;E7EPX0;F8VPI7;Q9NUL3-3;E9PF50;E7ER74;E5RJN7;Q9NUL3-4;G5EA18;E7EVI1;E5RJ67;H0YBY0	E9PF26;Q9NUL3;E9PH62;Q9NUL3-2;E7EVJ4;E9PEI3;E7EPX0;F8VPI7;Q9NUL3-3;E9PF50;E7ER74;E5RJN7;Q9NUL3-4;G5EA18;E7EVI1;E5RJ67	Double-stranded RNA-binding protein Staufen homolog 2	STAU2	570	570;570;538;538;511;504;491;479;479;473;398;320;314;291;390;135;162	74173	156090	153780	52494	171370	139530		54265	79325	84482	103400	83075	90092		89364	155710	142070	65133	141360	128460		247850	222300	269440	249300	228440	397720
E9PF82;Q13557-11;Q13557-4;Q13557-6;E9PBG7;Q13557-3;Q13557;D6R938;Q13557-5;Q13557-10;Q13557-9;Q13557-12;Q13557-8;Q9UQM7-2;Q9UQM7;H0Y9J2;E7EQE4;E9PBE8;H0Y9C2;E7ETC9;D6RHX9	E9PF82;Q13557-11;Q13557-4;Q13557-6;E9PBG7;Q13557-3;Q13557;D6R938;Q13557-5;Q13557-10;Q13557-9;Q13557-12;Q13557-8	Calcium/calmodulin-dependent protein kinase type II subunit delta	CAMK2D	533	533;524;519;513;512;510;499;498;498;492;489;478;478;489;478;182;173;168;194;180;24	0	0	0	0	0	0		0	4517.1	0	0	3181.1	0		47544	42493	38474	54689	53162	38333		104920	53828	95067	135010	59198	97380
E9PFA8;H0Y5K5;Q9Y282-3;Q9Y282;H0Y621;Q9Y282-2;A6PVJ2	E9PFA8;H0Y5K5;Q9Y282-3;Q9Y282;H0Y621;Q9Y282-2	Endoplasmic reticulum-Golgi intermediate compartment protein 3	ERGIC3	398	398;397;388;383;326;230;118	0	175340	117650	0	203550	98666		100430	62770	0	152210	60226	0		0	7572.7	44783	0	6106.8	39241		181820	57785	75718	511630	85655	74025
E9PFF0;P09429;Q5T7C6;Q5T7C4;Q5T7C0;B2RPK0	E9PFF0;P09429;Q5T7C6;Q5T7C4;Q5T7C0	High mobility group protein B1	HMGB1	216	216;215;162;158;97;211	36387000	68546000	36921000	38075000	70051000	37737000		10748000	19993000	27368000	17553000	20571000	26603000		30114000	21996000	12613000	31541000	23384000	13964000		41603000	26187000	29307000	52413000	29545000	27258000
E9PFK1;Q9H4A5;Q5T5I6;F5H4M3	E9PFK1;Q9H4A5;Q5T5I6;F5H4M3	Golgi phosphoprotein 3-like	GOLPH3L	307	307;285;269;241	211470	0	0	210410	0	0		0	0	0	0	0	0		0	0	13234	0	0	15225		39576	53339	33769	44204	51507	39097
E9PFM1;Q04637;E7EUU4;Q04637-3;E9PGM1;Q04637-4;E7EX73;Q04637-5;G5E9S1;Q04637-6;C9JF13;C9J6B6;C9K073;C9J2Z7;C9JHW9;F8WCF2;C9J987;C9JIH5	E9PFM1;Q04637;E7EUU4;Q04637-3;E9PGM1;Q04637-4;E7EX73;Q04637-5;G5E9S1;Q04637-6	Eukaryotic translation initiation factor 4 gamma 1	EIF4G1	1606	1606;1599;1560;1559;1513;1512;1436;1435;1404;1403;903;757;869;834;160;50;146;87	4597300	4595600	2501200	5115800	4369600	2699500		1725400	2049700	1162600	2470900	2002300	1051200		8637600	4049900	3401500	7502400	4157600	3377200		7663500	7208800	7397700	8241600	6893600	6823500
E9PFU1;Q8WUM4;C9IZF9;F8WBR8;F8WEQ7;F8WDK9	E9PFU1;Q8WUM4	Programmed cell death 6-interacting protein	PDCD6IP	873	873;868;153;78;72;95	2447000	2488800	1575700	2208800	2289400	1638400		1117200	1566000	1180200	1642400	1507800	1163000		3808300	2388500	2118400	4053800	3880700	2237100		5441600	3439200	6235200	6197200	3591600	4306600
E9PFZ5;Q13308;Q13308-2;Q13308-3;Q13308-4;Q13308-5;Q86X91;B7Z471;C9JQR6;F8W9X8;H0Y8F1;F8WDG7;C9J9E8	E9PFZ5;Q13308;Q13308-2;Q13308-3;Q13308-4;Q13308-5	Inactive tyrosine-protein kinase 7	PTK7	1078	1078;1070;1030;940;1014;816;459;403;257;396;365;157;139	46427	44190	15925	54298	54457	19262		17368	49427	16579	35909	43790	19463		16328	122190	80196	16442	97196	83987		205600	79177	124060	189590	74636	119980
E9PG89;Q12873;Q12873-2	E9PG89;Q12873;Q12873-2	Chromodomain-helicase-DNA-binding protein 3	CHD3	2059	2059;2000;1966	0	3476.4	2004.7	0	3908.8	1917.8		3448.3	6127.5	881.33	6081	6589.5	723.57		0	985.82	0	0	1036.9	0		2077.5	2440.4	1621	1230.1	2404	1142.5
E9PGC8;P78559;P78559-2;Q504X9;P46821;D6RA32;D6RA40	E9PGC8;P78559;P78559-2	Microtubule-associated protein 1A;MAP1 light chain LC2	MAP1A	3041	3041;2803;2805;627;2468;670;569	73810	114070	54391	62701	99613	65035		40640	76124	33390	54299	73721	44566		50940	107560	90588	42470	99150	110860		265340	233780	198770	255850	214450	236610
E9PH27;Q9UHQ1-2;Q9UHQ1;Q9UHQ1-3;E7EP87;B4DZZ6	E9PH27;Q9UHQ1-2;Q9UHQ1;Q9UHQ1-3;E7EP87;B4DZZ6	Nuclear prelamin A recognition factor	NARF	503	503;502;456;408;278;150	4693.5	21027	8305.2	3839.3	13067	6375.3		0	0	8265.7	0	0	5261.9		17982	11578	11738	13421	9813.2	9726.8		14395	21037	0	14570	14581	0
E9PHC7;Q86TM6;Q86TM6-3;Q86TM6-2	E9PHC7;Q86TM6;Q86TM6-3;Q86TM6-2	E3 ubiquitin-protein ligase synoviolin	SYVN1	629	629;617;616;565	0	21546	0	0	23960	0		3404.1	12421	4584.6	5086.5	10513	5882.3		7499.9	16176	7258.3	6616.5	16912	7874.9		19288	23339	15863	21730	26386	15762
E9PHK9;Q13428-4;Q13428-3;E7ETY2;Q13428;Q13428-7;Q13428-6;Q13428-8;Q13428-2;Q13428-5;H0YA99	E9PHK9;Q13428-4;Q13428-3;E7ETY2;Q13428;Q13428-7;Q13428-6;Q13428-8;Q13428-2;Q13428-5	Treacle protein	TCOF1	1525	1525;1524;1489;1488;1488;1451;1450;1412;1411;958;188	0	62444	20755	0	65186	20581		17839	33327	44796	26256	43594	37666		116650	6335.4	9185.9	233470	7590.2	8967.5		8160	30568	18205	10832	31938	25050
E9PHX7;F5GYJ2;P52594;P52594-3;P52594-2;B8ZZY2;C9J2I0	E9PHX7;F5GYJ2;P52594;P52594-3;P52594-2;B8ZZY2;C9J2I0	Arf-GAP domain and FG repeat-containing protein 1	AGFG1	584	584;569;562;560;522;541;238	0	54237	51668	0	52769	54652		15078	30061	8524.5	16572	36709	12794		342030	161660	196990	420120	396560	126610		1040900	0	618040	1316700	0	222740
E9PI62;Q9BT17;E7EVK2	E9PI62;Q9BT17;E7EVK2	Mitochondrial GTPase 1	MTG1	339	339;334;283	0	0	0	0	0	0		9439.6	0	13103	7565.4	0	10392		0	25984	33561	0	10436	21697		11253	19737	54166	22088	17268	43317
E9PIE4	E9PIE4		MTCH2	263	263	0	135060	67443	0	114350	58817		25360	0	35345	56456	0	47577		0	209360	124860	0	172070	104340		753940	306080	289030	602740	277190	297400
E9PJ55;Q9NUJ3;E7EN41;H0YES4;E9PMB0;E9PP52	E9PJ55;Q9NUJ3;E7EN41	T-complex protein 11-like protein 1	TCP11L1	595	595;509;374;158;154;144	0	463810	141760	0	443960	147340		172330	286590	172880	292650	283050	244730		1015300	122920	116510	1073400	132560	121630		201640	156910	99294	199160	149730	100150
E9PK25;P23528;E9PP50;G3V1A4;E9PQB7;E9PS23;E9PLJ3;Q9Y281;G3V5P4	E9PK25;P23528;E9PP50;G3V1A4;E9PQB7	Cofilin-1	CFL1	204	204;166;160;149;122;91;79;166;149	132560000	188750000	105210000	133550000	187000000	111070000		69202000	100050000	73265000	108580000	100030000	73430000		164330000	128620000	100360000	164680000	129290000	100740000		203810000	235900000	204590000	241270000	245220000	196290000
E9PK91;Q9NYF8-3;H0YF63	E9PK91;Q9NYF8-3		BCLAF1	871	871;869;126	0	0	40234	0	0	44605		18407	40612	25882	31507	44196	30442		104410	102400	64285	103570	102360	66229		194400	203370	257190	196820	198010	266180
E9PKC0;Q6IQ23-2;Q6IQ23;H0YDE2;Q6IQ23-3;E9PL74	E9PKC0;Q6IQ23-2;Q6IQ23;H0YDE2;Q6IQ23-3	Pleckstrin homology domain-containing family A member 7	PLEKHA7	1271	1271;1122;1121;753;696;153	0	2693.3	1465.8	0	2393.6	1842.6		0	1167.5	1031.6	0	1214.7	1872.6		1545.1	1752.8	42536	2268	1944.1	33517		1144	9912.3	1868.7	2574.5	11149	2033
E9PKD1	E9PKD1		TOR1AIP1	415	415	254740	147670	119650	149770	168790	120030		94248	133950	84647	126800	120170	95534		458770	200320	141120	337820	226310	182770		388570	259830	252360	446440	255560	312350
E9PL17;Q92989;Q92989-2;E9PJM4;E9PKV5	E9PL17;Q92989;Q92989-2;E9PJM4	Polyribonucleotide 5-hydroxyl-kinase Clp1	CLP1	436	436;425;361;132;92	14991	63503	41286	13344	55679	38159		22290	98122	51783	25863	81107	45227		36768	32778	30451	29697	33739	25740		52519	59353	71781	57564	59933	62387
E9PL57;E9PS38;Q15843;F8VSA6;Q86V88;Q86V88-2;Q86V88-3	E9PL57;E9PS38;Q15843;F8VSA6	NEDD8	NEDD8-MDP1;NEDD8	170	170;84;81;50;176;127;122	1970200	3376800	1388800	1928800	3048900	1478100		1189400	1743500	689560	1693200	1634200	878530		3590800	2741900	894180	11053000	2392400	1100900		5758900	4588100	3838600	19207000	4311600	3087700
E9PLN8;Q9BQB6;Q9BQB6-2;F8W9H0;A6NIQ6	E9PLN8;Q9BQB6;Q9BQB6-2;F8W9H0;A6NIQ6	Vitamin K epoxide reductase complex subunit 1	VKORC1	166	166;163;156;149;92	1034300	733530	248890	996320	1087800	321960		204130	277580	251260	272440	294140	244390		997270	764750	559400	1088400	770000	710320		1498400	861320	1187100	1512700	875950	1184200
E9PLQ8;E9PRB8	E9PLQ8;E9PRB8		PSMC3	139	139;120	458050	1075200	662890	417560	737880	564780		457620	554450	405590	570280	564820	477860		1958900	2013900	629440	2114700	1528000	601320		0	763630	0	0	1060300	0
E9PLX3;O43504	E9PLX3;O43504	Hepatitis B virus X-interacting protein	HBXIP	90	90;91	543300	0	167690	331510	0	58068		0	0	0	0	0	0		0	0	0	0	0	0		0	0	0	0	0	0
E9PN11;P08134;Q5JR08;E9PQH6;Q5JR05;Q5JR07;Q5JR06;E9PLA2;P62745	E9PN11;P08134;Q5JR08;E9PQH6;Q5JR05;Q5JR07	Rho-related GTP-binding protein RhoC	RHOC	229	229;193;189;169;199;127;92;66;196	9298100	11645000	6967700	9200300	12976000	7178400		4968800	7570800	5162700	8016600	7300000	4512500		16292000	9581500	7833800	15169000	9892900	7481900		29794000	19516000	21988000	31817000	19264000	20162000
E9PN70;Q9Y296;E9PQE8;B4DME1;E9PKS9;G5EA23;G3V1A0	E9PN70;Q9Y296;E9PQE8;B4DME1;E9PKS9;G5EA23;G3V1A0	Trafficking protein particle complex subunit 4	TRAPPC4	257	257;219;176;165;126;126;117	0	0	49900	0	0	38441		0	0	43725	0	0	30054		0	0	0	0	0	0		7387.6	0	55375	7383.8	0	46087
E9PQA6;Q96EY5;Q96EY5-3;Q96EY5-2;E9PLL0;E9PJW8;E9PPW1;E9PLZ8	E9PQA6;Q96EY5;Q96EY5-3;Q96EY5-2;E9PLL0	Multivesicular body subunit 12A	FAM125A	273	273;273;257;233;121;199;141;134	219690	127080	105110	411710	120470	79202		176590	85243	57045	194060	55167	38858		104430	270940	251260	106280	286570	220970		362950	203040	326580	366680	196570	416870
E9PQG7;Q03164;Q03164-2;E9PR05;Q9Y6P1	E9PQG7;Q03164;Q03164-2	Histone-lysine N-methyltransferase MLL;MLL cleavage product N320;MLL cleavage product C180	MLL	3972	3972;3969;3931;1439;512	76952	0	0	69344	0	0		6518	19832	0	9830.3	21736	0		145500	31585	10698	126380	49574	10452		178600	82651	66500	186220	78503	78235
E9PQZ8;O75143;O75143-2;O75143-3;B4DFI4;E9PML6;E7EVH8;H0YEM7;E9PPR2	E9PQZ8;O75143;O75143-2;O75143-3;B4DFI4;E9PML6	Autophagy-related protein 13	ATG13	550	550;517;480;405;401;205;355;193;119	25051	74295	38266	19279	78302	35538		39843	39911	33004	68679	44479	31843		29784	123670	67467	39357	124170	57293		62659	91431	147190	91143	114450	150560
E9PR17;P13987;E9PNW4;H0YET2	E9PR17;P13987;E9PNW4;H0YET2	CD59 glycoprotein	CD59	130	130;128;108;52	654250	1705000	802390	1766700	2001700	1098300		457020	688340	522690	918920	698680	529040		3910900	1152000	1384800	3354700	1258200	1340400		1821300	1907300	2784600	2265500	2309100	2523500
E9PR30;P62861	E9PR30;P62861	40S ribosomal protein S30	FAU	98	98;59	532740	2003800	910200	742750	1905500	899200		347190	817360	850210	532820	741790	779520		898830	704930	534070	661610	634290	513000		990920	839240	964750	1060200	832310	965620
E9PRY8;P29692-2;P29692;E9PK01;E9PBQ9;E9PQZ1;H0YCK7;E9PI39;E9PQ49;E9PL12;E9PPR1;E9PIZ1;E9PMW7;E9PK06;E9PK72;E9PKK3;H0YE72;H0YE58;E9PJD0;E9PNW6;E9PQC9	E9PRY8;P29692-2;P29692;E9PK01;E9PBQ9;E9PQZ1;H0YCK7;E9PI39;E9PQ49;E9PL12;E9PPR1;E9PIZ1;E9PMW7	Elongation factor 1-delta	EEF1D	697	697;647;281;261;262;238;210;204;199;168;166;137;130;140;63;39;156;119;99;35;36	13885000	10478000	6813400	14623000	11239000	6601800		3862900	5850100	4481200	6579000	6580300	4312400		21649000	12165000	10630000	21781000	12973000	9878900		28838000	15291000	22619000	33842000	16804000	22116000
F2Z2J9;P18669;E7EMA8;Q8N0Y7;P15259	F2Z2J9;P18669	Phosphoglycerate mutase;Phosphoglycerate mutase 1	PGAM1	254	254;254;144;254;253	65440000	71880000	40216000	68857000	69779000	44073000		24288000	34645000	20811000	37804000	34490000	21460000		76238000	45043000	40728000	78455000	47118000	41940000		90056000	75957000	73374000	94820000	75366000	72469000
F2Z2U4;Q9Y4A5;Q9Y4A5-2;H0Y4W2;C9K0N1	F2Z2U4;Q9Y4A5;Q9Y4A5-2;H0Y4W2	Transformation/transcription domain-associated protein	TRRAP	3847	3847;3859;3830;3588;71	58804	51482	9683.8	54807	49399	10733		7927.9	9650.4	7906.1	14095	9111	8269.7		25643	26462	21864	27723	26263	23838		62871	44258	59318	93768	55964	50765
F2Z2W7;Q8IZ69;Q8IZ69-2;F8WB35;C9K041	F2Z2W7;Q8IZ69;Q8IZ69-2	tRNA (uracil-5-)-methyltransferase homolog A	TRMT2A	643	643;625;562;200;120	153060	192580	72838	113310	148410	61625		40208	58474	39074	55882	55548	32777		203530	232800	165110	175830	175040	190720		535700	265490	187870	488140	198990	177710
F2Z2X0;Q4TT34;O00746;E9PDC0;H0Y6J0;A2IDD0;A2IDC9	F2Z2X0;Q4TT34;O00746;E9PDC0;H0Y6J0;A2IDD0	Nucleoside diphosphate kinase;Nucleoside diphosphate kinase, mitochondrial	NME4	233	233;195;187;173;169;117;37	13373	28855	17222	10879	22668	13052		8633.8	12652	17315	12267	14422	12278		0	43431	15742	0	36767	11973		212010	104180	163260	236560	101810	164640
F2Z2X4;Q9C0E2	F2Z2X4;Q9C0E2	Exportin-4	XPO4	1151	1151;1151	0	23974	86848	0	34019	73017		8664.8	0	34931	12438	0	24302		0	183430	59744	0	201860	44424		114310	365340	251800	147090	364740	265770
F5GWE5;Q00169;F5GWC2	F5GWE5;Q00169;F5GWC2	Phosphatidylinositol transfer protein alpha isoform	PITPNA	270	270;270;197	119650	648160	360210	117730	556290	497360		323280	362970	176440	442800	342820	170500		550140	447430	474540	555850	461970	507550		615220	1037900	1022400	764520	953160	959370
F5GWP3;H0YJ75;Q6ZN33;Q13362;Q13362-3;Q13362-2;Q96B13;E9PHN5;G3V2U3;H0YJU0;H0YN84;H0YJ49;Q15173;Q15173-2;H0YJ35;H0YJZ3	F5GWP3;H0YJ75;Q6ZN33;Q13362;Q13362-3;Q13362-2;Q96B13	Serine/threonine-protein phosphatase 2A 56 kDa regulatory subunit gamma isoform	PPP2R5C	555	555;553;540;524;485;449;384;260;216;153;89;151;497;494;71;69	8280	101380	88354	8354.6	110800	73165		47519	79087	63292	65147	57139	51207		97031	22743	13997	85260	21578	12421		177980	168540	133590	197880	159250	125810
F5GWR2	F5GWR2		HSPD1	245	245	611530	1544200	661450	679030	1618100	779360		588570	811720	630910	1003800	876440	744270		415920	576320	416930	415900	581150	447480		866340	1281500	768770	1115800	1376100	857000
F5GWR5;B7Z793;B7Z5T4;Q13642-1;B7Z5V0;B7Z6U8;Q5JXI8;Q13642;Q5JXI3;Q5JXH7;Q5JXH8;Q5JXI2;Q13642-3;Q5JXH9;Q5JXI0	F5GWR5;B7Z793;B7Z5T4;Q13642-1;B7Z5V0;B7Z6U8;Q5JXI8;Q13642;Q5JXI3;Q5JXH7;Q5JXH8	Four and a half LIM domains protein 1	FHL1	320	320;309;296;280;275;260;257;323;207;205;204;210;194;155;141	257170	520990	341480	332260	578050	308320		153800	330830	234920	273250	425190	212470		969420	542960	547830	560650	591580	407980		1243900	1062800	1059000	1474600	1112900	908230
F5GWX3;P25445;P25445-6	F5GWX3;P25445;P25445-6	Tumor necrosis factor receptor superfamily member 6	FAS	362	362;335;314	0	0	0	0	0	0		0	0	0	0	0	0		267550	103400	88538	219110	117150	90199		523750	137930	251980	560110	178220	280880
F5GXF1;F5GXA0;Q8NBK3-3;Q8NBK3;E9PGL0;Q8NBK3-2	F5GXF1;F5GXA0;Q8NBK3-3;Q8NBK3;E9PGL0;Q8NBK3-2	Sulfatase-modifying factor 1	SUMF1	428	428;426;426;374;354;284	2479000	1665200	1017400	2796100	1941400	1117100		736050	1103400	787450	1240100	1121300	913490		3280700	2357100	2199200	3340900	2330200	2275700		4902400	2839300	3172000	5874800	3165700	3437100
F5GXV8	F5GXV8		RBM7	149	149	0	0	0	0	0	0		49388	0	124730	93661	0	90467		0	85335	0	0	84722	0		103850	0	81663	170370	0	115330
F5GYC4;P51812;B7ZB17;B4DG22;B1AXG1	F5GYC4;P51812;B7ZB17;B4DG22;B1AXG1	Ribosomal protein S6 kinase alpha-3	RPS6KA3	710	710;740;712;711;227	10681	0	0	8388.3	0	0		0	3648.5	18961	0	3912.7	18065		106410	15678	34126	84288	13965	43191		207790	26425	18734	174690	24290	23581
F5GYL8;O60684;F5H4G7;E9PC31;Q5TFJ7;O15131	F5GYL8;O60684;F5H4G7;E9PC31;Q5TFJ7;O15131	Importin subunit alpha;Importin subunit alpha-7;Importin subunit alpha-6	KPNA6;KPNA5	541	541;536;533;344;321;536	291390	403050	320850	284840	441990	265230		159130	287770	373210	305070	361800	263310		1304000	770550	655300	1554700	835100	613650		1235600	1220800	1135400	1457700	1281700	1251000
F5GYQ1;P61421;F8WEN9	F5GYQ1;P61421;F8WEN9	V-type proton ATPase subunit d 1	ATP6V0D1	392	392;351;274	0	219620	106060	0	217060	116490		118180	194500	68798	179930	219470	70876		492100	371780	159500	348580	291130	181210		204710	591990	338250	224730	428310	459470
F5GYQ5;Q5TBB1;G3XAJ1	F5GYQ5;Q5TBB1;G3XAJ1	Ribonuclease H2 subunit B	RNASEH2B	331	331;312;257	4289800	3110800	1568200	3771000	2716600	1683600		1041500	1546800	966800	1482200	1359800	912820		5646400	3039200	2674600	5512100	2624500	2637800		4102000	4589400	5863900	4422800	4542800	5446400
F5GYX8;F5H4W7;Q9NW81;E9PDC6;B4DDC0	F5GYX8;F5H4W7;Q9NW81;E9PDC6;B4DDC0	ATP synthase subunit s-like protein	ATP5SL	333	333;263;257;230;191	33953	77768	55491	36563	67696	49244		29987	55117	42796	34064	40474	35496		22260	47649	18288	22472	40168	17895		51851	62592	75073	46562	60848	75208
F5GZD0;Q9Y639;Q9Y639-5;Q9Y639-4;Q9Y639-1;Q9Y639-3;F5GYM7	F5GZD0;Q9Y639;Q9Y639-5;Q9Y639-4;Q9Y639-1;Q9Y639-3	Neuroplastin	NPTN	394	394;398;394;337;282;278;193	0	258090	57404	0	331720	57994		63621	140090	79688	127630	150540	85256		30889	71181	56552	34661	73035	72157		129170	407870	142830	129550	467620	129420
F5GZS6;P08195;P08195-4;F5H4J7;P08195-3;H0YFS2;F5GZI0;H0YFX4;F5GZR9	F5GZS6;P08195;P08195-4;F5H4J7;P08195-3	4F2 cell-surface antigen heavy chain	SLC3A2	599	599;630;661;631;568;247;175;122;47	15459000	12918000	7984900	16485000	13496000	9675600		5291800	7591100	5006400	9250400	7674300	5612100		19724000	12264000	9552100	18709000	12884000	10333000		24432000	20700000	18671000	30161000	22813000	21310000
F5GZX4;Q9H9Y6;Q9H9Y6-2;F8W898;F5H643;F5GWZ8	F5GZX4;Q9H9Y6;Q9H9Y6-2;F8W898;F5H643	DNA-directed RNA polymerase;DNA-directed RNA polymerase I subunit RPA2	POLR1B	1173	1173;1135;1079;952;924;459	21084	55634	43417	225760	55555	35208		26903	25670	31487	45072	23452	28272		48470	59517	55542	40715	60411	59580		96032	79735	93064	99379	65856	80471
F5H098;P40925;B4DUN2;B9A041;B8ZZ51;C9JF79;C9JRL4;C9JLV6	F5H098;P40925;B4DUN2;B9A041;B8ZZ51;C9JF79	Malate dehydrogenase;Malate dehydrogenase, cytoplasmic	MDH1	352	352;334;245;210;169;222;120;114	22747000	20351000	13297000	24605000	20899000	12523000		8866400	11628000	8522800	15039000	11586000	8845800		25468000	16841000	13205000	27097000	17677000	13100000		28753000	24349000	26123000	34662000	25977000	24615000
F5H0G2;Q14849;A8MXA4	F5H0G2;Q14849;A8MXA4	StAR-related lipid transfer protein 3	STARD3	445	445;445;427	21327	37584	40811	31257	42350	41475		15580	28287	31848	34784	28932	23872		18794	39242	20248	17269	41249	19548		31063	41025	36412	41588	43372	34789
F5H0R1;Q9H6E5	F5H0R1;Q9H6E5	Speckle targeted PIP5K1A-regulated poly(A) polymerase	TUT1	912	912;874	9502.4	34595	0	9696.6	34467	0		11930	37958	25393	41000	29584	29780		101390	9844.1	61392	227650	9828.6	60625		10893	81741	85774	12883	69734	98169
F5H0X3;E7ETU8;Q9ULU4-7;Q9ULU4-11;Q9ULU4-10;Q9ULU4-13;Q9ULU4;Q9ULU4-5;F8WAN7;Q9ULU4-9;Q9ULU4-12;Q2HXV3;Q9ULU4-14;Q9ULU4-8;B7ZM62;Q2HXV1;Q9ULU4-6;Q9ULU4-3;Q9ULU4-4;Q9ULU4-2;Q5TH12	F5H0X3;E7ETU8;Q9ULU4-7;Q9ULU4-11;Q9ULU4-10;Q9ULU4-13;Q9ULU4;Q9ULU4-5;F8WAN7;Q9ULU4-9;Q9ULU4-12;Q2HXV3;Q9ULU4-14;Q9ULU4-8;B7ZM62;Q2HXV1;Q9ULU4-6;Q9ULU4-3	Protein kinase C-binding protein 1	ZMYND8	1241	1241;1235;1234;1214;1206;1188;1186;1181;1169;1168;1160;1136;1135;1107;1054;1134;1023;995;764;614;175	0	51116	27901	0	44649	31957		13215	29472	9264.1	19971	25541	9740.9		6093.4	5637.5	9951.5	6882.6	5723	11489		21188	23229	4187.5	17108	16420	3842.1
F5H0X5;Q9HBD4;P51532;B1A8Z5;B1A8Z6;B1A8Z7;B1A8Z4;P51531;P51531-2;H0YGM3;B1ALF6;F6XG14;B1ALG2;B1ALG1;F6UH26;F6XDY1;F6XE55;F6VDE0	F5H0X5;Q9HBD4;P51532;B1A8Z5;B1A8Z6;B1A8Z7;B1A8Z4	Transcription activator BRG1	SMARCA4	1681	1681;1679;1647;1617;1616;1614;1613;1590;1572;212;278;271;254;236;177;171;153;559	3421500	1045600	587120	4185500	1031500	568180		348250	459700	378970	512200	461870	335140		1201600	847100	713500	1269000	831020	652060		1400300	1138800	1366100	1602600	1146200	1240200
F5H1C1;Q5T8M7	F5H1C1;Q5T8M7		ACTC1;ACTA1	342	342;342	0	0	0	0	0	0		0	0	0	0	0	0		0	0	0	0	0	0		8096.4	0	0	5866.5	0	0
F5H1E9;P49736;F5H3V0;H0Y8E6;F8WDM3;C9JZ21;C9J013	F5H1E9;P49736;F5H3V0;H0Y8E6	DNA replication licensing factor MCM2	MCM2	954	954;904;808;836;146;128;103	8154600	8836700	3782300	8299100	6687100	4899500		3709700	3087500	2575900	4012400	3175300	3442000		17442000	9678100	5792700	12263000	8390800	6839400		16676000	15006000	12222000	15093000	10825000	13864000
F5H1J9;Q8N1K5;Q8N1K5-2;Q8N1K5-3	F5H1J9;Q8N1K5;Q8N1K5-2;Q8N1K5-3	Protein THEMIS	THEMIS	680	680;641;606;544	312390	696040	281150	245960	503690	293390		206640	349540	224140	285690	281820	243390		334890	380330	299930	281610	298540	322810		597980	587300	650640	481770	511090	744770
F5H1Y4;Q9HD26;Q9HD26-2;Q9HD26-3	F5H1Y4;Q9HD26;Q9HD26-2	Golgi-associated PDZ and coiled-coil motif-containing protein	GOPC	462	462;462;454;319	0	0	65563	0	0	73199		14253	50244	25167	21575	54998	24290		6337.7	32421	89931	2696.6	42480	87568		61786	95241	108370	80989	90949	131220
F5H2F4;G3V2B8;P11586;G3V3L6	F5H2F4;G3V2B8;P11586;G3V3L6	C-1-tetrahydrofolate synthase, cytoplasmic;Methylenetetrahydrofolate dehydrogenase;Methenyltetrahydrofolate cyclohydrolase;Formyltetrahydrofolate synthetase	MTHFD1	1020	1020;935;935;634	9272900	7505000	3980600	10146000	7783800	3987600		2453700	4017400	2550100	3994900	4260800	2296400		10021000	6400400	5016800	9807500	6824700	5024700		13891000	8018700	10658000	15609000	8469800	10166000
F5H2M7;Q9H4A3-6;Q9H4A3-5;Q9H4A3;Q9H4A3-2;F5GWT4;Q9H4A3-4;F6UYG0;H0YH68;Q9Y3S1;Q9Y3S1-4;Q9Y3S1-2;H0Y7T5;F8W9F9;Q9BYP7;Q9BYP7-2;Q9BYP7-4;Q9BYP7-3;Q96J92;Q96J92-3;A6PVV2;C9JGD6;Q9Y3S1-3;C9JUU3;Q96J92-2	F5H2M7;Q9H4A3-6;Q9H4A3-5;Q9H4A3;Q9H4A3-2;F5GWT4;Q9H4A3-4;F6UYG0	Serine/threonine-protein kinase WNK1	WNK1	2880	2880;2642;2634;2382;2135;2134;1975;393;195;2297;2254;2224;2220;2217;1800;1790;1753;1743;1243;1165;790;779;779;663;663	46190	104730	59736	45110	99027	54584		45222	36734	65971	46578	29523	67314		106230	195700	194310	89175	201860	175530		335080	175410	245030	352080	181570	235680
F5H2S7;Q13561-2;Q13561-3;Q13561;F8WAG8;F5H223;F8W1I6;A8K8J9;F8VW18;H0YI98;F8VRV7;H0YHL1;F8VX93;F8W0U6;F8VZD2	F5H2S7;Q13561-2;Q13561-3;Q13561;F8WAG8;F5H223;F8W1I6;A8K8J9;F8VW18;H0YI98	Dynactin subunit 2	DCTN2	406	406;406;403;401;377;378;315;314;278;268;153;128;135;45;38	2538700	2030800	1335000	2494200	2125700	1274300		865920	1272000	1359600	1386600	1409100	1177500		3220100	2935800	2103100	2967100	2856200	2207200		5281500	3760500	4159300	6217000	3714400	3887100
F5H2X7;Q9ULV3;Q9ULV3-2;H0Y5D5;B7ZAS8;Q5SYW2;Q9BTG3;Q9ULV3-4;Q9ULV3-3;Q96KB7	F5H2X7;Q9ULV3;Q9ULV3-2;H0Y5D5;B7ZAS8;Q5SYW2;Q9BTG3;Q9ULV3-4;Q9ULV3-3	Cip1-interacting zinc finger protein	CIZ1	924	924;898;869;820;797;870;837;842;818;414	0	22635	16579	0	24598	19467		9155.2	20930	24793	12554	19940	23583		9096.7	35350	50842	5911.9	32391	46686		71093	55859	76914	73997	54971	88007
F5H385;Q9BRY0	F5H385;Q9BRY0	Zinc transporter ZIP3	SLC39A3	323	323;314	51508	142410	89182	79095	159350	99625		42532	75052	81848	85369	79842	68912		241650	106220	175280	281430	87723	172210		316250	171820	497820	430080	185730	506580
F5H3A1;P05023;B7Z3U6;P05023-2;Q5TC01;Q5TC02;E9PHR6;Q5TC05	F5H3A1;P05023;B7Z3U6;P05023-2	Sodium/potassium-transporting ATPase subunit alpha-1	ATP1A1	1023	1023;1023;992;681;144;106;159;157	3594900	3501100	1805900	3594200	3451800	2016900		1211300	1704000	1516300	1833200	1684100	1601500		5165500	3673100	2752600	5522900	3898300	2590200		7935000	6295400	6420500	9916300	5899600	6290600
F5H3P2;Q9Y291;C9JBY7	F5H3P2;Q9Y291;C9JBY7	28S ribosomal protein S33, mitochondrial	MRPS33	112	112;106;96	0	419130	229080	0	308170	221010		57991	132560	112190	110890	171490	82047		246790	375960	360250	314540	356680	427230		949750	489040	967350	800940	593280	795580
F5H3R8;H0YKC2	F5H3R8;H0YKC2	Secretogranin-3	SCG3	236	236;57	85694	151580	74479	90636	162370	73739		56634	61527	56921	102180	69506	66751		119720	125440	149010	179420	166370	203190		127940	0	90948	132490	0	90418
F5H4C0;H0YFR2;F5H7N7;F5H096;F5H211;E9PEE0;E9PE62;P54252;P54252-2;C9JQV6;E9PB63;G3V3R7;G3V4U9;E9PJN5;G3V526;P54252-3;G3V328;G3V3T6;G3V2G1;D6RDL9;G3V5H3;G3V4F4;G3V2G2;G3V4F5;G3V3S5;G3V390;G3V4B1;D6R9I5;D3VVP3;G3V3A6	F5H4C0;H0YFR2;F5H7N7;F5H096;F5H211;E9PEE0;E9PE62;P54252;P54252-2;C9JQV6;E9PB63;G3V3R7;G3V4U9;E9PJN5;G3V526;P54252-3;G3V328;G3V3T6;G3V2G1;D6RDL9;G3V5H3;G3V4F4;G3V2G2;G3V4F5;G3V3S5;G3V390;G3V4B1;D6R9I5;D3VVP3;G3V3A6	Ataxin-3	ATXN3	377	377;375;374;372;370;369;366;364;361;354;346;329;278;205;200;306;260;232;223;182;161;159;151;150;114;110;110;99;79;78	0	0	20505	0	0	18943		0	20803	0	0	23896	0		91463	82536	106610	110640	87420	98578		206420	94624	211020	162460	108970	166970
F5H4E6;Q9Y4C1;F5H070;F8WE62	F5H4E6;Q9Y4C1;F5H070	Lysine-specific demethylase 3A	KDM3A	1327	1327;1321;1269;711	0	0	0	0	0	0		703.86	0	0	1097.1	0	0		0	0	0	0	0	0		0	0	2946.4	0	0	4917.7
F5H4L0;Q9BSJ2;F2Z2B9;F5H4E0;B3KTU7	F5H4L0;Q9BSJ2;F2Z2B9;F5H4E0	Gamma-tubulin complex component 2	TUBGCP2	930	930;902;721;772;495	2752	109800	72289	3881.8	113920	79092		49579	53407	31817	74718	54007	32620		14209	69116	62759	15763	64486	71362		208170	136260	201360	167380	148440	199340
F5H527;Q76I76;Q76I76-4	F5H527;Q76I76	Protein phosphatase Slingshot homolog 2	SSH2	1450	1450;1423;449	1633.7	2240.8	930.18	1977.6	1531.5	632.67		2510.5	950.07	1573.2	3610.1	819.1	1750.7		579.97	12000	9451.4	691.83	13553	9117.1		22352	13288	23959	27100	15785	20991
F5H583	F5H583		CYFIP2	1178	1178	103970	320170	218080	118680	355640	192020		96372	169620	146900	169320	181440	124190		286840	293630	250840	322880	312180	204100		547110	471340	544760	665590	453170	507460
F5H5D3;F8VRZ4;F8VWV9;F8VX09;Q9H853;F8VRK0;C9K0S6;F8VRK1;F8VXZ7	F5H5D3		TUBA1C	519	519;112;81;75;241;49;47;88;26	4060100	5034100	3784500	4266100	5014600	3625600		2173900	3505200	1242200	3337200	3528400	1202800		7242900	5969100	2948300	7930400	6139000	2957400		9687700	10905000	6679300	11185000	11295000	6206800
F5H5E4;P54687;Q68DQ7;B7Z5L0;B3KY27;F5H2F2	F5H5E4;P54687;Q68DQ7;B7Z5L0;B3KY27	Branched-chain-amino-acid aminotransferase;Branched-chain-amino-acid aminotransferase, cytosolic	BCAT1	398	398;386;385;349;325;144	2965000	6913100	1931900	2852200	2711700	4175800		4646800	4958800	1401100	2346800	2363100	2859300		4149500	2654600	2242800	4253700	2902700	2090500		3659200	3819700	4745300	4274300	4023600	4539000
F5H5P2;P12694;B4DP47;F5GXU9;E7ESE6;H0YH31	F5H5P2;P12694;B4DP47	2-oxoisovalerate dehydrogenase subunit alpha, mitochondrial	BCKDHA	479	479;445;448;328;403;211	112040	264690	240770	116640	228130	204520		94279	109460	122300	172980	106330	104120		222670	255670	363170	239830	254610	248860		433170	503230	742450	564920	531880	601440
F5H5R1;F5H2A1;B4DRN7;Q86YS7-2;Q86YS7;F5H3N1;H0YGU7	F5H5R1;F5H2A1;B4DRN7;Q86YS7-2;Q86YS7;F5H3N1;H0YGU7	Uncharacterized protein KIAA0528	KIAA0528	1054	1054;1053;1051;1042;1000;856;182	22605	0	0	14181	0	0		0	17303	0	0	12812	0		7171	29801	33786	8071.7	29846	42177		35783	69107	34527	34640	57068	32425
F5H6B8;Q12872;F5H525;F5H5X1;F5H1A5;H0YFR9	F5H6B8;Q12872;F5H525;F5H5X1;F5H1A5	Splicing factor, suppressor of white-apricot homolog	SFSWAP	1003	1003;951;547;546;121;320	11023	0	19157	11803	0	16715		6373.8	0	0	10728	0	0		10022	12950	17556	7666	14659	20757		67996	72024	50782	49491	62587	52017
F5H6I0;P61769;H0YLF3	F5H6I0;P61769;H0YLF3	Beta-2-microglobulin;Beta-2-microglobulin form pI 5.3	B2M	122	122;119;71	1818100	2745200	1492400	1663600	2301000	1018700		459930	1104300	1291700	779780	1035900	1674000		2346500	2293100	1285400	2220700	2105600	1260800		3461400	4593100	4002900	4406600	5414800	4278200
F5H759;Q9UHW5-2;Q9UHW5;H0YHZ5	F5H759;Q9UHW5-2;Q9UHW5	GPN-loop GTPase 3	GPN3	323	323;294;284;120	174370	193530	75777	176330	184240	112850		93970	78782	19237	104480	83913	20368		0	146060	155190	0	148120	132200		397350	222410	297800	524390	209340	341530
F5H7E7;Q96K58;C9JCJ0;C9JG35;C9JHH8	F5H7E7;Q96K58	Zinc finger protein 668	ZNF668	642	642;619;103;92;76	5302.1	12791	11237	5182.2	10305	5987.9		2298.1	5663.4	9485.4	5635.3	4316.7	9676.8		3473.4	30641	2050.8	3097.4	24766	2515.7		30347	19198	9166.7	25518	10645	11784
F5H7I1;O60879;C9J6U3;O60879-3;A6NML8;O60879-2	F5H7I1;O60879;C9J6U3;O60879-3;A6NML8;O60879-2	Protein diaphanous homolog 2	DIAPH2	1103	1103;1101;1097;1097;1096;1096	3402.2	38663	22592	5745.9	48619	21012		14134	25225	23541	24194	30236	23209		23864	44797	44140	24942	42834	61844		142610	150470	138470	176440	162260	132720
F5H7Y6	F5H7Y6		RAP1B	179	179	10814000	5010800	3918900	10913000	5637600	4398200		2041400	3554600	1676600	3589100	3875500	1734300		12587000	8348300	5700800	11938000	8571100	5734600		14401000	9071700	10733000	15714000	9283100	11686000
F5H872;Q13503	F5H872;Q13503	Mediator of RNA polymerase II transcription subunit 21	MED21	159	159;144	0	0	0	0	0	0		0	0	0	0	0	0		271520	308580	187820	327420	300440	205660		20161	19707	261980	20898	19297	282370
F5H8A7;H0YN33;Q9BW66;F5H7P3;H0YKY0	F5H8A7;H0YN33;Q9BW66	Cyclin-dependent kinase 2-interacting protein	CINP	227	227;213;212;118;113	0	60749	63219	0	71268	59509		13809	28955	16565	21679	38799	11263		35424	100510	48431	43469	92529	52933		113960	198160	134790	147120	194630	119590
F5H8B1;Q99447	F5H8B1;Q99447	Ethanolamine-phosphate cytidylyltransferase	PCYT2	407	407;389	136620	297180	169010	120410	290730	162610		113500	138770	171180	145860	168240	143860		277120	124510	126540	275200	118820	111990		409540	473530	443140	419850	447590	350460
F6R6M7;H0Y6Y9	F6R6M7		DDX39B	197	197;97	0	0	0	0	0	0		0	0	0	0	0	0		0	31887	0	0	3972.7	0		0	0	0	0	0	0
F6RPD3;Q9NR46-2;B7ZC38;Q9NR46;B7ZC39;F8WFB9;G5E9J1	F6RPD3;Q9NR46-2;B7ZC38;Q9NR46;B7ZC39;F8WFB9	Endophilin-B2	SH3GLB2	404	404;404;400;395;374;127;24	178840	334140	331890	199320	342820	385350		108140	185150	120390	176470	174360	76363		151950	250180	210880	142860	303040	207270		415110	338650	464750	426980	403570	403060
F6S0T5;O60341-2;O60341	F6S0T5;O60341-2;O60341	Lysine-specific histone demethylase 1A	KDM1A	876	876;876;852	317930	523990	624930	289990	527400	511740		280490	407300	368360	458050	409870	326490		345260	809890	567150	338030	773400	569540		800470	752110	1193900	858890	679620	1153800
F6SH78;Q9NYP7;E2QRH7;Q5TGH5	F6SH78;Q9NYP7;E2QRH7;Q5TGH5	Elongation of very long chain fatty acids protein 5	ELOVL5;RP3-483K16.1	326	326;299;289;88	669100	650240	401610	748260	706630	462150		284640	398560	324860	472230	390710	293060		1217900	795460	762660	1226200	793420	766360		929070	1396100	1547200	1000200	1543100	1508100
F6VM53;Q96S19;F6TF62;Q96S19-2;D6REA6;Q96S19-3	F6VM53;Q96S19;F6TF62;Q96S19-2;D6REA6;Q96S19-3	UPF0585 protein C16orf13	C16orf13	205	205;204;185;147;127;107	21753	29070	38337	21953	23611	45053		21764	51757	21480	36029	39773	27311		27119	118750	81344	29993	108750	77649		122090	228360	54252	155450	264330	41950
F6XY72	F6XY72	Nucleoside diphosphate kinase	NME2	77	77	0	0	0	0	0	0		61490	0	0	27003	0	0		0	0	0	0	0	0		0	0	0	0	0	0
F8VQ10;Q13838-2;Q13838;Q5STU3;H0Y7G4;F8VZL8;F6WLT2;B4DP52;H0Y7X6;F6TRA5;F6UN21;F6S4E6;E9PP12;F6UJC5;H0Y557;H0Y800;B4DIJ6;F6QYI9;F6V772;H0Y6G9;H0Y4V8;H0Y6N8;F8W0J0;H0YCC6;H0Y400;E7EMX2;F6SXL5;F6S2B7;F6U6E2;F6QWI5;H0Y6J9	F8VQ10;Q13838-2;Q13838;Q5STU3;H0Y7G4;F8VZL8;F6WLT2;B4DP52;H0Y7X6;F6TRA5;F6UN21;F6S4E6;E9PP12;F6UJC5;H0Y557;H0Y800	Spliceosome RNA helicase DDX39B	DDX39B;BAT1	443	443;443;428;425;328;323;289;350;325;238;236;231;247;245;189;179;243;187;187;138;136;131;183;141;187;139;136;132;125;96;64	26079000	23454000	15509000	28073000	26825000	15875000		9136900	13075000	11479000	14800000	14896000	10681000		28074000	19504000	17805000	34735000	23018000	15346000		26935000	29643000	31466000	34806000	34589000	27744000
F8VQY2;Q96RL1;F2Z2T8;Q96RL1-3;C9JR12;Q96RL1-2;Q96RL1-4;D6RCQ3;D6RC40;D6RCF3;Q96RL1-5	F8VQY2;Q96RL1;F2Z2T8;Q96RL1-3;C9JR12;Q96RL1-2	BRCA1-A complex subunit RAP80	UIMC1	720	720;719;642;641;554;553;349;166;157;255;152	0	0	0	0	0	0		0	0	0	0	0	0		55741	77521	55236	57725	87285	65148		140660	62482	229700	212840	85822	200300
F8VQZ7;G3XA91	F8VQZ7;G3XA91	Methionine aminopeptidase	METAP2	477	477;455	92205	0	0	40125	0	0		0	0	0	0	0	0		210240	203160	113810	136860	128200	146980		251430	219620	116070	164430	116860	177750
F8VVA7;P61923;F8VWL5;F8VYZ4;F8VS17;F8W651;F8W156;F8VUC5;F8VXB1;B4DDX8;F8VXR1;F8VYE0;B4DHZ0;F8VYK5	F8VVA7;P61923;F8VWL5;F8VYZ4;F8VS17;F8W651;F8W156;F8VUC5;F8VXB1;B4DDX8;F8VXR1	Coatomer subunit zeta-1	COPZ1	198	198;177;185;163;160;119;107;95;92;154;138;164;126;89	5127900	3783900	2155200	5235900	3682600	2258400		1252400	2218700	1707700	2065000	2541200	1531800		8057700	2330300	3293100	7456700	2878900	2906000		9565600	5404700	6624100	11024000	6041600	6359700
F8VVT9;Q99490;Q99490-2	F8VVT9;Q99490;Q99490-2	Arf-GAP with GTPase, ANK repeat and PH domain-containing protein 2	AGAP2	1192	1192;1192;836	0	0	134260	0	0	595570		4445.1	13776	51818	7877.3	11013	275490		1552000	13808	5924.5	907690	10373	4592.2		18439	9016.6	16608	20892	7063	20192
F8VX10;Q9H9L4;F8VXI8;H0YIQ8;H0YHR2;G3V1X4;Q9H9L4-4;F8VRX7;F8VP38	F8VX10;Q9H9L4;F8VXI8;H0YIQ8;H0YHR2	KAT8 regulatory NSL complex subunit 2	KANSL2	675	675;492;454;340;206;155;155;108;69	0	24366	14861	0	23979	15575		8020.6	6161.5	24411	17451	8858	20852		13720	11786	8409.3	11357	11486	8934.1		21138	25613	28124	31598	27730	24523
F8VXC8;Q8TAQ2;F8VTJ5;Q8TAQ2-2;F8VZW6	F8VXC8;Q8TAQ2;F8VTJ5;Q8TAQ2-2	SWI/SNF complex subunit SMARCC2	SMARCC2	1245	1245;1214;1152;1130;105	15434	132040	83860	14353	125600	104400		36029	98123	51655	56726	111270	60046		126630	245450	165450	126980	213710	145700		381490	329590	327950	383970	298840	324140
F8VZV5	F8VZV5		MYL6	135	135	0	60584	31715	0	52408	31469		14879	23503	19568	30787	24783	25305		0	11198	18434	0	9524.2	15533		0	20699	4583	0	17686	3391.6
F8W034;P55061;F8VPZ7;F8VVJ4;F8VSI7;F8VQQ5;B7Z984;F8VR05;F8W086;F8W201;F8VPI1;F8VX73;F8VQW0;F8W1G3	F8W034;P55061;F8VPZ7;F8VVJ4;F8VSI7;F8VQQ5;B7Z984;F8VR05;F8W086;F8W201;F8VPI1;F8VX73;F8VQW0;F8W1G3	Bax inhibitor 1	TMBIM6	295	295;237;205;145;138;130;126;113;108;96;89;44;41;16	0	12389	27591	0	18293	40697		0	20961	34660	0	21498	42054		51413	66722	69595	49326	71284	88794		66108	64174	63573	89378	60040	95653
F8W0Q9;Q8NEY8-2;Q8NEY8-8;E9PAX8;Q8NEY8;Q8NEY8-6;Q8NEY8-3;F8W6A0;F8WF16;F8VWU8;F8VPY7;F8VRK2;Q8NEY8-5;Q8NEY8-7	F8W0Q9;Q8NEY8-2;Q8NEY8-8;E9PAX8;Q8NEY8;Q8NEY8-6;Q8NEY8-3;F8W6A0;F8WF16	Periphilin-1	PPHLN1	385	385;374;367;348;458;319;434;363;303;168;161;107;258;122	1107800	539070	455000	1266800	488800	458740		293270	352850	237380	408620	325430	246910		450050	469110	451570	414370	528610	409720		649490	753860	865250	912640	850830	755950
F8W1H5;P51148;F8VVK3;P61020;B4DKD7;F8VUA5;F8VVZ0;F8VWU4;F8VWZ7;F8VSF8;F8VPW9;F8WD79;F8WCY6;F8WC93	F8W1H5;P51148;F8VVK3	Ras-related protein Rab-5C	RAB5C	249	249;216;124;215;174;115;100;92;79;74;73;65;62;61	2516900	2360700	1776100	2731500	2547300	1963400		788860	1594300	1315100	1209800	1595600	1265900		4292000	3038900	2381600	4200700	3311300	2395200		4368600	4273600	3170600	5204400	4698200	3180500
F8W543;H0YH88;B7Z4K9;F8VUC3	F8W543;H0YH88		NAP1L1	328	328;177;208;200	343520	176200	146510	334750	203220	151520		102090	132110	113470	127340	152780	111040		0	145200	264250	0	136900	272230		272480	0	136560	316740	0	157090
F8W727;P62910;D3YTB1;D3YTI8	F8W727;P62910;D3YTB1	60S ribosomal protein L32	RPL32	153	153;135;133;62	35181000	36082000	25019000	33586000	36048000	26471000		10207000	16635000	12886000	15394000	16259000	12580000		35025000	16436000	13534000	33822000	17280000	15793000		27736000	26545000	24754000	32683000	25168000	26680000
F8W752;Q5R372-3;Q5R372;Q5R372-4;B7WPG6;Q5R372-2;Q5JZA9	F8W752;Q5R372-3;Q5R372;Q5R372-4;B7WPG6;Q5R372-2;Q5JZA9	Rab GTPase-activating protein 1-like	RABGAP1L	827	827;827;815;800;654;605;252	0	0	0	0	0	0		2176.1	4353.2	0	5352.8	5037.5	0		0	21743	14561	0	15969	14768		23870	48191	53001	14584	36789	34456
F8W7C6	F8W7C6		RPL10	163	163	0	0	34662	0	0	54640		27194	0	0	29708	0	0		0	124100	0	0	72962	0		0	0	0	0	0	0
F8W7D8	F8W7D8		XPO4	836	836	5573.9	25415	8340.2	5881.4	24316	9630.1		5104.5	8702	8126.7	8431.6	10979	6481		0	9097.4	0	0	10342	0		23541	0	21268	33173	0	17954
F8W7M0;O95628-6;F8VQP3;E7ET38;O95628-7;O95628-4;O95628-8;O95628;O95628-2;O95628-3;O95628-5	F8W7M0;O95628-6;F8VQP3;E7ET38;O95628-7;O95628-4;O95628-8;O95628;O95628-2;O95628-3;O95628-5	CCR4-NOT transcription complex subunit 4	CNOT4	767	767;767;713;710;675;642;639;575;572;558;433	0	0	0	0	0	0		0	11636	3721.2	0	14881	4283.3		0	14183	12088	0	8917.9	13785		26816	41031	45251	26185	24195	62818
F8W8D3;Q14493;C9IY53;E7EUV9;H0YAE8;Q14493-2	F8W8D3;Q14493;C9IY53;E7EUV9;H0YAE8;Q14493-2	Histone RNA hairpin-binding protein	SLBP	277	277;270;250;235;225;231	0	648970	157020	0	527830	150960		42952	125460	94760	52386	77370	94289		243910	275470	149460	225110	274630	156450		491190	230570	140770	520180	212850	123410
F8W8Z9;F6S928;Q5JRT7;Q8N4H5	F8W8Z9;F6S928;Q5JRT7;Q8N4H5	Mitochondrial import receptor subunit TOM5 homolog	TOMM5	98	98;92;85;51	417860	1165100	531800	501960	1214300	544580		318690	185120	513460	591970	205690	532120		562570	284080	144870	648450	286850	135180		38692	185730	658470	293840	530960	514330
F8W930;Q9Y6M1;Q9Y6M1-1;Q9Y6M1-4;Q9Y6M1-3;Q9Y6M1-5	F8W930;Q9Y6M1;Q9Y6M1-1;Q9Y6M1-4;Q9Y6M1-3;Q9Y6M1-5	Insulin-like growth factor 2 mRNA-binding protein 2	IGF2BP2	605	605;599;556;542;536;493	0	0	2247.2	0	0	2585.3		2852.9	0	10699	11297	0	5782.3		0	0	5222.9	0	0	3873.1		6906.1	5427.6	10497	11791	8985.2	8601.8
F8W934;Q4VBZ6;E9PL71;E9PN91	F8W934;Q4VBZ6;E9PL71;E9PN91	Elongation factor 1-delta	EEF1D	575	575;257;187;106	0	0	0	0	0	0		28335	0	10368	41810	0	17288		847660	463120	347480	766520	410860	397610		989840	503420	878160	1035300	507330	992660
F8W9B5;O43663;O43663-3;O43663-2;H0YL53;G3V3N7	F8W9B5;O43663;O43663-3;O43663-2;H0YL53	Protein regulator of cytokinesis 1	PRC1	566	566;620;525;576;195;224	53312	92807	49693	55980	105280	49370		30650	62542	35990	53532	68910	32943		84656	77195	62002	86400	79859	63629		212650	91088	144330	302410	92303	173010
F8W9R0;Q04727-3;Q04727;F8W6T6;G8JLG4;Q04727-2;B3KQ29;Q04724;H0Y5S0	F8W9R0;Q04727-3;Q04727;F8W6T6;G8JLG4;Q04727-2;B3KQ29;Q04724	Transducin-like enhancer protein 4;Transducin-like enhancer protein 1	TLE4;TLE1	805	805;805;773;748;704;704;410;770;211	0	0	21292	0	0	24937		5460.2	0	12430	13893	0	6654.3		10815	10919	5966.8	12031	9781.1	5697.7		12739	12903	21821	18227	15152	19446
F8WA39;Q13613;B7Z3D5;Q13613-2;H0YDX3;F6X5S1;Q8NEC6	F8WA39;Q13613;B7Z3D5;Q13613-2	Myotubularin-related protein 1	MTMR1	673	673;665;571;568;405;393;363	0	11042	2971.8	0	4333.3	4990.4		4871.3	6101.3	744.17	6549.7	4928	988.45		10342	33858	8897	7623.7	34103	8528.5		56306	50817	64993	56455	46272	51729
F8WAC3;Q9NWZ5;B7Z8N2;Q9NWZ5-3;Q9NWZ5-2;Q5JWV1;Q9H3Z3	F8WAC3;Q9NWZ5;B7Z8N2;Q9NWZ5-3;Q9NWZ5-2	Uridine kinase;Uridine-cytidine kinase-like 1	UCKL1	548	548;548;533;395;419;135;86	0	11730	16780	0	7668.4	16170		0	17868	6877.9	0	14846	6149.9		28703	29436	18494	25155	30853	18884		69759	43249	39769	75110	38438	42298
F8WAK2;Q14161-10;Q14161;Q14161-3;Q14161-5;Q14161-4;F8VXI9;Q14161-8;F8W7V0;Q14161-9;Q14161-6;Q14161-7;Q14161-11;F5H882;Q14161-2;F8W822;F8VVT4;F8W1F8;F8VRF8	F8WAK2;Q14161-10;Q14161;Q14161-3;Q14161-5;Q14161-4;F8VXI9;Q14161-8;F8W7V0;Q14161-9;Q14161-6;Q14161-7;Q14161-11;F5H882;Q14161-2;F8W822	ARF GTPase-activating protein GIT2	GIT2	681	681;681;759;744;729;709;708;694;649;648;661;646;631;601;471;421;148;117;86	61832	124040	74355	58735	104990	97322		49341	79816	46349	74635	62870	48339		93910	243140	149830	77112	217040	177230		516850	482230	345660	538000	426890	369810
F8WCA0;P63027	F8WCA0;P63027	Vesicle-associated membrane protein 2	VAMP2	118	118;116	2047700	1812600	1023400	1631400	1633600	1081600		680430	1099100	575800	1082800	878150	643970		3901900	3228400	2073300	4005000	3068800	2196800		4790100	3422100	3974100	5853600	3520500	3938600
F8WCY5;Q14257;H0YL43;A8MXP8	F8WCY5;Q14257;H0YL43;A8MXP8	Reticulocalbin-2	RCN2	335	335;317;155;216	1233600	909820	411640	1065500	926640	456120		296410	628540	268790	444810	550440	340660		1904500	1189500	871510	1730400	1290300	856790		1920300	2103400	1888400	2241300	2882000	1816500
F8WCZ3;Q96NT0;B4DJ47;B8ZZ99	F8WCZ3;Q96NT0;B4DJ47;B8ZZ99	Coiled-coil domain-containing protein 115	CCDC115	193	193;180;188;175	0	59763	0	0	66690	0		0	0	38926	0	0	27425		16624	148990	22350	14281	121500	17092		267210	272540	180580	231020	285200	169450
G3V0F8;P29350-3;P29350;P29350-2;F5H0N8;F5GY79;F5H1Z8;F5H5H9;F5GZM7;F5GXD4;F5H4Z1;F5H1V7	G3V0F8;P29350-3;P29350;P29350-2	Tyrosine-protein phosphatase non-receptor type 6	PTPN6	624	624;597;595;556;165;144;151;130;109;60;58;56	2641700	2134700	1284300	2489500	1774200	1396900		1030300	1836200	1070000	1399400	1606700	1105200		3383000	2433500	1785300	2791700	2534600	1910600		4574700	4202000	4970600	5333300	4056300	4667100
G3V0I6;Q01804;Q01804-3	G3V0I6;Q01804;Q01804-3	OTU domain-containing protein 4	OTUD4	1114	1114;1113;1048	0	0	0	0	0	0		0	0	1288.3	0	0	3586.4		2849.9	0	6380.1	3280.1	0	8463.9		20276	11499	23850	20510	9780.2	24005
G3V151;Q17R31;Q17R31-2;E9PNH3;E9PJE5;E9PP81;E9PRA1;H0YCC7;E9PQP8;E9PPF0;H0YD82	G3V151;Q17R31;Q17R31-2;E9PNH3;E9PJE5;E9PP81;E9PRA1	Putative deoxyribonuclease TATDN3	TATDN3	281	281;274;273;253;240;191;162;144;101;61;60	45103	122300	93722	36393	117290	89105		46849	65792	42584	80747	71283	40098		32799	17909	2153	47184	21823	1727.7		43667	22455	19456	75490	26293	36191
G3V180;G3V1D3;Q9NY33;F5H8L6;F5GXD5;Q9NY33-2;E9PPK9;E9PQ14;E9PKK8;E9PNX5;E9PQF2	G3V180;G3V1D3;Q9NY33;F5H8L6;F5GXD5	Dipeptidyl peptidase 3	DPP3	757	757;756;737;707;635;317;201;177;170;104;90	2666700	2896600	1681700	2334300	2816700	1739000		1209200	1799000	1181700	1711400	1670000	1136500		5501200	3267700	2370600	5499800	3119100	2464900		7427300	5262100	4726300	6885800	4872200	4690200
G3V1A6;P57764;E9PIB2;E9PQR9;E9PNZ0;E9PQ48	G3V1A6;P57764;E9PIB2	Gasdermin-D	GSDMD	532	532;484;277;164;154;114	0	69569	0	0	35492	0		27419	52553	32214	53239	28945	24197		2458.9	3811.8	89517	2626.3	3915.5	106640		7903.3	94699	101670	10163	82244	104580
G3V1C4;P30260;B4DL80;G5EA36;F6QPS0	G3V1C4;P30260;B4DL80;G5EA36	Cell division cycle protein 27 homolog	CDC27	830	830;824;763;823;343	0	115480	103070	0	118810	97912		68647	71837	78145	106140	75405	73606		124190	156230	117400	124100	162190	115270		396430	188780	241300	460010	181170	224470
G3V1M7;F5H2A9;P49748;P49748-2;F5GYP4	G3V1M7;F5H2A9;P49748;P49748-2;F5GYP4	Very long-chain specific acyl-CoA dehydrogenase, mitochondrial	ACADVL	701	701;678;655;633;356	559100	626820	363500	284240	535370	457840		287460	305610	253920	325540	237560	230500		647000	230800	345640	396960	183880	368630		727450	464260	635210	517140	294210	666160
G3V1N1;O15226	G3V1N1;O15226	NF-kappa-B-repressing factor	NKRF	705	705;690	0	171940	63089	0	111800	53286		38824	33654	20024	53128	29763	22020		2199.1	96506	61403	2049.8	91399	48038		178640	79172	382670	314890	80956	298830
G3V1S2;Q13617;Q5T2B5;Q5T2B7;Q5T2B4	G3V1S2;Q13617;Q5T2B5;Q5T2B7	Cullin-2	CUL2	764	764;745;706;688;216	289820	462610	230400	298550	456370	232210		174770	174710	187470	206370	177020	171920		403850	527580	520010	475050	591850	462130		738810	887190	773220	931010	1006500	725110
G3V1X3;Q8WUH1;G3V214;H0YHA3;Q8WUH1-2;H0YID9;H0YIM9;H0YIM3;G3V215;H0YHB4;H0YJ25	G3V1X3;Q8WUH1;G3V214;H0YHA3;Q8WUH1-2;H0YID9;H0YIM9	Protein Churchill	CHURC1;CHURC1-FNTB	139	139;112;140;126;113;95;85;107;105;83;69	541110	859510	0	512420	656970	0		302310	275590	135840	362770	274290	92186		981660	7156.8	713650	974670	9636.4	719810		0	442300	874100	0	437450	883230
G3V1Z5;P46379-3;P46379;B0UX83;P46379-2;F8VX53;F8VXY4;E7EMZ4;F6TH84;F6S6P2;H0Y710;F6U341;F6X9W3;F6VEM6;F6WML8;F6RG75;F6XTU0;F6U1F2;F6UR09;E7EPC5;E9PEC8;C9JAY9;H0Y4L1;F6TC96;H0Y571;H0Y583;H0Y410;H0Y759;H0Y7K4	G3V1Z5;P46379-3;P46379;B0UX83;P46379-2;F8VX53;F8VXY4;E7EMZ4	Large proline-rich protein BAG6	BAG6;BAT3	1162	1162;1162;1132;1126;1126;1077;1077;903;743;515;226;262;259;258;244;233;215;206;197;362;362;296;136;158;245;245;238;238;185	1693300	2104500	1259300	1663200	1779700	1341500		897090	1409600	942180	1220200	1176500	876040		2689900	1751900	2267800	2769700	2608300	1256500		2883100	2997700	3216700	5022000	4433400	2729500
G3V2N0;G3V3J9;P59768;G3V2C9	G3V2N0;G3V3J9;P59768	Guanine nucleotide-binding protein subunit gamma;Guanine nucleotide-binding protein G(I)/G(S)/G(O) subunit gamma-2	GNG2	110	110;102;71;52	0	982380	941590	0	1044800	511800		430370	576850	253530	537200	601710	178410		2286000	1016800	926050	2246700	1272100	972650		4159300	3179500	2794100	4528000	3658400	3453400
G3V2S9;Q9GZT3;G3V4X6;H0YJ40;H0YJW7;H0YJU7;H0YJ07;H0YJI1	G3V2S9;Q9GZT3;G3V4X6;H0YJ40;H0YJW7	SRA stem-loop-interacting RNA-binding protein, mitochondrial	SLIRP	124	124;109;98;96;76;72;56;40	718720	1718600	952870	694210	1305300	997760		176890	446050	558680	288520	428130	548340		7965.9	456410	309950	11291	525590	270370		925350	165560	765430	1238100	161870	820370
G3V2U7;P07311;G3V597;A6NDV8;G3V3F8	G3V2U7;P07311	Acylphosphatase;Acylphosphatase-1	ACYP1	129	129;99;62;55;37	995590	1414200	799170	975090	1353400	932940		421860	697480	526670	716930	683870	545370		2610700	1612700	1494700	2925500	1538900	1186900		4641000	2024000	3101000	5064100	2026000	3071600
G3V325;P56134-2;C9JJT5;C9J8H9;O75127	G3V325;P56134-2;C9JJT5;C9J8H9		PTCD1;ATP5J2	749	749;88;54;49;700	406790	434620	309810	384260	408060	337830		202680	260010	218760	314310	239920	212170		671560	500870	534230	689860	541580	525320		612420	757240	683180	718690	823990	692310
G3V3D1;E7EMS2;G3V3E8;H0YIZ1;P61916;B4DQV7;G3V2V8	G3V3D1;E7EMS2;G3V3E8;H0YIZ1;P61916;B4DQV7;G3V2V8	Epididymal secretory protein E1	NPC2	221	221;201;174;173;151;125;122	419770	678690	336240	415780	632240	364370		138660	316730	248070	239680	281080	245790		1090400	727110	407920	1082900	749150	468190		1653900	754640	1099100	2101700	774440	1180600
G3V3F1;Q8NHV4;B4E145	G3V3F1;Q8NHV4;B4E145	Protein NEDD1	NEDD1	667	667;660;571	0	0	5006.7	0	0	8598.9		0	0	0	0	0	0		0	66694	43085	0	61588	40103		130760	92802	159300	164640	103800	151960
G3V3G9;Q5TAQ9;B7Z8C9;Q5TAQ9-2;Q5TAQ8	G3V3G9;Q5TAQ9;B7Z8C9	DDB1- and CUL4-associated factor 8	DCAF8	751	751;597;578;273;212	3233.5	103070	57086	2228.7	104130	48200		42424	48193	61714	84896	45366	50204		56289	39220	31740	124220	40908	27181		61635	77878	42239	68647	72177	39905
G3V4K3;Q9H9C1;B4DPI6;G3V549	G3V4K3;Q9H9C1;B4DPI6	Spermatogenesis-defective protein 39 homolog	C14orf133;SPE39	519	519;493;444;45	0	24404	18269	0	22981	16688		12061	29426	19418	19369	40411	18271		8941.2	38822	59207	6191.2	44295	54893		206040	76806	113110	226440	79383	102230
G3V556;G3V5Q3;P56378	G3V556;G3V5Q3;P56378	6.8 kDa mitochondrial proteolipid	C14orf2;MP68	99	99;77;58	2653300	178690	163600	2438400	162440	165960		88112	81323	95516	134250	98066	68659		168880	161020	179380	173110	159520	181950		238230	296820	257740	242300	294580	282260
G3V599;O15320-5;O15320;G3XAC5;O15320-3;O15320-4;O15320-2;O15320-7;O15320-6;O15320-8;F8W9E1;A4FU28	G3V599;O15320-5;O15320;G3XAC5;O15320-3;O15320-4;O15320-2;O15320-7;O15320-6;O15320-8;F8W9E1	Cutaneous T-cell lymphoma-associated antigen 5	CTAGE5	1339	1339;809;804;792;775;771;761;732;729;724;672;777	32863	44999	31221	32702	33003	40318		19112	10244	29038	22995	14207	32757		25075	63924	92147	70015	77021	72801		53301	30996	54765	76586	44102	56211
G3V5N8;Q9HBF4	G3V5N8;Q9HBF4	Zinc finger FYVE domain-containing protein 1	ZFYVE1	789	789;777	17594	30640	25538	17223	34044	28086		15711	12007	14559	28284	17289	12212		17563	20511	5689.6	15331	17468	5409.9		29895	43893	23722	36138	36986	30274
G3V5R9;Q07866-6;G3V3H3;E7EVH7;Q07866-9;Q07866-4;F8VTM4;Q07866-5;Q07866-7;F8W6L3;Q07866;Q07866-3;Q07866-2;G3V2E7;Q07866-8;G5E9S8;H0YG16;H0YJT3;H0YJL0;G3V2P7;H0YJU9;A8MX29;E9PQ02;H0YGB8	G3V5R9;Q07866-6;G3V3H3;E7EVH7;Q07866-9;Q07866-4;F8VTM4;Q07866-5;Q07866-7;F8W6L3;Q07866;Q07866-3;Q07866-2;G3V2E7;Q07866-8;G5E9S8	Kinesin light chain 1	KLC1	630	630;628;609;732;639;637;618;616;584;576;573;564;560;551;551;549;268;161;150;150;131;333;189;60	247670	488340	352320	253960	518050	343160		225080	269030	227730	365780	305420	216720		243170	525660	569070	262090	593490	560960		311320	605210	809540	386370	646220	737570
G3V5T9;P24941;P24941-2;E7ESI2;Q00526;G3V317	G3V5T9;P24941;P24941-2;E7ESI2	Cyclin-dependent kinase 2	CDK2	346	346;298;264;238;305;39	495010	795360	536040	594560	893190	595680		347090	501210	335070	511400	503010	316240		965390	978670	549580	911170	925500	592570		1681800	1519900	1677600	1895100	1406100	1673400
G3XAH8;P98194-6;H0Y2Q7;G8JLN9;P98194-5;P98194-3;P98194;H0Y9V7;P98194-4;E7ERC6;P98194-2;H0Y8X9	G3XAH8;P98194-6;H0Y2Q7;G8JLN9;P98194-5;P98194-3;P98194;H0Y9V7;P98194-4;E7ERC6;P98194-2	Calcium-transporting ATPase type 2C member 1	ATP2C1	973	973;959;958;944;939;923;919;903;903;894;888;215	0	31458	36029	0	39399	41735		15420	20616	18293	28223	23584	18490		0	0	28482	0	0	31636		0	0	36991	0	0	30335
G3XAN8;Q9Y5J9;E9PIR3	G3XAN8;Q9Y5J9	Mitochondrial import inner membrane translocase subunit Tim8 B	TIMM8B	98	98;83;32	586220	4060600	1266900	527830	3147700	1161800		1635200	2428000	1876000	2295100	2090200	1826800		1133700	2235600	1759900	1225200	1972600	1552700		4033300	2613900	3082900	4257300	2321400	2931000
G5E927;P56270;C6G496;F5H7A6	G5E927;P56270;C6G496;F5H7A6	Myc-associated zinc finger protein	MAZ	493	493;477;454;252	0	0	0	0	0	0		0	0	0	0	0	0		0	5193	0	0	5919.9	0		13946	0	0	10396	0	0
G5E933;O95248;O95248-4;C9JNC1	G5E933;O95248;O95248-4	Myotubularin-related protein 5	SBF1	1868	1868;1867;1893;898	0	2841900	772080	0	2960100	744850		845950	1392700	912770	1422400	1597000	841070		348730	571170	602010	369630	606970	556560		552380	1974900	1744100	634240	2157200	1662800
G5E934;Q6P4E1;Q6P4E1-2;H0YM51	G5E934;Q6P4E1;Q6P4E1-2;H0YM51	Protein CASC4	CASC4	436	436;433;380;161	0	0	0	0	0	0		0	0	0	0	0	0		0	42750	35325	0	45722	36707		66234	70106	82659	74782	74752	82068
G5E949;P51649;C9J8Q5;F5H328	G5E949;P51649;C9J8Q5;F5H328	Succinate-semialdehyde dehydrogenase, mitochondrial	ALDH5A1	548	548;535;507;447	354670	602580	333160	379090	519790	345000		236690	287060	298910	358200	268230	311060		1825700	826820	706280	1484800	705790	751150		1474900	767940	1054900	1495700	738390	1225900
G5E9B6;Q99873;Q99873-2;Q99873-3;E9PKG1;B4DJ87;E9PIX6;E9PQ98;H0YDE4;E9PNR9;E9PI83;E9PMW9;Q9NR22;Q9NR22-2;E9PMZ2	G5E9B6;Q99873;Q99873-2;Q99873-3;E9PKG1;B4DJ87;E9PIX6;E9PQ98	Protein arginine N-methyltransferase 1	PRMT1	353	353;361;347;343;325;293;209;205;238;160;113;110;394;385;63	10361000	7382900	4953700	9396800	6050600	5302000		4119300	4884300	3384000	4623700	4290100	3404800		11088000	8388200	6439700	10997000	7446000	7226900		12379000	10888000	9952100	11931000	8884800	10448000
G5E9M5;Q12906-6;Q12906-4	G5E9M5;Q12906-6;Q12906-4		ILF3	898	898;706;698	165740	142150	85388	159650	116950	102110		70027	97852	81548	97118	85701	75358		341990	178400	132830	242070	172830	139220		465820	176390	341100	408020	223320	342050
G5E9P9;D6REZ0;H0Y9J0	G5E9P9		RAP1GDS1	607	607;158;87	5272200	4539200	2244100	5021600	4179100	2748000		1947000	2624300	1623100	2645700	2343600	1721800		7279800	4314400	2930000	7193500	4057900	3105900		6114500	4869700	4861500	6485900	4876600	6151500
G5E9Q2;O75534;E9PGZ0;O75534-2;E9PLT0;E9PNG3;E9PLD4;E9PKN4	G5E9Q2;O75534;E9PGZ0;O75534-2;E9PLT0	Cold shock domain-containing protein E1	CSDE1	844	844;798;813;767;668;137;95;46	2130500	2292200	1514000	1727000	1988700	1372600		872640	1227800	878070	1255700	1204700	780920		1414500	2126200	1856500	1513600	2217100	1614800		3753100	2901100	2901600	4401700	3139100	2473100
G5E9Y2;G8JLB2;Q9NQW7;Q9NQW7-2;Q5T6H7;Q5T6H2;Q5T6H3	G5E9Y2;G8JLB2;Q9NQW7;Q9NQW7-2;Q5T6H7	Xaa-Pro aminopeptidase 1	XPNPEP1	666	666;642;623;599;552;303;233	936050	1722600	1045800	887930	1701700	1021000		584480	1015500	793430	935770	984150	726500		2414100	1772100	1318300	2409000	2068300	1369000		3718500	2498800	3104800	4217900	2517900	2780200
G5EA09;O00560-2	G5EA09;O00560-2		SDCBP	318	318;297	0	140200	41512	0	84590	44991		62416	40065	45995	109750	45975	63204		250920	0	195610	199280	0	182730		299150	166630	207090	431950	166040	196200
G5EA30;Q92879-4;Q92879;F8W940;Q92879-3;Q92879-2;E9PKU1;F5H0D8;E9PSH0;E9PQK4;F5H4Y5;E9PKA1;F5H3J7	G5EA30;Q92879-4;Q92879;F8W940;Q92879-3;Q92879-2	CUGBP Elav-like family member 1	CELF1	514	514;512;486;485;483;482;114;103;95;87;79;56;38	978230	1068600	655820	968240	1112900	745870		510210	562490	351460	763410	546450	393010		1208500	605850	678760	1269600	607610	661850		1573200	1259000	1700200	1949800	1348200	1668600
G8JL90;Q06787-2;G3V0J0;Q06787-8;A8MQB8;Q06787;Q06787-3;Q06787-7;Q06787-5;Q06787-4;Q06787-6;G8JLE9;Q8IXW7;F8W871;P51116	G8JL90;Q06787-2;G3V0J0;Q06787-8;A8MQB8;Q06787;Q06787-3;Q06787-7;Q06787-5;Q06787-4;Q06787-6;G8JLE9;Q8IXW7	Fragile X mental retardation protein 1	FMR1	611	611;594;592;586;582;632;620;615;607;603;590;537;297;262;673	28518	175100	60092	16851	206800	65323		51262	58260	44675	78581	57069	44927		246620	103830	86772	202790	97555	103380		353960	380030	215000	355690	339990	222780
G8JL95;Q9Y6X3;Q9Y6X3-2;Q9Y6X3-3	G8JL95;Q9Y6X3	MAU2 chromatid cohesion factor homolog	MAU2	613	613;613;218;189	8104.5	1833500	609550	11531	1917900	645150		630340	1003500	348450	1184200	946770	330990		48486	331870	142190	45622	328920	155550		320710	504780	740090	316840	460360	821330
G8JLA2;P60660-2;B7Z6Z4;G3V1V0;P60660;F8W1R7;F8VPF3;G3V1Y7;F8W180;F8VZU9;H0YI43;F8VXL3	G8JLA2;P60660-2;B7Z6Z4;G3V1V0;P60660;F8W1R7;F8VPF3;G3V1Y7;F8W180;F8VZU9	Myosin light polypeptide 6	MYL6	152	152;151;238;161;151;145;130;115;196;103;83;47	35116000	29520000	18903000	33816000	30696000	17440000		10181000	16578000	12165000	17021000	18150000	11982000		50083000	21999000	27734000	47482000	21418000	24263000		49861000	32995000	32432000	57507000	31735000	33894000
G8JLB6;P31943;E9PCY7;H0YB39;H0YBD7;D6RBM0;D6RIU0;D6RIT2;H0YBG7;D6RIH9;D6RJ04;D6RDU3;E7EN40;D6RFM3;D6R9T0;E5RGV0;D6RAM1;E7EQJ0;F5GZT4;D6RDL0;E5RGH4;D6RF17;D6R9D3;H0YAQ2;E5RJ94	G8JLB6;P31943;E9PCY7;H0YB39;H0YBD7	Heterogeneous nuclear ribonucleoprotein H;Heterogeneous nuclear ribonucleoprotein H, N-terminally processed	HNRNPH1	472	472;449;429;277;195;212;168;164;185;184;172;171;166;163;162;155;130;115;159;84;100;49;40;131;28	64974000	52445000	33828000	70497000	53879000	34198000		17750000	25186000	18229000	28625000	26701000	17414000		58509000	31697000	30890000	62299000	33953000	31212000		54144000	59052000	51442000	60893000	57417000	48198000
G8JLC6;Q5JRA6;Q5JRA6-2;F8WC03;Q5JRA6-4	G8JLC6;Q5JRA6;Q5JRA6-2;F8WC03;Q5JRA6-4	Melanoma inhibitory activity protein 3	MIA3	1907	1907;1907;1848;785;785	0	33581	19063	0	35079	16858		12479	8521.7	13162	18173	9608.4	13328		24649	41462	8102.6	29902	36217	10740		81743	71137	94892	77377	65806	85244
G8JLE0;O14662;Q6GMS8;C9K0W8;O14662-4;O14662-2;E1P5M0;B7ZBM7;B7ZBM8;F8W9Z6;Q96NX8;E9PRP8;B4DJX9;H0YEW0;B7ZBM5;B7ZBM4;O14662-3;F8W1F9;E9PND6	G8JLE0;O14662;Q6GMS8;C9K0W8;O14662-4;O14662-2;E1P5M0;B7ZBM7;B7ZBM8;F8W9Z6;Q96NX8;E9PRP8;B4DJX9;H0YEW0;B7ZBM5;B7ZBM4;O14662-3;F8W1F9;E9PND6	Syntaxin-16	STX16	325	325;325;321;308;308;304;272;251;219;204;202;149;139;126;122;121;115;114;79	0	0	0	0	0	0		0	0	0	0	0	0		0	0	14035	0	0	20518		0	0	81777	0	0	45845
G8JLE6;Q8TDZ2-4;Q8TDZ2;Q8TDZ2-2;Q8TDZ2-3;C9JLN4;H0Y6Z4;Q5TED7	G8JLE6;Q8TDZ2-4;Q8TDZ2;Q8TDZ2-2	Protein-methionine sulfoxide oxidase MICAL1	MICAL1	1086	1086;1086;1067;981;332;323;252;244	74434	130130	83877	82621	117460	96255		40110	59012	31721	64691	59285	33070		92524	187020	116170	63702	124420	144230		275720	134130	126400	286600	105000	132340
G8JLI3;Q5H9R7-5;Q5H9R7;Q5H9R7-2;Q5H9R7-6;E9PKF6;Q5H9R7-4;Q5H9R7-3;E9PQP7;H0YEN2;E9PNN8;B4DP39;E9PK08;H0YDW1;E9PKG4	G8JLI3;Q5H9R7-5;Q5H9R7;Q5H9R7-2;Q5H9R7-6;E9PKF6;Q5H9R7-4;Q5H9R7-3	Serine/threonine-protein phosphatase 6 regulatory subunit 3	PPP6R3	879	879;879;873;867;844;838;793;791;641;580;186;248;140;112;75	258610	513550	266140	239470	573740	298550		243900	296480	226260	328080	268430	189000		279200	454850	358470	318370	430490	316180		964830	825430	879290	999080	851620	762600
G8JLJ4;Q6NYC8;Q6NYC8-2;F8WBK4	G8JLJ4;Q6NYC8	Phostensin	PPP1R18	613	613;613;377;377	0	67027	39739	0	67175	46763		17694	131510	10025	30953	122870	12042		71233	107340	36005	49082	112690	39466		422530	57660	136070	193650	75937	153450
G8JLL9;Q7Z406-2;F2Z2U8;Q7Z406-6;Q7Z406;F2Z2U9;Q7Z406-4;F2Z2S7;Q7Z406-5	G8JLL9;Q7Z406-2;F2Z2U8;Q7Z406-6;Q7Z406;F2Z2U9;Q7Z406-4;F2Z2S7;Q7Z406-5	Myosin-14	MYH14	2036	2036;2036;2028;2003;1995;1779;1779;1478;1478	214190	157700	71303	223390	121590	100220		71274	114930	69742	90708	90104	79649		219240	156430	137790	230470	148770	140960		270800	196550	237940	309040	224870	260920
G8JLN3;Q8NF64;Q8NF64-2;E7EWM3;Q8NF64-3;E7EPF4	G8JLN3;Q8NF64;Q8NF64-2;E7EWM3;Q8NF64-3	Zinc finger MIZ domain-containing protein 2	ZMIZ2	923	923;920;894;888;862;202	0	20163	8078.7	0	18976	10071		0	16887	9075.4	0	16593	7255.8		13191	22451	9119	13035	29350	7340		45088	316060	60208	38806	393420	60559
H0Y3G8;Q93009;F5H8E5;B7Z7T5;F5H2X1	H0Y3G8;Q93009;F5H8E5;B7Z7T5	Ubiquitin carboxyl-terminal hydrolase;Ubiquitin carboxyl-terminal hydrolase 7	USP7	1110	1110;1102;1003;799;509	1793700	3034100	1647200	1910200	3165300	1635800		1057100	1622000	1383300	1683800	1666500	1304700		3557200	2748700	2081800	3560300	2805400	2050800		4179000	4309700	4200100	4570700	4312700	3992700
H0Y3H1;Q9H0E2;F2Z2Y8;E7EN89;B3KR28;B3KXC6;E9PQ25;E9PP67;E9PNS3	H0Y3H1;Q9H0E2;F2Z2Y8;E7EN89;B3KR28;B3KXC6;E9PQ25;E9PP67	Toll-interacting protein	TOLLIP	352	352;274;213;246;224;205;186;179;80	82697	232900	138710	70838	231960	132540		109850	110030	118330	191640	132040	105650		179190	146640	169600	225770	208340	172720		313290	291320	445410	321020	314760	289590
H0Y3K7;O14639-5;O14639-3;A6NCD9;Q5T6N4;O14639;A6NKJ2;A6NDU2;F8W8M4;O14639-2;C9K0X4;F8WAB0;Q5T6N2;F8WAB1;Q5JVV3;O14639-4;F6XFR5;H0Y7N6	H0Y3K7;O14639-5;O14639-3;A6NCD9;Q5T6N4;O14639;A6NKJ2;A6NDU2;F8W8M4;O14639-2;C9K0X4;F8WAB0;Q5T6N2;F8WAB1;Q5JVV3;O14639-4;F6XFR5;H0Y7N6	Actin-binding LIM protein 1	ABLIM1	652	652;455;427;846;846;778;746;734;718;718;704;702;702;655;530;401;173;172	0	20964	7163.8	0	16071	6688.3		5194.7	15551	17513	6549	14763	15789		4599.4	10358	1223.5	4423.3	10986	1322.8		17154	31889	16672	23391	30843	12335
H0Y3M2;E1P660;O43670;O43670-2;A8MTG3;O43670-3	H0Y3M2;E1P660;O43670;O43670-2;A8MTG3;O43670-3	Zinc finger protein 207	ZNF207	496	496;494;478;463;447;395	0	77651	80297	0	72281	87666		5674.8	31964	59233	13650	34182	57465		11403	45364	29815	12423	54411	28781		111280	87800	98583	110870	79604	116550
H0Y3V4	H0Y3V4		IPO5	182	182	0	0	0	0	0	0		0	0	0	0	0	0		19247	0	0	16800	0	0		0	0	0	0	0	0
H0Y4G9;Q99836;Q99836-2;B4DQ72;E9PGG5;B4DQ60	H0Y4G9;Q99836;Q99836-2;B4DQ72	Myeloid differentiation primary response protein MyD88	MYD88	316	316;296;251;204;169;159	27979	217420	119250	22253	246720	131880		10073	118040	84471	20050	115400	98797		292470	226860	370290	358240	228670	352570		495890	341730	526420	851780	322610	542160
H0Y5B4;P83881;Q969Q0;H0Y3V9	H0Y5B4;P83881;Q969Q0;H0Y3V9	60S ribosomal protein L36a;60S ribosomal protein L36a-like	RPL36A;RPL36AL	131	131;106;106;88	1589000	3334700	2572300	1585800	2929900	2672200		716930	1009100	1672400	1180200	1173400	1792800		2238.7	1017700	783140	2526.7	1149400	708350		2125000	1337800	626310	2585000	1313800	573040
H0Y6A0	H0Y6A0		ARFGAP3	273	273	0	0	0	0	0	0		0	0	0	0	0	0		13201	61241	30191	20546	91200	28528		30738	41854	0	83692	64577	0
H0Y7A7;E7ETZ0;P62158;E7EMB3;Q96HY3;G3V361;G3V479;G3V226;F8WBR5	H0Y7A7;E7ETZ0;P62158;E7EMB3;Q96HY3;G3V361	Calmodulin	CALM2;CALM1	187	187;150;149;196;113;98;83;76;65	34168000	20690000	12930000	33212000	20274000	13727000		8575300	13230000	7073800	14165000	13542000	7201900		44248000	26348000	19570000	43947000	26509000	19542000		50702000	41119000	45883000	59213000	43759000	46931000
H0Y7H8;Q8NFD5-3;Q8NFD5-2;Q8NFD5;G3XAA0;Q8NFD5-4	H0Y7H8;Q8NFD5-3;Q8NFD5-2;Q8NFD5;G3XAA0;Q8NFD5-4	AT-rich interactive domain-containing protein 1B	ARID1B	1758	1758;2289;2249;2236;2231;1486	2982.1	37196	23538	5044.9	36926	24271		15043	17834	15133	25859	17191	12795		12131	23150	17027	9189.4	22542	20910		33185	40363	36733	37869	39036	31305
H0Y886;O43674;E7EWP0;O43674-2	H0Y886;O43674;E7EWP0;O43674-2	NADH dehydrogenase [ubiquinone] 1 beta subcomplex subunit 5, mitochondrial	NDUFB5	206	206;189;177;137	0	865270	375840	0	885540	398110		307210	188490	260470	462820	198360	242510		526570	336940	292050	465810	417090	296300		554900	480650	215350	675310	601910	214310
H0Y8C2;Q6P5R6;C9JYQ9	H0Y8C2;Q6P5R6;C9JYQ9	60S ribosomal protein L22-like 1	RPL22L1	142	142;122;121	617320	1222000	2011300	643950	1648600	1888800		1055800	1259900	282430	1541400	1294400	231450		421080	2024500	923840	546810	2386300	820710		2873900	2821600	2504000	3553800	3301500	2674500
H0Y8C3;Q9NZJ7;Q9NZJ7-2;F8W7H0;Q5TDC2;B4E0C5;Q9NZJ7-3	H0Y8C3;Q9NZJ7;Q9NZJ7-2;F8W7H0;Q5TDC2	Mitochondrial carrier homolog 1	MTCH1	394	394;389;372;363;357;254;171	10330	119610	84674	14596	125580	72045		26425	16039	55683	43766	17059	63068		16034	252030	148550	19620	262110	167920		40738	51809	53002	65156	57711	58452
H0Y8X4;O43598;O43598-2	H0Y8X4;O43598;O43598-2	Deoxyribonucleoside 5-monophosphate N-glycosidase	C6orf108;RCL	243	243;174;148	1131100	1928500	1062000	1083300	1847300	1069400		505400	748490	633570	906360	899620	589880		585390	1130600	1155100	575050	1098800	1010600		1683600	2578900	2052000	2011400	4010300	1905800
H0Y9X1;Q96EY4;D6RA57;D6RC31;D6RE67	H0Y9X1;Q96EY4;D6RA57	Translation machinery-associated protein 16	TMA16	242	242;203;144;101;88	22568	404030	200010	51071	466740	163210		165730	205990	192700	218770	236760	177200		529710	461330	127280	300320	498010	124210		692370	483670	508350	680770	570970	442740
H0Y9Z5;Q9ULM6;Q96LI5;H0Y9C1;Q96LI5-2;H0YA76;D6R9H6;D6RGK9	H0Y9Z5;Q9ULM6;Q96LI5;H0Y9C1;Q96LI5-2;H0YA76;D6R9H6;D6RGK9	CCR4-NOT transcription complex subunit 6;CCR4-NOT transcription complex subunit 6-like	CNOT6L;CNOT6	562	562;557;555;469;475;260;235;163	0	21671	12653	0	19017	9784.3		2704.9	17138	19485	4396.5	18142	15531		6507.6	20353	21253	5841.1	17383	21154		15784	18328	21771	19680	15549	18831
H0YAA8;Q9H204	H0YAA8;Q9H204	Mediator of RNA polymerase II transcription subunit 28	MED28	179	179;178	116090	220080	197510	96189	239650	205520		107560	172810	75709	184210	182150	95384		585420	505800	331690	636520	478160	328640		728980	621280	646540	900610	663610	704180
H0YAV5;P0CG13;H0YBK4	H0YAV5;P0CG13;H0YBK4	Chromosome transmission fidelity protein 8 homolog	CHTF8	144	144;121;65	0	8439	95626	0	6373	83789		64140	77154	78225	97644	53566	77299		4584.2	61612	63881	5149.5	53903	53779		29244	33788	15651	38400	25294	10473
H0YDI9;E9PNQ8;P04216;E9PIM6	H0YDI9;E9PNQ8;P04216;E9PIM6	Thy-1 membrane glycoprotein	THY1	169	169;165;161;153	410960	536410	292500	541760	645940	333020		237750	476910	301910	394420	490800	262480		885430	883420	600710	917220	795870	673460		1472600	1040100	1197200	1817200	1055200	1163400
H0YEH1;H0YEF7;H0YD48;H0YEY8;H0YE97	H0YEH1;H0YEF7;H0YD48;H0YEY8;H0YE97		PICALM	308	308;302;264;215;134	0	0	80867	0	0	70153		68800	118180	88803	74610	76682	84380		0	217100	127800	0	297430	198910		423410	419220	411770	555110	313700	474440
H0YG33;P08107;F5GZ62;F5H1D3;F8VZJ4;E7EQL7;E7EP94;Q5SP16;E7EP11;C9IYI3	H0YG33;P08107;F5GZ62;F5H1D3;F8VZJ4;E7EQL7;E7EP94;Q5SP16	Heat shock 70 kDa protein 1A/1B	HSPA1B;HSPA1A	708	708;641;624;623;618;563;550;476;232;238	187040	102290	86620	397760	349670	267190		22820	21098	47573	100910	68848	99433		136920	132490	158940	226630	421770	266120		410630	154860	257100	1192200	432700	697500
H0YG49;Q01130;Q8NAK9;F5GYB8;Q9BRL6;Q9BRL6-2	H0YG49;Q01130;Q8NAK9;F5GYB8	Serine/arginine-rich splicing factor 2	SRSF2	222	222;221;201;179;282;275	7856800	4616700	2318100	5325000	3016900	2870000		1805800	2138900	780280	1303400	1541200	1400500		4798100	1606100	1386000	3419900	1443700	2482100		4273000	3599900	2681500	4458000	2303000	4645000
H0YGR4;Q9Y3B8;Q9Y3B8-2;H0YG54;F5GYG5;H0YG83;F5GX07;H0YH58;F5H784;H0YF66	H0YGR4;Q9Y3B8;Q9Y3B8-2;H0YG54;F5GYG5;H0YG83;F5GX07;H0YH58	Oligoribonuclease, mitochondrial	REXO2	192	192;237;199;197;222;154;147;111;121;67	1105600	3085300	1975900	1385600	3220000	1991600		821600	1959800	1364000	1380000	1988200	1199500		2269100	1270000	1762100	2465000	1381800	1584600		2774300	2518600	2606100	2710900	2621300	2229600
H0YGW6;P31483;F8W8I6;Q96B58;E5RGV5;E5RG67	H0YGW6;P31483;F8W8I6;Q96B58;E5RGV5	Nucleolysin TIA-1 isoform p40	TIA1	463	463;386;385;214;144;161	2449300	2994200	1622900	2465600	2940300	1914500		1201700	1501200	1228500	1830000	1617400	1235000		1716500	2191200	2105000	1780300	2204800	1638700		3415700	4497100	3546500	4071400	4247500	3195000
H0YIS7;C9J4G0;Q8IXM2;F8W038;E9PB29;F8W1H0	H0YIS7;C9J4G0;Q8IXM2;F8W038;E9PB29	Chromatin complexes subunit BAP18	C17orf49;BAP18	233	233;192;172;157;138;166	164390	211420	159710	227080	272090	128300		39272	81591	164420	54761	95262	161960		0	0	37037	0	0	74705		0	0	152890	0	0	155310
H0YIV9;O43716;F8VRU3;P12074;Q5T8I0	H0YIV9;O43716;F8VRU3	Glutamyl-tRNA(Gln) amidotransferase subunit C, mitochondrial	GATC	168	168;136;121;109;109	148550	282490	202050	86926	200620	195570		126680	199090	125600	182310	140260	108730		322460	458440	373480	382120	458320	369490		1025800	546860	869970	1027700	501220	871020
H0YJ66;F8W9Q4;Q9Y394;Q9Y394-2;H0YJE4;H0YJR8	H0YJ66;F8W9Q4;Q9Y394;Q9Y394-2;H0YJE4	Dehydrogenase/reductase SDR family member 7	DHRS7	399	399;375;339;289;160;212	73445	137000	98700	79619	137160	152450		76511	98134	308200	124290	111630	299230		109990	38532	41569	115360	66709	37769		123480	118600	145420	151280	141990	127180
H0YK83;P67812;H0YK72;H0YNG3;H0YKT4;H0YNA5;H0YNX5	H0YK83;P67812;H0YK72;H0YNG3;H0YKT4	Signal peptidase complex catalytic subunit SEC11A	SEC11A	185	185;179;164;163;129;135;106	425450	347140	202550	552440	349390	249560		145240	148240	147650	234550	124650	141840		221890	342090	276890	193720	310950	296310		343480	436840	440610	371530	451020	486370
H0YKD8;E9PB24;B4DEP9;P46779;H0YMF4;H0YLP6;G5E9L2;C9JB50	H0YKD8;E9PB24;B4DEP9;P46779;H0YMF4;H0YLP6;G5E9L2;C9JB50	60S ribosomal protein L28	RPL28	170	170;169;163;137;112;89;87;69	8594500	11193000	6198700	9109900	11109000	6493600		3443700	5314500	4604200	5531000	5711900	4273100		16299000	10072000	8615600	16886000	11312000	7740900		22578000	11362000	17647000	27333000	11486000	16989000
H0YL70;F5H7D6;H0YKN8;H0YKT5;Q04726;Q04726-4;E9PD64;Q6PI57;Q04726-3;F8W964;Q04726-2;F8W8S3;H0YNT2;B4E2W3;H0YNI7;H0YLI3;B4E345;Q04725;E9PEV7;H0YLW9;H0YKH0;B4DE62;F8WCH2	H0YL70;F5H7D6;H0YKN8;H0YKT5;Q04726;Q04726-4;E9PD64;Q6PI57;Q04726-3;F8W964;Q04726-2;F8W8S3;H0YNT2;B4E2W3;H0YNI7	Transducin-like enhancer protein 3	TLE3	782	782;699;778;774;772;772;769;767;764;762;760;764;716;430;353;611;568;743;621;448;445;410;706	369270	578950	255220	419030	551240	275620		172730	260410	156600	248110	285720	173150		4093800	452030	443710	492460	466250	452390		1100500	731040	786490	1250600	809360	747070
H0YLN1;Q9NPI6;H0YLY1;H0YNB2;H0YK68	H0YLN1;Q9NPI6;H0YLY1	mRNA-decapping enzyme 1A	DCP1A	582	582;582;260;191;102	139800	253290	156130	140480	262590	117930		110710	133120	146920	185620	130000	123820		139160	504540	409580	164950	604400	356600		1227000	623750	1110200	1372000	656210	950690
H0YLP2;Q2KHR2;C9JU50;Q2KHR2-2;H0YLX2	H0YLP2;Q2KHR2;C9JU50;Q2KHR2-2;H0YLX2	DNA-binding protein RFX7	RFX7	1363	1363;1363;1281;1281;1276	0	0	0	0	0	0		0	0	0	0	0	0		13360	13475	7489.9	9503.4	13808	6972.9		35808	17260	26358	33410	14569	19159
H0YMA9;Q13948;Q13948-2;G3V1Z6;H0YL76	H0YMA9;Q13948;Q13948-2;G3V1Z6;H0YL76	Protein CASP	CUX1	692	692;678;676;662;633	0	7672.3	0	0	12933	0		0	62074	5266.6	0	57721	2965.1		0	0	0	0	0	0		0	0	21505	0	0	23168
H0YMV8;C9JLI6;Q71UM5	H0YMV8;C9JLI6;Q71UM5	40S ribosomal protein S27;40S ribosomal protein S27-like	RPS27L	100	100;97;84	3621000	2143900	901040	3349900	2275100	827740		364930	960500	494960	642830	960720	485710		2310800	1057500	1341600	4261800	1263000	1131200		696640	1780000	2466200	1149900	3587100	1855500
H0YNJ6;Q6PKC0;Q9P2T1-2;Q9P2T1;H0YLV5;Q86T14;H0YMB3;H0YLB8;H0YNH0;H0YNS9;H0YMV5;H0YMR9;H0YK13;P36959;H0YK71;H0YN74;H0YKK3;H0YMG3;H0YN22;H0YMW6;H0YKE1;H0YL68	H0YNJ6;Q6PKC0;Q9P2T1-2;Q9P2T1;H0YLV5;Q86T14;H0YMB3;H0YLB8	GMP reductase;GMP reductase 2	GMPR2	427	427;409;366;348;333;320;315;169;240;126;151;132;88;345;139;93;88;75;69;93;64;57	1170800	1313200	764240	1264500	1028800	792430		381670	479780	306150	610380	425950	300130		1441700	1129000	2586300	1719800	2603100	844080		1947500	1304300	1731100	2383900	1396700	1702600
O00115;B7Z4K6	O00115;B7Z4K6	Deoxyribonuclease-2-alpha	DNASE2	360	360;305	194400	111620	91427	224860	100100	74943		31556	50016	22225	45616	62805	25303		0	0	117590	0	0	97660		124270	0	68319	209100	0	50135
O00116;F5H632;B8ZZ81	O00116	Alkyldihydroxyacetonephosphate synthase, peroxisomal	AGPS	658	658;321;189	478030	1047700	662800	438370	1142800	686260		468690	647440	387890	685060	686090	315800		2005700	1493900	903520	1783000	1502000	880450		2641800	2016400	2114800	2832500	1878700	1908900
O00139-2;O00139-4;O00139;E9PB70;O00139-1;D6R9M0;H0Y8H2	O00139-2;O00139-4;O00139;E9PB70;O00139-1	Kinesin-like protein KIF2A	KIF2A	660	660;744;706;686;679;284;130	598490	866310	552670	495980	731630	569080		384180	423840	205980	498900	387090	192690		1215800	925320	570800	1186400	789510	623050		1877900	1213400	1694500	1994700	1107800	1790900
O00148;Q8N5M0;B1Q2N1	O00148;Q8N5M0;B1Q2N1	ATP-dependent RNA helicase DDX39A	DDX39A;DDX39	427	427;322;267	2495100	4440200	2358000	1876100	4410000	2178000		1766900	2316700	1418800	2910400	2247900	1377400		4085300	2366400	1766400	4090200	2321200	1709500		4279500	4505900	4445400	4884200	4537800	4006800
O00151	O00151	PDZ and LIM domain protein 1	PDLIM1	329	329	555820	2238500	1352400	421090	1760200	1532900		428290	955440	610230	354140	742210	785660		107200	309420	82240	95437	267950	96719		622080	356700	345070	700700	349860	306050
O00154-4;O00154;O00154-5;O00154-6;B4DUX0;O00154-3;O00154-2;F5GWE2	O00154-4;O00154;O00154-5;O00154-6;B4DUX0;O00154-3;O00154-2	Cytosolic acyl coenzyme A thioester hydrolase	ACOT7	338	338;380;350;329;265;283;246;223	15889000	10281000	6231800	16013000	10543000	6577300		3946900	5513100	4505800	6636400	5872400	4714100		14610000	10320000	8587800	14175000	10388000	8751600		14756000	14926000	13548000	17803000	14933000	14850000
O00161;O00161-2	O00161;O00161-2	Synaptosomal-associated protein 23	SNAP23	211	211;158	229220	353550	162470	329160	295220	268980		228090	289910	178640	285170	253480	277810		364180	621760	835470	256660	566460	788930		1609400	697570	794430	1765200	658030	910050
O00165;O00165-2;O00165-5;O00165-3;E9PEY2;E9PIQ7;Q5VYD6;O00165-4;O00165-6	O00165;O00165-2;O00165-5;O00165-3;E9PEY2;E9PIQ7	HCLS1-associated protein X-1	HAX1	279	279;287;231;253;283;151;255;124;191	694520	890610	492850	789860	895930	508880		213750	257140	219020	500610	305670	224100		191410	763070	512850	180220	733840	638850		1108900	1136100	1051500	1430500	1383000	1297400
O00170;E9PPD7;E9PMH2	O00170;E9PPD7;E9PMH2	AH receptor-interacting protein;Peptidyl-prolyl cis-trans isomerase	AIP	330	330;230;200	4320100	3739500	2338900	4203500	3565000	2336000		1249500	1947500	1250000	1993400	1931300	1197200		6368300	3283100	2657400	5924600	3458300	2481600		6719200	5363200	5308700	8071300	5697100	5218700
O00182;O00182-2;Q8WYQ7;Q3B8N2;Q6DKI2;Q3B8N2-2;C9JHN9;F8W9W4;B4DWP7;F2Z2H7	O00182;O00182-2;Q8WYQ7;Q3B8N2;Q6DKI2;Q3B8N2-2	Galectin-9;Galectin-9B;Galectin-9C	LGALS9;LGALS9B;LGALS9C	355	355;323;311;356;356;355;268;246;221;119	360480	859600	705040	296720	806690	654070		425860	720010	435840	529940	590430	377860		2488600	1016300	750990	2268100	932710	825430		2278400	1475300	1848600	1962900	1148600	1587400
O00186	O00186	Syntaxin-binding protein 3	STXBP3	592	592	0	83394	63627	0	73181	63072		36030	30701	28848	61935	39252	33821		21397	45235	88510	19643	61390	81382		193480	149920	138710	188750	147280	172640
O00193;E9PM92;E3W975;E9PRZ9	O00193;E9PM92;E3W975;E9PRZ9	Small acidic protein	SMAP;C11orf58	183	183;156;139;90	0	372750	172310	0	434700	188690		0	0	40032	0	0	53239		0	0	0	0	0	0		0	193410	0	0	159410	0
O00203;E5RJ68;F5GXG9;B7ZKS0;Q13367;F5H093;B7ZKR7;F5GWU4;F5H0E6;F5GYB0	O00203;E5RJ68;F5GXG9;B7ZKS0;Q13367;F5H093	AP-3 complex subunit beta-1;AP-3 complex subunit beta-2	AP3B1;AP3B2	1094	1094;1045;800;1101;1082;565;1050;193;146;141	5032.3	17774	4818.6	2249.4	7560.3	9467.9		6602.5	6328.1	8330.9	6603.7	3549.2	13729		10811	4821.7	1907.6	5195.5	2140.8	5201.8		5945.7	11588	4519.8	3222.8	6238.6	10033
O00214-2;C9JNF5;O00214;F6V2D4;E9PN19;B4DJG2;Q5T3P9;B1ANM0;E9PRN3;E9PJ77	O00214-2;C9JNF5;O00214;F6V2D4;E9PN19;B4DJG2	Galectin-8	LGALS8	359	359;358;317;300;290;162;208;168;121;106	117560	62176	165730	113170	46934	196210		19225	67490	67023	30656	76281	71122		21126	79913	42148	16383	64643	46302		94257	47715	61358	94035	39172	67420
O00217;E9PPW7;E9PKH6;F8W9K7;E9PN51;Q08E91	O00217;E9PPW7;E9PKH6;F8W9K7;E9PN51	NADH dehydrogenase [ubiquinone] iron-sulfur protein 8, mitochondrial	NDUFS8	210	210;184;138;124;110;64	874520	983050	610790	875000	760750	607000		497020	626830	523130	616860	590000	560030		1219800	835580	1164600	1568200	743600	1188200		1597200	1303900	1263400	1701300	1338700	1267900
O00231	O00231	26S proteasome non-ATPase regulatory subunit 11	PSMD11	422	422	6824000	6868100	4394800	6450000	6497800	5099200		2571000	3826900	3333400	3848400	3738600	3151100		11121000	6058200	5320100	10487000	5684500	5555900		8260800	8699900	8275300	8629600	8070000	8974200
O00232;A6NP15	O00232;A6NP15	26S proteasome non-ATPase regulatory subunit 12	PSMD12	456	456;436	3950400	3575800	2291800	3360500	3510900	2775700		1457800	1839100	1462700	2374100	1822100	1458400		4199900	3513900	2717400	3907500	3766500	2758200		5102000	4601100	4334400	5737500	4718200	4522000
O00233;O00233-2;F8W7V8;F5GX23;F5H5V4;F5H7X1;F5H182;F5H169;G3V1Q6	O00233;O00233-2;F8W7V8;F5GX23;F5H5V4;F5H7X1	26S proteasome non-ATPase regulatory subunit 9	PSMD9	223	223;209;207;179;153;85;134;128;118	2613800	1299800	934090	3188500	1421700	1008900		459520	838320	602810	664920	928170	572610		621950	2167200	677870	842890	2024500	655170		5769900	2276400	2812600	6016200	2024600	2880400
O00244;E5RIM7;E5RGN3	O00244;E5RIM7;E5RGN3	Copper transport protein ATOX1	ATOX1	68	68;73;59	5295300	7027200	3824000	5026500	6864900	4350000		1166900	2387800	2481700	1630200	2111700	2667000		3169800	4305700	2418300	2530100	3620900	2475000		7667100	5460900	5313500	8780500	5632600	5678800
O00255;O00255-2;O00255-3;E7EN32;E7ENY6;E7ET29	O00255;O00255-2;O00255-3;E7EN32	Menin	MEN1	615	615;610;575;555;442;346	0	168480	78880	0	88235	84331		53881	80573	38967	56650	54383	42503		0	134510	41871	0	88884	45290		0	78798	124120	0	86197	125770
O00257;O00257-3;F8WCW6	O00257;O00257-3	E3 SUMO-protein ligase CBX4	CBX4	560	560;290;60	2383.3	240900	150280	2749.3	242960	153520		66488	106650	78239	111020	108910	89054		72381	111490	93977	64456	101960	103530		147460	151170	184710	185840	112600	191560
O00264;B7Z1L3	O00264;B7Z1L3	Membrane-associated progesterone receptor component 1	PGRMC1	195	195;143	3318200	2836000	1901300	3067300	2890100	2072400		1236700	1799000	1688000	1973500	1808300	1553900		3370300	2423000	1972100	3377600	2347700	2143900		4117900	5446800	4289600	4099400	5049400	4527200
O00267;O00267-2;B4DJK4	O00267;O00267-2;B4DJK4	Transcription elongation factor SPT5	SUPT5H	1087	1087;1083;879	1327200	1253600	821560	1252000	1140500	860730		511150	712730	360590	764670	741280	381860		869350	974250	791680	898110	945380	770100		2553000	1793400	2055500	2972300	1730500	2155100
O00268;Q5TBP5;F5H0K4;Q92750	O00268;Q5TBP5	Transcription initiation factor TFIID subunit 4	TAF4	1085	1085;949;865;862	121850	16483	0	136060	10466	0		4861.3	7432	5933.8	4561.1	8638.4	8995.2		1738.5	35794	32883	737.13	35628	27238		13868	50114	80902	23553	50380	64562
O00273;O00273-2	O00273;O00273-2	DNA fragmentation factor subunit alpha	DFFA	331	331;268	2802800	2079600	721910	1079600	1468700	1157900		1327800	788950	474380	650960	582000	856530		1629900	1735900	1050200	1119200	1624400	1291500		2281800	1911900	2297000	1834900	1993700	4124000
O00299	O00299	Chloride intracellular channel protein 1	CLIC1	241	241	13897000	13520000	7724200	13377000	12746000	8603800		5157500	7830400	6901500	7757200	7801100	7110000		15970000	11084000	8295400	15593000	10416000	8612600		18740000	14073000	14502000	20833000	14049000	15105000
O00311	O00311	Cell division cycle 7-related protein kinase	CDC7	574	574	10430	0	16184	5719.2	0	11327		7547.1	7499.3	15603	10451	7461.2	11860		0	0	0	0	0	0		0	0	6312.6	0	0	7171.1
O00330;E9PB14;E9PBP7;H0YD97	O00330;E9PB14;E9PBP7;H0YD97	Pyruvate dehydrogenase protein X component, mitochondrial	PDHX	501	501;486;274;189	0	36039	25476	0	46532	23441		0	56857	6469.4	0	60278	7361.7		0	468390	570840	0	590750	415880		0	65208	189490	0	141090	154160
O00410-3;O00410;H0Y8C6;O00410-2;B4E0R6;E7ETV3;C9JMV5;E7EV12;E7EQT5;E7EX05;E7EWK4;C9JZ53;E7ETV8;E7ESZ1;E7ESA1;C9JQT6;C9JZD8;C9J875;O60518;C9J5I6;C9JXE0	O00410-3;O00410;H0Y8C6;O00410-2;B4E0R6	Importin-5	IPO5	1115	1115;1097;1099;1037;972;170;165;142;126;119;117;77;129;106;98;88;74;75;1105;66;64	6787500	6330700	3813200	7438400	6875400	4457100		2654600	3773600	2292800	4086900	3535200	2239700		10155000	6165400	4958600	10408000	6270200	5164400		12182000	9821100	9791800	13854000	9971000	9656300
O00411;E9PDE7	O00411;E9PDE7	DNA-directed RNA polymerase, mitochondrial	POLRMT	1230	1230;927	26666	117340	69459	16359	78829	91390		72880	70697	55646	79182	49893	54239		25688	174050	131340	20608	143590	164820		333820	406070	312480	257790	302280	356120
O00422	O00422	Histone deacetylase complex subunit SAP18	SAP18	153	153	472840	1183400	682800	478480	1156300	768080		714870	1008900	776500	985250	1004900	864220		1075500	1193200	439590	1030500	893760	556980		1299600	1727600	1606300	1476800	1931900	1865600
O00425;O00425-2;F8WD15;Q9NZI8;C9JT33	O00425	Insulin-like growth factor 2 mRNA-binding protein 3	IGF2BP3	579	579;198;81;577;438	1860500	2797200	1408800	1820900	2312000	1597300		1053900	1296600	989350	1370800	1149300	1176400		2571100	1930500	1609200	3097900	1773200	1516400		2873600	2505900	2914700	3132100	2349900	2666900
O00429-6;O00429;O00429-3;F8W8D1;O00429-2;G8JLD5;O00429-5;O00429-4;G8JL97;B4DGC9;F8VZ52;B4DPZ9;B4DDQ3;F8W1W3;F8VUJ9;F8VYL3;F8VR28;H0YHY4;H0YI79	O00429-6;O00429;O00429-3;F8W8D1;O00429-2;G8JLD5;O00429-5;O00429-4;G8JL97;B4DGC9	Dynamin-1-like protein	DNM1L	749	749;736;710;791;725;712;710;699;575;533;261;156;180;169;172;117;97;54;48	395460	745250	447320	448920	785300	522830		323970	520870	395790	511210	511680	405020		1346400	727500	578720	1329400	767720	637500		1488400	1455700	1137800	1717900	1472100	1180200
O00442;O00442-2;A6NIC1	O00442;O00442-2	RNA 3-terminal phosphate cyclase	RTCD1	366	366;379;49	605350	620040	561650	732660	661200	611670		289170	509440	382390	480220	532360	376280		1016100	934520	308020	833460	1000200	341190		675670	851800	961590	752160	888290	874650
O00458;C9JA65;C9JLG5	O00458;C9JA65;C9JLG5	Interferon-related developmental regulator 1	IFRD1	451	451;148;62	0	13861	0	0	33411	0		0	0	16964	0	0	13292		0	0	0	0	0	0		0	0	0	0	0	0
O00471;F8W9B8;G3V4Z7;G3V377	O00471;F8W9B8	Exocyst complex component 5	EXOC5	708	708;643;62;44	175250	83988	80037	133020	97147	69127		25978	39164	26369	71094	49019	29395		44945	82782	79196	44646	92416	75629		88625	69573	238250	98369	80922	205620
O00483	O00483	NADH dehydrogenase [ubiquinone] 1 alpha subcomplex subunit 4	NDUFA4	81	81	7406700	2419400	1870800	6529200	2168900	2629000		1477400	2513300	1300400	2019800	2003700	1456200		4290300	2642000	2421100	2284600	2350200	2767700		6131600	4365200	5126600	7004000	4106000	5278900
O00487;C9JW37	O00487	26S proteasome non-ATPase regulatory subunit 14	PSMD14	310	310;84	5624300	5366500	2841200	6187600	5068000	2951100		1816500	3397300	2173100	3001000	3393300	2118600		12045000	6890700	4873200	13037000	6753600	5177200		13625000	10383000	10865000	16175000	10411000	10875000
O00499;O00499-5;O00499-2;O00499-3;O00499-11;O00499-6;O00499-4;O00499-8;O00499-7;O00499-10;O00499-9	O00499;O00499-5;O00499-2;O00499-3;O00499-11;O00499-6;O00499-4;O00499-8;O00499-7;O00499-10;O00499-9	Myc box-dependent-interacting protein 1	BIN1	593	593;550;518;506;497;482;475;454;439;424;409	0	11146	9817.4	0	13740	7867.3		13784	15650	2672.3	16664	9623.1	2642.2		86964	132780	17307	129150	316720	19251		200660	166950	859640	146390	184570	494700
O00505;E9PCN9;H0Y4S9	O00505	Importin subunit alpha-3	KPNA3	521	521;150;91	4557800	3454100	2101900	4562300	3364800	2143600		1428100	1995000	1329600	2206200	2078600	1199000		4102100	3893700	2715200	3762600	4093800	2845300		6574400	6409100	6274000	7404600	6601400	6020500
O00541;B5MCF9;O00541-2;B3KXD6;C9JXJ1	O00541;B5MCF9;O00541-2;B3KXD6	Pescadillo homolog	PES1	588	588;571;583;449;171	2306300	2731800	1446100	1888300	2453200	1390400		772870	1043700	809660	1147100	976680	740640		3052100	1812000	1601600	3225700	1832400	1539600		2545100	2590400	2910200	2896600	2545200	2936300
O00560;E9PBU7;B4DHN5;O00560-3	O00560;E9PBU7;B4DHN5;O00560-3	Syntenin-1	SDCBP	298	298;244;239;292	1077000	1190300	629470	925030	954080	724950		428440	781190	437690	676270	761590	480840		1496200	1852900	1343000	1460900	1697400	1398000		4027400	2431400	2989700	4619400	2730900	3300000
O00566;C9JX83	O00566;C9JX83	U3 small nucleolar ribonucleoprotein protein MPP10	MPHOSPH10	681	681;541	542410	1042500	579110	493440	985360	636390		385930	543490	318070	536390	520660	354570		428580	838310	582430	312230	764270	643330		1053300	1258900	1070500	1307500	1354300	1306700
O00567;Q5JXT2;H0YDU4;E9PDI8;H0Y653	O00567	Nucleolar protein 56	NOP56	594	594;281;252;225;219	7167300	9079700	5444300	7391900	9527500	5783100		3556300	4578000	4381700	5991700	5105900	4266200		10530000	6426600	5568900	10953000	6772100	5413400		12527000	9432400	9149600	14728000	9999800	9073700
O00571;B4E3E8;O15523;B4DXX7;B4DLU5;B4E132;B4E3C4;Q9NQI0;D6RDK4;Q9NQI0-2;E9PCD8;D6RCM4;C9J081;B4DLA0;H0Y960;C9J8G5	O00571;B4E3E8;O15523;B4DXX7;B4DLU5	ATP-dependent RNA helicase DDX3X;ATP-dependent RNA helicase DDX3Y	DDX3X;DDX3Y	662	662;646;660;657;532;407;308;724;704;690;575;518;250;139;305;224	6565300	7212300	3937900	5473100	6068500	4094800		2776200	3510600	2729800	3783200	3048800	2609800		7151400	4542000	4027300	6817800	4479300	4064600		7483500	7992200	7772500	7835400	7401800	7011200
O00629	O00629	Importin subunit alpha-4	KPNA4	521	521	2628600	1579500	1114500	2569600	1492900	1296200		557920	914240	393160	901210	944240	425490		1787100	1802100	1683800	1723100	1865900	1597100		2672100	2464200	2964700	3234400	2884400	3005700
O00743-3;O00743;O00743-2;B7Z3E2;Q5T1S7	O00743-3;O00743;O00743-2;B7Z3E2	Serine/threonine-protein phosphatase 6 catalytic subunit	PPP6C	342	342;305;283;158;125	1778000	2067100	1161000	1692200	1980200	1239600		773020	1037800	855140	1257700	1042500	852400		2089200	1295400	1109300	1913800	1276300	1335500		2708400	2619900	2260100	2438900	2132300	2585600
O00762;E1P5N7;G3XAB7;A6NP33	O00762;E1P5N7;G3XAB7;A6NP33	Ubiquitin-conjugating enzyme E2 C	UBE2C	179	179;140;161;150	0	0	0	0	0	0		74074	0	0	121350	0	0		0	108960	77487	0	85281	49832		713930	61224	282130	462300	91475	432710
O00764;O00764-2;F2Z2Y4;F2Z3F8;O00764-3;A8MV33	O00764;O00764-2;F2Z2Y4;F2Z3F8	Pyridoxal kinase	PDXK	312	312;284;272;259;239;87	0	90439	63321	0	98001	62253		19846	9181.5	31105	32186	16090	25091		0	85282	66465	0	79416	68434		70001	90672	158510	58030	85862	166600
O00767	O00767	Acyl-CoA desaturase	SCD	359	359	332460	254820	196640	319020	204810	140750		114540	186850	124140	164320	140080	88811		555160	347830	354870	548810	323640	282380		710540	353850	640490	860040	373510	418270
O14497;O14497-2;O14497-3;H0Y488;Q96SM7;H0Y2R3;C9JZD6;H0Y3S9;H0YEW5;H0YCU6	O14497;O14497-2;O14497-3;H0Y488	AT-rich interactive domain-containing protein 1A	ARID1A	2285	2285;2068;1902;1182;613;728;723;273;188;144	87802	292850	173910	83950	294060	193920		102770	132560	96321	148910	130030	98427		254710	274340	205270	279030	290470	212490		501710	561950	480880	582850	480290	489400
O14526;O14526-2	O14526;O14526-2	FCH domain only protein 1	FCHO1	889	889;888	1658.8	32469	23006	1367.2	24755	21208		8012.5	19832	18828	14693	20359	16240		26559	25005	24264	28106	27060	20172		33782	53313	41569	38018	64735	39173
O14530;B7Z7A4;Q8TB70;B8ZZX4;F8WCJ3;G3XAJ4;F8WBV5	O14530;B7Z7A4;Q8TB70;B8ZZX4;F8WCJ3;G3XAJ4;F8WBV5	Thioredoxin domain-containing protein 9	TXNDC9	226	226;208;188;135;122;74;64	0	0	25551	0	0	17740		0	0	0	0	0	0		0	154610	71687	0	157560	78629		285390	235420	221140	255440	265630	198130
O14545;F8VNX8;B4DI89;F8VVF3;F8VWK2	O14545;F8VNX8;B4DI89;F8VVF3;F8VWK2	TRAF-type zinc finger domain-containing protein 1	TRAFD1	582	582;283;164;135;94	0	0	0	0	0	0		0	0	0	0	0	0		63267	85792	48459	74231	88206	45757		123930	104600	134570	145660	110190	93037
O14548;H0YBD2;E5RJZ1	O14548;H0YBD2;E5RJZ1	Cytochrome c oxidase subunit 7A-related protein, mitochondrial	COX7A2L	114	114;95;79	0	0	55465	0	0	46442		43975	68152	127650	61104	58084	94798		0	197980	0	0	183210	0		948730	408890	456260	1277700	461600	377540
O14561	O14561	Acyl carrier protein, mitochondrial	NDUFAB1	156	156	4529000	6924000	3840200	4042400	6118900	4078400		3432900	3570800	3229900	4517300	3139900	3224600		3234500	3333100	2554500	3238500	3214100	2760400		4300800	5834500	4953400	4658700	5917700	4925500
O14562;B3KW52	O14562;B3KW52	Ubiquitin domain-containing protein UBFD1	UBFD1	309	309;186	1246400	1241800	585720	1242700	1120200	699860		271300	253940	297290	382520	262790	291820		768480	1308900	650540	749870	1307800	746470		3907300	570050	1214500	4800500	792560	1573100
O14569	O14569	Cytochrome b561 domain-containing protein 2	CYB561D2	222	222	0	0	0	0	0	0		0	0	0	0	0	0		0	143540	215700	0	260160	268800		0	252900	566220	0	310990	651970
O14576;O14576-2;G5E9K1;O14576-3;F5H050	O14576;O14576-2;G5E9K1;O14576-3;F5H050	Cytoplasmic dynein 1 intermediate chain 1	DYNC1I1	645	645;628;625;608;602	0	198150	149590	0	286950	88239		22591	31760	30388	61188	44246	28929		0	77422	82802	0	90127	73168		37583	196360	181840	48175	295390	114720
O14579;F5H1E1;A6NE29;A6NKA3	O14579;F5H1E1;A6NE29;A6NKA3	Coatomer subunit epsilon	COPE	308	308;307;256;257	2908900	3812800	2085900	2716900	3705600	2239700		1625800	2506000	1660700	2567000	2423600	1788500		4161300	3104500	2513500	3881500	3005300	2641700		6079700	5780000	5322600	7397600	5828000	5546200
O14617-5;O14617;O14617-4;G5E988;O14617-2;E7EMM2;O14617-3	O14617-5;O14617;O14617-4;G5E988;O14617-2;E7EMM2;O14617-3	AP-3 complex subunit delta-1	AP3D1	1215	1215;1153;1021;1112;1112;984;984	54957	117660	52079	61156	122710	61202		21550	58242	37348	31474	58231	35390		80894	105770	67159	78189	107270	74562		246920	117390	195730	253250	120380	208800
O14618;E9PP76	O14618;E9PP76	Copper chaperone for superoxide dismutase;Superoxide dismutase [Cu-Zn]	CCS	274	274;68	0	374710	547510	0	392490	568610		669150	662770	461260	920830	726860	434960		3109100	2097900	1624700	3073600	2320700	1604400		3100300	3668200	3896400	3785200	3993100	3572700
O14641	O14641	Segment polarity protein dishevelled homolog DVL-2	DVL2	736	736	0	44968	32915	0	53548	28851		36235	42277	21604	58326	46988	19973		260330	74570	62127	209810	58573	48046		395370	48388	140840	487860	32197	134690
O14646;O14646-2;O14647;O14647-2;E7EPE9;F5H2C7;H0Y8V4	O14646;O14646-2	Chromodomain-helicase-DNA-binding protein 1	CHD1	1710	1710;1709;1828;1739;300;207;113	89221	258990	173650	75728	272330	162560		113610	132730	154140	162500	112040	129110		232560	279530	199940	211630	288460	183630		481540	507610	497130	555370	490000	398340
O14656;E7EW96;O14656-2	O14656;E7EW96	Torsin-1A	TOR1A	332	332;301;197	14980	27653	31852	19752	32847	21894		11768	22657	38434	26394	25543	32511		23285	25896	26589	22773	25368	23108		31304	76969	60245	35285	71957	67184
O14657;F8WCG1;H0Y7C8	O14657;F8WCG1;H0Y7C8	Torsin-1B	TOR1B	336	336;305;141	6648.1	12818	9180.1	6839.3	12146	7383.1		4593.5	8671.3	12146	9449.2	9062.4	11774		33242	21226	14946	32500	24070	15671		46137	42876	27438	50550	49035	31258
O14672;A8MY20;B4DU28;H0YNC5;C9J9B4;H0YK87	O14672;A8MY20;B4DU28	Disintegrin and metalloproteinase domain-containing protein 10	ADAM10	748	748;567;447;148;125;115	90800	319910	90934	76691	237320	124310		100750	120430	92068	132760	77378	110130		89261	204370	157800	70436	143960	190510		434050	444840	189180	396810	359540	214500
O14733-2;F6WCX7;O14733-3;O14733-4;O14733	O14733-2;F6WCX7;O14733-3;O14733-4;O14733	Dual specificity mitogen-activated protein kinase kinase 7	MAP2K7	462	462;461;435;426;419	6603.5	37063	22588	4687.1	23450	21460		12187	15144	14043	18140	18269	9693.1		16064	12428	36576	11359	13157	35023		20912	20626	74609	19953	20849	63131
O14734;A6NDT2;E9PJN0;E9PIS4;G5E995;E9PMC4;Q9BR14;H0Y698	O14734;A6NDT2;E9PJN0	Acyl-coenzyme A thioesterase 8	ACOT8	319	319;254;226;132;113;94;92;74	0	29945	46672	0	21688	51302		0	12720	11173	0	12885	13335		180390	82767	101880	128440	86700	91753		134160	68008	152240	156000	53907	152820
O14737;B4DE64;Q3HM38	O14737;B4DE64	Programmed cell death protein 5	PDCD5	125	125;129;40	7219400	6621500	3841300	8122000	6349700	4190600		2242800	3760000	2349700	3468700	3732400	2436000		10710000	4382400	3637500	10620000	4409700	3642600		10229000	7528500	9981400	11405000	7440100	7841800
O14744;G3V5W5;A8MZ91;B4DX49;B4DV00;A8MTP3;H0YJX6;G3V580;G3V2X6;G3V2L6;C9JSX3;H0YJD3;G3V5L5;H0YJ77;G3V5T6;G3V2F5;G3V507	O14744;G3V5W5;A8MZ91;B4DX49;B4DV00;A8MTP3	Protein arginine N-methyltransferase 5;Protein arginine N-methyltransferase 5, N-terminally processed	PRMT5	637	637;593;620;576;531;466;279;180;185;183;186;177;170;138;104;86;42	2747900	2409300	1319000	2881600	2403100	1466000		1017100	1468600	954270	1617600	1494200	922130		5232100	3116700	2585900	4886000	3080700	2703100		6711000	5136100	4645600	7598200	5056600	4686900
O14745;E7EV06	O14745;E7EV06	Na(+)/H(+) exchange regulatory cofactor NHE-RF1	SLC9A3R1	358	358;273	6381700	4609700	3277700	5738500	4209300	3419400		1917600	2449100	1991100	3087700	2456100	2032800		8086100	5215200	3876500	28930000	5043500	4009000		9352100	6813900	8856600	11247000	7123700	8719200
O14773;B5MDC1;B4DSE2;O14773-2	O14773;B5MDC1;B4DSE2;O14773-2	Tripeptidyl-peptidase 1	TPP1	563	563;496;385;320	366270	623130	345340	424080	685400	397720		168090	359930	267090	277990	384050	306220		346880	360920	389850	307010	416610	336780		429490	622580	497700	688450	780720	479630
O14776;O14776-2;G3V220;Q5VWI1	O14776;O14776-2;G3V220	Transcription elongation regulator 1	TCERG1	1098	1098;1077;1032;586	822200	1900600	1250900	930610	2036000	1260900		565590	708750	815160	984850	784560	726320		1308800	1223700	1374000	1458300	1356900	1277400		2127700	2364200	2572600	2267500	2380500	2147500
O14777;F5H1J6	O14777;F5H1J6	Kinetochore protein NDC80 homolog	NDC80	642	642;524	0	183980	133010	0	176540	151650		92125	158940	151410	158500	155270	165320		204610	197980	169770	205000	200050	140200		309260	359970	291440	310630	342300	342130
O14802;F5H7E9	O14802;F5H7E9	DNA-directed RNA polymerase III subunit RPC1;DNA-directed RNA polymerase	POLR3A	1390	1390;1369	286.65	1037.9	1704.1	301.74	746.63	2595.7		581.03	3173.3	400.05	1069.4	5654.6	441.26		4240.4	8089.2	2169.2	4096.3	9605.8	1682.5		58662	0	3103.8	75409	0	3609.9
O14818;O14818-2;Q5JXJ2;E9PBC8;H0Y586;Q8TAA3;Q8TAA3-5;F5H3G5;Q8TAA3-2;F5GY34	O14818;O14818-2;Q5JXJ2	Proteasome subunit alpha type-7;Proteasome subunit alpha type	PSMA7	248	248;178;149;191;187;256;250;212;212;211	20276000	24183000	12860000	21144000	22779000	13794000		9662900	11920000	8456000	15162000	12203000	8795900		37287000	22638000	15138000	36410000	21992000	15576000		35886000	32787000	34692000	40371000	32593000	34799000
O14828;O14828-2	O14828;O14828-2	Secretory carrier-associated membrane protein 3	SCAMP3	347	347;321	1541600	1966100	636210	2069700	2492200	504060		515520	814240	412530	893270	839420	391020		4334700	2769600	1983800	4212700	3092300	2218600		5298100	4332900	4047700	6613300	5412000	5414700
O14880;Q5VV87	O14880;Q5VV87	Microsomal glutathione S-transferase 3	MGST3	152	152;129	193550	447080	247380	216070	480940	307600		213490	164010	212390	364420	153740	239490		297530	400470	481810	288850	490600	544960		606820	854580	838520	704190	915470	774700
O14907	O14907	Tax1-binding protein 3	TAX1BP3	124	124	561940	410500	294010	257850	334320	246650		294150	322210	237280	262850	202500	261050		775400	877330	338440	625980	778790	322770		1128400	742350	1166200	984900	511490	885320
O14908;A8K4I3	O14908	PDZ domain-containing protein GIPC1	GIPC1	333	333;236	199280	390160	260070	144750	333790	278190		208760	240950	109080	222640	142490	190560		272460	526580	207420	243480	451440	255990		1458700	1065600	1460800	1485500	1078400	875550
O14920;O14920-2;B4E0U4;G3V105;B3KRB7;E5RGW5;O14920-3	O14920;O14920-2;B4E0U4;G3V105;B3KRB7;E5RGW5	Inhibitor of nuclear factor kappa-B kinase subunit beta	IKBKB	756	756;754;697;562;533;375;256	0	5283.3	4761.1	0	5233.1	4547.6		4538.1	4939.3	4130.6	7094.7	4783.9	3483.6		223950	151540	155310	211550	162770	121010		258850	138680	219400	245650	131920	191660
O14925;B1APJ0;E9PB91;Q5SRD1;H0Y6X5;C9JSY4;C9JV18;E7EP42	O14925;B1APJ0;E9PB91;Q5SRD1;H0Y6X5	Mitochondrial import inner membrane translocase subunit Tim23;Putative mitochondrial import inner membrane translocase subunit Tim23B	TIMM23;TIMM23B	209	209;172;161;257;107;149;126;123	0	492470	431000	0	391270	432700		216150	465340	203280	256270	405050	185490		1663100	643470	842440	1438400	541980	864200		2094200	1084500	1384300	2055200	1039500	1574100
O14929;O14929-2;F8W9G7;F8WEW1	O14929;O14929-2	Histone acetyltransferase type B catalytic subunit	HAT1	419	419;334;125;46	8578800	4497800	2601500	6398300	4528200	5419800		4161700	5803100	1800000	2806900	2546200	1841700		10473000	6696000	4671700	9287400	6625000	4662800		11711000	11326000	9150900	13004000	11074000	9305800
O14933;O14933-2;E9PQT7;E9PKW8	O14933;O14933-2;E9PQT7	Ubiquitin/ISG15-conjugating enzyme E2 L6	UBE2L6	153	153;87;127;65	58247	288680	187780	30060	154260	282170		313370	522150	345800	187890	339900	271630		595930	1138900	356670	332090	1069900	418310		3772700	3364500	1115700	5023800	3579700	982570
O14949	O14949	Cytochrome b-c1 complex subunit 8	UQCRQ	82	82	637200	1029000	642840	787680	1061600	683690		399480	537580	823850	640360	482640	730210		295960	264930	35511	1136500	368870	20098		373090	789700	94974	824370	895840	47657
O14950	O14950	Myosin regulatory light chain 12B	MYL12B	172	172	16136000	13288000	9144800	15468000	12155000	9410600		5785600	8872900	6030600	8799200	8440500	6177900		22616000	18068000	15508000	20994000	17420000	15638000		23695000	25936000	28928000	27899000	25861000	29295000
O14964;F5H5Y5;E7EU53;O14964-2	O14964;F5H5Y5;E7EU53;O14964-2	Hepatocyte growth factor-regulated tyrosine kinase substrate	HGS	777	777;661;691;690	262450	188700	136700	256060	183380	150990		99147	114410	66577	115830	120610	64691		403850	354580	326040	309990	307270	371920		322760	478010	233430	372490	459120	250670
O14965;A3KFJ0;Q5QPD4;A3KFJ1;Q9UQB9;Q9UQB9-3;Q9UQB9-2;Q5QPD2;Q5QPD1;A3KFJ2	O14965;A3KFJ0;Q5QPD4	Aurora kinase A	AURKA	403	403;347;271;189;309;290;275;147;106;79	15467	47592	27903	11598	38516	30334		26229	42655	57967	36732	52801	59027		37987	69374	71261	31749	46336	44970		76184	40807	58888	145430	78247	109280
O14967;B4DRG2;E7EVY8	O14967;B4DRG2	Calmegin	CLGN	610	610;527;405	0	11269	2148	0	11440	3143.7		1855.9	1188.4	2554.1	2160.5	1599.3	2828.2		9248.5	42535	27437	6691.1	47958	20526		83967	92013	100970	120840	94968	77808
O14974;F5H1B6;O14974-3;F8W7P1;O14974-4;F8W8Q6;F8W9E8;O14974-2;F8VWB4;F8VZN8;H0YIS4;H0YHI8;H0YIS3;H0YHL8;H0YIM2;F8VW28	O14974;F5H1B6;O14974-3;F8W7P1;O14974-4;F8W8Q6;F8W9E8;O14974-2;F8VWB4;F8VZN8	Protein phosphatase 1 regulatory subunit 12A	PPP1R12A	1030	1030;1030;974;974;971;971;995;995;943;692;299;367;234;210;188;97	59609	125950	52138	38969	92110	63976		43490	142370	40369	59807	139510	41450		121960	254480	192830	184880	224290	200050		578870	564350	542750	494570	540780	587320
O14976;E9PGR2;Q6P490;H0Y8H5;D6RAW3;D6RE78;D6RAQ7;D6RC24;H0Y9M4;D6RF16	O14976;E9PGR2	Cyclin-G-associated kinase	GAK	1311	1311;1232;587;467;138;118;75;70;69;49	42779	132720	111200	50169	143820	115580		88373	117830	70080	131030	121600	60424		248930	236120	147250	323780	232730	157820		437440	335700	367800	440770	421550	403000
O14978;B4DI05	O14978;B4DI05	Zinc finger protein 263	ZNF263	683	683;331	2920.5	7292.1	3007.5	2938.5	4729.4	4366.5		1531.6	0	2411.2	1937.8	0	3703.1		7403.2	4493.4	3573.8	6623.2	3749.9	3685.2		6830.2	7607.3	10631	7274	7515.3	10528
O14979	O14979	Heterogeneous nuclear ribonucleoprotein D-like	HNRPDL	420	420	7018400	7933400	5000800	6121100	6980100	4482900		3242000	4378200	3923500	4228800	3816800	3222100		7831900	6035100	5150100	7089300	5769900	5106000		9911400	12551000	10883000	10302000	11488000	10683000
O14979-2;O14979-3	O14979-2;O14979-3			301	301;244	768480	741850	485620	699410	638100	397490		351320	447230	323020	462700	379860	280960		898240	567010	657600	847690	571980	601680		1310600	880760	1096500	1198600	745570	993570
O14980;C9JKM9;C9J673;C9JV99;C9JQ02;C9IZS4;F8WF71;C9IYM2;C9JF49	O14980	Exportin-1	XPO1	1071	1071;179;132;100;95;94;82;62;59	3073300	3465800	1850300	3537600	3465800	2208100		1321000	1867000	1330800	1988400	1725400	1215600		4260900	3032500	2343400	3840500	2912900	2627000		4820300	4861400	4295100	5198800	4356800	3895200
O14981;Q59HB6;B4E0W6	O14981;Q59HB6;B4E0W6	TATA-binding protein-associated factor 172	BTAF1	1849	1849;699;677	171950	61449	37249	171960	58143	39361		16658	34346	22900	27256	31441	21437		46607	72058	46695	58832	75040	43147		109510	108270	132590	122340	101630	118600
O15020;O15020-2	O15020;O15020-2	Spectrin beta chain, brain 2	SPTBN2	2390	2390;2365	0	0	382.65	0	0	407.48		0	0	0	0	0	0		0	434.22	0	0	1556.7	0		0	0	0	0	0	0
O15027;O15027-3;O15027-4;O15027-2;O15027-5;A4QN19;C9JVR0;H0Y5S1;Q8N9G1;F6VLX6	O15027;O15027-3;O15027-4;O15027-2;O15027-5;A4QN19	Protein transport protein Sec16A	SEC16A	2179	2179;2159;2154;2134;2201;1727;734;506;385;200	55503	141050	92797	73552	148660	82834		30016	76687	56895	40361	86657	61068		29080	123540	63657	23862	119860	73906		209660	267890	219880	147880	260140	234290
O15042;O15042-2;E7ET15;O15042-3;C9JB80;H0Y8D9;E7EW00;C9J5L1;C9JDJ7	O15042;O15042-2;E7ET15;O15042-3;C9JB80	U2 snRNP-associated SURP motif-containing protein	U2SURP	1029	1029;1028;1028;620;488;439;425;161;131	1246300	1913900	1119300	1256500	1793100	1092400		612180	834280	777820	930070	835530	731710		1677200	1473700	1181500	1596100	1477800	1143200		1970000	2409700	2554800	2206100	2344900	2596800
O15067;F5GWT9;H0YGH1	O15067;F5GWT9;H0YGH1	Phosphoribosylformylglycinamidine synthase	PFAS	1338	1338;914;747	2008200	2288700	1350600	1812100	1908700	1133200		810970	1233000	1107600	1069800	1082500	872960		2012600	1715900	1330700	1778600	1555200	1221000		4046700	3048900	2918200	3510500	2495000	2559300
O15084-1;O15084-4;O15084;B4DIW9;C9JBB9;O15084-2	O15084-1;O15084-4;O15084;B4DIW9;C9JBB9;O15084-2	Serine/threonine-protein phosphatase 6 regulatory ankyrin repeat subunit A	ANKRD28	1086	1086;1083;1053;722;722;899	45181	70771	53740	28423	92286	47333		14223	35654	25662	20535	34327	23581		22331	103280	70079	26635	126380	73769		53749	68812	167370	58583	65325	154740
O15111	O15111	Inhibitor of nuclear factor kappa-B kinase subunit alpha	CHUK	745	745	0	34514	13019	0	38100	18654		4922.4	13255	5421.4	11334	13552	6512.7		4236.2	23936	28451	1763.7	21263	19041		75624	45634	66222	78515	58402	46063
O15116;E5RH18;E5RJ47	O15116;E5RH18;E5RJ47	U6 snRNA-associated Sm-like protein LSm1	LSM1	133	133;44;44	1303800	1532000	902130	1216700	1395000	1063800		556980	714010	715120	922440	714810	771710		1482900	1167200	775910	1650200	1088600	784480		2000800	1553900	1380500	2169600	1406100	1745700
O15118;B4DET3	O15118;B4DET3	Niemann-Pick C1 protein	NPC1	1278	1278;960	0	32247	0	0	28011	0		13522	0	1718.2	25034	0	1637.8		159290	4628.3	7798.5	176560	4471.5	7786.8		0	0	0	0	0	0
O15121	O15121	Sphingolipid delta(4)-desaturase DES1	DEGS1	323	323	0	51845	41494	0	49906	16297		0	32053	38580	0	30727	30728		192270	133000	130840	177960	131330	115530		322650	342430	347120	264570	244680	354150
O15126;O15126-2	O15126;O15126-2	Secretory carrier-associated membrane protein 1	SCAMP1	338	338;157	1726800	1239000	740810	2307800	1575100	809370		624290	631760	490890	938100	643770	452320		2668700	1226200	1066700	2996900	1151400	988070		1449900	2312300	2912900	1956300	2178300	3041300
O15127;F5H353	O15127	Secretory carrier-associated membrane protein 2	SCAMP2	329	329;287	0	642710	298730	0	622700	427490		45372	143000	132040	108190	197050	142880		0	630850	472160	0	828730	453070		615360	510510	897800	895540	636510	733700
O15143;F8WCG3;C9J6C8;C9JFG9;C9JQM8;C9JEY1;C9J4Z7;C9K057;C9JBJ7;C9JTT6;F8WEB3;C9JM51;F8VXW2	O15143;F8WCG3	Actin-related protein 2/3 complex subunit 1B	ARPC1B	372	372;213;133;133;133;130;128;108;102;83;32;21;21	8960300	8935400	4974800	9291600	8935800	5595100		3048800	4497100	3398500	4846000	4421400	3557100		12737000	7324700	5897700	12064000	7369900	6229700		11503000	11443000	11991000	13187000	11989000	12249000
O15144;E7EWG5;G5E9J0;C9JTV5;G5E9S7	O15144;E7EWG5	Actin-related protein 2/3 complex subunit 2	ARPC2	300	300;200;91;90;38	6663300	8106100	5263000	6850600	8501700	5438900		2536800	3529300	3063400	4193600	3843700	3055300		9098800	6088700	4412600	8449700	6144500	4637400		7999600	8656000	7916500	9146200	8926900	8334700
O15145;B4DM63;C9JZD1;F8VR50	O15145;B4DM63;C9JZD1;F8VR50	Actin-related protein 2/3 complex subunit 3	ARPC3	178	178;167;99;84	7822800	5483300	3447400	6796400	5671500	3795500		1838100	2577600	1610400	2918000	2489600	1617100		3026700	4842600	3076900	2999800	4564300	3593700		5303600	7545600	6207700	6775500	7823000	6959200
O15160;O15160-2;E7EQB9;H0Y723;E9PBA4;E9PDD3;D6RDJ3	O15160;O15160-2;E7EQB9;H0Y723;E9PBA4	DNA-directed RNA polymerases I and III subunit RPAC1	POLR1C	346	346;342;296;140;242;210;124	2000100	2247800	883560	1829700	2042600	851820		517210	802660	870440	751730	773000	820770		2592900	1362200	1223900	2134300	1254900	1149000		2670800	2178300	1893300	2917800	1999400	1957500
O15173	O15173	Membrane-associated progesterone receptor component 2	PGRMC2	223	223	850460	677960	509550	854580	678250	570050		209660	330220	289940	365660	366290	277260		873780	844500	563980	884640	820440	670030		1103100	746710	1067200	1269100	927080	1142100
O15212;A2AB88	O15212	Prefoldin subunit 6	PFDN6	129	129;103	6584500	4752300	1963700	6581100	5529700	2240500		1809900	2173300	1036800	2703300	2280700	1163500		5260000	5355100	3140100	5053700	4986000	3629500		5696600	5694100	5944100	6585600	5671100	6368100
O15228;B4DNM9;Q5TBH8;Q5TBH6	O15228;B4DNM9;Q5TBH8	Dihydroxyacetone phosphate acyltransferase	GNPAT	680	680;619;587;222	146940	100940	61334	115810	104290	62114		40740	67745	31666	88341	67839	30130		65643	12587	17236	76706	15712	18260		26752	0	20104	33424	0	18713
O15239	O15239	NADH dehydrogenase [ubiquinone] 1 alpha subcomplex subunit 1	NDUFA1	70	70	0	410520	305520	0	364880	266250		128920	259300	54373	257720	245070	57257		162340	407830	229280	200500	379230	220380		567570	514430	681370	617670	479270	590670
O15260;Q5T8U7;Q5T8U5;O15260-2;B7Z7A8;F5H7X6;B7Z6A4	O15260;Q5T8U7;Q5T8U5;O15260-2;B7Z7A8;F5H7X6;B7Z6A4	Surfeit locus protein 4	SURF4	269	269;188;186;159;260;214;128	482890	535340	420390	610580	595360	482320		321640	259900	289570	449660	293610	320960		2208100	1268500	806730	2115100	1165900	926390		2303900	1901300	1748100	2627600	1774000	1907900
O15269;Q96IX6	O15269	Serine palmitoyltransferase 1	SPTLC1	473	473;143	572200	293710	259000	527250	266790	296700		270200	249970	200620	325730	258310	198540		422580	138970	402560	413080	155660	375170		582660	695620	835020	632640	715960	787640
O15270;H0YJV2	O15270;H0YJV2	Serine palmitoyltransferase 2	SPTLC2	562	562;407	38104	57330	43601	34724	54534	47658		31260	26999	49603	46594	19718	47422		50476	250160	156610	37418	142530	223940		573760	179750	161240	358280	177910	172000
O15294;O15294-3;O15294-2;O15294-4;C9JZL3	O15294;O15294-3;O15294-2	UDP-N-acetylglucosamine--peptide N-acetylglucosaminyltransferase 110 kDa subunit	OGT	1046	1046;1036;920;665;156	54832	46807	117960	83124	28680	67149		23378	65046	86909	60441	84250	50165		236770	175960	168100	151970	127880	146480		524680	241950	269730	526700	181190	318840
O15304;G3V3U1;G3V439;H0YJN1;O15304-2	O15304;G3V3U1;G3V439;H0YJN1;O15304-2	Apoptosis regulatory protein Siva	SIVA1	175	175;169;169;193;110	0	105460	194000	0	74387	182510		175510	256580	89920	222420	198230	123980		568590	449220	307920	602480	430640	221230		827790	508370	692810	1098600	659920	756860
O15305;F5H0W0;B7Z419	O15305;F5H0W0	Phosphomannomutase 2	PMM2	246	246;163;121	282950	565540	316690	293770	514370	336810		74415	223020	238230	131830	135760	248320		422770	807330	483440	426250	605990	669740		1095800	1024500	1020200	879470	860110	1353900
O15347;E7EQU1;E7ES08;E9PES6;P0C6E5	O15347;E7EQU1;E7ES08;E9PES6	High mobility group protein B3	HMGB3	200	200;193;188;153;187	1486300	3957700	2275300	1235800	3912400	2482400		940220	221090	971100	1506400	271120	925010		915750	459030	1153800	574740	413690	1092900		3101000	454710	2252000	3108400	376450	2202400
O15355;F5H7G7;Q59GB2	O15355;F5H7G7	Protein phosphatase 1G	PPM1G	546	546;529;347	2741400	2446000	1323100	2675900	2518700	1232200		1208800	1839000	1330800	1918100	1806800	1101100		4202000	2540000	2036100	4923000	2501100	1987300		5525700	4569200	4967200	6172500	4338300	4346200
O15371;A8MWD3;B4DVY1;B0QYA5;B0QYA7;B0QYA6;B0QYA3;B0QYA4;B0QYA8	O15371;A8MWD3;B4DVY1;B0QYA5	Eukaryotic translation initiation factor 3 subunit D	EIF3D	548	548;533;499;269;186;173;172;165;123	6337500	5781900	3024900	6406700	5571000	3240800		1913100	2613600	2107700	2951500	2624100	1963400		7391400	5523300	3933000	7200100	5784400	3933400		8559100	8736000	8442000	9594000	8811300	8512900
O15372;E5RJT0;E5RGU4;E5RFH0;E5RFW7	O15372;E5RJT0	Eukaryotic translation initiation factor 3 subunit H	EIF3H	352	352;244;235;170;97	3703500	4154600	3160500	3439000	4281100	3508000		1816200	2142200	2053600	2869100	2204400	2036100		3536900	2984300	2049900	3296600	2932000	2139100		4677200	4481000	4229700	5371700	4654900	4171700
O15379;O15379-2;E7ESJ6;E7EWI8;E7EW19	O15379;O15379-2;E7ESJ6;E7EWI8	Histone deacetylase 3	HDAC3	428	428;429;219;128;53	3231.8	101410	76541	2952.2	78623	74781		36102	41229	47991	49638	35503	44216		87103	141430	77851	91437	159330	70047		179840	204070	168720	277470	227580	152120
O15382;B3KSI3;O15382-2	O15382;B3KSI3;O15382-2	Branched-chain-amino-acid aminotransferase, mitochondrial;Branched-chain-amino-acid aminotransferase	BCAT2	392	392;352;300	593910	390360	280460	693010	345350	322920		162900	237270	54866	248150	232780	50033		275500	395890	256820	198800	431990	238890		656630	839730	577600	826670	828380	680330
O15392-2;G8JLJ6;O15392;O15392-4;O15392-5;O15392-3;O15392-6;O15392-7	O15392-2;G8JLJ6;O15392;O15392-4;O15392-5;O15392-3;O15392-6;O15392-7	Baculoviral IAP repeat-containing protein 5	BIRC5	165	165;143;142;120;117;137;78;74	47567	328920	104220	46718	270080	88107		189170	127780	39353	251760	142210	22740		0	76770	8966.3	0	108720	8222.8		582100	246910	292710	914620	388590	270930
O15397;O15397-2;H0YFL8;H0YH64;F5H2I3	O15397;O15397-2;H0YFL8	Importin-8	IPO8	1037	1037;831;513;167;46	0	404070	63600	0	445660	67508		43738	74253	50078	68345	71627	42911		172390	123580	120970	158680	126850	124580		260060	175020	134300	279700	160490	160090
O15400;O15400-2;B4DH37	O15400;O15400-2;B4DH37	Syntaxin-7	STX7	261	261;239;216	969170	303470	559250	926660	378800	641130		324010	549970	451350	574130	595920	432970		854800	1138300	1108000	1153400	1292000	925920		1410000	1080800	1791100	2073500	1455400	1628800
O15498;B4DR94	O15498;B4DR94	Synaptobrevin homolog YKT6	YKT6	198	198;164	50916	111280	181860	58083	105950	188390		79717	44878	100510	147090	64033	103840		106040	339000	443160	139730	410460	345130		439710	473070	437880	576590	463100	393710
O15511;O15511-2;B1ALC0	O15511;O15511-2;B1ALC0	Actin-related protein 2/3 complex subunit 5	ARPC5	151	151;154;135	7847900	5440200	3548800	7705000	5323900	3686000		2311000	3621700	1629100	3755300	3728800	1700700		9097500	8103600	6230700	8386100	7656600	5820600		14591000	11929000	13358000	18094000	12686000	14643000
O15514;E9PB93;E9PHV4	O15514;E9PB93;E9PHV4	DNA-directed RNA polymerase II subunit RPB4	POLR2D	142	142;104;110	452880	290670	174420	434250	252460	194490		103570	221950	49709	140140	198510	58994		1005900	754370	516860	1710900	629080	560710		711130	882900	1074500	800690	1135200	1095300
O15533-3;A2AB90;A2ABB9;A8MUD0;D3YTI9;O15533;G5E9H8;O15533-2;E7EV64;E9PGM2;F8VS90;G3V0I4;C9JA35;Q6P1N7	O15533-3;A2AB90;A2ABB9;A8MUD0;D3YTI9;O15533;G5E9H8;O15533-2;E7EV64;E9PGM2;F8VS90	Tapasin	TAPBP	504	504;466;466;448;448;448;412;412;361;361;361;299;192;156	0	29486	0	0	36387	0		0	43845	53386	0	58930	56792		14851	264620	259100	9878.8	361610	188310		375690	264940	288830	611630	323860	240570
O15541	O15541	RING finger protein 113A	RNF113A	343	343	19397	54067	39584	16839	45066	40672		6198.7	22474	19357	12503	16232	18321		4569.1	5937.4	0	4544.8	6793.5	0		23685	0	0	24143	0	0
O43143;F5H6K0	O43143;F5H6K0	Putative pre-mRNA-splicing factor ATP-dependent RNA helicase DHX15	DHX15	795	795;784	7709400	8601100	4706700	7348000	9475600	5168600		3369200	4199100	4180600	4735000	4044600	3903700		10719000	6976500	5058100	11533000	6855200	5520800		11393000	9792800	10249000	12549000	9165100	10488000
O43148-2;O43148;F5H2D9;B7Z8S9	O43148-2;O43148	mRNA cap guanine-N7 methyltransferase	RNMT	504	504;476;234;129	458180	740400	365870	616860	784190	348010		209170	324740	286430	469010	345410	233700		484500	662000	452010	427740	680010	483850		706510	1400900	795330	943020	1597200	819430
O43149;O43149-3	O43149;O43149-3	Zinc finger ZZ-type and EF-hand domain-containing protein 1	ZZEF1	2961	2961;1085	0	5006.9	3373.3	0	8846.6	2518.4		325.5	416.54	2668.3	550.13	522.21	2409.8		1622.6	2328.6	71280	2127.9	1374.6	73174		5764	9006.1	10383	7143.3	7795.8	9375.6
O43156	O43156	TELO2-interacting protein 1 homolog	TTI1	1089	1089	41368	92680	26818	57404	126450	32099		38347	52378	10295	60665	51721	6484.6		0	20304	28710	0	23134	25621		80593	31720	129460	109070	42787	125300
O43159;E9PPY3;E9PPP6;E9PS87	O43159;E9PPY3	Ribosomal RNA-processing protein 8	RRP8	456	456;306;140;78	221350	530160	249540	227890	602940	257710		207330	247770	265800	339430	268050	256160		291250	319020	283050	294250	322130	300210		623960	478680	495070	657950	467350	558880
O43164;C9JUD6;O43164-2	O43164;C9JUD6;O43164-2	E3 ubiquitin-protein ligase Praja-2	PJA2	708	708;688;688	0	28178	18005	0	19523	9773.4		0	8990.1	2968.9	0	10436	4902.1		7470.2	9563	6482	7864.6	8601	4292.4		9826.1	15088	28609	18597	20664	25221
O43169;D6RFH4	O43169;D6RFH4	Cytochrome b5 type B	CYB5B	146	146;131	10238000	9583100	6239000	9882800	9827200	7131600		4341100	6150600	4352700	7071000	6168700	4644200		14517000	8771000	7651100	13073000	8944700	8359600		15398000	14601000	13505000	17867000	15158000	14091000
O43172;O43172-2	O43172;O43172-2	U4/U6 small nuclear ribonucleoprotein Prp4	PRPF4	522	522;521	1265400	1503300	1283200	1330600	1599000	1271800		764440	1018700	849370	1178200	1176100	748280		2170700	1527100	1326500	2430100	1684500	1335700		2557700	2659900	2868600	2741800	2854900	2994900
O43175;Q5SZU1;F5H634;F5GYN9	O43175;Q5SZU1;F5H634	D-3-phosphoglycerate dehydrogenase	PHGDH	533	533;499;406;96	34003000	27545000	16137000	38284000	29096000	17438000		9569900	15289000	11000000	17166000	17122000	11340000		44094000	27271000	22899000	48117000	28524000	22215000		54132000	36503000	43892000	72239000	42673000	45930000
O43181;D6RI09;H0Y9M8;D6R916;D6REP1	O43181	NADH dehydrogenase [ubiquinone] iron-sulfur protein 4, mitochondrial	NDUFS4	175	175;131;116;73;49	0	69631	72039	0	75969	62180		34910	26111	19107	61481	30677	122060		24152	107330	93695	26794	117410	106170		29349	28369	217450	29420	19721	198870
O43237;E7EPL8;B4DZP4;B4E2E0	O43237;E7EPL8	Cytoplasmic dynein 1 light intermediate chain 2	DYNC1LI2	492	492;209;415;271	56291	84615	74379	91221	69385	54289		27357	57603	46561	47997	50784	46947		151410	118290	64580	177220	121680	114450		198670	184240	305920	258350	208120	334810
O43242;F5H8K4;B4DT72;H0YGV8	O43242;F5H8K4;B4DT72	26S proteasome non-ATPase regulatory subunit 3	PSMD3	534	534;521;356;115	4940900	5774300	3348800	4648700	5379700	3226000		2002200	2747100	2543300	3374100	3149700	2125700		7769300	4626300	3644900	7166000	4337800	4018000		8654800	6607600	6830100	8734500	6011800	7411900
O43251-8;O43251-6;O43251;O43251-2;O43251-10;C9JZB7;O43251-5;O43251-3;B0QYV1;F8VZG9;B7Z1U7;Q9NWB1-2;F8W9K3;O43251-7;Q9NWB1;Q9NWB1-5;Q9NWB1-4;F8VRS4;F8WAC5;B0QYY4;O43251-4;Q9NWB1-3;O43251-9;A6NEW5;A6NFN3;F8VZY7;F8VR27;B0QYY7;B0QYY6	O43251-8;O43251-6;O43251;O43251-2;O43251-10;C9JZB7;O43251-5;O43251-3;B0QYV1;F8VZG9;B7Z1U7;Q9NWB1-2;F8W9K3;O43251-7;Q9NWB1;Q9NWB1-5;Q9NWB1-4;F8VRS4;F8WAC5;B0QYY4;O43251-4;Q9NWB1-3;O43251-9;A6NEW5;A6NFN3;F8VZY7;F8VR27;B0QYY7;B0QYY6	RNA binding protein fox-1 homolog 2;RNA binding protein fox-1 homolog 1;RNA binding protein fox-1 homolog 3	RBFOX2;RBM9;RBFOX1;RBFOX3	451	451;450;390;381;380;376;376;358;357;466;425;418;400;400;397;395;392;391;391;370;370;370;367;358;312;263;262;200;128	0	46986	73582	0	42108	69046		13685	28699	38012	15858	30388	36724		25787	12899	30417	22767	11678	57586		19179	51398	21492	21559	56401	20486
O43252;O95340-2;E7ER89;H0Y373;O95340	O43252	Bifunctional 3-phosphoadenosine 5-phosphosulfate synthase 1;Sulfate adenylyltransferase;Adenylyl-sulfate kinase	PAPSS1	624	624;619;618;618;614	725130	1243400	905210	569730	1263100	873490		582980	623580	508760	786560	575430	460950		2407100	1251600	899930	2523700	1287400	948060		5202200	2559600	1941800	5664500	2618100	2043900
O43264;A1A528;F5H3C1	O43264;A1A528	Centromere/kinetochore protein zw10 homolog	ZW10	779	779;672;135	129340	565240	305480	165400	549890	350550		242680	324220	233070	333470	269800	246650		322900	649010	478820	283720	607720	511550		1150200	822320	1056400	1038100	749980	1014400
O43290;G3V1T2;E9PQI8;E9PN28	O43290;G3V1T2	U4/U6.U5 tri-snRNP-associated protein 1	SART1	800	800;642;164;154	1478700	1369400	855210	1545000	1401700	805880		460550	721460	593070	685500	795890	570810		2787100	1866300	1443700	2551500	1766700	1413100		3280700	2343200	2798300	3188800	2287100	2758300
O43299;O43299-2;O43299-3	O43299;O43299-2;O43299-3	AP-5 complex subunit zeta-1	AP5Z1	807	807;613;446	0	341510	22247	0	63468	35825		204250	23029	11260	30235	21254	13796		68982	0	9230.6	52109	0	22876		16156	0	11070	13088	0	43688
O43314;O43314-2;E9PGM8;D6RFZ8;H0Y9S9;Q6PFW1;Q6PFW1-2;B7WPL9;F8W9A8;Q6PFW1-3;Q6PFW1-4;Q6PFW1-7;Q6PFW1-5;A8MYH2;Q6PFW1-6;D6RBU4;H0Y9M0;D6RFG4	O43314;O43314-2;E9PGM8;D6RFZ8	Inositol hexakisphosphate and diphosphoinositol-pentakisphosphate kinase 2	PPIP5K2	1243	1243;1222;1278;854;398;1433;1430;1429;1409;1408;1407;1406;1194;817;817;452;209;58	24484	73727	34445	24838	64799	44719		30781	44583	29804	50374	43894	30382		22823	66012	68834	25093	78594	55885		196800	152820	155640	196260	137440	169570
O43318;O43318-2;O43318-3;O43318-4;E7EMD4;Q9UG54	O43318;O43318-2;O43318-3;O43318-4;E7EMD4;Q9UG54	Mitogen-activated protein kinase kinase kinase 7	MAP3K7;DKFZp586F0420	606	606;579;518;491;418;260	0	0	0	0	0	0		0	19746	0	0	12353	0		12342	37584	26673	7712.6	39296	30819		62965	68842	66356	73081	60361	63780
O43324;C9J1V9;D6RBD7;C9JLK5;H0YAL7;D6RCQ0	O43324;C9J1V9;D6RBD7;C9JLK5;H0YAL7	Eukaryotic translation elongation factor 1 epsilon-1	EEF1E1	174	174;151;150;139;136;94	2528700	1940800	1282200	2641400	1932100	1373900		724130	1158200	724320	1246600	1343300	695930		2494600	2324200	1648500	2278200	2280100	1723100		3179900	3437200	3324400	3749700	3522600	3355000
O43379-4;O43379;O43379-2;O43379-3	O43379-4;O43379	WD repeat-containing protein 62	WDR62	1523	1523;1518;483;414	0	43694	6474.9	0	53019	4964.6		5320.3	21583	20680	8874.6	23427	21083		32682	20147	41814	34930	27880	27725		99274	36609	74548	125220	40204	70857
O43390;E7ERE4;Q2L7G6;E7ETM7	O43390;E7ERE4;Q2L7G6;E7ETM7	Heterogeneous nuclear ribonucleoprotein R	HNRNPR	633	633;637;595;473	10318000	10274000	5763100	10522000	10101000	5606600		3552300	5175800	3571400	5515600	5385600	3678400		10078000	7825600	6758800	9958000	8369200	6529300		11470000	12034000	11505000	13511000	13103000	11668000
O43390-2	O43390-2			636	636	77347	183450	56157	104910	162450	42207		44190	58375	77259	87804	81313	74001		125450	206840	192420	133190	222050	149470		208020	239440	272100	244070	292330	221730
O43395;E7EVD1;B4DSY9	O43395;E7EVD1	U4/U6 small nuclear ribonucleoprotein Prp3	PRPF3	683	683;634;281	1009500	1233000	439140	765660	1071600	482060		459260	585370	395000	591240	543670	492800		823300	753190	708100	891900	762580	705610		1443000	1371800	1162300	1729800	1390200	1349000
O43396;G3V1K0	O43396;G3V1K0	Thioredoxin-like protein 1	TXNL1	289	289;166	6019800	5159900	4152100	5686000	4962900	4518000		2220700	3635200	2168100	3132400	3654600	2084900		13060000	9251100	6117000	11878000	9753800	6550700		13369000	10839000	16143000	17192000	9845200	14560000
O43399-3;O43399-4;O43399-2;B4DPJ6	O43399-3;O43399-4;O43399-2;B4DPJ6		TPD52L2	209	209;200;186;163	3406600	6187300	2151300	3794600	5175000	2308200		2756800	3536400	2036100	3615400	3320800	2561800		5220300	4755600	3610600	5242700	4991800	3565400		7705600	7579100	7368800	10247000	8593400	9004400
O43402	O43402	Neighbor of COX4	COX4NB	210	210	115960	340050	255550	127030	353610	245870		223470	189200	492310	503270	163890	280390		210160	242490	119160	241870	259750	86877		1092400	527210	453860	2396800	481110	548960
O43414;C9JA75;O43414-2;E9PDK8;H0Y4B0;B4DEX5;O43414-3;F6QUN3;F6UGJ8	O43414;C9JA75;O43414-2;E9PDK8;H0Y4B0;B4DEX5;O43414-3;F6QUN3	ERI1 exoribonuclease 3	ERI3;PRNPIP	337	337;231;222;219;204;160;128;176;250	71955	290100	161970	79975	288900	176610		118420	103720	135700	173300	109170	123980		192870	172770	153810	182060	166810	168090		368180	461420	442580	468430	484770	414490
O43427;O43427-2;E9PSD3;H0YCE7;E9PJW6	O43427;O43427-2;E9PSD3;H0YCE7	Acidic fibroblast growth factor intracellular-binding protein	FIBP	364	364;357;348;137;146	35378	84236	78858	40419	91294	76877		41353	77968	67393	75734	71648	59051		113020	118490	100960	114910	103230	95027		127910	212580	198600	138250	160980	149450
O43447;C9JQD4;A6NNE7;H0YEL5;A6NM32	O43447;C9JQD4;A6NNE7;H0YEL5	Peptidyl-prolyl cis-trans isomerase H;Peptidyl-prolyl cis-trans isomerase	PPIH	177	177;144;134;96;57	2784500	1132700	677760	2514800	1085300	640470		483490	928150	537980	678900	897450	501380		3156900	1902300	1986600	3391300	2324800	1378000		3952900	2722600	3264800	4777800	2843100	2724600
O43482	O43482	Protein Mis18-beta	OIP5	229	229	117790	0	0	97576	0	0		0	0	0	0	0	0		250000	0	0	204300	0	0		565510	171020	286450	512550	189630	248270
O43488;C9JSL3;Q8NHP1;F8W7D9;O95154	O43488	Aflatoxin B1 aldehyde reductase member 2	AKR7A2	359	359;168;331;296;331	1135700	2103300	984430	1089000	2067100	1085000		614400	776450	999020	1022900	833840	956920		2825600	1741200	1619300	3162400	2372100	1703300		4253900	2965700	4590900	4242400	4073700	3429400
O43491;E9PHY5;E9PPD9;E9PK52;Q68DV2;E9PII3;B4DHI8;Q6R5J7;H0Y5B0;E9PMV8;E9PCC2;E9PQD2;Q6ZSX4;E9PIG0;E9PRG1;E9PQN0;E9PJP4;E9PN54;E9PMG5;E9PPC9	O43491;E9PHY5;E9PPD9;E9PK52;Q68DV2;E9PII3;B4DHI8	Band 4.1-like protein 2	EPB41L2;DKFZp781H1755	1005	1005;935;852;811;747;706;673;383;380;268;234;179;201;162;153;127;118;240;224;126	1310000	1225000	745990	1369000	1334300	737150		436770	681740	533170	702890	687960	482210		1733100	1433800	1214400	1651100	1344400	1262900		3012200	1628600	2100100	3057700	1669800	2153500
O43493;F8WBK2;O43493-3;O43493-5;O43493-2	O43493;F8WBK2;O43493-3;O43493-5;O43493-2	Trans-Golgi network integral membrane protein 2	TGOLN2	480	480;453;453;447;437	0	44355	16180	0	38338	15940		0	0	0	0	0	0		0	0	0	0	0	0		0	0	0	0	0	0
O43513	O43513	Mediator of RNA polymerase II transcription subunit 7	MED7	233	233	0	150150	72227	0	131080	85849		48252	26076	62330	87478	27979	79900		12160	8250	30668	12785	6142.2	33442		0	4802.3	7152.1	0	5291.3	4877
O43583;F8VVL1	O43583;F8VVL1	Density-regulated protein	DENR	198	198;160	3859800	3921600	2168600	3945100	3230300	2467800		1518200	2560700	1619900	1882700	2236300	1862800		4952600	4785100	3713400	4038200	4398400	4045600		5327600	6739700	4946000	4537600	5635900	6285500
O43592;F8WDU6;F5GZM3;F5GYW6	O43592	Exportin-T	XPOT	962	962;202;228;60	472780	555730	276960	464200	519920	348240		362420	357420	197880	395600	319120	248030		661060	563710	832610	620040	558620	502650		979010	729080	1258600	1488700	722890	859850
O43615	O43615	Mitochondrial import inner membrane translocase subunit TIM44	TIMM44	452	452	1565700	1330300	725390	1513200	1222400	885750		614100	717550	486790	838740	680280	587380		1814200	1026600	1061100	1550400	1038900	1087400		2236000	1826900	1958900	2442700	1749500	2241000
O43617;A6NDN0;A6NKE1	O43617;A6NDN0;A6NKE1	Trafficking protein particle complex subunit 3	TRAPPC3	180	180;134;118	3581800	2233400	1083200	5095400	1952000	1309300		602000	1221800	545280	883750	1115700	630550		4360300	2182700	1600300	1589600	1970100	1518600		1929600	1936200	2380800	1624400	1625200	2546500
O43633	O43633	Charged multivesicular body protein 2a	CHMP2A	222	222	1104700	709240	91264	1176100	698780	68077		342770	474970	246320	375490	297190	389170		0	353890	71271	0	257500	106260		621330	506360	390990	1153800	445620	518040
O43665-3;O43665;O43665-2	O43665-3;O43665;O43665-2	Regulator of G-protein signaling 10	RGS10	181	181;173;167	692890	1366100	731850	722160	1234000	827610		626780	606770	586200	758200	552530	566000		2198300	1321800	1033600	2473300	1139800	969840		3289200	2944100	2619700	4025800	3573000	2584800
O43676;C9JKQ2	O43676;C9JKQ2	NADH dehydrogenase [ubiquinone] 1 beta subcomplex subunit 3	NDUFB3	98	98;65	1014600	0	140090	876660	0	172270		493080	112440	28606	544410	112980	25236		0	126020	114560	0	100430	140690		1606100	84397	177760	1269300	93738	220070
O43678;D6RJD6	O43678;D6RJD6	NADH dehydrogenase [ubiquinone] 1 alpha subcomplex subunit 2	NDUFA2	99	99;76	0	373430	250440	0	296870	186770		175330	210180	204780	251300	174270	159130		360840	493110	404540	188090	375620	287130		1470800	510700	611350	1590900	488790	940560
O43681;E7EVN0	O43681;E7EVN0	ATPase ASNA1	ASNA1	348	348;330	3106400	3389100	1839500	3181600	3254400	2103500		1589800	2098900	1550900	1974500	1767900	1639300		6380600	7577200	2512100	5861500	3683200	2589400		5848700	9708000	5152800	6235700	4999100	10569000
O43683;F5GXI5;E9PC26;F5GZ80	O43683;F5GXI5;E9PC26;F5GZ80	Mitotic checkpoint serine/threonine-protein kinase BUB1	BUB1	1085	1085;1065;1028;824	8056.3	23060	31805	8441	17248	30496		15253	14701	11995	31398	15130	13589		46697	109760	70036	39036	103830	59587		70774	108480	203260	120100	164460	245700
O43684;O43684-2;B4DDM6	O43684;O43684-2;B4DDM6	Mitotic checkpoint protein BUB3	BUB3	328	328;326;248	17019000	11823000	6969300	17815000	11656000	7388800		4132100	6220100	4987800	6718200	6818300	4967900		15655000	9781800	8668700	16465000	10206000	8847000		20178000	15671000	16195000	24195000	17165000	17509000
O43707;D6PXK4;E7EV83;F5GXS2	O43707;D6PXK4;E7EV83	Alpha-actinin-4	ACTN4	911	911;692;562;521	4178900	3182900	1835500	3937500	3412500	1989000		1237000	1584600	1090000	1852100	1659600	1134500		5329900	2900500	2343500	5934700	3009800	2422800		6127900	4763500	5944200	6920200	4916300	5738500
O43708;G3V5T0;G3V267;G3V4T6;A6NED0;O43708-2;G3V3B9;H0YJN8	O43708;G3V5T0;G3V267;G3V4T6;A6NED0;O43708-2;G3V3B9	Maleylacetoacetate isomerase	GSTZ1	216	216;202;189;217;174;161;119;70	306960	265810	286470	105460	260810	535720		82412	384380	168200	136060	214400	173330		507090	220470	79609	317070	193200	75081		405700	467190	388150	466970	440400	452720
O43719;E9PFP2;Q5H918;Q5H919	O43719;E9PFP2	HIV Tat-specific factor 1	HTATSF1	755	755;721;244;223	1133300	958090	590030	1171400	1007400	556320		381030	550420	398950	637220	557610	432330		2164900	1002200	928580	1964200	1030000	904030		2375700	2056000	1947800	2935200	1918200	1958500
O43765;E7EMJ6	O43765;E7EMJ6	Small glutamine-rich tetratricopeptide repeat-containing protein alpha	SGTA	313	313;291	3938900	4332900	3058900	4087700	4525000	3114000		1970100	2760400	2164700	2393000	2881700	2092600		6377400	5760900	5446400	6634200	6618900	5470600		12132000	6671100	9449300	15204000	7339100	9244600
O43776;B4DN60;B4DG16;F5H015	O43776;B4DN60	Asparagine--tRNA ligase, cytoplasmic	NARS	548	548;299;174;254	7067400	7529400	4541300	7658300	8202600	5047300		2267600	4246700	3030600	3981700	4698500	3141000		10869000	6627100	5067100	11718000	6520200	5137300		11472000	10503000	11343000	13863000	11582000	11750000
O43795;E9PDF6;O43795-2;E7EPB4;E9PHK2;E7EQD9;C9JYW1;C9JUP5;Q9UBC5;F5GWY8;G3V342;C9K0I9	O43795;E9PDF6;O43795-2	Unconventional myosin-Ib	MYO1B	1136	1136;1107;1078;381;307;303;163;149;1043;881;688;83	100520	296680	186130	118440	282440	195010		102500	196540	122680	165760	216030	115750		312810	329960	234680	311740	382850	216420		522900	563540	600410	629150	577100	562960
O43805	O43805	Sjoegren syndrome nuclear autoantigen 1	SSNA1	119	119	2154100	1221300	3192000	1880200	1181000	734810		502900	665930	2033300	824600	681550	614160		1843700	1027600	677790	2100300	1148200	700500		2400400	2369800	1664100	2407800	2676900	1706300
O43808;B4DU97;F5GYD1;B0QYW5	O43808;B4DU97;F5GYD1;B0QYW5	Peroxisomal membrane protein PMP34	SLC25A17	307	307;270;234;225	0	4254.3	26242	0	6683.9	31693		0	0	2961.5	0	0	3280		3131.2	22327	11573	3757	25360	12440		16554	10336	27643	20328	14222	26467
O43809;Q5HYH5	O43809	Cleavage and polyadenylation specificity factor subunit 5	NUDT21	227	227;105	11653000	9383500	5647100	11772000	9713800	6316000		3367800	5065600	3148900	5538000	5092600	3101600		9870300	5114000	5086600	11222000	6631400	5407100		14701000	8534600	10979000	17302000	10359000	11511000
O43813;E9PHS0;F8WDS9	O43813;E9PHS0	LanC-like protein 1	LANCL1	399	399;196;82	1125100	1547200	994460	1261000	1773900	977820		658880	739460	553940	1074900	854410	485460		2219800	1295500	1374200	2492500	1410500	1389500		3652600	2599300	3374700	3640500	2616200	2787500
O43815;Q3B874;O43815-2	O43815;Q3B874;O43815-2	Striatin	STRN	780	780;755;731	0	50571	68428	0	61852	42545		7512.4	26191	14851	14329	40446	15326		8990.5	11839	9671.7	10824	8581.7	9113.9		26816	39071	18196	24507	34686	14483
O43818	O43818	U3 small nucleolar RNA-interacting protein 2	RRP9	475	475	1635300	1403300	732770	1692200	1382800	769140		454420	653730	566280	739750	643890	586500		1565900	1618400	1317900	2334100	1777400	1080800		3228200	1738200	2393000	3447900	1905700	2374400
O43823;B7Z8L8	O43823	A-kinase anchor protein 8	AKAP8	692	692;227	92196	237300	93299	106720	315950	99973		86577	131470	100680	122830	97099	114170		184090	187510	117570	203020	173430	119080		642380	585040	880680	758490	552160	884850
O43829	O43829	Zinc finger protein 161 homolog	ZFP161	449	449	0	25115	22575	0	25721	24272		0	0	15925	0	0	16051		8635.9	25335	7479.6	6557.3	23153	8078.7		13682	16490	15413	14563	19899	22305
O43837;O43837-2;E9PGU4;O43837-3	O43837;O43837-2;E9PGU4	Isocitrate dehydrogenase [NAD] subunit beta, mitochondrial	IDH3B	385	385;383;164;233	3353900	3552900	2823000	3188000	3566300	2603100		1457000	2004100	1350100	2309900	2055300	1304800		5324300	2598300	2137300	5380300	2627900	2157200		4710600	5253500	4677500	5460800	5442600	4484400
O43847;B1AKJ5;O43847-2;F5H6R2;G3V1R5;F5H7V1;E9PHF8;H0Y5G9	O43847;B1AKJ5;O43847-2;F5H6R2;G3V1R5;F5H7V1	Nardilysin	NRD1	1150	1150;1219;1218;1148;1087;747;553;538	569100	844150	647460	583080	770620	637490		322440	527510	355520	405540	529850	340510		981030	714050	639580	809850	802160	640150		1453900	1366100	1314900	1600900	1344900	1250300
O43865;O43865-2;Q96HN2;Q96HN2-2;F8W7N8;H0Y8B3;D7UEQ7;B4DIZ5;D9N155	O43865;O43865-2;Q96HN2;Q96HN2-2;F8W7N8;H0Y8B3;D7UEQ7;B4DIZ5;D9N155	Putative adenosylhomocysteinase 2;Putative adenosylhomocysteinase 3;Adenosylhomocysteinase	AHCYL1;AHCYL2	530	530;483;611;610;530;518;509;508;508	1471900	8294500	567970	1674200	1035100	5111400		283990	436930	257270	463240	421870	260650		809740	1366800	984050	794360	1420700	881360		1770100	1926000	1519100	1974200	1942900	1471300
O43903;E9PRR5;E9PQ74;E9PM28;Q7Z3X8;E9PQ37	O43903;E9PRR5;E9PQ74;E9PM28	Growth arrest-specific protein 2	GAS2	313	313;205;181;155;141;136	0	68839	60198	0	69306	56850		29567	51397	74325	49779	59964	54955		0	160180	110400	0	171170	107920		453490	136330	326010	487820	155600	299510
O43913;O43913-2;B4DXT8;G3V0H0	O43913;O43913-2	Origin recognition complex subunit 5	ORC5	435	435;324;303;66	16033	74824	64183	22535	88095	56141		25464	61998	22315	42708	62642	13505		76351	102010	104990	67437	111230	101560		110000	176260	299150	100190	187720	287300
O43920	O43920	NADH dehydrogenase [ubiquinone] iron-sulfur protein 5	NDUFS5	106	106	775420	147950	120960	517710	192700	115320		94267	135400	54390	160320	147880	47971		1672200	354240	616770	2017000	298550	601770		788410	395950	691700	750710	418940	855540
O43924;B8ZZK5;C9IZ52	O43924;B8ZZK5;C9IZ52	Retinal rod rhodopsin-sensitive cGMP 3,5-cyclic phosphodiesterase subunit delta	PDE6D	150	150;93;105	1866400	1713200	732590	1414800	1479400	781300		352630	346120	344770	628970	352900	340910		1868900	322530	380290	2154300	437820	276100		446730	475710	747680	678790	849170	548440
O43929;F5H069;B7Z3D0;B7Z632;CON__Q2YDI2;Q53SE3;C9J2X8;C9JGH7	O43929;F5H069;B7Z3D0;B7Z632	Origin recognition complex subunit 4	ORC4	436	436;362;352;219;436;145;128;127	40844	156250	106110	50442	181590	101460		43977	77705	76297	72965	74771	63356		49961	89808	77195	50024	94813	99120		183830	216280	384870	242780	199910	314780
O43933;E9PE75;Q96S70	O43933;E9PE75	Peroxisome biogenesis factor 1	PEX1	1283	1283;961;632	4358.3	73926	28182	5200.1	72733	24816		23369	11183	20056	45836	26415	21195		927.1	54233	7962.3	939.11	21757	6244		63759	6613.4	77597	9328.8	8576.4	69793
O60216;B3KUT8;E5RIN7;E5RFV8;E5RJK5;E5RJW1;E5RFZ5;E5RI01;E5RG18;Q9H4I0;Q9H4I0-2	O60216;B3KUT8	Double-strand-break repair protein rad21 homolog	RAD21	631	631;181;228;225;124;120;176;135;69;556;521	623140	423150	272980	531860	425820	299710		263970	263170	193330	242060	278570	180660		263350	350010	372020	285870	323530	341270		688520	658600	640610	939350	743960	644440
O60220	O60220	Mitochondrial import inner membrane translocase subunit Tim8 A	TIMM8A	97	97	2098900	3153000	1665100	1480600	3165000	1525300		527380	781230	727380	1099000	1014500	586880		3405600	2071200	1999100	3716800	2491800	1709600		2235700	1843400	3312300	2298500	1712300	3402200
O60231;B0V0F8;Q5SQH5;Q5JP46;B0V0F7;A2AB15;F8VPA4	O60231;B0V0F8;Q5SQH5;Q5JP46	Putative pre-mRNA-splicing factor ATP-dependent RNA helicase DHX16	DHX16	1041	1041;669;560;560;188;295;147	425430	701320	335980	492030	662700	347910		250120	382520	264180	368650	382790	257430		658590	629040	528810	496540	601260	548600		1050700	834770	852750	1173300	859470	925480
O60232;H0YEB6;G3V1B8;H0YEK1;E9PK41;E9PN57	O60232;H0YEB6;G3V1B8	Sjoegren syndrome/scleroderma autoantigen 1	SSSCA1	199	199;193;162;107;81;60	1548200	1544900	1118300	1476500	1625100	1120400		559340	910390	505850	935180	953560	412670		1078500	1449200	1341600	1100600	1593800	1270100		2741700	2752400	2825900	3130900	2900600	2821000
O60234	O60234	Glia maturation factor gamma	GMFG	142	142	4027500	6014300	2609200	4266900	5814900	2925300		2066200	3493400	2110800	2863500	3309600	2010200		6755500	5147100	2702000	6566300	5026600	2554400		7421500	8163700	6508800	8287900	8334900	6615900
O60256;E7EMY2;B4E329;B7ZKZ1;E7EPA1;C9K0K7;C9JJS3;C9JDU5;C9JDH0	O60256;E7EMY2;B4E329;B7ZKZ1;E7EPA1;C9K0K7	Phosphoribosyl pyrophosphate synthase-associated protein 2	PRPSAP2	369	369;329;283;320;268;244;194;176;140	1065900	898470	643510	788580	865230	727530		351930	548300	396260	537880	494160	433320		928680	825640	903990	983600	770630	957510		1337800	1391300	1236100	1392200	1518500	1405400
O60264;F5GZI1;P28370;P28370-2;E9PCY3;F6TQG2	O60264;F5GZI1	SWI/SNF-related matrix-associated actin-dependent regulator of chromatin subfamily A member 5	SMARCA5	1052	1052;995;1054;1042;1033;1005	1620900	2020600	1154900	4880400	2058800	1078800		659400	1005500	2306600	1884800	1033100	767390		2597000	1414900	1404300	2540800	1438300	1248800		2871700	2223100	2745400	3266800	2157100	2443600
O60271-4;O60271;O60271-2;O60271-9;O60271-5;O60271-3;F5H7U6;F5H7H7;H0YBE9;D6RHI8	O60271-4;O60271;O60271-2;O60271-9;O60271-5;O60271-3;F5H7U6	C-Jun-amino-terminal kinase-interacting protein 4	SPAG9	1307	1307;1321;1311;1177;931;945;919;274;174;156	13515	229440	153510	14128	232400	169360		91067	170180	170250	153280	191370	177030		735180	311950	226060	848960	307190	201340		599060	671040	794760	678000	708780	701150
O60287	O60287	Nucleolar pre-ribosomal-associated protein 1	URB1	2271	2271	26953	46855	36913	31452	41955	38194		25578	34779	28357	42106	28778	30179		80407	83179	62694	119340	85780	56657		138750	149800	83721	157990	132120	88535
O60306;H0YH15;H0YLN9	O60306	Intron-binding protein aquarius	AQR	1485	1485;646;180	186510	452610	275170	161130	580840	258770		133500	212550	206390	182420	236210	146750		264050	250710	308260	296150	252100	219090		467120	560450	412950	456980	819750	379820
O60343;O60343-3;O60343-2;O60343-5;O60343-4;Q86TI0;E9PGH8;C9JIE2	O60343;O60343-3;O60343-2	TBC1 domain family member 4	TBC1D4	1298	1298;1290;1235;515;462;1168;1159;599	33572	135690	88509	25790	125260	90624		68392	110930	45969	93555	90394	45310		245190	158100	69139	176730	159050	69735		206230	215940	196460	253270	238700	220020
O60427;H0YGA0;A8K0I7;F5GWE3;F5H852;F5H8G5	O60427	Fatty acid desaturase 1	FADS1	444	444;376;360;165;164;124	0	0	6155.4	0	0	4475.1		7600.5	0	12574	7904.3	0	5769.1		201610	129230	115110	157270	134840	96919		243590	100990	139860	232150	113660	155320
O60488;O60488-2;H0Y9A0;D6RF95;D6RD96	O60488;O60488-2	Long-chain-fatty-acid--CoA ligase 4	ACSL4	711	711;670;156;154;145	108530	429420	237350	109200	412860	225590		166970	204830	157420	205980	168820	137010		75772	365990	260450	62747	331100	294440		531010	541010	625170	475610	514970	577450
O60493;O60493-4;O60493-2;O60493-3	O60493;O60493-4;O60493-2;O60493-3	Sorting nexin-3	SNX3	162	162;140;130;113	1865500	2137000	1526100	1543300	1819700	1397300		967030	1739600	888460	1196500	1483800	959520		2675000	2099900	1600800	2278300	1951700	1381100		3846200	4119300	3161100	4234800	3644500	3826400
O60496;G3V1Q1;E5RJ11;G3V114	O60496;G3V1Q1;E5RJ11;G3V114	Docking protein 2	DOK2	412	412;258;233;123	0	0	0	0	0	0		0	22820	25108	0	18858	27409		0	422520	286470	0	450640	356610		88880	478150	881800	209910	410310	993400
O60502;E9PGF9;O60502-2;O60502-3;B4DYV7	O60502;E9PGF9;O60502-2;O60502-3	Bifunctional protein NCOAT;Protein O-GlcNAcase;Histone acetyltransferase	MGEA5	916	916;863;849;677;151	58607	10747	16374	53916	14367	10394		3734	6318	10997	7407.6	6151.5	9713.3		20585	29397	25497	19421	34750	23406		78646	51717	143560	150490	67351	105490
O60506;O60506-2;O60506-3;O60506-4;O60506-5;F6UXX1	O60506;O60506-2;O60506-3;O60506-4;O60506-5	Heterogeneous nuclear ribonucleoprotein Q	SYNCRIP	623	623;588;562;527;410;185	12079000	10925000	6305100	12357000	11243000	6240900		3527600	5958600	4487400	5651900	6151300	4322200		14777000	9484700	8444000	15052000	9927500	8218900		16863000	14708000	15291000	18696000	14818000	14946000
O60508;Q5SRN1;H0Y7P6;Q5SRM9;B4DHE3	O60508;Q5SRN1	Pre-mRNA-processing factor 17	CDC40	579	579;539;125;70;164	66261	367290	141800	55966	322590	165110		66798	113690	89553	90006	113530	111190		207480	265880	186840	196090	232780	182660		418250	382230	358860	495940	350100	354250
O60524;O60524-3;O60524-5;O60524-4;G3V5V3;F5H639;O60524-2	O60524;O60524-3;O60524-5;O60524-4;G3V5V3;F5H639;O60524-2	Nuclear export mediator factor NEMF	NEMF	1076	1076;1055;1051;1034;999;782;276	0	9744.6	15115	0	9138.5	15763		8005.9	0	14507	14605	0	14256		63258	46591	42227	67528	43939	61021		124060	74579	97822	127290	77133	107100
O60547;E9PI88	O60547;E9PI88	GDP-mannose 4,6 dehydratase	GMDS	372	372;342	555110	503500	318880	452720	503120	320600		154550	265340	210340	253220	240100	168070		246970	533100	307770	355220	611700	288260		531570	397710	450120	509120	470680	365540
O60563;A9XU13;O60583;O60583-2;F2Z2C9;F8WDY7	O60563	Cyclin-T1	CCNT1	726	726;184;730;663;173;173	375540	357680	221360	401480	354640	222550		120800	187000	150960	184890	216910	145870		298910	316850	177860	287200	387670	170070		741090	572990	1853100	1640400	1464000	643010
O60566-3;O60566;C9JLW5;O60566-2;H0YKQ7	O60566-3;O60566;C9JLW5;O60566-2	Mitotic checkpoint serine/threonine-protein kinase BUB1 beta	BUB1B	1064	1064;1050;933;933;128	0	54222	29185	0	49063	31006		11779	36027	7755.3	23949	46265	8666.4		32847	51327	82766	37060	67392	47039		131360	174810	263420	188250	207190	251280
O60573;B8ZZ50;B8ZZJ9;B9A044;C9JEL3;B8ZZL3;B9A023;B4E1E4	O60573;B8ZZ50;B8ZZJ9;B9A044;C9JEL3	Eukaryotic translation initiation factor 4E type 2	EIF4E2	245	245;236;234;233;213;200;189;188	217370	751730	601250	218350	764800	648490		328420	452570	428080	521220	421860	418090		141760	595060	601760	151900	580500	629840		735900	792170	561040	809470	911350	625060
O60610;E9PEZ3;E7ET75;E9PEZ2;E9PHQ0;B9ZVX0;O60610-2;E7ERW8;E7EMV0;B4E2I7;F5H2N3;E5RJ79	O60610;E9PEZ3;E7ET75;E9PEZ2;E9PHQ0;B9ZVX0;O60610-2;E7ERW8;E7EMV0	Protein diaphanous homolog 1	DIAPH1	1272	1272;1269;1264;1263;1260;1248;1248;1215;863;201;284;112	4852100	3819100	2224700	3942500	3552800	2591900		1453500	2019600	1158600	2047300	1957400	1289100		3454300	2887700	2158800	3554600	2850700	2274400		4521700	5146300	4214000	4859700	5069200	4528500
O60613;A8MZD0;O60613-2	O60613	15 kDa selenoprotein	2015-09-01	162	162;141;121	125800	304450	147220	125260	222800	159520		84001	395920	289320	112540	491040	293300		107040	325000	90529	82155	316230	86520		195490	238610	260700	211990	227990	277770
O60645;Q6P2E8;O60645-2;D6RB59;H0Y995;D6RBR9	O60645;Q6P2E8;O60645-2;D6RB59	Exocyst complex component 3	EXOC3	756	756;745;641;462;473;69	31071	31644	53447	37636	39130	40153		37113	20221	30686	67173	25365	28694		79866	91727	109060	115020	99494	124040		154670	96349	150840	307340	99388	140710
O60664;O60664-3;O60664-2	O60664;O60664-3;O60664-2	Perilipin-3	PLIN3	434	434;433;251	2340500	1729700	1226900	2418600	1903300	1170400		679040	1140100	710570	1163800	1267700	637110		1886400	1606100	1266200	1909400	1901100	1336500		3207100	2381900	2730400	4037900	2580400	2447600
O60671;O60671-2;D6R9A1;O60671-3	O60671;O60671-2;D6R9A1;O60671-3	Cell cycle checkpoint protein RAD1	RAD1	282	282;246;84;68	0	4865.3	28582	0	7069.1	32349		16212	29322	4495.3	33575	31061	2998		0	0	0	0	0	0		7189.3	0	0	7484.6	0	0
O60678;F5GXU2;O60678-2	O60678;F5GXU2;O60678-2	Protein arginine N-methyltransferase 3	PRMT3	531	531;517;469	8112.6	999660	186120	16158	1005300	190280		162710	572310	286610	311670	560870	311270		1919900	762080	185640	1640000	698530	214070		650610	1753100	657260	1038500	1600300	783140
O60701;O60701-2;B4DN25	O60701;O60701-2;B4DN25	UDP-glucose 6-dehydrogenase	UGDH	494	494;427;397	0	15600	11163	0	11936	14364		6158.1	5143.4	10692	8263.1	5094.4	10142		8097.7	10887	43088	6882.4	10225	47400		4660.9	12623	13665	5903.3	11522	11643
O60711;B4DV71;E7EN00;E9PNX9	O60711;B4DV71;E7EN00	Leupaxin	LPXN	386	386;391;391;106	1976000	1795100	804560	1546100	1592700	1112500		553400	1013100	822190	655970	975270	870400		2196200	2074000	1326200	1740900	1864600	1531400		3085700	2773400	2809300	3202700	2733200	3200600
O60749;B4DEK4;D6RC15	O60749;B4DEK4	Sorting nexin-2	SNX2	519	519;402;266	1483500	1060400	890310	1598700	1042900	936430		418010	726910	515900	686500	697590	448900		1591100	1536800	1389000	1661600	1586000	1364000		3290200	2518800	3465900	3469900	2721900	3389400
O60763;O60763-2;F5H4X1;F5GYR8;F5GZ76;H0Y7C0;REV__Q5VZ89;REV__Q5VZ89-6;REV__Q5VZ89-5	O60763;O60763-2;F5H4X1;F5GYR8;F5GZ76	General vesicular transport factor p115	USO1	962	962;973;947;971;797;638;1673;1607;1387	2232000	2034900	1310300	2361300	2432500	1331800		847700	1313000	1053100	1426700	1472600	1054200		2793800	2645100	1940600	2710400	2572100	1747100		4319000	3031400	3764400	4702300	3206700	4212200
O60783	O60783	28S ribosomal protein S14, mitochondrial	MRPS14	128	128	564000	383870	210360	455210	363760	214930		367300	0	293840	578450	0	316250		0	0	0	0	0	0		0	0	0	0	0	0
O60809;Q5VTA0;Q5VWM1	O60809;Q5VTA0;Q5VWM1	PRAME family member 10;PRAME family member 17;PRAME family member 16	PRAMEF10;PRAMEF17;PRAMEF16	474	474;474;474	0	40513	2185	0	37572	2751.9		11847	0	0	25338	0	0		19628	0	0	25492	0	0		0	0	99104	0	0	65311
O60826;F5GXW9	O60826;F5GXW9	Coiled-coil domain-containing protein 22	CCDC22	627	627;580	170100	181290	158500	143700	201900	140430		65684	91394	116910	86338	73709	97316		104060	216420	158970	96878	176240	137160		166100	269710	298740	169350	222420	288850
O60830	O60830	Mitochondrial import inner membrane translocase subunit Tim17-B	TIMM17B	172	172	239980	0	0	174950	0	0		0	0	0	0	0	0		314250	269770	146300	222600	187850	168330		507420	460580	238160	562060	414150	270730
O60831;A6NM71;A6NP52	O60831;A6NM71;A6NP52	PRA1 family protein 2	PRAF2;WDR45	178	178;292;160	4219600	660590	381220	4689500	689790	407340		171580	347470	102640	292540	367340	87766		1184600	1176800	691220	1277100	1381800	682420		2496000	1285700	1862000	3027900	1659800	1839500
O60832;A8MUT5;O60832-2;C9IYT0	O60832;A8MUT5;O60832-2;C9IYT0	H/ACA ribonucleoprotein complex subunit 4	DKC1	514	514;514;420;259	1566400	2635000	1711500	1487800	2483200	1491600		960500	1310900	1271000	1554100	1231500	1127000		1725600	1361700	1272700	1615300	1364400	1219400		1813800	1908400	1995400	2168900	1963900	1969400
O60841	O60841	Eukaryotic translation initiation factor 5B	EIF5B	1220	1220	2672900	2633400	1775500	2684800	2876200	1842100		1195900	1689600	1152300	1909100	1687200	1150800		4619900	3225400	2475400	4438600	3243200	2457100		5855900	4937200	5126800	6682300	5129000	4955600
O60869;O60869-2	O60869;O60869-2	Endothelial differentiation-related factor 1	EDF1	148	148;139	0	858910	386400	0	725640	401110		103800	169140	115490	97865	210360	131510		0	162260	188090	0	180110	152480		209670	191380	337950	315460	210610	364750
O60870;B4DX32;F5GXB3	O60870;B4DX32	DNA/RNA-binding protein KIN17	KIN	393	393;374;288	15716	35248	16305	13709	32896	12279		7865.4	7573.2	14935	15709	9379.8	12239		15092	84814	35182	20370	65061	57143		21813	128340	71961	33796	154710	103520
O60880;O60880-4;O60880-5;O60880-2;O60880-6;A8MYF2;O60880-3	O60880;O60880-4	SH2 domain-containing protein 1A	SH2D1A	128	128;125;76;75;62;58;58	7740900	8518100	4213300	7775400	7619100	5025500		2632100	4544500	2867400	3763400	3759400	3257100		12132000	7545200	5272200	13409000	7355500	5427800		13837000	10895000	11264000	15476000	10696000	11789000
O60884	O60884	DnaJ homolog subfamily A member 2	DNAJA2	412	412	884410	1545300	585070	791690	1426500	747850		581440	951420	543250	811630	851700	648150		1187700	966520	454300	1036700	898970	499540		1296200	1721200	1703200	1381400	1555100	1897800
O60885;Q4G0X8;E7ESP5;O60885-2;Q15059;Q15059-2;B4DS09	O60885;Q4G0X8;E7ESP5;O60885-2	Bromodomain-containing protein 4	BRD4	1362	1362;794;722;722;726;556;405	17385	190630	84628	18034	180980	102460		64981	98969	63989	95503	109740	70436		88975	89050	75775	86779	83716	70537		175870	238190	232670	185880	196960	237960
O60888-2;O60888;O60888-3;C9IZG4;C9IZQ5	O60888-2;O60888;O60888-3;C9IZG4	Protein CutA	CUTA	198	198;179;156;135;155	6566400	7316900	5092500	7146000	7801300	5534900		3683300	4931100	3644200	6464300	5206800	4087300		8163100	7355400	5398200	8003900	7126100	5460300		13021000	15782000	12565000	14558000	16560000	13170000
O60921;B4DFI9	O60921;B4DFI9	Checkpoint protein HUS1	HUS1	280	280;259	5346.8	23189	6272.8	3040.9	31256	9218.8		2676.6	2597.1	9344.9	5739.6	3520.1	6783.5		0	0	0	0	0	0		0	0	0	0	0	0
O60925;E5RGS4;D6RGG5	O60925;E5RGS4	Prefoldin subunit 1	PFDN1	122	122;117;35	5987100	2260300	1184200	5215200	2293200	1283800		997370	1857900	870160	1274200	1694100	1024900		8207300	2012000	2914100	8624200	1990000	3182000		6575600	2985900	817650	7495200	2856900	834940
O60930;H0YFU0	O60930	Ribonuclease H1	RNASEH1	286	286;34	419000	564240	545410	409060	492570	364790		305660	250190	328580	484450	200640	290520		336890	431310	293370	341370	406170	254690		446330	623640	557660	451380	582590	449610
O60942;O60942-2;B4DIQ0;O60942-4;Q5TCW7;B4DSJ8;O60942-3	O60942;O60942-2;B4DIQ0;O60942-4;Q5TCW7;B4DSJ8;O60942-3	mRNA-capping enzyme;Polynucleotide 5-triphosphatase;mRNA guanylyltransferase	RNGTT	597	597;574;568;541;541;514;457	0	0	0	0	0	0		0	0	0	0	0	0		0	27347	34936	0	23556	25636		90670	53680	58006	93357	48869	50892
O75063	O75063	Glycosaminoglycan xylosylkinase	FAM20B	409	409	12889	0	17298	13685	0	14569		12777	0	22198	34992	0	24459		9594.8	28301	15535	15547	34155	16528		18299	30147	14226	28821	28532	17843
O75083;A8MVA9;O75083-3;B4DY05;D6RD66	O75083;A8MVA9;O75083-3;B4DY05	WD repeat-containing protein 1	WDR1	606	606;607;466;441;245	35869000	34422000	19229000	34369000	33979000	19933000		11972000	17318000	13110000	19118000	17459000	12626000		44961000	24934000	23485000	46228000	24881000	23514000		43030000	39698000	41326000	48478000	40765000	41845000
O75113	O75113	NEDD4-binding protein 1	N4BP1	896	896	0	11573	3173.7	0	16546	3769		13409	12905	9232.9	20403	9920.8	14311		0	19970	15317	0	23643	15989		6630.7	25125	55009	6975.9	31710	30644
O75116;E9PF63;D6REE7;F8W847;C9JFJ0	O75116;E9PF63;D6REE7	Rho-associated protein kinase 2	ROCK2	1388	1388;1145;446;746;203	0	12590	5288	0	9046.5	5147.2		3007.7	12762	11414	5321.4	12000	13055		2779.1	37916	12417	3322.3	36404	15058		122140	63268	52232	121310	52358	61269
O75131;E5RG68;H0YB26;E5RHZ0;E5RJ85;E5RG97;Q9UBL6;F5GXN1;Q9HCH3;Q96A23-2;Q86YQ8;Q9UBL6-2;O95741;Q96A23;Q8IYJ1;E7ENV7;Q96FN4;Q719H8;Q7Z6C8;Q86VY2;E5RFT7	O75131;E5RG68	Copine-3	CPNE3	537	537;234;262;153;139;135;633;612;593;575;564;558;557;557;553;552;548;446;301;233;79	519170	948540	540880	709340	860650	635720		380250	628000	404100	623340	506420	402420		1500300	1049100	878280	1483000	1113400	850960		1948700	1668900	1663600	2795400	1672000	1559700
O75146;H0YH66	O75146	Huntingtin-interacting protein 1-related protein	HIP1R	1068	1068;197	8704.3	30601	27036	10082	30654	40004		8133.4	8887.6	19950	14939	8716.6	25100		55454	20001	11007	55870	20595	11749		60306	46714	45724	72604	51414	62058
O75150;O75150-4;F8W8Z4;O75150-3;Q6ZN99;F6SYU7;B3KQV1	O75150;O75150-4;F8W8Z4;O75150-3	E3 ubiquitin-protein ligase BRE1B	RNF40	1001	1001;901;693;838;347;307;230	119060	282900	216680	117830	395960	197510		88216	167970	175900	123010	231850	163680		754010	675660	463100	799350	690730	497040		1362500	1092800	1146200	1566800	1014500	1131500
O75152;B4DLG2;E9PQ61;E9PBY7	O75152;B4DLG2;E9PQ61;E9PBY7	Zinc finger CCCH domain-containing protein 11A	ZC3H11A	810	810;756;652;515	454190	541040	265940	377680	575330	302280		262560	419220	292750	419700	452700	293630		875420	966280	726500	884200	1035100	834890		1623000	834870	1205600	2092700	805710	1257200
O75153;C9J6D7	O75153;C9J6D7	Protein KIAA0664	KIAA0664	1309	1309;1310	136690	442430	266990	131830	400870	281580		163390	233550	168840	227330	194790	148750		600350	591920	467430	572890	587840	495080		1237200	910910	938020	1260400	822200	914630
O75165;F5GX04;H0Y8Q2;H0YA63	O75165	DnaJ homolog subfamily C member 13	DNAJC13	2243	2243;890;173;96	24512	68446	79657	22053	60230	53298		29649	32975	38318	50248	35155	29691		174420	112690	91210	176430	117970	87909		250970	164070	205650	272070	165360	190000
O75175;O75175-2;O75175-3;H0Y5X7;E9PGA1	O75175;O75175-2;O75175-3	CCR4-NOT transcription complex subunit 3	CNOT3	753	753;609;571;288;102	126690	150980	87116	174280	143570	88267		116680	87011	67610	191010	86661	52897		812950	365280	233840	990000	337330	256300		813170	556820	508670	913400	531130	478200
O75179;O75179-2;E7EUV3;H0YM23;G5E964;E7EWI7;O75179-4;O75179-3;C9JRC1;H0YLQ3;B5MEE3;H0YMS3;O75179-5;B3KU50	O75179;O75179-2;E7EUV3;H0YM23;G5E964;E7EWI7;O75179-4;O75179-3;C9JRC1;H0YLQ3;B5MEE3	Ankyrin repeat domain-containing protein 17	ANKRD17	2603	2603;2602;2490;2487;2352;2010;2010;1187;1186;862;1181;828;751;820	17301	154040	114290	17193	143820	121830		76525	90401	60404	108980	94760	64417		171360	231920	156800	188960	234560	169900		417120	313280	410230	450140	275330	448010
O75190-2;O75190;O75190-3;B4DVN1;C9J2C4;E9PH18;C9J2P2;F8WCZ4;C9JDX6;C9JDR7;C9JB42;Q8WWF6;C9JN01	O75190-2;O75190;O75190-3;B4DVN1;C9J2C4;E9PH18;C9J2P2;F8WCZ4;C9JDX6;C9JDR7;C9JB42	DnaJ homolog subfamily B member 6	DNAJB6	241	241;326;325;268;228;211;146;129;125;98;66;145;45	303390	145100	135270	340920	200400	122930		52036	0	26324	116000	0	37535		954990	578810	0	437620	347810	0		1426900	933640	0	746640	299020	0
O75208;O75208-2	O75208;O75208-2	Ubiquinone biosynthesis protein COQ9, mitochondrial	COQ9	318	318;135	331750	151190	95194	344680	153940	75772		65182	63835	37446	91555	50605	27689		438130	362270	314940	572220	369980	334570		924400	535780	682050	959340	523020	634500
O75223;B8ZZK2;B8ZZR8;E7EU55;O75223-2;B8ZZN4	O75223;B8ZZK2	Gamma-glutamylcyclotransferase	GGCT	188	188;166;166;127;114;94	216020	1795300	663220	223240	1012300	800640		517250	1140800	402930	802960	587280	516160		2292100	1359700	1196600	2608300	1194800	1311500		3491100	2827200	3162400	4020400	2497700	3267700
O75251;F5GXJ1;C9JKS5;B3KRI2;F5H5N1;Q6ZS38;F5GX93;F5H350;F5H273	O75251;F5GXJ1;C9JKS5;B3KRI2;F5H5N1	NADH dehydrogenase [ubiquinone] iron-sulfur protein 7, mitochondrial	NDUFS7	213	213;236;214;206;182;294;125;101;99	780360	340830	479500	839650	338540	414600		99930	136980	225960	188600	158820	189870		813440	348120	388150	495920	430470	352140		678130	583840	575450	854530	584890	542530
O75306;B7Z9L2;F5H5P7	O75306	NADH dehydrogenase [ubiquinone] iron-sulfur protein 2, mitochondrial	NDUFS2	463	463;231;53	680490	961640	632310	600000	1036600	675160		357380	569990	520900	546570	520710	528990		552630	925120	753560	559670	893220	740190		1457500	1496000	1705300	1520900	1427900	1706900
O75312;F8WBC5	O75312	Zinc finger protein ZPR1	ZNF259	459	459;49	571770	560600	334520	491920	519320	422420		233100	463900	247280	368610	429340	251960		667170	908620	806880	616690	909040	914810		2245900	2354600	2030000	2629600	2368300	2404500
O75319	O75319	RNA/RNP complex-1-interacting phosphatase	DUSP11	330	330	14289	80525	10190	7569.6	33838	7117		13364	30881	15836	14206	31734	11770		38144	30403	15258	28067	23435	11469		19493	18453	23344	20135	20205	30530
O75323;C9K068;C9J7B1;C9IYJ3;F8WBI5	O75323;C9K068;C9J7B1	Protein NipSnap homolog 2	GBAS	286	286;81;65;247;145	565660	604510	372190	537800	527430	409050		184150	280790	266130	278510	278420	319960		169170	299360	218280	161890	263270	240520		905580	915740	614890	943310	707140	590700
O75340;Q2YDC2;H0Y9N1;H0Y9X3;E7EPW6;E7ESR3;Q86W51;D6RA21	O75340;Q2YDC2	Programmed cell death protein 6	PDCD6	191	191;189;135;104;73;69;55;39	3621000	3320800	1273100	3671300	3197800	1597200		1412200	2271500	2019000	2175300	2130600	2191200		2401500	4139300	3305700	2471900	4244200	3337200		6018100	7166900	4893100	6767100	7280700	4967500
O75348;C9JRT2;O95670;F2Z307;Q5HYU8;C9JYK3	O75348	V-type proton ATPase subunit G 1	ATP6V1G1	118	118;133;118;99;78;63	2490500	4125600	2130200	2218500	3095300	2163700		1298300	1938700	1265300	1934400	1923100	1332600		1682900	680470	1482500	1650900	808940	1294600		2737700	2910500	4028900	3080100	2966800	4236400
O75351;Q6PIW4;Q6PIW4-2	O75351	Vacuolar protein sorting-associated protein 4B	VPS4B	444	444;674;563	578290	1013400	568890	607900	1106300	608530		394410	586090	408040	594220	486550	388140		678930	827170	677080	598750	812450	703670		1309600	1565600	1438800	1477600	1557600	1413300
O75362;O15090;Q92618;C9JFV6	O75362	Zinc finger protein 217	ZNF217	1048	1048;1300;1163;1162	3093.1	9790.3	7106	2634.7	5952.2	6893.3		0	8467.1	0	0	8193.5	0		5681.9	11721	4108.4	25996	15740	3783.1		13056	19131	18013	18035	22906	11076
O75367;O75367-3;O75367-2;B4DJC3;D6RCF2;Q9P0M6;Q5SQT3	O75367;O75367-3;O75367-2;B4DJC3	Core histone macro-H2A.1;Histone H2A	H2AFY	372	372;371;369;200;165;372;243	12927000	13201000	7426800	13608000	13581000	7666300		4423900	7018500	5224100	6707700	7229100	5224200		20381000	11063000	8787500	19961000	11582000	9227100		24401000	17799000	18062000	25727000	17250000	17146000
O75368	O75368	SH3 domain-binding glutamic acid-rich-like protein	SH3BGRL	114	114	4665300	4621800	3709400	4650400	4248200	3657400		1693400	2889000	2010800	2497900	2929000	1884200		5417500	5106100	5794300	4619000	5601600	5722200		8203600	6833800	7537300	10205000	7177700	6765700
O75381;O75381-2;F5H4J2	O75381;O75381-2;F5H4J2	Peroxisomal membrane protein PEX14	PEX14	377	377;334;313	102570	111490	75422	137530	89716	91471		43825	81759	29717	56823	55488	44119		0	168490	164290	0	168170	163010		318910	161490	148280	398200	163560	178530
O75388	O75388	Probable G-protein coupled receptor 32	GPR32	356	356	0	224350	81506	0	152180	97060		70071	97333	22705	59729	73809	28968		0	0	0	0	0	0		0	0	0	0	0	0
O75390;B4DJV2;H0YH82;F8W4S1;F8VPA1;H0YIC4;F8W1S4;F8VPF9;F8VRI6;F8VX68;F8VRP1;F8VTT8;F8VWQ5;F8VX07;F8VZK9;F8VR34;F8VU34;F8VVF6;F8W642;F8W0J2	O75390;B4DJV2	Citrate synthase, mitochondrial;Citrate synthase	CS	466	466;453;190;178;144;123;157;141;140;120;118;149;132;114;81;146;142;139;66;75	7197600	7002300	3445200	7084200	6322600	4137800		2114200	3607300	5644200	3458700	6433300	3370500		8050500	6339500	4724500	6928200	6234000	5080700		12162000	9446000	8616600	12699000	8899700	9293900
O75391	O75391	Sperm-associated antigen 7	SPAG7	227	227	72816	198250	122500	74786	196710	149720		139800	258860	136890	226810	236730	148260		312390	908330	445870	357410	908110	495680		1405700	1554400	1335600	1517000	1389400	1228900
O75396	O75396	Vesicle-trafficking protein SEC22b	SEC22B	215	215	3417100	2148100	1497800	3956700	2240700	1663800		1079900	1269100	991950	1816400	1382900	961930		4693300	5004500	2224500	5771300	3268600	3562000		9190800	6129400	4536600	7757200	4503400	6837700
O75400;O75400-2;E9PHJ7;F8W9L2;O75400-3;F5H578;H0YG38	O75400;O75400-2;E9PHJ7;F8W9L2;O75400-3	Pre-mRNA-processing factor 40 homolog A	PRPF40A	957	957;930;826;939;939;448;346	991830	997750	772690	1043200	1089100	750240		393160	620890	511930	716800	710100	508710		1285800	1142100	955380	1580600	1181300	916310		2048600	2279300	2031700	2630600	2406200	1849500
O75410-2;O75410;G8JLK4;O75410-7;O75410-3;E7ET87;E7EVI4;H0YAY0;O75410-6;E5RFM9;H0YBT8;O75410-4;O75410-5;B4E3H6;E7ES82;O75410-8;E5RJU4;E5RJG6	O75410-2;O75410;G8JLK4;O75410-7;O75410-3;E7ET87;E7EVI4;H0YAY0;O75410-6	Transforming acidic coiled-coil-containing protein 1	TACC1	817	817;805;792;731;610;609;581;562;395;557;454;379;367;242;476;154;138;129	0	46023	12582	0	31935	12130		17200	25870	12729	16976	22541	15030		47250	27664	43424	39527	18082	38905		28205	56689	177210	31573	40103	155690
O75420;A2VDH9	O75420;A2VDH9	PERQ amino acid-rich with GYF domain-containing protein 1	GIGYF1	1035	1035;754	0	0	0	0	0	0		0	0	0	0	0	0		0	2661.7	0	0	2831	0		0	0	0	0	0	0
O75427	O75427	Leucine-rich repeat and calponin homology domain-containing protein 4	LRCH4	683	683	0	19753	0	0	5623.4	0		0	0	3923.1	0	0	6008.7		8279.2	8442	10932	8725.2	7551.7	5114.1		11589	17403	13876	13951	22073	13454
O75431;C9JAZ1;Q8IZ68;C9JNK6;F8WE26	O75431;C9JAZ1;Q8IZ68;C9JNK6	Metaxin-2	MTX2	263	263;229;253;207;45	164910	1196200	599720	164940	1084700	642120		435310	690880	381560	634200	532780	378730		667630	1051200	746960	686310	959150	791740		1332800	1645000	1262200	1347400	1574500	1396700
O75436;F5H4L7;G3V1N8;A8MZ56	O75436;F5H4L7;G3V1N8;A8MZ56	Vacuolar protein sorting-associated protein 26A	VPS26A	327	327;310;216;251	1073200	786380	452350	993370	2378900	541020		304690	403880	1068000	1017000	420030	340950		892330	991910	1347200	824730	1077200	1022200		1662300	1474300	1270200	2081500	1735500	1378900
O75438-2;O75438	O75438-2;O75438	NADH dehydrogenase [ubiquinone] 1 beta subcomplex subunit 1	NDUFB1	105	105;58	761920	1279900	381610	804110	576200	765510		500540	320950	312510	441250	369750	258810		1474400	961740	758420	1551900	1075400	910760		2607300	1344900	1560900	2977100	1639000	1449800
O75439;G3V0E4;B3KQ85;E7ERZ4;F8WAZ6;F8WBE1;F8WEA6	O75439;G3V0E4;B3KQ85;E7ERZ4	Mitochondrial-processing peptidase subunit beta	PMPCB	489	489;490;339;403;202;122;119	2190800	3071600	1370800	2455100	2863100	1366500		1037000	1807600	1237100	1512500	1726700	1293200		5139800	2831000	2232600	3940300	2862000	2356400		5994300	3801400	3037200	5506200	3209800	3415000
O75446	O75446	Histone deacetylase complex subunit SAP30	SAP30	220	220	0	319400	169880	0	326850	150700		74251	130300	165810	154890	126550	152650		27699	6035	3275.5	51357	4494.9	2834.5		84813	41403	45878	117300	100270	54657
O75449;O75449-2;B7ZBC8;B7ZBC9	O75449;O75449-2;B7ZBC8;B7ZBC9	Katanin p60 ATPase-containing subunit A1	KATNA1	491	491;311;280;211	17528	0	4769.3	19788	0	4959.2		3122.6	0	3394.8	5074.8	0	2157.1		1113100	358080	466590	1156000	386940	492610		0	1230300	1240600	0	1300700	1415500
O75475;O75475-2;Q9Y3E1	O75475;O75475-2	PC4 and SFRS1-interacting protein	PSIP1	530	530;333;203	621220	1058500	987450	672920	1034700	884650		291710	599810	693830	484810	623290	563440		1677500	1250100	887080	1562600	1327600	849750		2303400	1740700	2065000	2517300	1786700	1748200
O75477;B0QZ43;O94905-3;O94905-2	O75477;B0QZ43	Erlin-1	ERLIN1	346	346;275;206;152	737010	606570	397710	660670	602610	452780		299270	297470	236720	374650	283840	230290		259820	1137300	1031800	144750	1165600	831150		2084800	852800	974810	2203900	928650	1191700
O75489;E9PS48;B4DFM8;G3V194;E9PKL8	O75489	NADH dehydrogenase [ubiquinone] iron-sulfur protein 3, mitochondrial	NDUFS3	264	264;161;132;121;78	1476900	1602800	1023200	1249900	1314100	1004200		734140	1138800	704970	1085300	986340	740000		2016400	1576500	1176100	1917900	1400200	1457900		2370000	2289100	1848200	2517900	1957700	1980200
O75503;B4E1V6	O75503;B4E1V6	Ceroid-lipofuscinosis neuronal protein 5	CLN5	358	358;273	0	0	0	0	0	0		0	0	0	0	0	0		3923.2	3601.6	16196	3790.2	3767.9	14118		0	0	20440	0	0	17862
O75506	O75506	Heat shock factor-binding protein 1	HSBP1	76	76	1621200	1172600	1604800	1603900	972040	1443000		958360	1253600	513710	1276200	1143100	694870		7157700	3584900	2023500	6185800	3214400	2254100		6199000	5794900	5471200	7261700	5566800	6374500
O75521;O75521-2;F1LLU7;C9JB63;F8WAW4;C9J000;F8W6J1	O75521;O75521-2;F1LLU7	Enoyl-CoA delta isomerase 2, mitochondrial	ECI2	394	394;359;197;220;140;227;152	1364100	3111700	1554800	1239700	2415800	1349200		738230	1313600	1116200	1163100	1393800	1034000		1815600	1823300	1586200	1737300	1895200	1632600		2731300	3074300	3311100	3005800	3358400	2988900
O75525;O75525-2;E5RJZ9;H0YAQ3;H0YAQ1;E5RG12	O75525;O75525-2	KH domain-containing, RNA-binding, signal transduction-associated protein 3	KHDRBS3	346	346;271;265;196;195;161	0	762580	570590	0	627110	682290		267250	409260	243370	392290	427770	242250		1295200	1050500	609520	1280600	1068800	619900		1710000	1224600	1303000	1831900	1201900	1390500
O75530-2;O75530;O75530-3;E9PJK2;E9PL02;H0YEL4;E9PMU3;F5GY72;E9PR98	O75530-2;O75530;O75530-3;E9PJK2;E9PL02;H0YEL4	Polycomb protein EED	EED	466	466;441;400;361;190;115;106;156;105	136610	192580	129440	142520	210630	133330		82820	106930	155170	136550	111280	130460		157060	373680	333290	152110	445450	287130		327400	345150	283360	460130	336790	313590
O75531	O75531	Barrier-to-autointegration factor	BANF1	89	89	24147000	32908000	20224000	23366000	31419000	20871000		12214000	18063000	13047000	20369000	19280000	12225000		25087000	28967000	23115000	30791000	30548000	21877000		41960000	39151000	46845000	48312000	48574000	46205000
O75533;B4DGZ4;E9PCH3	O75533	Splicing factor 3B subunit 1	SF3B1	1304	1304;154;144	4254400	5803300	2989300	5173000	6190600	3584000		1974900	2888000	2146600	3186300	2583000	2158100		7429700	4531500	4104500	7648200	5156100	3896600		10878000	9012700	8388400	10056000	7672200	7759200
O75569;O75569-2;O75569-3;G5E9Q4;B4DJC7;C9JMM3;F8WEG8	O75569;O75569-2;O75569-3;G5E9Q4	Interferon-inducible double stranded RNA-dependent protein kinase activator A	PRKRA	313	313;302;288;105;200;109;95	1550100	1575100	1191500	1426900	1415500	1171400		700790	1167800	788610	1030900	1001700	704560		982760	1416100	1096500	1068100	1488600	1067200		2023600	2012200	2553200	2105200	1915800	2060300
O75592;O75592-2	O75592;O75592-2	Probable E3 ubiquitin-protein ligase MYCBP2	MYCBP2	4640	4640;4637	1013.9	5133.4	5684.4	858.06	5075.1	5855.6		1981.5	7370.5	4276.8	3499.3	5719.4	3149.7		17310	14640	10840	11268	14859	9626.3		32829	17929	19836	29395	12991	19040
O75607	O75607	Nucleoplasmin-3	NPM3	178	178	8011000	12925000	7273400	8195500	10459000	7318100		4160000	6851200	4897800	6729100	7239100	4385300		15996000	8512800	8099400	14356000	9195200	7300700		12573000	12909000	14393000	12712000	13811000	14397000
O75608;O75608-2;E5RGR0;E5RJA0;B4DP64;E5RH74;E5RJ48;E5RK58	O75608;O75608-2;E5RGR0;E5RJA0;B4DP64	Acyl-protein thioesterase 1	LYPLA1	230	230;214;197;139;196;121;90;76	585010	1501000	487650	487440	1480700	454320		174480	539410	412560	295930	672560	288710		965280	1185600	1128400	744430	1046100	1246800		2031600	2081100	1693100	2069900	2392200	1587300
O75616;O75616-2	O75616;O75616-2	GTPase Era, mitochondrial	ERAL1	437	437;276	24719	74167	41173	12703	33087	24915		23192	16936	38312	31498	11559	27611		7416.9	21577	46679	5441.2	22300	36343		47356	73979	64666	46620	56543	33936
O75643;F5H447;F5H4C1;B4E0P5;C9JAQ9;O75643-2;A2RRQ7	O75643	U5 small nuclear ribonucleoprotein 200 kDa helicase	SNRNP200	2136	2136;774;719;595;625;625;595	1735600	2364700	1514500	1813300	2384500	1549800		922150	1472200	1169000	1423000	1381400	1197600		2498700	1830400	1677600	2451800	1865200	2353700		3623400	4363800	3179200	3801000	3542400	3238800
O75648;O75648-2;O75648-4;O75648-3;O75648-5;B4DZN5;Q2PPL5	O75648;O75648-2;O75648-4;O75648-3	Mitochondrial tRNA-specific 2-thiouridylase 1	TRMU	421	421;376;267;222;166;131;99	0	8135.4	3595.9	0	8597.7	4550.7		1821.9	3523.4	3492.4	2397.9	1978.6	3565.1		0	9189.8	3565.1	0	7813.9	4232.5		5529.9	33314	10480	4207.1	39717	5967.9
O75663;O75663-2	O75663;O75663-2	TIP41-like protein	TIPRL	272	272;178	2194200	3546200	1865900	2022700	3498600	1856500		1128600	1697700	1479900	1875500	1520400	1476600		1884300	2993900	2289200	1927200	3013800	2265900		2892700	3432200	4151400	3624400	4080500	3629200
O75683	O75683	Surfeit locus protein 6	SURF6	361	361	538550	588630	428530	497410	615200	447800		217270	357920	257330	339850	381360	286670		381250	734610	450250	343650	589100	462660		1247400	835770	987810	1670300	798130	895560
O75688;O75688-2;Q4J6C1;C9JIR6;Q4J6C2;B8ZZF0	O75688;O75688-2;Q4J6C1;C9JIR6;Q4J6C2;B8ZZF0	Protein phosphatase 1B	PPM1B	479	479;387;380;378;327;303	0	44794	4905.4	0	24516	12836		17970	27467	10204	19030	7445.8	16432		19938	0	17416	17078	0	20377		31453	0	4810.9	44044	0	8269.1
O75691	O75691	Small subunit processome component 20 homolog	UTP20	2785	2785	14271	92949	51772	15099	92850	55141		39903	48989	35348	53396	39784	28154		63921	75632	76668	60381	68333	73992		99795	107770	135990	106530	95220	134740
O75694;E9PF10;B4DLT2;O75694-2;D6RA13	O75694;E9PF10;B4DLT2;O75694-2	Nuclear pore complex protein Nup155	NUP155	1391	1391;1327;1353;1332;54	845620	921930	736650	833550	901960	608490		339610	551830	470300	541830	574340	364420		959050	792660	864760	736880	811160	814650		1664200	1361200	1457600	1689000	1231100	1527800
O75695	O75695	Protein XRP2	RP2	350	350	0	0	11415	0	0	14282		0	0	0	0	0	0		0	28976	45318	0	40124	52956		63973	77815	0	67553	68417	0
O75717;F6W0U7;F8W7P7;C9JYB3;C9JW18	O75717;F6W0U7;F8W7P7	WD repeat and HMG-box DNA-binding protein 1	WDHD1	1129	1129;1006;647;168;143	407730	325480	210820	368420	344070	219480		121860	184740	164000	193500	199660	143600		272720	268520	255020	313010	287400	246590		599850	485960	630290	731230	500990	571960
O75718;Q8NB01;C9JP16;B3KQR7;B3KUP0	O75718;Q8NB01;C9JP16;B3KQR7;B3KUP0	Cartilage-associated protein	CRTAP	401	401;388;358;262;262	7680.5	450070	218470	8492	425000	256550		230530	253250	278650	362540	241640	280260		111150	179960	95590	108390	162060	101890		308230	362470	222730	353190	382480	212570
O75746;B3KR64;Q546F9;Q9UJS0;F5GX33;B4DGK6;H0YFB2;F8W9J0	O75746;B3KR64	Calcium-binding mitochondrial carrier protein Aralar1	SLC25A12	678	678;571;676;675;567;210;175;87	7965.5	134450	122160	16905	176350	133560		82610	141480	103530	108100	117710	101600		151580	127990	117020	170690	161840	103810		262880	264850	269820	394420	215930	297530
O75787;B7Z9I3;B7Z413;B7Z1I9;H0Y750	O75787;B7Z9I3;B7Z413	Renin receptor	ATP6AP2	350	350;318;274;272;243	0	34211	19606	0	58784	13054		19095	15410	42343	39448	12154	32882		126710	98115	46000	98773	108470	40807		177420	187080	145700	229730	207970	143780
O75791;B7Z8F8;F5H1V3;B7Z8E3;B1AH86;F5H548;B7Z8I3	O75791;B7Z8F8;F5H1V3;B7Z8E3;B1AH86	GRB2-related adapter protein 2	GRAP2	330	330;304;278;258;97;264;217	331840	840300	308270	386200	746440	349180		188390	382040	328830	275400	333000	329280		987250	1063800	915260	1011300	943780	956870		1165900	950450	1435000	1248400	824180	1509400
O75792	O75792	Ribonuclease H2 subunit A	RNASEH2A	299	299	4344100	2962500	1476800	4580500	2970400	1432500		1065300	1919300	1351500	1659600	1792700	1375200		6092200	3346800	2400300	5253200	2852000	2605200		7016000	4754800	5511200	7405700	4402700	5444100
O75794	O75794	Cell division cycle protein 123 homolog	CDC123	336	336	49227	1242600	1023900	38977	1182300	1013700		571490	796040	725180	854610	801020	622010		1804900	1180200	1268900	1566700	1211800	1137300		2633000	1705300	2118600	2368700	1783300	2033800
O75817;C9JYM0	O75817;C9JYM0	Ribonuclease P protein subunit p20	POP7	140	140;137	0	591430	287030	0	428760	299520		279070	233650	171150	327680	200650	170050		50377	260170	356190	43067	236470	416290		365170	2397700	568140	449590	1365200	567120
O75818;O75818-2;F8WC38	O75818;O75818-2;F8WC38	Ribonuclease P protein subunit p40	RPP40	363	363;340;113	58977	369490	147060	58736	354790	168860		120110	178490	214300	182890	201370	215900		80146	228000	169960	77182	233600	162990		372490	341650	379430	421990	344430	419830
O75821	O75821	Eukaryotic translation initiation factor 3 subunit G	EIF3G	320	320	2501800	3332800	1968600	2660200	3187700	2104900		1326100	2145300	1164000	2026500	2023500	1281800		3419100	3587300	2861500	3458200	3447300	2805700		7151500	5120000	5973700	7853500	5898100	6219400
O75822;F5H425;B4DUI3;H0YGJ7;H0YLP3	O75822;F5H425;B4DUI3;H0YGJ7	Eukaryotic translation initiation factor 3 subunit J	EIF3J	258	258;209;204;106;117	3830800	3580400	2441000	4024500	3590000	2731000		1690800	2359500	1615100	2758500	2326400	1600100		8434500	5095600	4384400	8916500	5618800	4458500		10126000	7362700	8470300	12226000	7950400	8251900
O75832;B1AJY7;B1AJY5;Q8IZK9;B1AJY6	O75832;B1AJY7;B1AJY5	26S proteasome non-ATPase regulatory subunit 10	PSMD10	226	226;193;185;151;110	6997200	3887900	2667200	7298200	3810000	2978400		1784200	2428700	1034200	2941100	2669700	1121000		4005400	3051800	2380900	3543700	2978500	2332500		5394900	4844100	6792600	6898800	5304900	7555100
O75844	O75844	CAAX prenyl protease 1 homolog	ZMPSTE24	475	475	242630	339980	198870	1035700	388500	180150		130090	171350	104970	181180	225520	126460		91777	93389	110940	106370	104960	109000		239880	121850	214980	339470	120350	201360
O75874;C9J4N6;C9JLU6;C9JJE5	O75874	Isocitrate dehydrogenase [NADP] cytoplasmic	IDH1	414	414;157;74;62	1058500	1644700	1113500	1369500	1649400	1035500		683790	972620	873570	1140700	940260	738320		1812600	1305400	1185100	1880600	1323900	1372700		2449800	1848800	2352700	2790600	1836100	2470600
O75879;D6REA0;D6RDU9	O75879;D6REA0;D6RDU9	Glutamyl-tRNA(Gln) amidotransferase subunit B, mitochondrial	PET112	557	557;516;357	168870	33377	19045	64750	26032	16642		12695	12290	21027	20733	12460	12719		71470	38604	18477	76448	38282	13075		99335	85774	80469	72398	90717	86941
O75880;A8MY34	O75880;A8MY34	Protein SCO1 homolog, mitochondrial	SCO1	301	301;270	2327500	1996200	1301100	3180800	2300100	1220400		473750	665400	766710	983890	688540	706270		3478200	1617700	1259600	3408100	1814600	1223400		1915500	2260600	2750200	2899800	2547800	2596300
O75884;O75884-2;C9JHF3	O75884;O75884-2;C9JHF3	Putative hydrolase RBBP9	RBBP9	186	186;173;172	41649	152170	40957	34626	134490	39857		67417	74959	127460	92516	62671	104930		140060	194250	137250	128790	181200	134750		186140	249570	292190	201130	240990	265300
O75915;E9PER8;B4DWQ6;F8WF33;C9JQU6;F8WF90	O75915;E9PER8;B4DWQ6;F8WF33;C9JQU6;F8WF90	PRA1 family protein 3	ARL6IP5	188	188;166;136;93;88;59	1745300	2692100	986300	1604700	2479900	1303500		996610	1273100	709080	1684200	1121000	880090		4214600	2373000	2141200	4516900	2262300	2298800		4403100	3691000	3830300	5675000	4144800	4101200
O75928-3;F8W7X5;O75928;O75928-2;B4DGW0;B3KSY9;O75925	O75928-3;F8W7X5;O75928;O75928-2;B4DGW0	E3 SUMO-protein ligase PIAS2	PIAS2	405	405;621;621;572;282;653;651	23347	0	0	53461	0	0		0	13041	0	0	9696.3	0		207300	99971	364280	363270	515650	71825		205560	191330	848810	453960	788950	143320
O75934	O75934	Pre-mRNA-splicing factor SPF27	BCAS2	225	225	2979000	2779600	1879600	2746800	2632200	1850000		1399700	1763200	1209100	2179300	1718200	1281600		4468700	2290200	2105900	4282000	2153900	2096900		3619700	4069700	3971900	3995400	3790900	4290900
O75935;O75935-3;O75935-2;Q8NB28;F8W786	O75935;O75935-3;O75935-2;Q8NB28;F8W786	Dynactin subunit 3	DCTN3	186	186;158;176;172;161	756900	899570	275210	706170	888390	277530		233390	348650	185290	391460	336150	178970		675830	360640	509570	585950	383710	512400		789300	881960	998470	1089600	896840	995310
O75937	O75937	DnaJ homolog subfamily C member 8	DNAJC8	253	253	3351900	4881600	1802900	3316700	4324100	2161600		1568600	2757400	1820500	2122500	2871400	1760500		2936200	3294000	1430800	2853000	3013700	1552800		4193100	5043500	5223500	4904600	4641800	5531700
O75940	O75940	Survival of motor neuron-related-splicing factor 30	SMNDC1	238	238	1151200	1115400	922740	1415000	1129100	1012700		576080	855500	667420	938440	967940	729530		3532700	1245500	1437200	2785800	1090100	1629300		4359900	2750900	3414400	4688000	2738600	3700700
O75947;O75947-2;F5H608	O75947;O75947-2	ATP synthase subunit d, mitochondrial	ATP5H	161	161;137;102	17206000	13729000	7444100	16783000	12336000	8310800		3870600	6373500	2879000	5665600	6319100	3305400		13410000	10851000	8724100	13320000	10951000	9132900		22634000	19603000	16278000	22300000	17801000	17223000
O75955;B0V109;B4DVY7;F8VSI6;A2AB09;B0V111;B0S8A9;A2AB10;A2AB12;B0V2I8;A2AB11;A2AB13;B0V110;B0V112;B0V2J0;B0V113;B0V114;H0Y4S3;B0S8B0	O75955;B0V109;B4DVY7;F8VSI6;A2AB09;B0V111;B0S8A9	Flotillin-1	FLOT1	427	427;357;379;286;238;231;186;252;235;210;192;185;182;165;147;138;115;90;60	55368	841650	437190	54575	910680	487790		275570	348720	358210	442870	282490	354000		0	546510	512700	0	514340	499320		796030	881120	821170	846930	850130	776960
O75964;E9PN17	O75964;E9PN17	ATP synthase subunit g, mitochondrial	ATP5L	103	103;76	7760800	5068700	3086300	7668900	4754100	3248900		2002800	3738000	2209100	3180600	3574200	2318900		12894000	5955000	5074500	12440000	6145600	5263900		13332000	9040600	8969600	14823000	9658300	8987600
O75971;O75971-2	O75971;O75971-2	snRNA-activating protein complex subunit 5	SNAPC5	98	98;68	0	0	0	0	0	0		0	0	0	0	0	0		0	0	0	0	0	0		0	0	0	0	0	0
O75995;B4DKQ0	O75995;B4DKQ0	SAM and SH3 domain-containing protein 3	SASH3	380	380;398	3124600	3169000	1757800	2965800	3309300	1808800		1101400	1736100	1133900	1592800	1708300	1129000		6004000	2156400	1828100	5248200	2106300	1919700		4544000	4028800	4680800	5142100	3883800	4583800
O76003	O76003	Glutaredoxin-3	GLRX3	335	335	5865700	6528300	4834000	5879100	6388700	4092200		2240600	3380100	3361900	3417900	4243700	2648900		7002200	6054200	4889500	11642000	6235700	4670200		11143000	10204000	11842000	16743000	10572000	9931200
O76021;B4DJ58	O76021	Ribosomal L1 domain-containing protein 1	RSL1D1	490	490;270	10125000	10752000	6513900	10078000	11006000	6569400		3908200	5570500	4021000	6150100	5967300	3982500		12962000	6627700	7207500	12800000	7261100	5490700		13097000	11112000	11603000	15592000	11813000	11863000
O76031;Q9H072;H0YN08;H0YM48	O76031;Q9H072;H0YN08	ATP-dependent Clp protease ATP-binding subunit clpX-like, mitochondrial	CLPX;DKFZp586J151	633	633;533;385;268	557350	489510	288530	509990	459050	236880		144040	273800	227620	233900	292870	178330		395570	602380	496070	440920	554300	462050		810200	516630	732180	729970	478050	653640
O76071	O76071	Probable cytosolic iron-sulfur protein assembly protein CIAO1	CIAO1	339	339	1100300	1209100	467810	903070	925150	522890		464030	517390	297520	582550	449840	358040		707550	1081100	628790	669510	945780	595400		2439600	1626100	1708500	2119600	1788100	1680800
O76094;H0YH39;G5E9Z8;D6RDY6	O76094;H0YH39;G5E9Z8	Signal recognition particle 72 kDa protein	SRP72	671	671;625;610;306	2362400	5773100	1485100	2692000	6459700	1391700		1359200	1382300	2398700	2414800	1609900	2108100		2687100	1784400	1728200	3105400	2253100	1550200		3665000	2557000	2902000	5120300	3124100	2581600
O94763;O94763-3;F8W9T0;O94763-2	O94763;O94763-3;F8W9T0;O94763-2	Unconventional prefoldin RPB5 interactor 1	URI1	535	535;509;495;459	0	137260	154640	0	113020	158940		15870	130200	29766	32707	139530	28099		64172	111810	65004	51989	115940	68048		194680	280320	118750	181550	245220	129960
O94776;Q68DB1	O94776;Q68DB1	Metastasis-associated protein MTA2	MTA2;DKFZp686F2281	668	668;495	2439000	2541300	1407000	2111700	2279800	1618900		954060	1275800	903700	1308200	1216600	948780		4862500	3015800	1751300	4354200	2591700	1854700		5804100	4171800	4129700	5956300	3752300	4535000
O94804	O94804	Serine/threonine-protein kinase 10	STK10	968	968	0	0	0	0	0	0		0	0	0	0	0	0		26263	0	10957	29351	0	15427		34492	0	55562	34293	0	29531
O94819	O94819	Kelch repeat and BTB domain-containing protein 11	KBTBD11	623	623	0	0	14132	0	0	11996		0	10604	13437	0	14709	9632.3		0	19982	9745.5	0	29759	11646		24858	45134	46720	25444	28220	45855
O94826;B4DZ87	O94826;B4DZ87	Mitochondrial import receptor subunit TOM70	TOMM70A	608	608;501	1315800	1905300	1185500	1774700	2094100	1261400		745220	1064600	841450	1186100	1256000	857290		1599900	1171700	1773900	1513200	1328200	1413000		3044700	2395700	2479400	3924100	2676600	2534000
O94842;B4DPY8;F6TTN0;O15405;B4DRD0;O94900;Q96NM4-2;G3XAC7;Q96NM4;E1P5X0;B4DQV8;B4DYA1	O94842;B4DPY8;F6TTN0	TOX high mobility group box family member 4	TOX4	621	621;598;549;576;571;526;515;506;488;464;384;276	12091	300150	156100	15690	254100	157100		89011	150160	132570	117900	132010	145380		210850	276250	231630	119470	251200	273450		150340	98159	117330	144640	90563	140340
O94874;O94874-2;O94874-3	O94874;O94874-2;O94874-3	E3 UFM1-protein ligase 1	UFL1	794	794;729;509	343470	346960	272720	392820	368760	260840		111110	196150	223340	208730	219680	166440		205880	622180	601060	257720	669590	557720		1184400	835230	891340	1090500	1049700	797970
O94888;F5GYB1;C9JAT7;C9JD50	O94888;F5GYB1;C9JAT7	UBX domain-containing protein 7	UBXN7	489	489;341;327;76	0	286250	169860	0	239410	146170		120410	87590	80980	158840	118750	94547		246350	225490	231410	252050	229690	243020		386850	383470	532450	429620	340010	601380
O94903;H0YBB9;E5RG77;E5RFX7;H0YBG2;E5RFZ4;E5RH70	O94903;H0YBB9;E5RG77;E5RFX7;H0YBG2	Proline synthase co-transcribed bacterial homolog protein	PROSC	275	275;244;152;137;128;74;53	2151900	2285200	1241500	1653100	1663300	1706100		1436900	1701000	1041600	1463900	1143400	1671000		930050	1689200	1295900	874800	1525300	1420900		1575200	2145500	1735700	1392200	2066700	2236300
O94905;E5RHW4;E5RJ09	O94905;E5RHW4	Erlin-2	ERLIN2	339	339;338;197	69168	83691	59055	59694	84002	66607		26401	75873	32696	51404	65548	30315		0	152110	37305	0	154160	31792		41729	124340	102480	56101	71387	88627
O94906;O94906-2	O94906;O94906-2	Pre-mRNA-processing factor 6	PRPF6	941	941;901	934010	864950	535620	771830	682690	516920		329880	558550	413260	476260	536960	374290		1202200	690010	792640	993200	648650	790420		1594900	1246000	1284600	1848800	1296300	1270000
O94913;E9PQ01;E9PKN0;E9PNY7	O94913;E9PQ01;E9PKN0	Pre-mRNA cleavage complex 2 protein Pcf11	PCF11	1555	1555;999;784;198	23568	49823	21517	25545	46523	22977		17338	25137	12293	24346	19800	14314		35694	65473	45100	34426	60946	41268		77426	112810	89863	86811	103930	87203
O94919	O94919	Endonuclease domain-containing 1 protein	ENDOD1	500	500	15517	109550	71757	28208	130090	67827		88892	30954	35727	111180	32656	34791		63000	302500	155700	82924	227100	117440		96579	116120	171900	143880	140030	182960
O94925-3;O94925;O94925-2;B8ZZA8;B8ZZC5;B7Z509;C9JIJ6	O94925-3;O94925	Glutaminase kidney isoform, mitochondrial	GLS	598	598;669;169;169;103;174;164	2563200	2743600	1440100	2266700	2908700	1558600		965550	1628600	1153700	1683900	1865800	1295600		3596500	2465000	2097200	3218700	2643300	2277700		4645400	3952900	4291400	5229900	3841500	4507600
O94927;O94927-2	O94927	HAUS augmin-like complex subunit 5	HAUS5	633	633;290	0	0	1530.4	0	0	1475.5		787.49	5185.2	2423	816.42	6651.5	2278.5		67645	80139	20908	47423	77715	27881		67026	101440	302150	80286	79688	150690
O94973-2;O94973;C9J1S3;O94973-3;E7ESQ4;E9PJJ7;E9PBJ2;E9PR62;E7EVC3;H0YDE9;H0YEG0;E9PQP4;E9PNC4;E9PPY8	O94973-2;O94973;C9J1S3;O94973-3;E7ESQ4;E9PJJ7	AP-2 complex subunit alpha-2	AP2A2	940	940;939;656;656;679;676;467;378;353;185;185;90;125;138	165210	247400	396160	141850	257070	201190		100070	246220	122710	185350	277020	122230		360650	319370	236420	429000	372280	222010		388470	345040	556450	474830	387490	519270
O94992	O94992	Protein HEXIM1	HEXIM1	359	359	0	0	60387	0	0	51589		0	60564	0	0	53385	0		0	42389	75316	0	25522	69675		218880	229640	49220	236790	184710	60754
O95070;A6NGW1;C9JST7;E9PIZ0	O95070;A6NGW1;C9JST7;E9PIZ0	Protein YIF1A	YIF1A	293	293;241;199;160	0	8787.4	12224	0	9306.3	12623		0	0	11295	0	0	6758		0	14693	8906.5	0	19019	5858.6		29253	0	39795	34439	0	29006
O95071;E7EMW7	O95071;E7EMW7	E3 ubiquitin-protein ligase UBR5	UBR5	2799	2799;2792	10008	28950	24479	9742.2	25570	20695		13361	14860	18967	22825	13556	13643		26988	34412	27810	23547	35384	26235		46378	70544	72417	51526	58069	68263
O95104;C9JLZ0;C9J1W7;O95104-2;C9JD39	O95104;C9JLZ0;C9J1W7;O95104-2;C9JD39	Splicing factor, arginine/serine-rich 15	SCAF4	1147	1147;1132;1147;1125;1125	288230	458210	293330	275930	449280	320580		144650	259930	205400	249180	252260	242110		607570	515780	456450	566630	566480	462830		1181200	840490	822580	1343500	1020000	817280
O95139;Q5VYT2	O95139	NADH dehydrogenase [ubiquinone] 1 beta subcomplex subunit 6	NDUFB6	128	128;113	467830	1229200	819960	459260	1369800	898340		427730	517390	562870	673910	449420	540180		907390	598730	490830	797660	562400	580640		701830	1061200	843410	813120	1059500	889160
O95140;F5H6V5;A6NLD2;O95140-2;Q5JXC5	O95140;F5H6V5;A6NLD2;O95140-2	Mitofusin-2	MFN2	757	757;621;462;436;98	0	0	9236.4	0	0	8148.3		0	13084	0	0	16931	0		0	1738.7	30649	0	2075.9	21000		2286.4	4046	149270	2935	6192.3	146640
O95155;O95155-2;O95155-3	O95155;O95155-2;O95155-3	Ubiquitin conjugation factor E4 B	UBE4B	1302	1302;1173;1061	392.58	39293	37852	301.95	54986	27282		3028	28400	34295	2039.2	36271	25494		3027.2	85510	0	2293.7	98437	0		27508	39707	6207.9	53034	43698	6425.2
O95159;E9PNY1;E9PQ47;E9PQA5;E9PMQ3;E9PJ47;E9PJX1	O95159;E9PNY1;E9PQ47;E9PQA5	Zinc finger protein-like 1	ZFPL1	310	310;207;188;172;109;80;65	196900	125390	88022	200340	160360	100350		46578	60153	91291	80008	54989	63009		56285	238610	298120	60508	245170	265110		360760	439640	379240	381780	392490	419000
O95163;F5H2T0;H0YDF3	O95163;F5H2T0	Elongator complex protein 1	IKBKAP	1332	1332;983;346	298360	369690	234780	312300	312910	238400		114170	227750	153680	187580	215760	154620		440810	364130	305100	475910	346700	323150		738710	520150	673120	842090	497790	708620
O95166	O95166	Gamma-aminobutyric acid receptor-associated protein	GABARAP	117	117	3886500	4053200	1894100	3275900	4213500	2537000		1876600	2412600	1882500	2324000	2130000	1865900		4411900	2962700	2047100	4119200	2857100	2471900		3858100	4501200	3156600	4640800	4595600	3253000
O95167	O95167	NADH dehydrogenase [ubiquinone] 1 alpha subcomplex subunit 3	NDUFA3	84	84	2600300	1723800	773580	2352300	1358100	962520		522520	897690	119740	696900	669300	170780		3048200	1696000	831280	3385900	1781700	939790		2738900	4229000	2988100	2980000	4292100	3226500
O95168;B2RUY3;C9JXQ9;F2Z3P9	O95168;B2RUY3;C9JXQ9;F2Z3P9	NADH dehydrogenase [ubiquinone] 1 beta subcomplex subunit 4	NDUFB4	129	129;120;80;69	797830	1836100	1587000	468180	2327900	957310		3349300	726030	1357100	960730	1211800	806150		650650	1471700	2336700	2021200	3065800	1395000		1496000	2281600	2684500	3626300	5452300	1803000
O95169;Q5W145;Q5W143;E9PQ68;E9PME4	O95169;Q5W145;Q5W143;E9PQ68;E9PME4	NADH dehydrogenase [ubiquinone] 1 beta subcomplex subunit 8, mitochondrial	NDUFB8	186	186;155;172;159;107	98099	755460	373270	50836	692680	392510		274420	375490	290490	367020	287660	295690		738570	569550	433230	530940	544310	469900		1106500	1148500	917540	1221400	1104300	1022500
O95197-3;O95197;O95197-2;F5H774;O95197-4;O95197-5;B7Z4M0;B7Z4M1;F5H617;F5GWG7;F5H891	O95197-3;O95197;O95197-2;F5H774;O95197-4;O95197-5;B7Z4M0;B7Z4M1	Reticulon-3	RTN3	236	236;1032;1013;920;255;241;214;123;185;136;130	140920	767980	420390	172080	895110	229930		181090	209850	448420	570710	257650	308840		84963	225890	271180	117190	262990	236420		296020	719330	437120	368380	646030	369180
O95202;F8WBN9;O95202-3;O95202-2	O95202	LETM1 and EF-hand domain-containing protein 1, mitochondrial	LETM1	739	739;252;294;254	772120	804780	383190	747180	683720	470370		321550	455940	245180	417390	451240	269940		1617800	1188700	718470	1470800	1059900	813040		2019400	1130300	1730900	2019600	1033000	1948200
O95229;A6NH27;A6NNV6	O95229;A6NH27;A6NNV6	ZW10 interactor	ZWINT	277	277;157;230	45624	151720	163050	40093	161840	143900		80717	50660	53891	140760	50743	78844		6942.3	159360	237580	7494.6	166190	1284800		1065800	229730	370550	960830	221740	329960
O95232;F5H1W9;B4DJ96;D6RDI2;C9JL41;O95232-2;D6RHH0;E7EN55	O95232;F5H1W9;B4DJ96;D6RDI2	Luc7-like protein 3	LUC7L3	432	432;236;356;184;79;79;36;54	4035100	4473600	1212600	1368500	2131700	2250300		2688200	2988100	1202200	1627100	1556200	2364500		1947900	6643900	1677400	2171700	2290600	4874700		3266000	8502800	3996400	4219000	3793900	9753000
O95235;B4DL79;D6RBN1;D6R9E4;H0YAC9	O95235;B4DL79	Kinesin-like protein KIF20A	KIF20A	890	890;872;225;159;82	6667.3	32868	49043	4818.9	28505	50264		30269	42407	60619	62177	63578	67786		99848	58976	74110	84482	69207	50858		133870	58950	119170	267120	86620	178770
O95239;O95239-2;F5H4Q9;Q2VIQ3;Q6ZMV9;E7EUN7;Q6ZMV9-3;F6VGH2;E9PES4;F5H1C2;Q9Y496;H0Y718;E2QRG3;Q05CT3;E9PG57;Q5JRK0	O95239;O95239-2	Chromosome-associated kinesin KIF4A	KIF4A	1232	1232;1127;534;1234;814;797;797;758;726;726;699;689;653;409;165;161	0	18110	22331	0	19044	21413		11190	11828	15831	15989	12615	14596		3106.3	63165	48529	3579.4	64760	60869		222880	90469	198790	234840	98858	183470
O95249;E9PCW1;B4DQA8;G5E9T8;Q96QI9	O95249;E9PCW1;B4DQA8;G5E9T8;Q96QI9	Golgi SNAP receptor complex member 1	GOSR1	250	250;248;174;185;175	519450	145060	112360	670910	157980	151630		77322	95006	30758	116670	100940	33818		619120	293050	316650	608380	244840	307800		887670	422640	308860	1001300	405980	343470
O95251;G5E9K7;G3V125;E7EUP3;O95251-2;E7ER15;O95251-3	O95251;G5E9K7;G3V125;E7EUP3;O95251-2;E7ER15;O95251-3	Histone acetyltransferase KAT7	KAT7	611	611;581;455;425;501;472;442	111000	214970	158450	93073	205870	166010		80441	128360	115350	110440	111070	132340		155530	305670	275510	166530	274320	238010		747500	430770	441050	767330	400830	495470
O95260;O95260-2;H0Y5C2;F5GXE4;Q5SQQ1;B4E107;B4DK25	O95260;O95260-2;H0Y5C2;F5GXE4;Q5SQQ1;B4E107;B4DK25	Arginyl-tRNA--protein transferase 1	ATE1	518	518;518;515;511;222;422;403	0	46479	28682	0	55538	32897		14971	15058	19654	28843	18705	20683		0	0	30587	0	0	16569		59887	66755	155230	71522	55795	187840
O95292;O95292-2;E5RK64;A6NLV9	O95292;O95292-2;E5RK64	Vesicle-associated membrane protein-associated protein B/C	VAPB	243	243;99;71;147	210390	753520	368480	255120	759030	347840		280620	356610	117990	385880	351600	109160		1263800	884020	365790	1210500	927660	391570		1489900	1183900	867550	1776900	1231700	857920
O95295	O95295	SNARE-associated protein Snapin	SNAPIN	136	136	259560	134650	60694	209390	92605	94850		83773	154840	159240	144220	150560	145730		0	0	0	0	0	0		0	0	73873	0	0	68694
O95298;E9PRB2;E9PQ53;E9PM14	O95298;E9PRB2	NADH dehydrogenase [ubiquinone] 1 subunit C2	NDUFC2	119	119;96;114;107	327020	141600	424130	283210	114760	462440		342430	175890	175380	518370	202370	198040		377860	1134200	795740	347550	1620300	1523700		279660	343760	348960	232920	301260	409490
O95336	O95336	6-phosphogluconolactonase	PGLS	258	258	5672600	5800800	2932800	5271300	5393400	3103000		1810000	2974400	2175200	2750000	2886400	2315700		9553200	5645400	3733100	9540400	5525500	3969100		12991000	8144800	9028300	14517000	8141500	9048900
O95347;O95347-2;F5GZR0;Q5T821	O95347;O95347-2	Structural maintenance of chromosomes protein 2	SMC2	1197	1197;1099;371;145	1715200	2203400	1244400	1689300	2376900	1135600		723660	1225500	1024900	1143100	1268600	893750		2663600	2611400	2091600	3547100	2800300	1787700		3685100	3196400	3915600	5410900	3661200	3409800
O95352;C9JTK7;E9PB95;O95352-2	O95352;C9JTK7;E9PB95;O95352-2	Ubiquitin-like modifier-activating enzyme ATG7	ATG7	703	703;664;623;676	0	9583	19670	0	13947	23215		8801.2	13664	13082	14301	14976	12575		5293.9	12283	10651	4380.9	12776	12055		39680	11496	14880	47245	19338	14796
O95365	O95365	Zinc finger and BTB domain-containing protein 7A	ZBTB7A	584	584	37400	0	0	28922	0	0		0	0	16840	0	0	27803		0	0	0	0	0	0		0	0	0	0	0	0
O95372;E9PH41;Q5QPQ2;Q5QPQ3;Q5QPQ0;Q5QPQ1;Q5QPN9;E7EPS4;Q5QPN5	O95372;E9PH41;Q5QPQ2;Q5QPQ3;Q5QPQ0;Q5QPQ1;Q5QPN9;E7EPS4	Acyl-protein thioesterase 2	LYPLA2	231	231;208;182;180;164;162;137;134;91	997050	828230	550410	737450	691330	1309900		950940	1215500	253290	655300	728550	276220		1220400	602020	648920	1144000	712270	680390		1525100	2135900	1529700	1782700	1887800	1378700
O95373;E9PLB2;E9PLJ0	O95373	Importin-7	IPO7	1038	1038;131;64	789670	524710	375040	272120	546230	434260		236750	314470	242240	380110	284550	236860		793940	765110	590420	834690	722990	576160		1363100	1060700	2140700	1653700	1060900	1950800
O95376;H0Y3N1	O95376;H0Y3N1	E3 ubiquitin-protein ligase ARIH2	ARIH2	493	493;317	7453.3	64619	44273	7226.2	74641	45447		24320	30944	19809	47022	32160	20154		474370	236770	121440	490290	285780	90041		497090	382460	375700	556720	372710	290160
O95391;E5RK41;E5RGM7	O95391	Pre-mRNA-splicing factor SLU7	SLU7	586	586;143;124	0	309760	111970	0	287670	142810		90050	126480	139750	111760	120110	137410		110950	65311	58717	95679	57839	74345		52537	161500	73992	67744	158330	94603
O95400	O95400	CD2 antigen cytoplasmic tail-binding protein 2	CD2BP2	341	341	82294	361210	272750	78689	337980	309950		162090	311690	161710	293280	313980	150430		557280	547090	482340	623850	681650	479990		1183700	1404800	883130	1466200	1334400	753740
O95433;B4DUR9;H0YJG7;G3V438;H0YJU2;H0YJ63;G3V3W9;H0YJG6	O95433;B4DUR9;H0YJG7;G3V438	Activator of 90 kDa heat shock protein ATPase homolog 1	AHSA1	338	338;288;216;203;133;90;100;120	9800900	15025000	8391100	10483000	16485000	9812400		5923200	7611500	5823800	10126000	9154600	6731500		15369000	12318000	10267000	15258000	12554000	10568000		17566000	20630000	18216000	23082000	23418000	21434000
O95436;O95436-2	O95436;O95436-2	Sodium-dependent phosphate transport protein 2B	SLC34A2	690	690;689	0	12148	6632.7	0	11015	6991.9		18430	5183.4	7195.4	14417	8634.5	7641.4		43941	42125	29250	54265	31864	34394		65032	65072	54058	85179	53658	63859
O95453;B4DDG8;B4DWR4;B4DSB0;F5H1Z4	O95453;B4DDG8;B4DWR4;B4DSB0	Poly(A)-specific ribonuclease PARN	PARN	639	639;578;593;464;207	228340	300350	216950	169230	266150	219370		128640	209170	301580	188110	186400	132730		458660	363680	307920	394900	398590	303660		615960	482060	679110	683060	505910	636760
O95456;O95456-2;F8WBH7	O95456;O95456-2	Proteasome assembly chaperone 1	PSMG1	288	288;267;63	1812500	1979800	1108700	1693400	2079300	1171400		748850	1160800	888100	1101300	1110700	892280		2010500	1886100	1635100	1843200	1796800	1788500		2987600	2284300	2553500	3264100	2054100	2740900
O95466-2;O95466;F5H0J2	O95466-2;O95466;F5H0J2	Formin-like protein 1	FMNL1	1104	1104;1100;626	47622	110560	81840	38737	106930	86225		50542	59017	43388	74626	45145	38579		85721	99520	98667	93595	104930	101370		134130	194400	194150	156910	184210	209460
O95470;H0Y3V8	O95470	Sphingosine-1-phosphate lyase 1	SGPL1	568	568;135	196480	20855	32309	165400	19526	33036		63539	20570	10570	49899	29560	12883		30061	89542	92538	31399	92751	98661		248860	239750	106200	283080	208290	147000
O95475;O95343	O95475	Homeobox protein SIX6	SIX6	246	246;332	406030	272120	275330	400750	322220	268270		95033	98092	128500	123250	83761	112670		328540	377030	341910	364550	485330	274130		374680	277600	544440	691050	441250	348250
O95478;H0YAI9	O95478	Ribosome biogenesis protein NSA2 homolog	NSA2	260	260;98	1681000	1852600	821320	1375400	1829100	672380		562090	814020	900420	869620	821470	798920		1051700	1303200	520590	912200	2092800	861620		2369500	2089200	3018800	3649800	3474400	2022400
O95479	O95479	GDH/6PGL endoplasmic bifunctional protein;Glucose 1-dehydrogenase;6-phosphogluconolactonase	H6PD	791	791	18533	32067	44837	24521	43878	44692		23741	39976	34341	35134	45784	29028		99914	100150	81635	120900	94273	73820		175830	172500	225260	229370	190090	190410
O95486;O95486-2	O95486	Protein transport protein Sec24A	SEC24A	1093	1093;613	51888	96452	53465	56552	79378	59148		19574	36943	41102	26726	34351	44384		28831	33385	53945	31208	32877	52596		143660	129470	136480	143450	137540	122990
O95551-2;O95551;F5H3E4;O95551-3	O95551-2;O95551;F5H3E4;O95551-3	Tyrosyl-DNA phosphodiesterase 2	TDP2	392	392;362;284;284	0	79361	159000	0	76445	89932		62090	96330	35494	74381	116030	27659		0	10960	20744	0	22115	20640		0	78248	101020	0	102790	114470
O95563;Q5R3B4	O95563;Q5R3B4	Brain protein 44	BRP44	127	127;105	172740	784350	237510	147500	839440	281240		378520	216410	287240	913980	205940	331520		239510	344930	327290	285480	340240	376940		312890	610140	193460	403600	623170	182940
O95571	O95571	Protein ETHE1, mitochondrial	ETHE1	254	254	818900	905030	376400	870260	1124700	393330		212810	414340	300620	330230	384030	307740		341140	645290	245660	298320	582010	255540		290480	513250	652210	368790	537920	664950
O95573;F5GWH2;F5H062	O95573	Long-chain-fatty-acid--CoA ligase 3	ACSL3	720	720;141;95	795260	955330	666470	876750	1151100	638130		377660	567370	528670	624500	607520	437610		1784500	1047300	833750	1850100	1117800	799980		2316400	1680600	1967800	2644900	1684000	1777300
O95602;B9ZVN9	O95602;B9ZVN9	DNA-directed RNA polymerase I subunit RPA1;DNA-directed RNA polymerase	POLR1A	1720	1720;1659	84201	137920	87552	110180	134290	92437		72080	122850	45687	108100	112990	45863		174490	190710	157460	158450	192020	149590		294370	241020	324340	347120	263590	323990
O95613;O95613-2;E7ERP1	O95613;O95613-2	Pericentrin	PCNT	3336	3336;3139;737	0	26389	12076	0	26466	15763		11453	13457	8871.5	17304	13460	9234.9		13127	29910	25043	15449	26134	28563		68891	38857	49005	81296	40380	49764
O95619;F8W1B9;F8W0J4	O95619;F8W1B9;F8W0J4	YEATS domain-containing protein 4	YEATS4	227	227;211;173	0	0	16104	0	0	11953		5775	0	15419	9736.5	0	14036		0	75112	76456	0	66967	53951		58461	33290	180890	77448	32698	151860
O95625;C9J2L2	O95625	Zinc finger and BTB domain-containing protein 11	ZBTB11	1053	1053;215	5358.1	16750	12052	3278.8	13891	9175.9		3815.1	10667	5479.2	5242	10321	7956.1		0	8699.8	0	0	10383	0		13976	18360	17507	19224	22741	39409
O95630;F5GZ23;C9JK83;F5H5B9;C9JEK5;C9JZ93	O95630;F5GZ23;C9JK83	STAM-binding protein	STAMBP	424	424;348;318;209;163;137	30115	280550	204830	36611	249330	189380		142840	95704	127280	164390	111040	128660		105580	178350	151020	90268	140510	186620		258090	314100	220500	258420	285910	211380
O95639;O95639-2;O95639-3;C9JEV9;B7Z7B0;C9K0K2;F8WEL7	O95639;O95639-2;O95639-3;C9JEV9;B7Z7B0	Cleavage and polyadenylation specificity factor subunit 4	CPSF4	269	269;244;243;211;191;112;44	163940	233820	136790	148720	241800	116850		77862	77023	96106	113100	57518	107580		86262	329880	244160	78976	256650	270240		653970	548270	388520	580380	427220	473760
O95671;O95671-2;F5GXH4;E7ER97	O95671;O95671-2;F5GXH4;E7ER97	N-acetylserotonin O-methyltransferase-like protein	ASMTL	621	621;605;563;545	6105	21078	36173	8658.4	15608	34437		12502	36613	20097	18623	31105	22697		337850	22180	28995	265960	18524	32293		37357	95092	50396	35613	121640	46684
O95674;Q92903;E7EQ83;F6VWC5	O95674	Phosphatidate cytidylyltransferase 2	CDS2	445	445;461;325;215	0	0	0	0	0	0		0	0	0	0	0	0		17888	238400	200550	20900	242070	219280		433630	286790	330670	498710	281430	318660
O95707;A8MYC1	O95707	Ribonuclease P protein subunit p29	POP4	220	220;139	0	103360	150890	0	79953	165520		158550	76264	39104	208380	88838	31833		43394	12366	10541	42835	12398	8568.5		27508	14301	19871	42817	20473	18383
O95721;C9JAF7	O95721;C9JAF7	Synaptosomal-associated protein 29;Synaptosomal-associated protein	SNAP29	258	258;160	927480	988060	654710	924320	1064600	749150		330410	385310	554290	608770	417100	671160		7691	840080	639700	7299	732750	660640		1652600	1173400	859510	1252500	1103800	1046400
O95747;C9JIG9	O95747;C9JIG9	Serine/threonine-protein kinase OSR1	OXSR1	527	527;468	1211000	1192400	818270	1246500	1104100	841590		512940	745120	539180	779260	719510	495130		1868200	1138400	1074900	1827700	1163400	1051300		2502400	1804900	1684000	2350900	1697200	1585100
O95749;C9J7M1;C9J6G3;A8MVQ8	O95749;C9J7M1;C9J6G3;A8MVQ8	Geranylgeranyl pyrophosphate synthase	GGPS1	300	300;242;230;246	0	278480	210900	0	271300	204610		110280	182530	86730	158920	143980	57914		119700	329280	267980	109170	350330	249050		286610	330310	481030	296170	358900	445200
O95758-5;O95758;O95758-4;B1ALY5;O95758-1;O95758-2;B1ALY6;B1ALY2;B1ALY4	O95758-5;O95758;O95758-4;B1ALY5;O95758-1;O95758-2;B1ALY6	Polypyrimidine tract-binding protein 3	PTBP3;ROD1	555	555;552;558;524;521;547;457;183;77	1040200	1536400	1061000	1008000	1416800	1031800		772350	1048100	741940	1110600	1041500	733200		1537200	981820	910840	1527200	889360	891050		2660400	1499700	1455500	2726800	1605800	1445400
O95777;C9JNV3;C9JIZ0;F2Z2Y6	O95777;C9JNV3;C9JIZ0;F2Z2Y6	N-alpha-acetyltransferase 38, NatC auxiliary subunit	NAA38	96	96;78;75;67	5662300	6035300	2918200	5804500	5607400	3192000		2517500	3297600	2561100	3651600	3252400	2875300		5660200	4200900	4255300	5798800	4411200	4648100		5100500	4877400	6546800	6218400	4898900	6519300
O95782;O95782-2	O95782;O95782-2	AP-2 complex subunit alpha-1	AP2A1	977	977;955	284850	417940	257310	319780	407750	265310		184920	228160	201790	291730	213160	206530		600340	474450	439730	556350	493720	454400		1086600	714290	1123100	1095900	720860	1148000
O95793;Q5JW29;O95793-2;Q5JW30;Q5JW28;Q5JW32	O95793;Q5JW29;O95793-2;Q5JW30	Double-stranded RNA-binding protein Staufen homolog 1	STAU1	577	577;502;496;494;199;129	469810	490180	327200	483650	414210	394920		274670	356820	210600	352780	330860	254540		563110	728330	516770	336800	634290	622390		1254500	732360	971610	1264500	680930	1058900
O95801;Q5TA95	O95801;Q5TA95	Tetratricopeptide repeat protein 4	TTC4	387	387;398	1499400	1488900	803830	1097900	1178000	782620		440140	1079100	628350	693130	917210	593460		1232700	1128300	929690	1066000	1107000	896230		1932900	2216000	1658700	2385500	2226900	1811100
O95816;B4DXE2;A2A296	O95816;B4DXE2	BAG family molecular chaperone regulator 2	BAG2	211	211;178;108	10247000	9605300	4362500	11073000	9559700	4755700		3460700	4950200	3485200	5787700	5240500	3743700		10531000	6253300	5067100	10142000	6451000	5316800		10575000	10804000	10932000	12148000	11684000	11006000
O95817;C9JFK9	O95817;C9JFK9	BAG family molecular chaperone regulator 3	BAG3	575	575;325	4504.5	26554	10820	7236.3	43020	28273		14856	10191	8107.8	23150	16070	15846		27523	38682	15826	38319	54056	26614		40881	73635	78561	55552	110500	113670
O95825;A6NMA8;A6NHJ8;A6NND8;B3KQ77;C9K0F7;C9JZK8;F8WF64;C9JAL0;C9JQD0	O95825;A6NMA8;A6NHJ8;A6NND8;B3KQ77;C9K0F7;C9JZK8;F8WF64;C9JAL0;C9JQD0	Quinone oxidoreductase-like protein 1	CRYZL1	349	349;334;325;322;198;158;197;183;181;107	313600	28956	16910	187920	29547	15686		40200	37335	104460	66943	30478	84861		67396	187530	87204	67701	157830	79843		198410	225630	211020	286610	245120	204100
O95831;O95831-3;Q1L6K6;Q1L6K4;O95831-2;E9PMA0;Q2QKE4	O95831;O95831-3;Q1L6K6;Q1L6K4	Apoptosis-inducing factor 1, mitochondrial	AIFM1;PDCD8	613	613;609;324;237;326;274;261	2967800	3217900	1537700	3038000	3042300	1611700		1071700	1374400	1163400	1686400	1374900	1224700		4558000	2339400	1852300	4567300	2443400	1734000		4392600	3356700	3340900	5167600	3452200	3213300
O95834-2;O95834;F5GYW5;C9JRL6;O00423-3;O00423;F8W717;G3V3N9;G3V500	O95834-2;O95834;F5GYW5;C9JRL6	Echinoderm microtubule-associated protein-like 2	EML2	796	796;649;807;603;834;815;803;379;285	154120	30084	22803	251220	35760	21375		10417	19585	18413	20951	20808	14670		3764.3	12456	43498	3694.9	16490	41998		30023	28502	29455	35988	35807	24288
O95861;B4DUS9;O95861-2;C9JI50;A6NF51;B4DPS5;F8W1J0;F8VZG4;F8VVW8;F8VRY7	O95861;B4DUS9;O95861-2;C9JI50;A6NF51;B4DPS5	3(2),5-bisphosphate nucleotidase 1	BPNT1	308	308;272;325;324;291;253;170;136;128;116	2605500	3433000	1395400	2622700	3065500	1417800		917370	1560000	1197400	1373700	1574900	1103000		4116700	2727000	2103000	3804300	2826800	2161500		3971200	2963600	3830200	4782800	3034100	3612000
O95864;O95864-2;B7Z634;O95864-3;H0YB97;E5RGZ5	O95864;O95864-2;B7Z634;O95864-3	Fatty acid desaturase 2	FADS2	444	444;422;413;386;175;103	150560	630620	519300	133080	567860	489100		255670	310420	269460	419880	289370	225900		1149100	709690	719260	779740	815210	618170		1167400	1385300	1400100	1183500	1221700	902840
O95870;B7Z4R6;F6WSP1;F2Z3H2	O95870;B7Z4R6;F6WSP1	Abhydrolase domain-containing protein 16A	ABHD16A	558	558;525;264;65	111030	93300	52497	132310	110520	65828		38368	46644	16036	60461	34315	16400		12262	140030	137340	12334	108590	148260		366460	314730	168440	333910	228660	197950
O95881	O95881	Thioredoxin domain-containing protein 12	TXNDC12	172	172	1353000	1439700	1103400	1295500	1679900	1140700		598670	814050	806870	933710	951690	821910		1276600	1117900	802330	1234800	1201500	760540		1632400	1729100	1773700	1907900	1718000	1840600
O95926	O95926	Pre-mRNA-splicing factor SYF2	SYF2	243	243	217880	524530	188350	190170	536620	251580		148050	264260	189330	212020	273830	208480		521300	586320	467750	514020	706400	506540		650540	807650	854300	902780	911990	1008200
O95983;O95983-2	O95983;O95983-2	Methyl-CpG-binding domain protein 3	MBD3	291	291;259	156240	253750	89784	150890	192420	124380		84765	137820	88319	109800	143170	109350		299600	256260	243380	252470	260900	202920		471160	594460	463300	507420	501940	485310
O95989	O95989	Diphosphoinositol polyphosphate phosphohydrolase 1	NUDT3	172	172	278810	910820	461500	285410	881320	564620		559710	550280	469570	637870	477220	473830		773840	360420	249700	700780	331160	238100		411620	1264500	1066700	438460	1154400	1330700
O96000;Q96II6	O96000;Q96II6	NADH dehydrogenase [ubiquinone] 1 beta subcomplex subunit 10	NDUFB10	172	172;168	1855200	2548000	1030600	1937300	2223200	932270		600090	1128800	772180	1000300	1011400	732230		3588200	3700200	1786600	3543700	3096300	2135300		5708500	4555900	3717600	5632200	3609000	4854200
O96005;F5H8J3;B4DDS3;O96005-2	O96005;F5H8J3;B4DDS3;O96005-2	Cleft lip and palate transmembrane protein 1	CLPTM1	669	669;655;567;686	161470	405150	36212	263010	107140	55274		45588	29350	35847	67096	23811	44051		212720	289060	212830	184850	243070	246810		745170	425820	398260	599410	353960	494830
O96007;E9PKT9	O96007	Molybdopterin synthase catalytic subunit	MOCS2	188	188;153	0	0	0	0	0	0		17593	34745	16912	22610	42581	14320		340140	281430	148520	317730	244020	159700		433770	369130	405110	527990	390850	449800
O96008;O96008-2	O96008;O96008-2	Mitochondrial import receptor subunit TOM40 homolog	TOMM40	361	361;329	8174900	6293700	4668100	7873000	5823000	5260400		1819200	3760500	1823200	2774300	3942800	1880500		14995000	7225500	6575100	16146000	8029800	6215300		12778000	11576000	10429000	15201000	12887000	10194000
O96011;B4DXH9	O96011;B4DXH9	Peroxisomal membrane protein 11B	PEX11B	259	259;245	22474	345670	212930	35989	439920	205690		112060	120090	114430	230140	148270	115670		10429	132400	116950	18717	162700	110490		117250	181610	247900	223500	215190	278550
O96013;O96013-4;O96013-3;O96013-2	O96013;O96013-4;O96013-3;O96013-2	Serine/threonine-protein kinase PAK 4	PAK4	591	591;501;438;426	0	0	0	0	0	0		2931.5	7568.6	4860.9	6783.9	8338.2	6314.1		0	19987	18143	0	15317	20509		14927	25165	38190	32117	20306	46618
O96017-9;O96017;O96017-12;O96017-4;Q9HBS5;H0Y820;O96017-7;B7ZBF7;O96017-8;C9JFD8;O96017-11;B7ZBF6;O96017-2;E7EPP1;O96017-5;C9JFD7;O96017-3;H0Y4V6	O96017-9;O96017;O96017-12;O96017-4;Q9HBS5;H0Y820	Serine/threonine-protein kinase Chk2	CHEK2	586	586;543;514;452;322;276;339;295;289;226;225;299;234;207;203;163;162;144	11390	77510	54898	10782	69076	57451		18844	34181	15113	24954	32382	11369		16931	86258	95607	12211	64351	68869		25357	121490	84501	34015	143790	85212
O96019;O96019-2;C9JQT2;O94805	O96019;O96019-2	Actin-like protein 6A	ACTL6A	429	429;387;50;426	3240800	2626200	1433800	3365200	2616800	1409200		1010600	1269700	1002800	1482800	1424500	957850		3630000	2125300	2051500	3764100	2058100	1999500		3496300	3967400	3884500	4041100	3837900	3903000
O96028;A2A2T2;O96028-2;O96028-3;O96028-5;O96028-4;O96028-6;D6R9V2;H0Y9U6;O96028-7;D6RIS1;H0Y9L4	O96028;A2A2T2;O96028-2	Probable histone-lysine N-methyltransferase NSD2	WHSC1	1365	1365;713;713;647;629;584;484;392;284;273;199;163	52478	372470	280820	42992	389750	240920		104930	199540	227250	186770	205810	201720		578400	581240	409120	580240	645030	389670		847400	995360	919440	1026300	1026700	1020800
O96033	O96033	Molybdopterin synthase sulfur carrier subunit	MOCS2	88	88	649910	445380	224420	639790	483120	315800		171470	383760	203460	301670	290360	228060		0	0	0	0	0	0		1093900	1447700	0	1629600	1748900	0
P00167;P00167-2;F8WEU4	P00167;P00167-2;F8WEU4	Cytochrome b5	CYB5A	134	134;98;124	0	557730	296030	0	556950	417700		116040	224990	101260	157480	174090	122560		1302800	1212100	729450	971960	735800	1186400		2028500	1360800	1319400	1828500	969420	1769200
P00338-3;P00338;B4DKQ2;P00338-2;E9PH51;F5H308;A8MXQ4;F8W819;F5GXY2;F5GYU2;F5GXH2;F5H6W8;F5H5J4;F5GZQ4;F5GWW2;F5GXC7;F5H8H6;F5GXU1	P00338-3;P00338;B4DKQ2;P00338-2;E9PH51;F5H308;A8MXQ4;F8W819;F5GXY2;F5GYU2	L-lactate dehydrogenase A chain;L-lactate dehydrogenase	LDHA	361	361;332;274;332;305;304;274;241;157;144;114;94;89;72;45;45;42;46	131970000	134740000	73773000	144100000	143140000	75397000		43974000	67705000	51627000	70883000	70857000	46733000		118320000	74489000	63974000	119770000	75926000	59962000		132200000	117300000	112030000	143390000	111760000	94154000
P00367;F5GYQ4;F8WA20;B4DGN5;B3KV55;P49448;H0YFJ0	P00367;F5GYQ4;F8WA20;B4DGN5;B3KV55;P49448	Glutamate dehydrogenase 1, mitochondrial;Glutamate dehydrogenase;Glutamate dehydrogenase 2, mitochondrial	GLUD1;GLUD2	558	558;490;515;425;391;558;257	4444000	4315200	2538400	4681800	4050400	2624700		1522200	2395100	1940100	2098600	2238600	1887200		5594500	3700800	2614400	5586200	3405400	2718700		5977500	5099200	5254900	6230100	4839700	5591300
P00374;B4DDD2;B4DM58;Q86XF0;C9JJ68	P00374;B4DDD2;B4DM58	Dihydrofolate reductase	DHFR	187	187;135;129;187;114	491140	609070	403710	252760	448490	188360		392600	322830	361610	421460	233520	237620		559840	764530	297450	317110	742400	170080		2387500	1622000	2776300	2335100	1388200	1697300
P00390;P00390-2;C8KIL8;C8KIL9;C8KIM0;H0YBD4;E5RI06;H0YC68	P00390;P00390-2;C8KIL8;C8KIL9;C8KIM0	Glutathione reductase, mitochondrial	GSR	522	522;479;493;469;440;301;145;131	6127400	6577600	3571700	5631500	6031200	4165600		1967200	3273400	2498700	2909400	3067600	2667400		8303600	6693500	4473900	8542200	5992500	5512900		10995000	9439500	8508800	11075000	8527700	9813900
P00395	P00395	Cytochrome c oxidase subunit 1	MT-CO1	513	513	111450	0	0	84245	0	0		0	0	0	0	0	0		357800	520970	276930	236130	259390	442450		1545800	2112000	1201400	1309100	1644500	1614500
P00403	P00403	Cytochrome c oxidase subunit 2	MT-CO2	227	227	7012100	4597400	2570400	7371400	4397400	3014900		1782700	3090600	1691100	2973600	2833400	1706500		7820000	6527400	4296300	7837400	6257000	4668500		11989000	12917000	10350000	12374000	11947000	11132000
P00441;F5H503	P00441	Superoxide dismutase [Cu-Zn]	SOD1	154	154;35	13791000	20009000	11723000	13332000	19510000	12659000		4045300	8548600	7197900	6409700	9243200	7888900		7914500	5436300	2442700	7475400	5155900	2468200		14243000	8486700	7438800	16908000	8934200	8698000
P00491;G3V5M2;G3V308;G3V2H3;G3V393	P00491;G3V5M2	Purine nucleoside phosphorylase	PNP	289	289;221;150;93;61	9363800	8658300	6427300	9187700	8527200	6593300		4374400	5220800	4258100	6720300	5255400	4290000		14708000	9330100	8197500	14865000	9011400	8337200		13957000	14478000	15093000	15980000	14830000	15023000
P00492	P00492	Hypoxanthine-guanine phosphoribosyltransferase	HPRT1	218	218	7148100	8327000	4858600	6961200	8091300	5325500		3542400	4817700	3596200	4940800	4887300	3906300		10381000	6297800	4789600	9643900	5968800	5271900		12365000	10019000	11372000	13284000	9904100	11966000
P00505;E7ERW2;B4DY39	P00505;E7ERW2	Aspartate aminotransferase, mitochondrial;Aspartate aminotransferase	GOT2	430	430;387;189	10230000	8112500	5362500	11434000	8345300	5282400		2971100	4743500	4498800	4477300	5895400	4136300		11033000	9412500	7770400	10729000	12074000	7860700		15671000	11073000	9482900	22163000	13719000	9646600
P00558;B7Z7A9;B4E1H9;E7ERH5;B4DHM5;P07205	P00558;B7Z7A9;B4E1H9;E7ERH5;B4DHM5	Phosphoglycerate kinase 1;Phosphoglycerate kinase	PGK1	417	417;389;327;281;242;417	109260000	80849000	50132000	115080000	83484000	52660000		28975000	46317000	34736000	47182000	48660000	34908000		129390000	69979000	59361000	130100000	74929000	57327000		124870000	113260000	116380000	148440000	117300000	108310000
P00813;F5GWI4;F5GXW0;F5GYD4	P00813;F5GWI4;F5GXW0	Adenosine deaminase	ADA	363	363;339;263;75	38469000	46025000	27881000	43242000	46841000	27381000		16412000	25033000	16111000	26871000	26138000	14720000		49709000	33376000	25831000	52066000	34268000	24610000		48927000	44977000	60369000	50914000	45374000	52145000
P00846	P00846	ATP synthase subunit a	MT-ATP6	226	226	2468900	1815800	1553500	2485700	1724900	1818800		1026300	1035500	727120	1756400	903460	781690		4915200	2876100	2431700	5114300	2739000	2741600		5146400	4590400	3555300	5921100	4034100	3785200
P00966;Q5T6L6;Q5T6L5;E9PDT0;Q5T6L7	P00966;Q5T6L6;Q5T6L5	Argininosuccinate synthase	ASS1	412	412;198;179;295;169	2836500	3753200	2131000	2737700	3585600	2575300		1472800	2368000	1771800	2287000	2444000	1838100		4373000	4334100	2969400	4084900	3528800	3380000		5796600	6283300	5724800	6157100	6421300	6815700
P01111;P01112;P01116;P01116-2;P01112-2;G3V5T7;G3V4K2	P01111;P01112;P01116;P01116-2;P01112-2	GTPase NRas;GTPase HRas;GTPase HRas, N-terminally processed;GTPase KRas;GTPase KRas, N-terminally processed	NRAS;HRAS;KRAS	189	189;189;189;188;170;75;43	931580	1184500	610430	1036200	1266200	649290		481370	533660	512990	738640	551110	453780		1443500	1537600	1350000	1671500	1335300	1524500		2755600	2108900	2234500	3717000	2038400	2376100
P01130;B4DTQ3;H0YNT7;B4DR00;B4DJZ8;H0YMD1;H0YLU8;H0YM92;H0YMQ3	P01130;B4DTQ3;H0YNT7;B4DR00;B4DJZ8;H0YMD1;H0YLU8;H0YM92;H0YMQ3	Low-density lipoprotein receptor	LDLR	860	860;819;739;692;682;948;858;309;170	0	14700	106530	0	16521	307330		6273.7	2471.7	39974	9519.5	2570.4	40124		8551.8	25078	11439	9193	15819	14398		43017	42921	40858	35495	30287	43106
P01733	P01733	T-cell receptor beta chain V region YT35	TRBV12-3	135	135	1015300	769340	331940	468260	437750	333770		202820	368020	67528	176950	191160	74540		2614300	962920	450710	1641100	423260	563410		837910	1026700	774000	664430	820830	1070800
P02656	P02656	Apolipoprotein C-III	APOC3	99	99	0	0	0	0	0	0		0	0	0	0	0	0		0	297610	0	0	24920	0		790400	434170	79464	239800	79005	672620
P02786;G3V0E5;F5H6B1;F8WBE5	P02786;G3V0E5;F5H6B1	Transferrin receptor protein 1;Transferrin receptor protein 1, serum form	TFRC	760	760;679;478;81	5966200	5811900	2734700	5542800	5380600	3106100		2324600	2915900	2155500	2906000	2206200	1910200		6646000	4848600	3599300	6276100	4461900	3755800		8180800	7523600	6705400	8131300	6294400	6547000
P02792;F5H1X1	P02792;F5H1X1	Ferritin light chain;Ferritin	FTL	175	175;190	204230	938660	259010	176120	877190	427340		434540	550580	270100	630350	639260	484360		250050	252220	84234	186930	130030	100250		420960	593110	341810	448310	600840	685170
P02794;G3V192;G3V1D1;E9PPQ4;E9PKY7;E9PRK8	P02794;G3V192;G3V1D1;E9PPQ4	Ferritin heavy chain;Ferritin	FTH1	183	183;153;113;58;114;95	0	448020	215600	0	516770	355450		203600	282030	97285	461910	442500	164000		554940	278520	319870	414010	263600	361240		195920	394040	797860	248570	481680	687720
P03928	P03928	ATP synthase protein 8	MT-ATP8	68	68	773170	1185800	854070	1011100	1111100	624910		163910	273810	302980	289760	277990	271190		0	278730	221030	0	304630	226390		455440	672250	782650	981900	993550	553980
P04040	P04040	Catalase	CAT	527	527	1407200	1681900	1002600	1080700	1474600	964200		510740	851320	728270	789880	859200	767800		1364900	1519400	1111700	1212400	1230300	1132700		2778900	1864500	2225000	2728500	1778500	2361800
P04075;P05062;C9J4K3;Q5T7D5	P04075	Fructose-bisphosphate aldolase A	ALDOA	364	364;364;316;223	78373000	64118000	36812000	76188000	61472000	39927000		22711000	32206000	26300000	33745000	31752000	26397000		74363000	50808000	41574000	71778000	49814000	42046000		82355000	78726000	82618000	86366000	77555000	81859000
P04080	P04080	Cystatin-B	CSTB	98	98	39710000	43510000	27964000	39455000	44586000	30185000		12301000	22785000	20508000	20567000	23625000	20064000		45186000	40461000	29301000	46516000	41537000	28981000		72589000	55081000	54734000	88273000	59055000	54141000
P04083;Q5T3N1;Q5T3N0	P04083;Q5T3N1	Annexin A1;Annexin	ANXA1	346	346;204;115	12856000	12462000	5576100	11227000	9981000	7472100		4673100	6761600	3775300	6030200	5680700	4855900		19488000	11293000	8514200	15795000	9511900	10599000		22295000	16260000	15838000	23422000	14839000	19982000
P04179;B3KUK2;F5GYZ5;F5H4R2;P04179-2;F5H3C5;G8JLJ2;B4E3K9;F5GXZ9;G5E9P6	P04179;B3KUK2;F5GYZ5;F5H4R2;P04179-2;F5H3C5;G8JLJ2	Superoxide dismutase [Mn], mitochondrial;Superoxide dismutase	SOD2	222	222;176;190;183;183;111;61;162;141;140	2265300	3592300	2207000	2395900	3732300	2252700		1376000	1762100	1814800	2419900	2021400	1840400		4494200	2736700	2716600	5040300	2972100	2993700		2539300	3344100	6332000	2758800	3466300	6659500
P04181;Q68CS0	P04181;Q68CS0	Ornithine aminotransferase, mitochondrial;Ornithine aminotransferase, hepatic form;Ornithine aminotransferase, renal form	OAT	439	439;301	4421700	4310600	2335000	4473100	3676100	2646400		1680500	2496300	1768100	2263600	2041700	1738000		4859200	4093300	2723500	5316400	3673100	3212600		7058200	5842500	5328300	6322300	5375400	5733200
P04183	P04183	Thymidine kinase, cytosolic	TK1	234	234	176510	459060	409420	183030	609970	277150		49299	103850	109040	118560	95338	64546		386580	262880	250890	461110	335120	194850		856820	390570	930550	1403100	573230	774010
P04234;E9PMT5;H0YE18;A8MVP6	P04234;E9PMT5;H0YE18;A8MVP6	T-cell surface glycoprotein CD3 delta chain	CD3D	171	171;98;132;127	3158800	3224800	1836100	2144400	1490000	1350300		997080	1513000	1139700	1159400	1050200	788410		3736500	3020200	3270200	2909400	2901400	2208900		5618700	4421300	4562700	6651200	4131700	4349100
P04264;CON__P04264	P04264;CON__P04264	Keratin, type II cytoskeletal 1	KRT1	644	644;644	16032000	3697800	7464500	1151800	7400200	10297000		3410900	5702900	4162200	3443100	5498600	2355300		7578000	5965200	1054300	873360	2669100	3425800		5437800	3322600	2009900	1492100	868390	5080900
P04350;B4DJ43;B4DFH6;F8W813	P04350;B4DJ43;B4DFH6	Tubulin beta-4A chain	TUBB4A;TUBB4	444	444;362;236;119	1942000	3349200	1896000	1689400	2946300	2216300		1658900	2283900	1555900	2462200	2112600	1595500		3749800	3168900	2599200	4326500	3287200	2487800		6591900	5637500	5687500	7534200	6406000	4850500
P04632;Q96L46	P04632	Calpain small subunit 1	CAPNS1	268	268;248	2545200	2115400	1654500	2044500	1933600	1767000		619490	1050300	679190	927040	1047600	776650		3461000	2548700	2171500	3548900	2399600	2252000		3240100	3606400	3116700	3441000	3438300	3470400
P04818;Q8WYK3;Q8WYK4	P04818;Q8WYK3	Thymidylate synthase	TYMS;TS	313	313;279;230	4468700	4626500	3043000	3522800	3372700	2294800		2101900	3022900	2318900	2446700	2166500	1693000		10101000	4631000	4295500	8970800	3988600	3626000		9240100	8874400	9255400	7935900	6769000	7226700
P04843;F5H6I5;B7Z4L4;B4DNJ5;F8WF32	P04843;F5H6I5;B7Z4L4;B4DNJ5	Dolichyl-diphosphooligosaccharide--protein glycosyltransferase subunit 1	RPN1	607	607;581;435;378;121	7012600	8025900	4199800	6939300	8483600	4474600		3210000	4847300	3341300	5525100	4918900	3388600		9567800	7265400	5957700	9878700	7727100	5887700		10779000	10393000	10193000	12760000	10765000	10215000
P04844;Q5JYR6;A6NKT1;Q5JYR7;Q5JYR4;F2Z3K5;H0Y5M1;Q5JYR2;Q5JYR3	P04844;Q5JYR6;A6NKT1	Dolichyl-diphosphooligosaccharide--protein glycosyltransferase subunit 2	RPN2	631	631;615;506;345;167;162;147;146;138	5915600	7969000	5170400	6531600	8490700	5271700		3585200	4593200	4136500	6445600	4883900	3978700		11498000	8011200	6380700	12316000	8856700	6151700		13172000	11838000	11754000	16077000	12832000	11803000
P04899;B3KTZ0;P04899-2;B4DYA0;B4E2X5;F5H4U5;F5GZL8;P63096;B4E2V1;P09471-2	P04899;B3KTZ0;P04899-2;B4DYA0;B4E2X5;F5H4U5;F5GZL8	Guanine nucleotide-binding protein G(i) subunit alpha-2	GNAI2	355	355;339;339;318;303;361;274;354;302;354	8257700	9824900	5886400	10928000	10616000	7852800		3610200	5933400	3231200	6424500	5391200	3205600		9877200	9665400	7285400	9508900	10133000	7577200		15752000	13099000	13829000	17959000	13628000	13956000
P04908;Q7L7L0;Q93077	P04908;Q7L7L0;Q93077	Histone H2A type 1-B/E;Histone H2A type 3;Histone H2A type 1-C	HIST1H2AB;HIST3H2A;HIST1H2AC	130	130;130;130	5193100	11557000	3909800	5665600	11045000	3827100		1226000	4095600	4434300	2078200	3963900	4448900		17199000	7318100	2858700	17986000	7761100	2931700		24713000	27692000	18953000	30348000	29708000	17454000
P04921;P04921-2	P04921;P04921-2	Glycophorin-C	GYPC	128	128;107	1006800	1462800	621540	1927200	1456100	818480		546250	749330	710040	964490	602820	576350		1116600	1091600	988340	1441300	1108300	920800		3779400	1835300	1530000	4688900	1188000	1255500
P05107;A8MYE6;F5H0T6;E7EVZ9;E5RK25;E5RIG7;A8MVG7;E5RIE4;E5RFI0;E5RHT0	P05107;A8MYE6;F5H0T6	Integrin beta-2;Integrin beta	ITGB2	769	769;712;378;166;160;120;108;93;70;49	362120	464930	392500	394280	506990	349770		152260	272680	251940	231510	249100	196510		748090	650930	689150	722500	758970	587830		1221600	993620	897430	1474200	1190000	819670
P05109	P05109	Protein S100-A8	S100A8	93	93	0	0	0	0	0	0		0	153880	0	0	67424	0		0	0	0	0	0	0		0	0	0	0	0	0
P05141;Q9H0C2	P05141	ADP/ATP translocase 2	SLC25A5	298	298;315	17998000	24794000	12923000	18884000	26462000	14517000		8787900	10883000	7204600	13537000	10537000	7285100		17844000	12401000	11242000	16512000	12272000	12196000		15863000	16854000	16426000	17996000	16963000	16223000
P05161	P05161	Ubiquitin-like protein ISG15	ISG15	165	165	3401500	3876700	2306200	4198700	3621900	2318700		1471400	2099400	914840	2615800	2152800	954840		3384100	2396900	1900600	3351400	2385600	1953900		5140200	5110500	4254300	5390700	5158700	4244600
P05198;G3V4T5;H0YJS4;B4DM12	P05198;G3V4T5;H0YJS4	Eukaryotic translation initiation factor 2 subunit 1	EIF2S1	315	315;273;252;129	9850100	9949500	5950400	9910700	9711000	6076400		3545000	5394500	4341000	5623600	5972000	4286100		14029000	9180700	7109300	14692000	8809700	7602100		15994000	11809000	14924000	18857000	13067000	13844000
P05386	P05386	60S acidic ribosomal protein P1	RPLP1	114	114	69919000	152140000	90908000	76116000	153330000	92966000		72938000	90674000	77303000	117400000	96607000	72824000		135580000	105160000	75327000	143460000	112550000	75233000		162710000	201390000	172360000	190120000	211630000	161450000
P05387;H0YDD8;A6NIB2	P05387;H0YDD8	60S acidic ribosomal protein P2	RPLP2	115	115;92;89	29547000	20681000	10001000	24732000	20180000	10529000		4784900	8804800	6077900	7513800	8836000	6581100		17338000	11921000	7560400	17474000	11706000	7372500		29736000	23162000	19793000	31985000	22070000	20419000
P05388;F8VWS0;Q3B7A4;Q8NHW5;F8VU65;F8VW21;G3V210;F8VPE8;F8VRK7;F8VQY6;F8VZS0;F8VWV4;F8VS58;F8W1K8	P05388;F8VWS0;Q3B7A4;Q8NHW5;F8VU65;F8VW21;G3V210;F8VPE8;F8VRK7;F8VQY6	60S acidic ribosomal protein P0;60S acidic ribosomal protein P0-like	RPLP0;RPLP0P6	317	317;281;255;317;247;244;166;153;156;142;246;111;121;107	42908000	32057000	19362000	44372000	32097000	20514000		11419000	18092000	12729000	18179000	18499000	12849000		53052000	31092000	25655000	54573000	32397000	25436000		57177000	45775000	48556000	67102000	46817000	46825000
P05423;E5RHT4;E7EQ68	P05423;E5RHT4;E7EQ68	DNA-directed RNA polymerase III subunit RPC4	POLR3D	398	398;207;123	86941	25372	40167	79404	34609	45339		20981	33845	31419	44211	40022	29612		71729	103090	57011	103230	108780	60468		299660	173390	105020	270960	187760	158360
P05455;E9PFH8;E7ERC4;E9PGX9;E9PFL9;F5H673	P05455;E9PFH8;E7ERC4	Lupus La protein	SSB	408	408;361;184;120;134;83	12560000	17640000	9900600	13796000	18310000	9287000		6395500	8728200	7291400	10983000	9770300	7472900		10982000	10347000	9234900	12191000	11109000	8953400		14375000	16865000	15557000	17760000	18181000	15121000
P05556;P05556-3;P05556-4;P05556-5;P05556-2;E7EQW5;E7EUI6;E9PLR6;Q5T3E6;E7ERX5;C9JPK5;E9PQJ2;Q5T3E5;C9JJP8	P05556;P05556-3;P05556-4;P05556-5;P05556-2	Integrin beta-1	ITGB1	798	798;825;819;801;789;163;152;143;136;125;98;104;89;31	0	150130	85063	0	119560	93486		75323	73272	70364	116410	81522	73462		239740	189570	166720	293650	195990	162610		401180	237020	354510	440770	341400	381430
P05771-2;P05771	P05771-2;P05771	Protein kinase C beta type	PRKCB	673	673;671	62310	110110	67885	60755	139590	74693		36730	48249	58114	52932	53507	62464		32816	16984	30579	33692	16413	30108		64983	44070	76984	51458	51010	76391
P06127;F5GYK3	P06127	T-cell surface glycoprotein CD5	CD5	495	495;165	74393	122450	25496	83787	126070	23379		35893	52861	65627	46321	42618	61357		264090	234090	205180	253040	236270	231550		369370	339650	511670	443440	440100	554610
P06132;H0Y5R6;Q5T450;Q5T446	P06132;H0Y5R6;Q5T450;Q5T446	Uroporphyrinogen decarboxylase	UROD	367	367;228;227;193	1159500	756560	470600	1025400	752720	465910		380700	565190	264240	532100	385640	240170		1160500	1191100	688040	1240200	1120900	718890		1800500	1960000	2141400	2012400	1913500	2021400
P06239;P06239-3;Q573B4;E7EN21;P06239-2;E9PJ92;E9PAP0;E9PKQ8;F8W6B9	P06239;P06239-3;Q573B4;E7EN21;P06239-2;E9PJ92	Tyrosine-protein kinase Lck	LCK	509	509;539;516;536;363;319;285;200;137	4260500	4650500	2201500	4518300	4951400	2585900		1820500	2981400	2270500	2959700	2498700	2064900		7869200	5593300	4375000	7786700	5554400	4053200		11761000	8759700	10107000	12965000	8688400	9027300
P06241;P06241-2;P06241-3;B3KPS6;Q5R3A8;P07947;P12931-2;P12931;P08631;H0Y3C5;P08631-4;P07948;A8K4G3;P08631-2;P08631-3;P07948-2;E5RFS5;E5RIX5;E5RH71;E5RGT0;E5RFM0;E5RI25;E5RGM6	P06241;P06241-2;P06241-3;B3KPS6;Q5R3A8	Tyrosine-protein kinase Fyn	FYN	537	537;534;482;485;485;543;542;536;526;525;525;512;506;505;504;491;232;186;175;153;152;145;140	0	0	18009	0	0	20022		15462	9999.5	25266	27531	12733	19437		104720	73054	30005	86882	72528	35772		135520	103770	142790	171070	100500	176120
P06280	P06280	Alpha-galactosidase A	GLA	429	429	19668	66881	51114	14892	63964	46761		36429	48237	50843	50624	58788	45502		183390	128030	89056	187610	130230	85208		205830	166580	191790	228890	154490	186550
P06400;F5H6G1	P06400;F5H6G1	Retinoblastoma-associated protein	RB1	928	928;907	432710	627120	263590	366820	602460	323780		293400	293150	271980	366520	252070	279950		811780	681040	358610	594320	548360	462400		1166400	651750	596670	1011300	582270	707050
P06454;P06454-2;B8ZZQ6;B8ZZI3	P06454;P06454-2;B8ZZQ6;B8ZZI3	Prothymosin alpha;Thymosin alpha-1	PTMA	111	111;110;107;62	18762000	20078000	7803000	19491000	21413000	8468200		2541600	6326400	9526100	4856400	6077400	8920200		15413	5412600	4473700	13669	5043100	4613000		6325000	5923300	9131500	5208600	5726700	8139800
P06493;P06493-2;E5RIU6	P06493;P06493-2;E5RIU6	Cyclin-dependent kinase 1	CDK1	297	297;240;189	9791300	9073200	5992800	8066900	6903200	5074400		3326900	4922600	3687400	4422800	4177900	3122700		15399000	8633100	7065700	13192000	7290900	6023100		19015000	13015000	13737000	20165000	11755000	12735000
P06576;F8VPV9;H0YH81;F8W079;F8W0P7;H0YI37;F8VQY0	P06576;F8VPV9;H0YH81;F8W079	ATP synthase subunit beta, mitochondrial;ATP synthase subunit beta	ATP5B	529	529;518;362;284;259;133;218	60131000	40847000	23799000	59542000	41278000	24591000		16936000	24182000	17190000	26490000	24883000	16914000		71390000	41560000	33288000	72795000	41309000	32894000		71634000	60292000	61592000	81344000	60606000	57544000
P06729	P06729	T-cell surface antigen CD2	CD2	351	351	14269	4952.1	0	26017	6938	0		0	2777.5	6014.9	0	4585.8	5869.3		448830	227560	164450	475430	245540	139940		416420	373140	458360	602700	440560	445280
P06730-2;P06730;D6RBW1;B7Z6V1;H0Y8J7;D6RFJ3	P06730-2;P06730;D6RBW1;B7Z6V1	Eukaryotic translation initiation factor 4E	EIF4E	248	248;217;245;237;155;42	4603300	4404800	2440300	5220600	4522600	2741200		1485400	2656000	1198000	2407900	2599400	1156500		10332000	4106500	2972600	6694800	3620000	3170100		9597100	6445500	5588400	8852800	5488400	6300500
P06733;P06733-2;D3DTL2;P13929;P13929-2;P13929-3;E5RGZ4;E5RG95;E5RI09	P06733;P06733-2	Alpha-enolase	ENO1	434	434;341;434;434;406;391;283;154;148	201710000	180940000	106360000	216350000	186720000	107950000		67056000	99471000	76977000	107020000	105600000	74198000		200390000	133950000	113060000	210280000	139080000	107200000		220140000	208160000	210570000	260310000	211600000	187970000
P06744;B4DG39;Q59F85	P06744;B4DG39	Glucose-6-phosphate isomerase	GPI	558	558;569;520	22653000	19962000	12213000	23421000	21132000	12927000		8393300	11900000	8718000	12969000	11708000	8361500		35460000	17570000	15280000	34689000	18136000	15716000		27790000	25146000	28945000	32277000	25354000	25952000
P06746;E7EW18;H0YBX1;B7Z1W5;H0YAV8;H0YBJ0;E5RIJ0	P06746;E7EW18;H0YBX1;B7Z1W5;H0YAV8	DNA polymerase beta	POLB	335	335;280;239;181;106;237;193	1552100	190800	112620	1395100	147400	129210		26535	51707	77045	42140	64547	76935		3861.6	166070	26788	3600.8	174370	89858		25270	148280	57233	29301	149610	46630
P06748;P06748-2;Q9BYG9;E5RGW4;E5RI98	P06748;P06748-2;Q9BYG9	Nucleophosmin	NPM1	294	294;265;259;59;111	156310000	133910000	83000000	162240000	136610000	78974000		48182000	68807000	50079000	77711000	74326000	47519000		177060000	138660000	110390000	190680000	150970000	103280000		203880000	223200000	230350000	238250000	229190000	213180000
P06753-2;Q5VU66;Q5VU58;P06753-3;Q5VU72;Q5VU59;Q5VU61;Q8NAG3;D6R904;P06753;Q5VU63;A6NL28;H0YKP3;H0YL80;D6RFM2;A6NL28-2;C9IZA2	P06753-2;Q5VU66;Q5VU58;P06753-3;Q5VU72;Q5VU59;Q5VU61;Q8NAG3;D6R904;P06753	Tropomyosin alpha-3 chain	TPM3	248	248;248;248;247;247;232;224;183;95;284;158;223;157;68;49;210;217	65872000	51477000	25663000	70321000	51892000	26991000		15351000	22589000	15061000	25684000	25593000	15132000		71231000	33193000	23688000	71726000	34382000	24072000		72964000	47772000	55303000	82714000	48295000	56826000
P06865;E9PGL4;B4DKE7	P06865;E9PGL4	Beta-hexosaminidase subunit alpha	HEXA	529	529;301;168	100010	360940	608390	98937	366380	309370		146890	203740	261320	201390	384250	218390		427060	292300	258400	401170	300950	276150		571980	535660	548360	561010	497860	581810
P07099;B1AQP9;B1AQP8	P07099	Epoxide hydrolase 1	EPHX1	455	455;161;136	14175	84986	76307	12365	104720	75129		29940	27079	48755	75103	46912	33494		52865	92359	58795	64110	108330	62214		97956	137240	238860	121370	133970	246900
P07195;A8MW50;C9J7H8;F5H793;P07864;Q6ZMR3;F5H245;G3XAP5;F5H155;F5H5G7	P07195;A8MW50	L-lactate dehydrogenase B chain;L-lactate dehydrogenase	LDHB	334	334;232;137;102;332;332;318;241;225;183	154810000	129980000	80055000	167130000	137480000	86345000		52561000	76718000	49080000	88164000	80130000	47800000		118080000	90329000	82064000	124020000	95912000	76978000		132990000	129150000	117150000	155220000	135970000	114710000
P07203;E9PAS1	P07203	Glutathione peroxidase 1	GPX1	203	203;98	264870	394020	68421	306910	240810	71526		179080	171910	121820	247960	117240	146980		0	190050	388930	0	138230	371350		138250	137110	147070	164040	186560	147670
P07237;E7EPA8;B4DUA5;F5H8J2;H0Y3Z3	P07237;E7EPA8;B4DUA5;F5H8J2;H0Y3Z3	Protein disulfide-isomerase	P4HB	508	508;492;452;451;274	13940000	14211000	7969700	13412000	13496000	8283900		4632900	6988500	4932000	7651800	7156900	5147300		12670000	10414000	8373000	11995000	10717000	8721000		12671000	13515000	16338000	15193000	14769000	16655000
P07339;C9JH19;F8WD96;F8W787	P07339;C9JH19;F8WD96	Cathepsin D;Cathepsin D light chain;Cathepsin D heavy chain	CTSD	412	412;299;276;199	5499500	5308900	2668400	4517900	4864100	2891900		1840100	2887000	1926800	2710000	2615000	2148900		7183900	4421700	3512300	6505500	4345300	3790800		7837600	7197500	7073000	8899500	7028700	7838200
P07355-2;P07355;H0YN42;A6NMY6;H0YMU9;H0YMD0;H0YM50;H0YKS4;B3KRQ1;H0YNP5;H0YL33;H0YN28;H0YMM1;H0YMW4;H0YKX9;H0YMT9;H0YLV6;H0YKZ7;H0YKL9;H0YNA0;H0YKV8;H0YMD9;H0YN52;H0YKN4;H0YNB8;H0YLE2	P07355-2;P07355;H0YN42;A6NMY6;H0YMU9;H0YMD0;H0YM50;H0YKS4;B3KRQ1	Annexin A2;Annexin;Putative annexin A2-like protein	ANXA2;ANXA2P2	357	357;339;256;339;230;227;248;176;181;175;142;139;149;146;134;133;132;119;110;79;81;65;59;69;47;45	20126000	14754000	7610500	15841000	12398000	9051300		5002300	8271900	5419000	6678000	7138600	5647200		24928000	16351000	12369000	20048000	15217000	13569000		31467000	22068000	19543000	24495000	18042000	23279000
P07384;E9PRM1;E9PQB3;E9PLQ6;E9PSA6;E9PJA6;E9PMC6;E9PLC9;E9PJJ3;E9PLX0;E9PL37;E9PIA9	P07384	Calpain-1 catalytic subunit	CAPN1	714	714;201;191;170;163;162;152;148;136;122;191;63	1133200	2415600	725330	1146800	2318500	792930		534180	1246300	576550	800310	1211600	573950		1370300	1125600	928820	1326700	1208400	995010		2251100	1786300	2175300	2428600	1775900	2105100
P07437;F8VW92;F8VYX6;Q5JP53;F8VUJ7;Q5ST81;E7EWR1;E7ENH1;E9PBJ4;F5H894;A6NNZ2;A6NKZ8;Q9H4B7	P07437;F8VW92;F8VYX6;Q5JP53;F8VUJ7;Q5ST81;E7EWR1;E7ENH1;E9PBJ4;F5H894	Tubulin beta chain	TUBB	444	444;435;435;426;415;372;353;271;243;207;444;372;451	78669000	70413000	38545000	85993000	70806000	38952000		28125000	40297000	27925000	45607000	41893000	26543000		102860000	62970000	55009000	108060000	68367000	51533000		117440000	102460000	103600000	138870000	105760000	95146000
P07686;Q5URX0;H0Y9B6;H0YA83;D6REQ8	P07686;Q5URX0;H0Y9B6;H0YA83	Beta-hexosaminidase subunit beta;Beta-hexosaminidase subunit beta chain B;Beta-hexosaminidase subunit beta chain A	HEXB	556	556;331;202;170;35	140860	402920	1842200	132590	428210	294260		172240	255000	304470	265850	257040	352290		323710	524760	415710	386370	484440	417680		837560	710160	671070	936410	756730	775240
P07737;CON__P02584	P07737	Profilin-1	PFN1	140	140;140	218810000	156220000	77601000	226460000	152470000	84410000		62198000	93338000	55286000	100960000	97251000	60143000		256180000	147830000	125790000	265070000	152350000	122370000		295220000	193900000	230470000	349090000	203580000	224310000
P07741;G5E9J2	P07741;G5E9J2	Adenine phosphoribosyltransferase	APRT	180	180;134	15709000	10188000	5278500	15097000	9089100	6108600		3624400	5890100	2619400	5422400	5374400	2912900		9553500	7484500	6251800	9576300	7479400	6669100		14716000	10526000	11415000	15833000	10283000	11890000
P07766;E9PSH8	P07766;E9PSH8	T-cell surface glycoprotein CD3 epsilon chain	CD3E	207	207;201	4039300	3374800	2566700	3814200	3677500	2371700		1365800	1915700	1470700	2069300	1957200	1276800		6241400	4355600	4143200	5947600	4390700	4045600		8816800	5778600	8053000	10145000	5970200	7408900
P07814;E7EMN0;F5H7I7	P07814;E7EMN0;F5H7I7	Bifunctional glutamate/proline--tRNA ligase;Glutamate--tRNA ligase;Proline--tRNA ligase	EPRS	1512	1512;987;975	4881500	5899000	4072300	5829500	6777700	3738600		2310700	3449000	2733300	4100200	3975500	2557200		9079500	5453000	4841400	10666000	6049000	4311500		8787900	8548200	10563000	11796000	10021000	9094300
P07858;F5H2P9;F5GWW0;B4DMY4	P07858;F5H2P9;F5GWW0;B4DMY4	Cathepsin B;Cathepsin B light chain;Cathepsin B heavy chain	CTSB	339	339;276;273;245	11085	53417	49050	14383	57462	40924		10731	16514	22217	16591	15882	21787		52970	24601	35997	19035	22494	57704		20467	44199	199820	20851	45820	271760
P07900-2;P07900;Q86U12;G3V2J8;Q14568;Q58FG0	P07900-2;P07900;Q86U12	Heat shock protein HSP 90-alpha	HSP90AA1	854	854;732;413;174;343;334	224360000	212670000	123090000	260050000	235860000	131230000		74912000	110820000	88542000	138430000	129770000	93553000		214440000	145100000	132410000	233930000	158890000	130110000		227190000	181410000	202600000	313510000	218930000	223450000
P07910;G3V2Q1;B2R603;G3V576;O60812;P07910-3;G3V575;G3V555;G8JL89;G3V5V7;B4DSU6;G3V4M8;Q569J8;G3V2H6	P07910;G3V2Q1;B2R603;G3V576;O60812;P07910-3;G3V575;G3V555	Heterogeneous nuclear ribonucleoproteins C1/C2;Heterogeneous nuclear ribonucleoprotein C-like 1	HNRNPC;HNRNPCL1	306	306;305;303;231;293;226;187;175;196;180;147;66;102;54	126230	476470	210880	156820	471170	216490		163380	364510	230300	283520	364700	239580		376150	480670	284170	359850	461150	254410		609830	839900	839580	751700	907180	974370
P07910-2;G3V4C1;B4DY08;G3V4W0;P07910-4;G3V2D6;G3V251;G3V3K6;G3V5X6	P07910-2;G3V4C1;B4DY08;G3V4W0;P07910-4;G3V2D6;G3V251;G3V3K6;G3V5X6		HNRNPC	293	293;292;288;262;250;214;126;121;117	58317000	42816000	26766000	62804000	47872000	27494000		16714000	23879000	18871000	28598000	26872000	18807000		53960000	33058000	32679000	56929000	38927000	30430000		54851000	44368000	49787000	67681000	53270000	50045000
P07919	P07919	Cytochrome b-c1 complex subunit 6, mitochondrial	UQCRH	91	91	839420	1450800	809570	659480	1207600	795070		463450	715940	735710	671960	867500	717300		1085700	880480	590510	1026200	874830	530760		1854700	1216200	1307700	2084600	1311900	1388400
P07954;P07954-2	P07954;P07954-2	Fumarate hydratase, mitochondrial	FH	510	510;467	7663200	8849700	5134000	7877000	8695700	5180800		3730400	4769300	3674400	5870200	5031700	3589100		12006000	8738300	6826700	12392000	9056600	6667500		16543000	14406000	14179000	18259000	14678000	13104000
P08133;E9PGK1;B7Z582;E7EMC6	P08133;E9PGK1;B7Z582	Annexin A6;Annexin	ANXA6	673	673;641;547;330	549230	314620	212150	337480	285440	210640		157430	234430	98132	267030	238100	101690		864670	483880	378300	742110	417730	413430		1092800	476610	678400	1179200	524930	869340
P08195-2;B4E2Z3;F5H0E2;F5H867	P08195-2;B4E2Z3		SLC3A2	529	529;511;145;135	378270	328620	142240	323280	337630	188020		108580	183480	109820	207080	192140	131040		655110	393660	240330	654100	366660	277910		1003500	691870	869080	1223600	818140	1032000
P08238;Q58FF7;Q5T9W8;E9PHI1;H0Y6E4;E9PHI2;H0Y5S7;E9PHH7;H0Y598;Q58FG1	P08238	Heat shock protein HSP 90-beta	HSP90AB1	724	724;597;168;162;150;154;142;183;171;418	110590000	87377000	53262000	120280000	95739000	55635000		33972000	46352000	35578000	60017000	52570000	36615000		114540000	71727000	70387000	123820000	77502000	69381000		133710000	110710000	126050000	175540000	127230000	133430000
P08240;E9PJS4	P08240;E9PJS4	Signal recognition particle receptor subunit alpha	SRPR	638	638;610	0	26107	4248.7	0	24207	4016.1		17661	17807	7469.8	27703	15711	7440.8		85376	34736	0	91249	30073	0		122350	51909	49422	134480	44933	54055
P08243;E9PCI3;E9PCX6;F8WEJ5;C9J057;C9JT45;C9JM09;C9JLN6	P08243;E9PCI3;E9PCX6;F8WEJ5	Asparagine synthetase [glutamine-hydrolyzing];Asparagine synthetase	ASNS	561	561;540;478;401;215;162;119;63	977690	1586300	1073200	1033700	1629200	1211400		755830	1041400	823640	1061100	1095500	859020		2514000	1745800	1788600	2825300	1648200	1937100		3544100	2668800	2370400	4081900	2773600	2594100
P08397;P08397-2;F5H345;G5EA58;G3V1P4;F5GY90;F5H226;F5H0P4;F5H4X2;F5H4W5	P08397;P08397-2;F5H345;G5EA58;G3V1P4;F5GY90	Porphobilinogen deaminase	HMBS	361	361;344;330;321;304;187;191;119;81;63	945310	912150	531870	953140	761390	487000		486800	700790	475170	697580	609180	484810		834020	627170	496770	754270	568200	473870		1160500	1696300	1028900	1508300	1637200	984490
P08574	P08574	Cytochrome c1, heme protein, mitochondrial	CYC1	325	325	1474400	3586200	854000	1449100	1585200	1975500		1807100	1433400	717390	928570	820220	1836100		1425000	1313900	1124000	1351200	1252000	1172500		1936200	1902800	2106500	2022600	1771200	2053100
P08575;E9PC28;P08575-2;F5GXY8;F5GXZ3;E9PMF8;F5H547;E9PKH0;E9PMF7	P08575;E9PC28;P08575-2;F5GXY8;F5GXZ3;E9PMF8;F5H547	Receptor-type tyrosine-protein phosphatase C	PTPRC	1304	1304;1256;1143;934;735;733;756;598;146	1128200	1511500	634630	1049200	1317700	915720		531340	733390	475500	733560	559290	557430		2076300	1800000	1376500	1944800	1667500	1585600		3001000	2557500	2454200	3113200	2399400	2902700
P08579	P08579	U2 small nuclear ribonucleoprotein B	SNRPB2	225	225	3405400	1550400	1182000	3063200	1568000	1154100		603250	775930	540870	822850	757490	605150		448660	2295900	867920	413800	1548800	1384200		2317700	4159300	1608300	2162600	2790300	2743200
P08621;P08621-2;P08621-3;P08621-4	P08621;P08621-2;P08621-3	U1 small nuclear ribonucleoprotein 70 kDa	SNRNP70	437	437;428;166;341	7971200	9671000	5730400	8430200	9756800	5961500		3023000	4904700	3809300	4689600	4903700	3677000		9692800	6103300	5285300	9829700	6446600	5061200		9349500	9790800	10149000	10537000	10330000	9728600
P08670;B0YJC4;F5H288;B0YJC5;Q5JVS8;P17661;P07197;E7ESP9;E7EMV2;E9PBF7;Q16352;P12036;F8WC76;P12036-2;P07196	P08670;B0YJC4;F5H288;B0YJC5	Vimentin	VIM	466	466;431;407;228;173;470;916;877;698;540;499;1026;971;963;543	106460000	81026000	41595000	95711000	73420000	43229000		26727000	39256000	23994000	37149000	35682000	24591000		134170000	69113000	60874000	120640000	64576000	64346000		113250000	94317000	94517000	121870000	86099000	96410000
P08708;P0CW22;H0YK46;H0YN88;H0YN73	P08708;P0CW22;H0YK46;H0YN88	40S ribosomal protein S17;40S ribosomal protein S17-like	RPS17;RPS17L	135	135;135;191;136;59	58828000	64141000	37568000	56264000	60594000	36624000		24210000	38614000	24300000	38187000	39472000	22996000		93000000	63200000	43177000	95538000	62253000	41054000		115760000	93745000	99146000	129240000	93556000	95226000
P08754;P09471;A8MTJ3;P19087;P11488;C9JPP4;H0Y7E8;Q5JWD1;A2A2R6	P08754	Guanine nucleotide-binding protein G(k) subunit alpha	GNAI3	354	354;354;354;354;350;144;93;87;61	872670	793100	468510	783890	907960	588640		357420	450440	405360	623120	436790	405960		954230	1589300	897530	1200100	1598900	923280		2405700	2216200	1465300	2611100	2694100	1682100
P08758;D6RBL5;E7ENQ5;D6RBE9;E9PHT9;D6RCN3	P08758;D6RBL5;E7ENQ5;D6RBE9	Annexin A5;Annexin	ANXA5	320	320;260;276;220;163;35	4145100	5080500	3099800	4568700	5005800	3307800		1947600	3163800	2249900	3294500	3273200	2346300		5285200	4094500	3451400	5074400	4087700	3646500		7311400	6104500	6519400	8641700	6261100	6535800
P08865;C9J9K3;A6NE09;C9JQR9	P08865;C9J9K3;A6NE09	40S ribosomal protein SA	RPSA;RPSAP58	295	295;264;295;73	77427000	66221000	37768000	79550000	65180000	37569000		25270000	38518000	29475000	39568000	37467000	27799000		93669000	62768000	50750000	95808000	64616000	49787000		117040000	92032000	98192000	125670000	89876000	93513000
P09012;B4DDC7	P09012;B4DDC7	U1 small nuclear ribonucleoprotein A	SNRPA	282	282;203	12190000	8134100	4754400	12416000	8391200	4886400		3180800	4401600	2997400	4968800	4530200	3042300		16536000	7722800	6537900	16597000	8031100	6522700		18033000	12520000	14848000	21543000	13097000	14256000
P09104;B7Z2X9;F5H0C8;F5GZ30;F5GWQ3;F5H5U1;F5H1C3	P09104;B7Z2X9;F5H0C8	Gamma-enolase;Enolase	ENO2	434	434;391;315;152;125;107;103	2186400	2352400	2181800	2634700	3052500	1907400		1173000	1769900	1603600	1990300	1781000	1620800		2508900	2625100	2188100	2873000	2514000	2381400		3730600	3633200	3628700	3911300	3770400	3497400
P09110;C9JDE9;F5GXL8;G5E935;B4DVF4;H0Y4D4;B4E072;F2Z3P7;F2Z2Q6	P09110;C9JDE9;F5GXL8;G5E935	3-ketoacyl-CoA thiolase, peroxisomal	ACAA1	424	424;383;356;331;153;237;126;121;113	218780	419030	274570	232470	291450	310370		118340	344090	206820	177340	342340	245370		824690	501500	186520	576670	601110	232770		758510	588240	968680	1371600	757100	609280
P09132;D6RA36;P09132-2;D6RBG4	P09132;D6RA36	Signal recognition particle 19 kDa protein	SRP19	144	144;101;110;43	210910	424140	543270	259020	490240	526200		232960	73640	243370	368550	118400	192430		36447	618400	355100	33581	663720	331760		1738800	243780	1129700	1634300	271730	1127400
P09211;A8MX94	P09211;A8MX94	Glutathione S-transferase P	GSTP1	210	210;174	91118000	97140000	59588000	100250000	103620000	59681000		39841000	58141000	48367000	68051000	61661000	45432000		140170000	90068000	76307000	166140000	99399000	75640000		172450000	132400000	156510000	211350000	143020000	155220000
P09234	P09234	U1 small nuclear ribonucleoprotein C	SNRPC	159	159	741900	1097800	456770	644190	1020800	519040		277220	389570	262830	367870	385250	277460		0	0	65305	0	0	98806		0	704690	255590	0	1083200	288280
P09382;F8WEI7	P09382	Galectin-1	LGALS1	135	135;38	29468000	21450000	8110700	21892000	15778000	13486000		7311800	10833000	4400800	8487300	8426100	6488500		30245000	14626000	11278000	21501000	10853000	15095000		33012000	25529000	20978000	29638000	20617000	30665000
P09417;B3KW71;D6RGG7;B7Z415;H0Y8F7	P09417;B3KW71;D6RGG7;B7Z415;H0Y8F7	Dihydropteridine reductase	QDPR	244	244;213;162;152;128	1838600	2760300	1753600	1866000	2782400	1899300		1005900	1235200	1264800	1570700	1333300	1281700		3280500	1775100	1471500	2538500	2049900	1511900		3776000	2475800	3192300	3719100	2858700	3098200
P09488;E7EWW9;P09488-2;B9ZVX7;Q03013;Q03013-2;P46439;Q5T8R1;A6NNT0;Q5T8Q9	P09488;E7EWW9;P09488-2;B9ZVX7;Q03013;Q03013-2	Glutathione S-transferase Mu 1;Glutathione S-transferase Mu 4	GSTM1;GSTM4	218	218;237;181;149;218;195;218;237;202;202	734830	574780	479320	488330	486770	518870		304430	483880	298130	495890	409540	293700		1773700	636480	499520	1365200	606450	559820		2005800	1480500	867750	1679700	1073700	686270
P09496;P09496-3;B4DIN1;P09496-2;C9J8P9;F5H6N3;F8WF69	P09496;P09496-3;B4DIN1;P09496-2;C9J8P9;F5H6N3;F8WF69	Clathrin light chain A	CLTA	248	248;236;230;218;196;166;260	1785400	2013500	1255700	2172100	2261100	1434500		709430	1259300	1125900	1028800	1252300	1128100		3455400	1267900	1650800	3557000	1369500	1665900		3971200	3225300	2561300	3884000	3300100	2352900
P09525;Q6P452;B4DDF9	P09525;Q6P452;B4DDF9	Annexin A4;Annexin	ANXA4	319	319;299;237	528280	1005500	338160	525990	1271800	373160		312720	293750	186950	495860	306980	188330		606650	729610	675110	772880	757320	819160		863020	836250	1254400	1189700	825240	966000
P09543;P09543-2;F8W7I0;C9K0L8	P09543;P09543-2	2,3-cyclic-nucleotide 3-phosphodiesterase	CNP	421	421;401;297;57	97555	472290	292110	93816	562460	302090		166120	258380	251590	255980	276530	238990		344100	395890	250930	404000	350560	297000		709570	756120	684260	851780	747820	739470
P09564	P09564	T-cell antigen CD7	CD7	240	240	0	640450	277130	0	553370	323220		223340	344400	121690	315340	282160	148080		59407	357900	307290	48286	408910	363880		344000	407250	663090	388310	375320	698870
P09622;B4DT69;F5H4I0;E9PEX6;B4DHG0;F2Z2E3;F8WDM5	P09622;B4DT69;F5H4I0;E9PEX6;B4DHG0	Dihydrolipoyl dehydrogenase, mitochondrial;Dihydrolipoyl dehydrogenase	DLD	509	509;461;459;486;410;115;114	7760700	7835700	4945600	6689900	7039600	5323100		2912800	4584900	3486000	4475600	4337500	3487000		8802200	5528200	3647300	7750600	5126000	4645400		7451300	8694100	7941200	8266800	7892900	7782600
P09651;F8W6I7;P09651-2;F8VRQ1;F8VXY0;F8W1S7;F8VSB5;P09651-3;F8VZ49;Q32P51;F8VTQ5;H0YH80;F8W646;F8VYN5	P09651;F8W6I7;P09651-2;F8VRQ1;F8VXY0;F8W1S7;F8VSB5;P09651-3;F8VZ49;Q32P51;F8VTQ5	Heterogeneous nuclear ribonucleoprotein A1;Heterogeneous nuclear ribonucleoprotein A1-like 2	HNRNPA1;HNRNPA1L2	372	372;320;320;307;304;330;306;267;231;320;145;191;156;113	100990000	110130000	67933000	102420000	114840000	63840000		40300000	53956000	51974000	63938000	58179000	50697000		134100000	72728000	61431000	140880000	76980000	59010000		109160000	124670000	119730000	127160000	128330000	114300000
P09661;H0YKK0;H0YMA0;H0YLR3;O95485;Q9UEN1	P09661;H0YKK0;H0YMA0	U2 small nuclear ribonucleoprotein A	SNRPA1	255	255;154;142;89;29;28	10906000	7238900	5744900	10785000	7114100	5592500		3566100	4885100	3574700	5546100	4847700	3239200		10224000	10311000	6197300	10761000	7756100	7999300		22939000	12981000	10096000	20752000	11396000	15313000
P09669	P09669	Cytochrome c oxidase subunit 6C	COX6C	75	75	4211700	5678600	3666800	3905500	4847000	4013200		1895100	2874200	3242400	2790000	2682300	3221100		5998000	4518000	4144800	5396200	4374100	4187200		5754600	7700600	7768500	6419400	7694200	7894000
P09693;A8MUH3	P09693;A8MUH3	T-cell surface glycoprotein CD3 gamma chain	CD3G	182	182;78	0	285140	205530	0	178880	138910		141310	252440	221150	200500	211240	152940		0	430120	515940	0	329820	420870		640520	840620	975210	744830	921820	1276200
P09874;F8WC10;Q5VX85;Q5VX84	P09874	Poly [ADP-ribose] polymerase 1	PARP1	1014	1014;250;155;108	11263000	9395700	5304400	11143000	8866300	6259000		3066800	4894200	2779700	4771300	4673800	3220500		12418000	7900100	6774000	11952000	7828700	7226200		15727000	12382000	12548000	17298000	12441000	13797000
P09960;F8VV40;P09960-2;P09960-3;B4DEH5	P09960;F8VV40;P09960-2;P09960-3	Leukotriene A-4 hydrolase	LTA4H	611	611;587;532;508;132	3160200	3357700	2485000	2980300	3144400	2119300		1405900	1798400	1787400	2198500	1876000	1451900		4436600	3479200	3129600	4456100	3652900	2542300		5034000	4419800	4473800	5367900	4336300	3903000
P09972;A8MVZ9;B7Z1N6;B7Z3K7;C9J8F3	P09972;A8MVZ9;B7Z1N6;B7Z3K7	Fructose-bisphosphate aldolase C;Fructose-bisphosphate aldolase	ALDOC	364	364;336;325;287;149	22843000	18061000	9592000	22206000	16073000	10424000		7210200	10826000	7977500	10429000	10006000	8364900		34485000	18415000	13459000	32009000	17307000	14116000		40374000	27506000	31939000	42779000	26383000	31575000
P0C0S5;Q71UI9;C9J0D1;A6NN01;A6NKY0;A6NFA8;C9J386	P0C0S5;Q71UI9;C9J0D1;A6NN01;A6NKY0;A6NFA8;C9J386	Histone H2A.Z;Histone H2A.V;Histone H2A	H2AFZ;H2AFV	128	128;128;122;114;102;90;76	40967000	61793000	36283000	40062000	58985000	37039000		22216000	28458000	27513000	32707000	28326000	28810000		97124000	48661000	33686000	92975000	49026000	35227000		77461000	79491000	54749000	80986000	80588000	55779000
P0C7P0	P0C7P0	CDGSH iron-sulfur domain-containing protein 3, mitochondrial	CISD3	127	127	36778	146100	95940	46198	173080	94090		34989	57881	67774	50384	57118	62463		83806	92686	67375	87600	97037	72025		138550	28178	111460	143570	36795	128060
P0CB43;Q9BTY7;E9PPP0;E9PIX0;E9PSG3	P0CB43;Q9BTY7	Protein FAM203B;Protein FAM203A	FAM203B;FAM203A	390	390;390;103;85;83	1064500	493870	530780	983460	478550	416850		210900	396740	243440	315250	405470	244520		886780	828890	783780	824940	801740	703820		1577800	1478400	1321000	1679600	1621200	1351900
P0CB44;Q8WVK7	P0CB44;Q8WVK7	Putative spindle and kinetochore-associated protein 2-like;Spindle and kinetochore-associated protein 2	SKA2L;SKA2	121	121;121	0	0	39278	0	0	101420		81085	0	0	39786	0	0		0	0	0	0	0	0		183970	0	108320	237640	0	183730
P0CJ78	P0CJ78	Zinc finger protein 865	ZNF865	1059	1059	0	0	7001.8	0	0	7306.8		0	0	0	0	0	0		1958.6	2806.5	2775.3	2292.3	2316.9	2006.9		4887.9	4138.6	5190.9	5035.2	5203.1	3606.1
P10155;Q5LJ99;Q5LJA0;Q5LJ98;P10155-2;H0Y9N5;G5E9R9;D6RE09;D6RDN1	P10155;Q5LJ99;Q5LJA0;Q5LJ98	60 kDa SS-A/Ro ribonucleoprotein	TROVE2	538	538;534;525;518;205;194;263;66;41	624200	879640	512450	637960	881780	558570		292550	379490	383330	491940	431140	425990		303000	427870	357000	320400	448640	368590		541360	568550	623920	616160	615440	624750
P10253	P10253	Lysosomal alpha-glucosidase;76 kDa lysosomal alpha-glucosidase;70 kDa lysosomal alpha-glucosidase	GAA	952	952	0	99095	56590	0	120310	57010		52971	32741	68681	80830	36134	60512		227310	166570	123890	211410	184140	128090		493350	318110	219000	478620	296140	218290
P10412;Q02539;P22492	P10412	Histone H1.4	HIST1H1E	219	219;215;207	2255400	3373300	1254100	2305100	3049700	1477900		475020	1049900	1549000	742690	1048300	1650600		564370	899080	735800	406640	997800	692470		779000	896220	1377200	734200	949300	1407200
P10515;H0YDD4;F5H7M3;E9PEJ4;E7ESJ9;F5H0X9	P10515;H0YDD4;F5H7M3;E9PEJ4;E7ESJ9	Dihydrolipoyllysine-residue acetyltransferase component of pyruvate dehydrogenase complex, mitochondrial	DLAT	647	647;479;418;542;428;225	2355900	2581800	1120200	2238300	2439200	1167100		761500	1363500	961630	1213900	1350700	938270		3322800	2038500	1419700	3132300	2063900	1430000		4075700	2605600	2996100	4345500	2559300	3120700
P10599;B1ALW1	P10599;B1ALW1	Thioredoxin	TXN	105	105;85	35750000	47377000	23817000	38582000	45528000	26243000		17119000	25804000	18789000	26669000	25442000	19465000		45376000	36458000	29637000	44823000	36459000	32296000		54269000	50852000	49161000	62711000	52265000	51284000
P10606	P10606	Cytochrome c oxidase subunit 5B, mitochondrial	COX5B	129	129	254900	590380	201600	268070	529990	267390		99079	98700	85980	145130	80068	104620		2134	27176	15651	4613.4	28766	15193		45872	138220	13413	76280	148580	20025
P10619;Q5JZH0;Q5JZG9	P10619;Q5JZH0	Lysosomal protective protein;Lysosomal protective protein 32 kDa chain;Lysosomal protective protein 20 kDa chain	CTSA	480	480;345;289	102890	264010	111880	104940	210660	134050		84522	99632	126820	117030	72044	100040		9918.5	144060	132760	11443	171390	157830		203110	312420	267820	193480	271340	276960
P10644;P31321;C9JSK5;Q6NS41	P10644	cAMP-dependent protein kinase type I-alpha regulatory subunit	PRKAR1A	381	381;381;297;80	2230300	4096000	1881600	2342800	4070500	2010700		1328600	2990100	1657600	2010200	2030100	1985100		3086900	3226400	2411400	3075100	3070000	2613100		6480600	4540400	4902800	5287800	4980000	6566900
P10746;E9PG85;Q5T3L9;Q5T3L8;Q5T3L7	P10746;E9PG85;Q5T3L9;Q5T3L8;Q5T3L7	Uroporphyrinogen-III synthase	UROS	265	265;237;185;139;133	0	0	0	0	0	0		0	0	0	0	0	0		0	0	71477	0	0	60070		0	81411	123860	0	110970	138890
P10768	P10768	S-formylglutathione hydrolase	ESD	282	282	17349000	21163000	13238000	18185000	21104000	14660000		8152300	13047000	7431300	12763000	12318000	7406200		17467000	19747000	12288000	17589000	19058000	14007000		33343000	34922000	27936000	33474000	31098000	30076000
P10809;E7ESH4;E7EXB4;C9JL25;B7Z712;C9JCQ4;C9JL19;C9J0S9	P10809	60 kDa heat shock protein, mitochondrial	HSPD1	573	573;234;221;175;158;94;83;58	144770000	112550000	63324000	155730000	117490000	66754000		43638000	64235000	47844000	75118000	70706000	51583000		139260000	94236000	71597000	145850000	98217000	72330000		145530000	130310000	135960000	183940000	145830000	148900000
P11021;B4DEF7	P11021	78 kDa glucose-regulated protein	HSPA5	654	654;278	39691000	29233000	16227000	45109000	32755000	18396000		10666000	15472000	11320000	18281000	18258000	13154000		46174000	23113000	21536000	46227000	25101000	22361000		44168000	34653000	33434000	54792000	37895000	36446000
P11142;E9PKE3;E7ET08;P11142-2;E9PNE6;E9PN89;E9PLF4;E9PK54;E9PQK7;E9PQQ4;E9PPY6;E9PN25;P54652;E9PS65;E9PI65;E9PM13;B3KUS2;E9PSH5	P11142;E9PKE3;E7ET08;P11142-2;E9PNE6;E9PN89	Heat shock cognate 71 kDa protein	HSPA8	646	646;627;494;493;500;312;187;184;178;171;137;132;639;223;168;151;413;59	236830000	157720000	97369000	269290000	180110000	111040000		57449000	82284000	54659000	102500000	96737000	58841000		294380000	143840000	117510000	321730000	159530000	123600000		288100000	212640000	226760000	360150000	229290000	231730000
P11166;F8WC15;G8JLF4;C9JIM8	P11166;F8WC15;G8JLF4;C9JIM8	Solute carrier family 2, facilitated glucose transporter member 1	SLC2A1	492	492;434;458;250	239400	691900	985280	255690	2124700	533860		190980	455460	382210	288740	903520	198760		1819400	1088000	1621600	4662500	935200	857530		861000	1677300	1662100	871700	1810700	1837800
P11171;P11171-2;P11171-5;E9PEW9;E9PEX0;P11171-3;P11171-4;P11171-6;P11171-7;C9JTS2;H0YGI6;Q4VXN1	P11171;P11171-2;P11171-5;E9PEW9;E9PEX0;P11171-3;P11171-4;P11171-6;P11171-7;C9JTS2	Protein 4.1	EPB41	864	864;831;775;767;704;641;588;566;719;714;311;199	231650	584480	409940	252340	583890	408220		257360	410130	273350	397710	364670	293480		415800	559740	436270	332730	597450	438530		1572800	602530	800830	1480200	621600	751510
P11172;B5LY68;P11172-2;E9PFD2;B5LY72;F8WDG4;F2Z303;F2Z3P2	P11172;B5LY68;P11172-2;E9PFD2	Uridine 5-monophosphate synthase;Orotate phosphoribosyltransferase;Orotidine 5-phosphate decarboxylase	UMPS	480	480;388;302;342;205;142;66;57	999750	1387200	799920	968020	1215500	940920		630310	838290	609470	859710	710550	629680		2111000	1195300	903760	2038000	1059200	987570		1985300	2068500	1576100	2094100	1775400	1747700
P11177;P11177-2;B4DDD7;C9J634;F8WF02	P11177;P11177-2;B4DDD7;C9J634	Pyruvate dehydrogenase E1 component subunit beta, mitochondrial	PDHB	359	359;341;341;350;251	1821800	1197900	878240	1535600	1050400	896080		705560	1001400	779340	805610	991960	651630		2863200	2153000	1489300	2565300	1779600	1555900		4348000	4026000	2725500	3533000	2671300	3072300
P11182;F5H1F9;Q5VVL7	P11182;F5H1F9;Q5VVL7	Lipoamide acyltransferase component of branched-chain alpha-keto acid dehydrogenase complex, mitochondrial	DBT	482	482;301;320	78246	247510	102080	86636	188080	185790		106580	66513	71056	115140	73831	88518		162840	204380	248940	164490	216010	191880		186940	173730	200940	226090	211550	200990
P11216;H0Y4Z6;P11217;F5GZH7;A6NDY6;P06737;E9PK47;F5H816;E7END0;E9PMM6	P11216	Glycogen phosphorylase, brain form	PYGB	843	843;245;842;832;754;847;819;813;595;306	604460	800670	405830	559250	744250	450610		272250	376260	300190	401860	369550	335990		793570	666990	532350	694250	645470	538440		1012400	801270	949530	1009800	833870	925400
P11233;B4E040;Q6ZS74;P11234;C9JQB3;C9J6B1;C9JYR1;C9JPE8;F8WEQ6	P11233;B4E040;Q6ZS74;P11234	Ras-related protein Ral-A;Ras-related protein Ral-B	RALA;RALB	206	206;228;227;206;171;167;112;101;46	865850	1553400	1011600	918980	1658000	853490		656210	554310	578810	993410	682250	539670		2011700	1530300	1030900	2892100	1712200	1000800		1927800	2927500	2739500	2150300	2777100	2362400
P11274;P11274-2;H0Y2V4;H0Y554;A9UF05;A9UF01;E9PGJ4;A9UF04;E9PCM1;Q12979;Q12979-2;F5H8B3;B7Z683;E9PFN9	P11274;P11274-2;H0Y2V4	Breakpoint cluster region protein	BCR	1271	1271;1227;936;257;467;465;458;454;206;859;822;813;641;363	93292	216900	105620	83907	196980	92194		56747	94901	107670	86847	80014	114820		101360	149920	133570	96353	150700	169390		164950	153100	172420	145830	152120	173260
P11279;B4DWL3	P11279;B4DWL3	Lysosome-associated membrane glycoprotein 1	LAMP1	417	417;364	1012500	1389700	540300	992030	1276800	574360		290140	496170	474950	481880	515130	481400		1485500	1618100	592920	1239400	911940	718330		4605400	2000200	1578400	1824500	1075300	1905700
P11387;Q969P6;E7ES89;E7ESI1;E5RIC7;E5RFS0;E5RJ95;H0YAR3	P11387	DNA topoisomerase 1	TOP1	765	765;601;503;477;328;221;201;111	10745000	8693000	2202700	3227400	3831000	5445900		4438700	5586200	1444800	1936600	2067900	3308800		5892700	5184400	3529200	6065800	4516300	4226300		8934200	6884800	6308800	8774800	5897400	7916400
P11388-4;P11388-3;P11388-2;P11388;C9J5P2;C9J4C3	P11388-4;P11388-3;P11388-2;P11388;C9J5P2;C9J4C3	DNA topoisomerase 2-alpha;DNA topoisomerase 2	TOP2A	1612	1612;1567;1557;1531;1568;1612	2466700	1921700	1350800	3341600	1997600	1179800		780970	1245400	941460	1365100	1407700	843330		3070000	2074100	2074900	3033600	2308800	1742400		4745000	3170200	3833600	6066900	3839800	3881100
P11413-2;P11413-3;P11413;E9PDV8;E7EUI8;E7EM57;E9PD92	P11413-2;P11413-3;P11413;E9PDV8;E7EUI8;E7EM57;E9PD92	Glucose-6-phosphate 1-dehydrogenase	G6PD	561	561;545;515;509;339;320;256	2994800	3803300	2325700	2879800	3856700	2589500		1302200	1919600	1686700	1967700	1914300	1888600		4358300	3067700	2641100	3903200	2981400	2741400		4398800	4965300	4591200	4833600	4705600	4932100
P11441;Q5HY81;F8WB70	P11441;Q5HY81	Ubiquitin-like protein 4A	UBL4A	157	157;180;103	898960	1664100	333690	746730	1151900	325510		451960	713220	404410	458340	373410	1999600		0	534710	267760	0	727320	216720		678900	571490	206750	1020600	472430	209240
P11498;B4DN00;E9PRE7	P11498;B4DN00;E9PRE7	Pyruvate carboxylase, mitochondrial	PC	1178	1178;529;489	0	13608	0	0	12758	0		0	3138.1	2579.8	0	2620.6	2559.8		4929.8	5892.1	16240	4611.2	6016.1	14611		0	8929.5	45045	0	9694.2	43651
P11717	P11717	Cation-independent mannose-6-phosphate receptor	IGF2R	2491	2491	296760	292400	187750	343480	301820	187640		104000	202220	126590	179370	207960	133540		440040	366720	331070	415110	363150	278990		612410	614550	672790	827940	721740	668000
P11766;H0YAG8;D6RFE4;D6R9G2;D6RAY0	P11766;H0YAG8	Alcohol dehydrogenase class-3	ADH5	374	374;262;115;95;56	11719000	9958600	6307700	11454000	10431000	6544400		4099100	6007900	3907600	6800500	6126200	3627900		12203000	8598700	6566200	13468000	8758400	6705300		14430000	11847000	11666000	17962000	12407000	10993000
P11802;F8VWX7;F8VTV8;F8VYH9;F8VZ51;F8VZZ0;B4DNF9;F8VXD2;F8W1L8;Q96BE9;F8VYY1	P11802;F8VWX7;F8VTV8;F8VYH9;F8VZ51;F8VZZ0;B4DNF9;F8VXD2	Cyclin-dependent kinase 4	CDK4	303	303;203;201;170;208;186;183;132;115;111;74	51891	215730	112340	37731	93353	69169		114730	46339	149870	137840	45272	91127		94664	74025	50950	46774	30949	29238		57059	56776	140460	64330	50380	155720
P11908-2;P11908;D3YTJ7;A6NMS2	P11908-2;P11908	Ribose-phosphate pyrophosphokinase 2	PRPS2	321	321;318;200;147	9245400	7521500	4967800	9489700	7726300	4745900		3031900	4147600	2946300	4689500	4281800	2745800		10926000	7393200	5352700	9573600	6592800	5018700		9985900	7678800	8969400	11262000	7409200	8402500
P11940;E7EQV3;P11940-2;E7ERJ7;Q9H361;H0YAR2;H0YBQ4;H0YBN4;H0YAP2;E5RJB9;H0YB75;H0YAS6;H0YB86;E5RH24;E5RGH3;Q4VXU2;H0YAS7;Q4VY17;E5RHG7;H0YAW6;H0YC10;Q96DU9;E5RFD8;E5RGC4;Q5JQF8;E5RJM8	P11940;E7EQV3;P11940-2;E7ERJ7	Polyadenylate-binding protein 1	PABPC1	636	636;591;547;604;631;284;258;175;131;129;183;169;165;118;108;614;136;330;75;187;42;382;61;43;200;38	18571000	16015000	9772800	17404000	14918000	9549400		5910200	8561000	6339100	9470300	8890200	6342000		25517000	16222000	12084000	23596000	14631000	11709000		27930000	27654000	22511000	31025000	25133000	25510000
P12004	P12004	Proliferating cell nuclear antigen	PCNA	261	261	22668000	21178000	11302000	24192000	20745000	11184000		8676500	12962000	8839900	13289000	13244000	8437600		30078000	23181000	16413000	32082000	22258000	17639000		45169000	33009000	33126000	47300000	32301000	34803000
P12081;D6REN6;B3KWE1;B4DDD8;B4DY73;B4E1C5;F5GZR5;E7ETE2;C9JWK3;D6RF05	P12081;D6REN6;B3KWE1;B4DDD8;B4DY73;B4E1C5;F5GZR5;E7ETE2;C9JWK3	Histidine--tRNA ligase, cytoplasmic	HARS	509	509;489;440;435;469;395;301;288;314;60	3303600	2874200	1968300	3937900	2987300	1833700		9762500	2546300	2367100	15298000	2754200	2218200		3244400	1877300	2392100	3212900	1927800	2709100		5780200	3815700	3970000	6589100	3548700	4412100
P12235	P12235	ADP/ATP translocase 1	SLC25A4	298	298	239890	279110	533370	625340	574530	198420		133810	167900	370460	399620	425260	170860		136290	218930	231290	150970	362820	206280		319430	427690	682640	354650	423860	464110
P12236	P12236	ADP/ATP translocase 3	SLC25A6	298	298	3689900	3741000	2435200	8952800	4408500	2610200		1703300	2465200	1769500	2725100	2438700	1670500		2852000	2759100	2634400	2998900	2758600	2773800		4668600	5268700	3801600	5654500	5376600	4092500
P12268;H0Y4R1;F5H247;E7ETK5	P12268;H0Y4R1;F5H247	Inosine-5-monophosphate dehydrogenase 2	IMPDH2	514	514;470;357;279	23024000	25545000	16248000	23251000	26773000	15718000		9036500	13992000	10029000	15198000	15102000	9441500		34051000	18554000	16342000	36060000	19721000	15491000		30745000	31863000	31107000	37104000	32476000	29310000
P12270;Q5SWX9	P12270	Nucleoprotein TPR	TPR	2363	2363;150	568160	1194100	540010	593870	1339700	565500		386150	501770	570540	524550	509070	422430		1102800	1109800	964130	1074100	1149000	957160		2236600	1826600	2600900	2181200	1810800	2464900
P12814;Q1HE25;P12814-2;B7TY16;G3V2N5;H0YJW3;G3V2W4;B2RCS5;P35609;Q08043;H0YJ11;G3V5M4;G3V2X9;H0YGN3;G3V2E8;G3V380	P12814;Q1HE25;P12814-2;B7TY16	Alpha-actinin-1	ACTN1	892	892;914;887;930;261;251;238;894;894;901;207;126;144;663;85;72	4584600	5693100	3487100	5240400	6099700	3432400		1962000	3118700	2697400	3300800	3281900	2351400		8655300	5393500	4803300	10630000	6023700	4552600		8933700	8355800	10146000	10911000	9311100	8962800
P12955;E9PCE8;A8MX47	P12955;E9PCE8;A8MX47	Xaa-Pro dipeptidase	PEPD	493	493;429;452	1934100	1760400	1093700	2177400	1531500	1266800		617070	790160	817180	939210	778420	859420		1906900	1319100	1018600	1801200	1164600	1175300		3734400	2650900	2308400	3291500	2277800	2713400
P12956;B1AHC7;B1AHC8;B1AHC9;F5H1I8	P12956;B1AHC7;B1AHC8;B1AHC9;F5H1I8	X-ray repair cross-complementing protein 6	XRCC6	609	609;557;568;559;476	30156000	28380000	16383000	32412000	28394000	16768000		10416000	14169000	10144000	16646000	14695000	10023000		41437000	20139000	15601000	43104000	21751000	14724000		34459000	32235000	32057000	39474000	33488000	29949000
P13010;C9JZ81	P13010	X-ray repair cross-complementing protein 5	XRCC5	732	732;131	21664000	26047000	13554000	25480000	26858000	13354000		9604200	12875000	10178000	15343000	13365000	9537800		32299000	18241000	14527000	33160000	18907000	13586000		28579000	30074000	28737000	32953000	31561000	26731000
P13051;P13051-2;B4DRT6;F5GYA2;Q68DM5	P13051;P13051-2;B4DRT6;F5GYA2;Q68DM5	Uracil-DNA glycosylase	UNG;DKFZp781L1143	313	313;304;270;258;141	266200	558500	330340	278600	410140	251890		131610	286550	228550	171950	211920	156460		774610	614750	517350	629870	613560	541040		616550	545430	799730	660480	535440	705770
P13073	P13073	Cytochrome c oxidase subunit 4 isoform 1, mitochondrial	COX4I1	169	169	10114000	13603000	7264600	9096600	11777000	7765800		5042400	3317900	2683100	6879000	3078800	2746100		13966000	7599800	6055700	12957000	7149400	6430800		17231000	11280000	12128000	18721000	10514000	13539000
P13196;B4DDG9	P13196;B4DDG9	5-aminolevulinate synthase, nonspecific, mitochondrial	ALAS1	640	640;440	0	0	0	0	0	0		0	0	0	0	0	0		0	8130.8	3793.5	0	4159.3	2499.2		6097.6	4823.4	0	4107.5	5547.5	0
P13473-3;P13473;P13473-2;B4E2S7;B7Z2R9;E7EVR5;H0YCG2	P13473-3;P13473;P13473-2;B4E2S7;B7Z2R9	Lysosome-associated membrane glycoprotein 2	LAMP2	411	411;410;410;363;300;265;258	375480	469540	210800	371490	444510	209540		164190	221440	197790	261020	210050	206430		528200	313390	247040	551850	323560	263240		434670	578470	457340	543770	528960	460320
P13489;H0YCR7;E9PIM9;E9PLZ3;E9PMJ3;E9PIK5;E9PMN0;E9PMA9;E9PMI1;E9PR82	P13489	Ribonuclease inhibitor	RNH1	461	461;285;199;194;189;181;168;77;40;35	7056400	6362800	4218600	9098800	6853200	3958200		2369800	3781200	2699800	4363100	4396600	2404500		9567000	7329900	5881300	9028000	7259400	5344300		12408000	9249300	11235000	15479000	9925600	11150000
P13598	P13598	Intercellular adhesion molecule 2	ICAM2	275	275	0	131430	116880	0	104800	135180		93477	132370	58378	149690	100710	55297		394160	193280	119570	291880	180020	113470		346520	86084	241060	355860	69792	256230
P13612;E7ESG7;E7EP60;Q7Z4L6	P13612;E7ESG7;E7EP60	Integrin alpha-4	ITGA4	1032	1032;617;614;195	552040	910470	587680	429990	730080	676000		359880	465930	388020	458710	338340	363950		657170	719580	714900	513700	706520	783530		1149500	1006800	814780	1095900	794770	777000
P13639;F5H370;B4DPU3;F5GZG3;B4DMC6	P13639;F5H370;B4DPU3	Elongation factor 2	EEF2	858	858;583;566;505;387	35503000	38210000	23840000	36661000	38808000	24899000		15964000	22016000	16418000	25360000	22700000	16037000		53284000	36632000	31260000	52855000	36934000	28948000		58706000	56605000	53547000	70463000	59265000	54535000
P13667	P13667	Protein disulfide-isomerase A4	PDIA4	645	645	8584900	8248500	4976200	8829300	8728600	5605900		3058300	4308600	3606900	5280600	4813400	3837700		8407200	6248600	5491000	8117000	6263500	5737400		9188200	8045800	9034400	12239000	10259000	10465000
P13674;P13674-2;C9JL12	P13674;P13674-2;C9JL12	Prolyl 4-hydroxylase subunit alpha-1	P4HA1	534	534;534;516	1876600	1636100	797550	2100100	1523100	733950		535140	786100	676510	860560	814340	656420		1622100	1515600	1280900	1495600	1863200	1203100		2645700	1793400	3229100	3742700	2398400	2331800
P13693;E9PJF7;Q8TBK7;H0YCX0;Q56UQ5	P13693;E9PJF7;Q8TBK7	Translationally-controlled tumor protein	TPT1	172	172;162;138;77;140	42268000	38493000	21074000	39810000	34662000	18171000		15738000	24404000	15611000	27395000	28004000	14223000		65345000	37049000	35642000	64046000	37689000	29067000		52771000	64846000	67838000	73762000	76894000	61612000
P13716;P13716-2;B7ZBK6	P13716;P13716-2	Delta-aminolevulinic acid dehydratase	ALAD	330	330;359;120	20025	256550	178700	19186	268860	191140		75604	144770	125500	117130	132650	137840		62396	89345	152040	49180	93240	165070		107670	103200	228200	133490	120460	393910
P13796;Q5TBN3;B4DUA0;Q5TBN5;B4DI60	P13796	Plastin-2	LCP1	627	627;246;196;66;224	103280000	93673000	55277000	107820000	97251000	59099000		37090000	54658000	40071000	61102000	56811000	40531000		142630000	90585000	68550000	146380000	90681000	70782000		142650000	125690000	129360000	174100000	133150000	127460000
P13804;H0YLU7;B4DT43;H0YNX6;H0YL12;H0YKF0;H0YK49;H0YL83;H0YM12	P13804;H0YLU7;B4DT43;H0YNX6;H0YL12;H0YKF0;H0YK49	Electron transfer flavoprotein subunit alpha, mitochondrial	ETFA	333	333;303;284;254;240;289;229;73;39	2958000	3659200	2249800	3050600	3353600	2467300		1434200	2236400	1559400	2115000	2193700	1664100		5473400	2299400	2093500	3845100	2384800	2133300		4193800	3806100	3422300	4730300	3969400	3439900
P13807;Q9BTT9;B7Z806;F5H1N8;F5H3S3;C9IYM4	P13807;Q9BTT9;B7Z806	Glycogen [starch] synthase, muscle	GYS1	737	737;673;657;370;235;163	71015	196440	124000	96167	192960	110550		59521	141410	72359	87609	152640	83816		45297	176370	125560	49241	178230	138890		187460	277620	233400	220110	267550	243060
P13861;Q9BUB1;C9J830	P13861;Q9BUB1	cAMP-dependent protein kinase type II-alpha regulatory subunit	PRKAR2A	404	404;382;114	250280	282140	256510	257730	278760	335990		229080	250550	140660	237250	205340	133270		40097	444760	214580	38917	473620	247790		296800	322120	527800	278290	299250	550580
P13984	P13984	General transcription factor IIF subunit 2	GTF2F2	249	249	265800	1312500	429780	174310	1091500	512880		557310	612620	301340	601450	460720	350040		1205100	605320	474970	1653300	508720	509200		1202200	736610	1008400	1211800	700380	1058100
P13995;Q7Z650;B8ZZU9;B9A062;B4DY35	P13995;Q7Z650;B8ZZU9;B9A062;B4DY35	Bifunctional methylenetetrahydrofolate dehydrogenase/cyclohydrolase, mitochondrial;NAD-dependent methylenetetrahydrofolate dehydrogenase;Methenyltetrahydrofolate cyclohydrolase	MTHFD2	350	350;248;267;222;186	3338000	3033100	1659900	3036000	2837400	1808900		1296700	1745500	1228000	2027600	1896700	1330900		4030500	3150700	2358800	5132600	2788800	2665400		6055800	5665800	6444600	8440600	6180000	6287800
P14151	P14151	L-selectin	SELL	372	372	0	28561	13580	0	25720	20158		13821	14861	18874	18794	15357	21194		69020	224780	37450	58381	214080	50171		74068	216910	110810	74006	254210	142790
P14174	P14174	Macrophage migration inhibitory factor	MIF	115	115	89231000	57414000	34707000	96849000	62501000	35989000		18609000	30628000	22865000	32223000	32613000	21132000		79638000	41389000	33423000	88941000	47878000	31858000		110700000	63382000	61980000	129710000	66955000	59090000
P14209;A6NIW1	P14209;A6NIW1	CD99 antigen	CD99	185	185;169	0	1023000	94313	0	1027100	123240		130880	185530	109310	235820	261700	109040		0	0	0	0	0	0		448970	406220	474220	472680	380400	245730
P14317;E7EVW7;B4DQ69;F8WEZ6;F8WDD5	P14317;E7EVW7	Hematopoietic lineage cell-specific protein	HCLS1	486	486;449;209;76;75	11985000	7741900	3777500	11252000	7210700	4133800		2331700	4048800	2068600	3462800	3844500	2092000		14369000	9820700	6562700	14028000	9346000	6732400		16131000	14341000	13177000	16629000	14315000	13238000
P14324;E9PCI9	P14324;E9PCI9	Farnesyl pyrophosphate synthase	FDPS	419	419;353	14202000	8213800	5156500	13363000	8746900	4966200		2946500	4793800	3730500	4918800	4853700	3093700		9132900	6884500	6307700	9610400	7133700	5823600		9296800	8562400	12131000	10632000	9088100	10042000
P14373;P14373-2;B0V297	P14373;P14373-2;B0V297	Zinc finger protein RFP	TRIM27	513	513;358;249	26138	36954	26710	12769	18995	15263		0	15700	21499	0	10774	13705		0	26523	10603	0	64574	6655.7		16639	20507	13453	15627	17046	12443
P14410	P14410	Sucrase-isomaltase, intestinal;Sucrase;Isomaltase	SI	1827	1827	116230	274080	27739	116860	276000	31168		31548	92341	99984	48792	94434	101670		29879	51775	0	25503	43759	0		7214.6	8818.4	23006	3406.3	7939.4	28942
P14550;Q5T621	P14550;Q5T621	Alcohol dehydrogenase [NADP(+)]	AKR1A1	325	325;147	2735400	2250200	1390000	2912000	2276100	1538100		662070	1115000	924420	1135100	1243000	833530		1432400	3615700	1893100	1427100	3212000	1868400		4936300	3506300	3563600	5900200	2706900	4168800
P14618;B4DUU6;E9PF79	P14618;B4DUU6;E9PF79	Pyruvate kinase isozymes M1/M2;Pyruvate kinase	PKM2	531	531;516;458	113930000	125900000	74367000	119360000	129530000	78439000		49035000	67821000	56597000	76218000	70349000	56489000		125200000	93010000	73630000	127660000	94594000	74102000		164690000	138200000	142600000	180740000	138880000	137420000
P14618-2;E7EUQ8;E7EUJ4;E7ESY9;P30613;P30613-2	P14618-2;E7EUQ8;E7EUJ4	Pyruvate kinase	PKM2	531	531;511;366;599;574;543	73194	79513	70154	88548	121100	73062		53724	58947	85202	86553	62677	70999		141860	60335	58575	129390	67874	51347		100530	98056	103720	157430	71589	86854
P14625;E9PEX3;Q96GW1;H0YIV0;Q58FF3;F8W026	P14625;E9PEX3	Endoplasmin	HSP90B1	803	803;553;315;147;399;49	17295000	15310000	9533200	18997000	16679000	10442000		6341900	8241000	6816300	10627000	9866300	7556800		28106000	16948000	13202000	27050000	17503000	13374000		25888000	25135000	23758000	31634000	28106000	25831000
P14635;E9PC90;Q5TZP9;D6RHI0;H0YA62;O95067;H0YMP3	P14635;E9PC90;Q5TZP9;D6RHI0	G2/mitotic-specific cyclin-B1	CCNB1	433	433;401;396;244;185;398;270	750170	698150	356470	703020	554360	372660		273480	520460	309500	474960	528960	376280		2139200	1256600	805430	1962800	1121700	661130		2561500	1468400	2292600	5559800	2510600	3929500
P14649;F8W1I5	P14649;F8W1I5	Myosin light chain 6B	MYL6B	208	208;175	4322.2	92281	47259	2321.9	94332	62239		39004	33418	34263	75056	31507	32734		4720.3	82392	111230	6225.8	89270	149460		231390	259920	200970	247430	276550	212100
P14678-3;E7ENP4;P14678;P14678-2;B3KVR1;P63162;E7ERB2;A8MT02	P14678-3;E7ENP4;P14678;P14678-2;B3KVR1;P63162;E7ERB2	Small nuclear ribonucleoprotein-associated proteins B and B;Small nuclear ribonucleoprotein-associated protein;Small nuclear ribonucleoprotein-associated protein N	SNRPB;SNRPN	289	289;288;240;231;244;240;242;155	5636800	10692000	4355000	5352300	10482000	4699300		4106800	4166600	3622200	6275000	4016800	3585700		8359500	5003700	3804300	8740900	4963300	4052900		8471800	7563900	7438700	9486800	7420500	8020000
P14735;B7ZAU2;Q5T5N3	P14735	Insulin-degrading enzyme	IDE	1019	1019;464;257	22482	368030	200800	17164	364910	229000		154820	198330	176540	205240	162930	192860		448700	475430	286090	388240	384960	337010		587300	749630	664980	613060	608810	790360
P14854	P14854	Cytochrome c oxidase subunit 6B1	COX6B1	86	86	1456800	2338500	1214000	1120400	2089500	1279000		380060	1036500	1161800	589290	965350	1103400		1161600	1391100	583080	1159600	1370800	525470		1847800	2211800	1745500	2092600	2072200	1759200
P14859-3;P14859-2;P14859;B4E029;P14859-4;H0YLB5;H0YKT2;B5ME60;P09086-5;E9PNC9;H0YLL6;P09086;P09086-2;P09086-3;F5GWW6;Q9UKI9;H0YNW1;P09086-4;E9PIN6;H0YNL2;E9PQI0;H0YLC5	P14859-3;P14859-2;P14859;B4E029;P14859-4;H0YLB5	POU domain, class 2, transcription factor 1	POU2F1	741	741;755;743;703;653;528;610;602;602;586;485;479;467;463;438;436;424;400;390;289;221;155	0	116620	65369	0	128870	46160		64642	0	35755	114500	0	21271		743930	297870	229060	678940	316760	199930		299930	148570	209850	511650	230330	280040
P14866;A6NIT8;B4DPK8;B4DVF8	P14866;A6NIT8	Heterogeneous nuclear ribonucleoprotein L	HNRNPL	589	589;456;240;179	30051000	32886000	18380000	33209000	35624000	18654000		11709000	15729000	12030000	19786000	17881000	11693000		56029000	26625000	23304000	59089000	28752000	22723000		44516000	48342000	52669000	55163000	53291000	50525000
P14868;Q68CR9;C9JLC1;C9J7S3;C9JQM9	P14868;Q68CR9	Aspartate--tRNA ligase, cytoplasmic	DARS;DKFZp781B11202	501	501;401;182;176;135	7391200	6247900	4406300	8051000	6838000	4312700		2067500	3557700	2849400	3541100	3625900	2421300		12449000	6846100	6157800	14051000	7298700	5570500		13997000	8805900	12051000	17599000	9659600	9596800
P14921;Q6N087;P14921-2;F5GYX9;Q96AC5;P15036	P14921;Q6N087;P14921-2;F5GYX9	Protein C-ets-1	ETS1	441	441;485;354;225;272;469	267500	251680	107870	290040	209070	95529		111320	144640	110510	143310	146170	86243		801960	213780	350820	699370	178170	206460		669330	406340	485020	875360	442110	515990
P14927;B7Z2R2;E5RJU0;E5RHG9	P14927;B7Z2R2;E5RJU0	Cytochrome b-c1 complex subunit 7	UQCRB	111	111;161;140;76	2785700	2998200	1499500	3026200	2392900	1527300		842750	1502100	1126500	1426100	1607500	969320		2027500	2178000	3872600	2631600	2484300	2202200		3303300	4436500	3731500	3606900	5475700	3365900
P15104;E7ESR6	P15104	Glutamine synthetase	GLUL	373	373;233	31111	220660	124830	19877	142310	153920		97551	249240	78769	78977	155930	92982		105030	264740	177130	38419	139290	225950		555330	303750	261660	423360	217380	509780
P15121;E9PCX2;E9PEF9	P15121;E9PCX2	Aldose reductase	AKR1B1	316	316;263;102	7626300	8296400	4815100	7821700	8362900	5127700		2773400	3856700	3491900	4689400	3920700	3600500		8416700	6948200	4954600	8732000	7189400	5156200		9783800	11128000	10544000	10995000	11688000	11351000
P15153;B1AH80;B1AH77;B1AH78	P15153;B1AH80;B1AH77;B1AH78	Ras-related C3 botulinum toxin substrate 2	RAC2	192	192;185;148;166	7486900	10604000	4698400	7953800	10346000	7026100		3596000	5716800	4385600	5654400	4664100	4851500		16716000	7535900	5003900	14658000	6482700	6002700		13857000	12442000	10441000	14362000	11704000	12038000
P15170-2;P15170;Q8IYD1;F5GWG9	P15170-2;P15170	Eukaryotic peptide chain release factor GTP-binding subunit ERF3A	GSPT1	636	636;499;628;545	4264900	5585800	2952200	4918000	5713600	2972500		1844500	2752600	2337200	2933600	2784700	2231700		5227900	4033100	3682700	5651700	4651200	3432700		6202500	6947200	7292100	7688300	7390400	6752600
P15311;E7EQR4	P15311;E7EQR4	Ezrin	EZR	586	586;554	3242500	3189500	1770600	3148100	3243100	1713100		1269000	1743000	1615700	2254600	1958800	1414600		4911000	2771400	1980500	5037200	2757100	2017300		5313200	4315800	4826200	6886000	4918500	4884100
P15374;E9PBF1;Q5TBK7	P15374;E9PBF1;Q5TBK7	Ubiquitin carboxyl-terminal hydrolase isozyme L3	UCHL3	230	230;251;228	6441300	4416700	4558200	5894800	4234400	3745900		1660900	2842800	1715300	2546600	3160800	1782500		4692500	5845700	5665300	4756900	5807900	4855200		9000500	8313400	9828500	11719000	7211900	8881800
P15498;F5H5P4;Q9UKW4-4;Q9UKW4;Q9UKW4-2;H0YDG2	P15498;F5H5P4	Proto-oncogene vav	VAV1	845	845;748;875;847;753;616	296350	764180	590400	500710	736780	517100		267440	352750	266340	423110	373820	265890		721480	587060	448580	775820	585740	428420		962630	1042000	1075000	1058800	1060000	1074500
P15531-2;P15531;E7ERL0;E5RHP0;C9K028	P15531-2;P15531;E7ERL0;E5RHP0	Nucleoside diphosphate kinase A	NME1	177	177;152;139;82;60	977520	10940000	7649500	903960	10822000	7830300		3897200	6460500	2147900	5737600	5944600	2000600		744950	1341800	1123600	1070600	1942500	834580		2677900	3583300	3561000	3909300	4714800	2562000
P15586;F6S8M0;B4DYH8;B4DTT0;F5H260;F5H4C6;H0YFA9	P15586;F6S8M0;B4DYH8;B4DTT0;F5H260;F5H4C6	N-acetylglucosamine-6-sulfatase	GNS	552	552;584;532;469;344;248;303	47196	114270	71451	79159	118320	64290		51209	97872	86458	108740	101880	96268		93687	473960	260620	116900	477230	323050		636340	401100	508880	709530	382430	595630
P15813	P15813	Antigen-presenting glycoprotein CD1d	CD1D	335	335	23758	0	0	22628	0	0		0	0	0	0	0	0		0	0	0	0	0	0		0	0	0	0	0	0
P15880;E9PQD7;H0YEN5;E9PMM9;E9PM36;E9PPT0;D3DU83;H0YE27	P15880;E9PQD7;H0YEN5;E9PMM9;E9PM36;E9PPT0	40S ribosomal protein S2	RPS2	293	293;235;195;218;209;197;178;63	27493000	31955000	18417000	26730000	28315000	19118000		10587000	17132000	11955000	16086000	17030000	11726000		36752000	25694000	23033000	38106000	26788000	23189000		44054000	38084000	44862000	49437000	37454000	42347000
P15923;P15923-2;Q2TB39	P15923;P15923-2;Q2TB39	Transcription factor E2-alpha	TCF3	654	654;651;658	0	54910	23038	0	48549	32760		14378	30988	13447	29935	30058	16534		32936	104740	43588	30360	84099	48364		213620	272970	259350	202850	248560	224290
P15927;P15927-3;P15927-2;Q5TEJ7;Q5TEJ0	P15927;P15927-3;P15927-2;Q5TEJ7	Replication protein A 32 kDa subunit	RPA2	270	270;358;278;179;122	4129500	5452900	3899100	4302100	5491200	3783300		2226000	3645300	2091400	3583900	3793500	2045200		10896000	6426000	4661200	11426000	6621500	4635000		10129000	10808000	9355700	11947000	10729000	9271400
P16083;Q5TD07;Q59EN2;Q5TD05;A2A2U4	P16083;Q5TD07;Q59EN2;Q5TD05	Ribosyldihydronicotinamide dehydrogenase [quinone]	NQO2	231	231;193;160;139;63	0	71138	30211	0	74699	21107		9975.9	73352	96010	24488	45528	83471		27553	33642	48257	23812	37087	63376		134500	222440	221080	200260	221200	175460
P16104;Q96QV6;Q8IUE6;F5H4B2;A8MQC5	P16104;Q96QV6;Q8IUE6	Histone H2A.x;Histone H2A type 1-A;Histone H2A type 2-B	H2AFX;HIST1H2AA;HIST2H2AB	143	143;131;130;112;66	8697800	19284000	10084000	9305900	20540000	10039000		7969900	12423000	6414100	13765000	14570000	6337700		27761000	16397000	7630200	28740000	18276000	7332700		42120000	32427000	31175000	52953000	36007000	29482000
P16150;C9JUK7	P16150;C9JUK7	Leukosialin	SPN	400	400;355	0	8138	12693	0	6580.8	12583		6284.7	9081	4966.5	9101.9	7410.5	3587.9		54835	142500	37534	48958	121600	35123		126200	132070	35777	149060	55866	32252
P16219;E9PE82	P16219;E9PE82	Short-chain specific acyl-CoA dehydrogenase, mitochondrial	ACADS	412	412;408	4080	130010	79541	6984.3	92236	77078		117530	144250	67786	190710	131310	62141		349430	418840	96395	218850	380630	354440		895090	296840	617230	687040	131280	682020
P16278;P16278-3;E7EQ29;P16278-2;C9J4G9;C9J539;C9JWX1;C9JF15;F8WF40	P16278;P16278-3;E7EQ29;P16278-2	Beta-galactosidase	GLB1	677	677;647;546;546;185;114;147;102;84	8416.9	43056	24843	10440	44758	25624		26140	15908	22565	40360	16906	19006		34597	16344	13986	28136	13690	22282		35574	0	16234	30650	0	20478
P16333;B7Z751;C9JAB9;C9J869;C9JVV5;C9K098;O43639;E7EPF5;E9PEE2;E7ERP6;C9J0K5	P16333;B7Z751;C9JAB9	Cytoplasmic protein NCK1	NCK1	377	377;313;174;162;129;115;380;144;110;83;75	80773	225880	151340	85244	269240	182290		83275	137630	118420	124060	159780	103680		330270	871870	234060	323030	254010	200550		438720	554740	460310	565910	590640	442790
P16401	P16401	Histone H1.5	HIST1H1B	226	226	17042000	19678000	8129800	17214000	19656000	9198600		2725200	6000300	7237700	4012100	6010500	7557200		186810000	6016500	3591800	5458000	6208600	7681000		131370000	27320000	9240300	9378000	5200900	12728000
P16402	P16402	Histone H1.3	HIST1H1D	221	221	754270	672040	284690	745930	658200	315440		115370	289030	336510	169150	252500	347100		538210	180000	0	675190	216840	0		455210	224360	282790	363900	196010	289540
P16403	P16403	Histone H1.2	HIST1H1C	213	213	104990000	72776000	17018000	32525000	37782000	58698000		3739500	26965000	13860000	6335100	10439000	18398000		7393300	3127000	8504800	8201200	3616300	34937000		95356000	29723000	5662900	38894000	5562000	4847500
P16435;F5H468;E7EMD0;H0Y4R2;E7EVY7;E7EPN3	P16435;F5H468;E7EMD0;H0Y4R2;E7EVY7	NADPH--cytochrome P450 reductase	POR	677	677;488;418;725;573;368	203270	335040	251160	217120	277500	268780		114880	175960	188740	197930	186960	197280		455920	337070	208050	381290	328380	232690		764770	555340	405700	769810	487990	426620
P16455	P16455	Methylated-DNA--protein-cysteine methyltransferase	MGMT	207	207	1324600	2032900	1429300	1274000	1775100	1520700		801280	944120	907990	1042900	953050	930530		2066800	1554600	1245100	1925400	1370500	1222600		2942900	2616100	2244000	3315900	2970300	2152700
P16615;P16615-3;P16615-2;P16615-5;P16615-4;O14983;O14983-2;Q8N3X5;B3KY17;F8VSH0	P16615;P16615-3;P16615-2;P16615-5;P16615-4	Sarcoplasmic/endoplasmic reticulum calcium ATPase 2	ATP2A2	1042	1042;999;997;997;1015;1001;994;844;869;57	1817500	1980300	1305600	1800500	2078800	1462600		838560	1110900	759610	1309400	1041100	762410		3909500	1804600	2138300	3597500	1892500	2266700		3865000	2974500	4099100	4775400	3398200	4004300
P16885	P16885	1-phosphatidylinositol 4,5-bisphosphate phosphodiesterase gamma-2	PLCG2	1265	1265	0	0	5306.6	0	0	7257.1		3371.3	5501	6637.5	4495.1	4560.1	4485.3		7141.4	0	13778	10158	0	15237		20808	15078	0	24291	17401	0
P16930;Q53XA7;H0YLC7;H0YN60;H0YLK5;B7Z4W2	P16930;Q53XA7	Fumarylacetoacetase	FAH;DKFZp686F13224	419	419;349;161;160;191;174	208110	992670	544720	185400	907850	593770		429670	512950	413420	561680	462090	427480		1388200	1085200	685330	1159200	1047100	682060		2030700	1713500	1822500	2012400	1439400	1805100
P16949-2;P16949;A2A2D0;G3V110;Q93045;B7Z4N6;E5RGX5	P16949-2;P16949;A2A2D0	Stathmin	STMN1	174	174;149;86;187;179;168;168	46283000	29097000	16267000	45731000	30994000	16398000		11863000	18584000	13264000	18852000	19223000	12764000		51096000	29906000	23848000	51663000	31102000	23834000		50171000	38120000	45283000	53037000	37516000	43115000
P16989;P16989-3;H0YG22	P16989;P16989-3	DNA-binding protein A	CSDA	372	372;342;170	2282700	1946900	1904000	2109100	2042700	1806900		311160	917390	821640	480030	861620	759340		893090	1776500	729630	1023700	1653700	642220		7353100	1378400	2334200	9158000	1521100	1998000
P16989-2	P16989-2			303	303	0	108040	112920	0	71069	145400		32417	0	15654	27175	0	25086		0	79691	0	0	94033	0		182690	0	0	244940	0	0
P17026	P17026	Zinc finger protein 22	ZNF22	224	224	28987	117130	75402	33953	97623	93851		2865.3	17186	47597	10881	12905	63698		0	0	0	0	0	0		11856	0	0	14781	0	0
P17028;P17028-2	P17028	Zinc finger protein 24	ZNF24	368	368;193	0	56043	35027	0	50333	44843		3903.4	27593	19406	8072.1	33358	30907		19253	21125	27092	20374	19315	26029		36073	28087	40659	40765	27768	52655
P17029;E9PC66;B3KRF7	P17029;E9PC66;B3KRF7	Zinc finger protein with KRAB and SCAN domains 1	ZKSCAN1	563	563;527;350	0	0	32860	0	0	27051		11462	9109.3	7986.9	20206	2304.7	7517.7		10800	13557	7756.7	9255.1	9356.6	7114		17915	18029	21506	21735	22350	12910
P17041	P17041	Zinc finger protein 32	ZNF32	273	273	0	0	25881	0	0	29818		0	0	0	0	0	0		0	6552.6	2591.1	0	5559.8	2833.7		8657	0	7805.7	9875.4	0	5544.1
P17066;B4DHP5;P48741	P17066;B4DHP5;P48741	Heat shock 70 kDa protein 6;Putative heat shock 70 kDa protein 7	HSPA6;HSPA7	643	643;619;367	459930	14337000	179510	478980	16172000	209300		5299500	6266200	4925700	9521300	7082200	5537600		5172.2	21228	5830.5	6766.1	16903	6935.4		91074	48391	34968	96224	32024	50859
P17096-3;P17096	P17096-3;P17096	High mobility group protein HMG-I/HMG-Y	HMGA1	179	179;107	1001800	1580200	336000	1019000	1533600	340720		162640	387230	606850	222320	387670	670840		0	214790	0	0	206660	0		0	0	464170	0	0	497730
P17174;B7Z7E9;B7Z1I2	P17174;B7Z7E9;B7Z1I2	Aspartate aminotransferase, cytoplasmic;Aspartate aminotransferase	GOT1	413	413;392;366	2206600	3175200	1894300	2392700	3018800	2110100		1367700	1707500	1516400	2084800	1686300	1539200		4362200	3461700	2667500	4154300	3498800	2824800		6544300	4976400	5762500	7836100	5319600	6317900
P17252;F5H5C4;P05129;B7Z8Q0	P17252	Protein kinase C alpha type	PRKCA	672	672;710;697;548	240430	400940	262830	281860	358860	299390		147250	148610	101750	261440	147300	117380		39036	358010	260550	34495	304270	319030		615740	535510	606700	597340	513060	729670
P17480;E9PKP7;P17480-2;E9PLT2;E9PMM2;H0YDH7	P17480;E9PKP7;P17480-2	Nucleolar transcription factor 1	UBTF	764	764;745;727;194;149;36	3346100	3198100	1542100	2967100	2531600	1465600		1103000	1380800	1313900	1449800	1336400	1326900		4457700	2272200	2017700	3796400	1954900	1897000		4635600	3957400	3692300	4423900	3955400	4238400
P17568	P17568	NADH dehydrogenase [ubiquinone] 1 beta subcomplex subunit 7	NDUFB7	137	137	369210	92255	86652	405580	71878	120540		0	117240	21067	0	105620	31866		0	0	0	0	0	0		0	0	0	0	0	0
P17612;P17612-2;B7Z708	P17612;P17612-2	cAMP-dependent protein kinase catalytic subunit alpha	PRKACA	351	351;343;230	193730	354130	183710	202660	411330	219590		105610	154000	149250	176340	137680	182100		270440	293880	278960	283230	317860	277730		643320	614910	613200	707670	692220	564820
P17706;P17706-2;Q96AU5;Q59F91	P17706;P17706-2;Q96AU5;Q59F91	Tyrosine-protein phosphatase non-receptor type 2	PTPN2	415	415;387;353;392	392020	693210	338370	288740	694110	326980		201360	283610	285670	265850	263120	259900		785140	680990	566230	762370	673250	589060		1145900	1020700	1062900	1382500	940790	1095300
P17707;A6NNH3;B4DZ60	P17707;A6NNH3;B4DZ60	S-adenosylmethionine decarboxylase proenzyme;S-adenosylmethionine decarboxylase alpha chain;S-adenosylmethionine decarboxylase beta chain	AMD1	334	334;305;214	156890	28115	0	95421	17890	0		0	0	6771.3	0	0	5737.3		168150	0	0	326880	0	0		237290	146800	191910	432560	219130	117230
P17812;B4DR64;B7Z9C4;Q9NRF8	P17812;B4DR64	CTP synthase 1	CTPS	591	591;360;314;586	7010200	6354400	3172300	6352200	5407400	3506400		2119000	3267700	2279300	3184700	2889200	2381100		7498800	5325700	4311900	8479200	5877700	4304400		10000000	7816700	8052600	11222000	8702200	7734900
P17844;E7ETL9	P17844;E7ETL9	Probable ATP-dependent RNA helicase DDX5	DDX5	614	614;544	16968000	11493000	6915200	15781000	10482000	6167100		4157800	6085300	4239800	5644900	5628100	3725700		18304000	9361400	7647200	17605000	9775100	7432900		26267000	21238000	15340000	19416000	15676000	13821000
P17858;P17858-2;F5H3H2;E9PDI3;H0YIX6	P17858;P17858-2;F5H3H2	6-phosphofructokinase, liver type	PFKL	780	780;827;573;253;38	450020	956620	375950	576230	1022600	402310		212350	401810	357880	314640	1754500	350400		823530	463950	486960	1102500	517620	459870		797190	974470	1057900	1011900	926000	895420
P17900;H0YBY3	P17900;H0YBY3	Ganglioside GM2 activator;Ganglioside GM2 activator isoform short	GM2A	193	193;104	0	109930	71221	0	80688	58382		38593	32374	54365	63235	36403	53286		6809.8	73930	58710	7441.6	112280	56068		97149	160000	49051	175480	207380	41134
P17980;E9PM69;E9PKD5;E9PMD8;E9PN50;E9PS45;E9PLG2	P17980;E9PM69;E9PKD5;E9PMD8	26S protease regulatory subunit 6A	PSMC3	439	439;397;294;260;239;175;184	4677000	3553200	1919500	4641200	3410800	2029200		1393000	2042100	1332600	2146900	2099500	1259600		5901100	3521300	3169400	6101100	3738200	3012500		6972800	5611400	6136500	8248900	5581400	5942500
P17987;E7ERF2;E7EQR6;F5H282;F5GZ03;F5H136;F5H676;F5GZI8;F5H726;F5GYL4;F5H7Y1	P17987;E7ERF2;E7EQR6;F5H282	T-complex protein 1 subunit alpha	TCP1	556	556;433;401;332;221;136;111;100;91;65;59	37765000	35425000	19295000	38846000	37091000	20539000		12135000	19102000	13300000	20054000	20152000	13461000		47378000	28953000	22300000	48206000	29743000	22443000		47840000	39716000	40552000	55100000	41965000	41745000
P18031;B4DSN5	P18031;B4DSN5	Tyrosine-protein phosphatase non-receptor type 1	PTPN1	435	435;362	878260	1655500	792260	821940	1547400	820290		409700	658340	572390	635700	635180	616060		1702800	1366000	887600	1797000	1581300	904120		2282100	1943600	1861900	2706800	2364400	1968800
P18074;A8MX75;E9PM96;Q7KZU6;E7EVE9	P18074;A8MX75;E9PM96;Q7KZU6;E7EVE9	TFIIH basal transcription factor complex helicase XPD subunit	ERCC2	760	760;710;470;405;682	0	19208	33973	0	19998	32500		14045	34516	16078	17393	35264	11124		25450	77565	19580	25230	70619	16545		30860	40326	74115	30156	41567	68427
P18077;C9K025;F8WB72;F8WBS5	P18077;C9K025;F8WB72;F8WBS5	60S ribosomal protein L35a	RPL35A	110	110;94;57;55	16663000	15498000	7991400	17072000	14243000	8289700		5146200	6858000	3866800	8353900	6924700	3756500		11407000	8320800	7327500	11246000	8587700	7356100		9699400	8568400	10241000	11056000	8210900	10936000
P18085;C9JAK5;C9JPM4;F8WDB3;F8WCJ5;F5H6T5;F5H1V1	P18085;C9JAK5;C9JPM4	ADP-ribosylation factor 4	ARF4	180	180;153;127;59;56;50;40	2184100	2603100	1301700	2506900	2683300	1495600		904560	1326900	965640	1518500	1353500	1057700		4557300	3443400	3012800	4844000	3302000	2868200		8802700	3864700	4796100	10396000	3417400	5356800
P18124;A8MUD9;C9JIJ5;C9JZ88	P18124;A8MUD9	60S ribosomal protein L7	RPL7	248	248;208;99;88	73136000	70319000	44529000	72694000	70529000	44986000		25676000	35495000	28896000	42244000	36888000	27167000		94208000	41197000	39101000	96576000	43587000	37267000		80617000	63935000	72482000	100460000	72464000	66075000
P18206;P18206-2;F5H7T3;G8JLL3;Q5JQ13;F5H5H8;B4DTM7;P18206-3	P18206;P18206-2;F5H7T3;G8JLL3;Q5JQ13	Vinculin	VCL	1134	1134;1066;1006;927;806;491;327;222	198790	303680	185800	207650	320210	196830		133420	183420	119140	203330	191740	117630		467960	368780	337150	523720	343050	341090		1072600	585810	787320	1256000	631250	696400
P18583-5;P18583-2;P18583-9;P18583;P18583-7;P18583-4;P18583-10;P18583-3;P18583-6;P18583-8	P18583-5;P18583-2;P18583-9;P18583;P18583-7;P18583-4;P18583-10;P18583-3;P18583-6	Protein SON	SON	2459	2459;2140;2466;2426;2386;2325;2282;2303;2108;699	257660	234040	156230	291090	251950	181970		67355	140830	81686	128170	148850	92894		258630	276980	235370	220910	269550	222460		598970	466950	520430	671030	458600	562640
P18621;B4E3C2	P18621;B4E3C2	60S ribosomal protein L17	RPL17	184	184;146	25275000	36789000	26973000	24061000	36887000	26852000		9991700	18338000	14898000	15885000	18809000	14411000		26039000	23444000	12641000	27685000	24618000	12848000		58411000	21571000	29798000	67524000	23160000	28572000
P18754-2;E9PAT9;P18754;C9JW69;C9JQZ4;C9J3R0;C9JMJ4;C9JRH2	P18754-2;E9PAT9;P18754;C9JW69;C9JQZ4;C9J3R0;C9JMJ4;C9JRH2	Regulator of chromosome condensation	RCC1	452	452;438;421;372;283;273;272;230	5764100	7763800	4483300	6543100	7649400	4109600		2593000	3849800	2852900	4102700	3933400	2770900		11885000	6356400	5398800	12114000	7196600	4934200		14111000	9389800	11450000	17546000	9866000	10247000
P18858;F5GZ28;B4DTU4;H0YFI6;B4E135	P18858;F5GZ28;B4DTU4;H0YFI6	DNA ligase 1;DNA ligase	LIG1	919	919;851;888;832;415	812350	1269200	752490	855990	1176900	722680		463140	735640	584550	706290	736510	506340		1500500	1118800	1083000	1592700	1188300	1116300		2113700	1956500	2124400	2355400	1890600	1844900
P18859;A8MUH2	P18859;A8MUH2	ATP synthase-coupling factor 6, mitochondrial	ATP5J	108	108;119	2344700	1629000	785140	2038000	1798600	755010		804690	846490	513280	1091100	929660	590270		4035400	2426600	2511900	4644900	2322600	2361500		3610200	4444400	4770800	4376900	4097700	4482100
P18887;F5H8D7;B4DEB2	P18887;F5H8D7;B4DEB2	DNA repair protein XRCC1	XRCC1	633	633;602;400	468690	790570	430490	442010	682180	455770		214700	383190	309010	302360	315390	269790		255280	359910	310530	189650	322420	296200		609580	569800	528140	633060	508810	528940
P19105;P24844;Q9BUF9	P19105;P24844	Myosin regulatory light chain 12A;Myosin regulatory light polypeptide 9	MYL12A;MYL9	171	171;172;118	0	0	0	0	0	0		0	0	0	0	0	0		0	78740	16363	0	92505	22452		274730	321990	157610	325780	403910	150640
P19174-2;P19174	P19174-2;P19174	1-phosphatidylinositol 4,5-bisphosphate phosphodiesterase gamma-1	PLCG1	1291	1291;1290	402710	500890	307200	355000	486980	350320		173840	234400	184930	267750	243840	188400		745740	716090	507340	721570	694900	492020		1128600	899040	1075500	1354600	929350	1101800
P19338;E7EX81;Q9BQ02	P19338;E7EX81;Q9BQ02	Nucleolin	NCL	710	710;602;482	65698000	47258000	27799000	67234000	48551000	26444000		17362000	26049000	18585000	28075000	27128000	17086000		56311000	42088000	36672000	61078000	46728000	34497000		75469000	66133000	73619000	88549000	67863000	66574000
P19367;B4DG62;E7ENR4;P19367-3;P19367-2;P19367-4;B1AR63;B1AR61;B1AR62	P19367;B4DG62;E7ENR4;P19367-3;P19367-2;P19367-4	Hexokinase-1	HK1	917	917;915;952;921;916;905;291;139;114	375220	741310	370290	392710	556950	408570		253010	270050	222640	364890	275440	336740		564870	536450	483470	541050	447960	524530		1221000	617100	1180700	1056300	584360	1189000
P19387	P19387	DNA-directed RNA polymerase II subunit RPB3	POLR2C	275	275	1115600	936380	356970	907550	761910	332390		275990	304470	253950	370360	318420	204040		643070	534330	621050	409480	480010	840850		706290	745030	688000	725400	820340	630460
P19388	P19388	DNA-directed RNA polymerases I, II, and III subunit RPABC1	POLR2E	210	210	1178700	1322700	878320	1072600	1069200	840720		598430	683550	522730	955950	715760	360670		440300	1062000	911600	434380	1090900	845630		919700	1320800	2181000	896980	1310900	1974700
P19447;G3V1S1	P19447;G3V1S1	TFIIH basal transcription factor complex helicase XPB subunit	ERCC3	782	782;718	0	11075	0	0	10084	0		2245.6	4012.4	0	3474.6	3391	0		0	0	15517	0	0	18538		0	0	46283	0	0	39706
P19525;E9PC80;Q05CP4;C9JZT2;F8WBH4	P19525;E9PC80;Q05CP4	Interferon-induced, double-stranded RNA-activated protein kinase	EIF2AK2	551	551;510;363;116;102	150740	477560	381350	162270	550570	374510		205160	355310	250240	343210	409340	219190		145930	692320	618640	160550	782960	572390		1188400	996420	978610	1330900	1127400	932020
P19623	P19623	Spermidine synthase	SRM	302	302	7434300	11186000	4733300	6765000	8043300	5632300		3223900	5638900	3460100	4999500	4731800	3586700		12403000	7265400	5209500	11730000	6801500	5601800		12413000	12229000	9246000	12834000	11341000	10602000
P19634;P19634-2;B4DTZ6;Q5TBB3;B1ALD5	P19634;P19634-2;B4DTZ6;Q5TBB3;B1ALD5	Sodium/hydrogen exchanger 1;Sodium/hydrogen exchanger	SLC9A1	815	815;555;476;319;135	0	11165	5992.3	0	11636	11649		9505.5	10614	7000.4	7634.8	5261	11836		0	0	0	0	0	0		4692.2	0	0	3334.8	0	0
P19784	P19784	Casein kinase II subunit alpha	CSNK2A2	350	350	2204300	2465000	1688100	2398900	2764700	1853600		932830	1360200	1112200	1452100	1535400	1095300		2962400	2500900	1854200	3277500	2507700	1898600		4175400	4106800	4187100	5465800	4562900	4441700
P19838-2;P19838;D6RF93;D6RH30;D6RC45	P19838-2;P19838	Nuclear factor NF-kappa-B p105 subunit;Nuclear factor NF-kappa-B p50 subunit	NFKB1	969	969;968;196;198;145	14733	240850	140550	12382	217250	150860		39557	122530	70428	69559	108400	80763		590770	305550	186310	479360	334700	198930		488720	407880	542030	539860	416490	461970
P20042	P20042	Eukaryotic translation initiation factor 2 subunit 2	EIF2S2	333	333	2793900	3776100	2696900	3004500	4120400	2669600		1709500	2167100	1799800	2906600	2602700	1731100		7065100	4978100	4688600	7548400	5436200	4933000		9519600	8066400	9563300	10114000	9112900	9190100
P20073;P20073-2;B4DHY4;B4DT77	P20073;P20073-2;B4DHY4;B4DT77	Annexin A7;Annexin	ANXA7	488	488;466;434;336	2064500	1863100	1081300	2144400	1768700	1060200		731510	903590	625680	994580	797140	612480		3050600	1917400	1099700	2953300	1752700	1124900		2839000	2588100	2463200	2680400	2201400	2426200
P20248	P20248	Cyclin-A2	CCNA2	432	432	71456	99653	67740	66716	89554	54066		45487	71844	64535	64300	66486	49353		166760	111420	92649	115440	80510	64474		186010	221710	179510	404440	223150	302140
P20290;P20290-2;D6RDG3;H0Y9Y1	P20290;P20290-2	Transcription factor BTF3	BTF3	206	206;162;109;85	14868000	11346000	5185400	14716000	9246700	5382000		3422000	4427900	3615700	5115700	4375700	4003900		7516200	6534800	3319200	7367900	6614600	3411800		11899000	5648200	6409200	14148000	5639700	6115900
P20336;Q96E17;O95716;P20337	P20336;Q96E17	Ras-related protein Rab-3A;Ras-related protein Rab-3C	RAB3A;RAB3C	220	220;227;219;219	0	2558500	2372200	0	2836400	2248100		39222	1486400	1127400	31221	1713000	1018400		0	0	1313100	0	0	1067100		406320	0	138680	387890	0	196180
P20339;B4DJA5	P20339;B4DJA5	Ras-related protein Rab-5A	RAB5A	215	215;201	460320	3266100	272500	373040	3445900	354620		219240	153300	188920	316400	120600	214530		126580	226320	610610	193390	163190	461920		265880	324340	422650	349290	422120	468260
P20340-2;P20340;H0YGL6;F5H668;F5GZB1;Q1W5D8;F5H3K7;Q9NRW1;F5GXN4;F5GX61;C9JU14;F5H440;Q9H0N0;C9J0I2;C9JB90	P20340-2;P20340;H0YGL6;F5H668;F5GZB1;Q1W5D8;F5H3K7	Ras-related protein Rab-6A	RAB6A	208	208;208;201;175;142;104;71;208;74;87;83;47;254;71;49	10863000	2067900	1533600	10914000	2377500	1904400		2020600	3225200	1145000	2988200	2638500	1322400		20565000	8108300	4815300	16238000	8200900	6116300		19872000	10741000	12323000	22435000	11414000	13075000
P20618;H0Y3J2	P20618;H0Y3J2	Proteasome subunit beta type-1;Proteasome subunit beta type	PSMB1	241	241;196	15422000	10958000	7260000	15883000	11017000	7756000		4027900	5773600	3751700	6203400	5701200	3784500		20577000	12073000	9273500	20448000	12321000	9573300		19805000	17362000	17705000	23290000	16743000	17897000
P20645;H0YGT2;H0YGE9;H0YF90;F5H883;F5GXU0;F5GXE0	P20645;H0YGT2;H0YGE9	Cation-dependent mannose-6-phosphate receptor	M6PR	277	277;122;104;148;133;109;92	2509400	1085000	584670	2645600	1207400	779310		359670	612680	268130	626130	613620	313800		1231900	1477200	1331700	1294800	1748200	1257400		2500800	2397200	2474700	3051900	2606400	2318200
P20674	P20674	Cytochrome c oxidase subunit 5A, mitochondrial	COX5A	150	150	8356300	9925400	5866700	6799300	8463500	5724100		3965800	4348400	4332600	5286600	3929700	4309900		8627400	7299300	4761600	6997500	6917900	4834000		12233000	12395000	10960000	12135000	11394000	11365000
[truncated: 3,295 more rows]

## Sheet: Sample description
Sample ID	Description	Remarks
[truncated: 4 more rows]

## Sheet: Column headers
COLUMN HEADERS
[truncated: 23 more rows]

## Sheet: Raw data
Protein IDs	Majority protein IDs	Peptide counts (all)	Peptide counts (razor+unique)	Peptide counts (unique)	Protein names	Gene names	Fasta headers	Proteins	Peptides	Razor + unique peptides	Unique peptides	Peptides 5719	Peptides 5720	Peptides 5721	Peptides 5722	Peptides 5723	Peptides 5724	Peptides 5835	Peptides 5836	Peptides 5837	Peptides 5838	Peptides 5839	Peptides 5840	Razor + unique peptides 5719	Razor + unique peptides 5720	Razor + unique peptides 5721	Razor + unique peptides 5722	Razor + unique peptides 5723	Razor + unique peptides 5724	Razor + unique peptides 5835	Razor + unique peptides 5836	Razor + unique peptides 5837	Razor + unique peptides 5838	Razor + unique peptides 5839	Razor + unique peptides 5840	Unique peptides 5719	Unique peptides 5720	Unique peptides 5721	Unique peptides 5722	Unique peptides 5723	Unique peptides 5724	Unique peptides 5835	Unique peptides 5836	Unique peptides 5837	Unique peptides 5838	Unique peptides 5839	Unique peptides 5840	Sequence coverage [%]	Unique + razor sequence coverage [%]
[truncated: 4,585 more rows]
[truncated: 178 more columns]

[truncated: 1 more sheets: Peptide suppl table]
