# Supplementary material for: Quantitative proteomics of heat-treated human cells show an across-the-board mild depletion of housekeeping proteins to massively accumulate few HSPs
Source: Cell Stress Chaperones. 2015 Apr 8;20(4):605–20. doi: 10.1007/s12192-015-0583-2 (PMC4463922; doi:10.1007/s12192-015-0583-2)
Supplement: Supplementary file 6 — Filtered protein table containing significant 3’164 protein mass fraction at 37 °C and 41 °C. (XLSX 1214 kb) [file 12192_2015_583_MOESM6_ESM.xlsx]

## Sheet: Sheet1
						120 minutes-control at 37°C			120 minutes-heat shock at 41°C			240 minutes-control at 37°C			240 minutes-heat shock at 41°C			360 minutes-control at 37°C			360 minutes-heat shock at 41°C			600 minutes-control at 37°C			600 minutes-control at 41°C
						mean	P-value		mean	P-value		mean	P-value		mean	P-value		mean	P-value		mean	P-value		mean	P-value		mean	P-value
P63261;F5H0N0	P63261;F5H0N0	Actin, cytoplasmic 2;Actin, cytoplasmic 2, N-terminally processed	ACTG1	41.792	375	0.0306385	0.00105572		0.0310378	0.00116272		0.0357351	0.0136057		0.0354108	0.0100934		0.0319968	0.00190971		0.0318943	0.00237376		0.0273524	0.000671985		0.0272153	0.000642887
P07900-2;P07900;Q86U12;G3V2J8;Q14568;Q58FG0	P07900-2;P07900;Q86U12	Heat shock protein HSP 90-alpha	HSP90AA1	98.16	854	0.022616	0.00261879		0.0235536	0.000428719		0.0268585	1.99866e-05		0.0291328	0.00130937		0.0266368	0.0010243		0.0298571	3.66549e-05		0.0193454	0.000688269		0.0224521	0.000810471
E7EUT4;E7EUT5;E7EPW1;O14556	E7EUT4;E7EUT5	Glyceraldehyde-3-phosphate dehydrogenase	GAPDH	31.548	293	0.0184532	0.0120464		0.0177795	0.00461564		0.0197731	0.00533678		0.0182627	0.0016309		0.0187196	0.00116136		0.0186369	0.000712214		0.0172355	0.00512581		0.0169304	0.00138998
P11142;E9PKE3;E7ET08;P11142-2;E9PNE6;E9PN89;E9PLF4;E9PK54;E9PQK7;E9PQQ4;E9PPY6;E9PN25;P54652;E9PS65;E9PI65;E9PM13;B3KUS2;E9PSH5	P11142;E9PKE3;E7ET08;P11142-2;E9PNE6;E9PN89	Heat shock cognate 71 kDa protein	HSPA8	70.897	646	0.0175288	0.0142194		0.0188072	0.0153553		0.0167451	0.0189296		0.0186014	0.0174308		0.0135918	0.00248726		0.0151956	0.0037548		0.0165781	0.00272541		0.0175016	0.0046601
Q71U36;G3V1U9;Q13748;F8VXZ4;Q6PEY2;Q13748-2;F8VQQ4	Q71U36;G3V1U9;Q13748;F8VXZ4;Q6PEY2;Q13748-2	Tubulin alpha-1A chain;Tubulin alpha-3C/D chain;Tubulin alpha-3E chain	TUBA1A;TUBA3C;TUBA3E	50.135	451	0.0153596	0.00198463		0.0150443	0.000394366		0.0147371	0.00971514		0.0149207	0.0124609		0.0146713	0.000508276		0.0146237	0.0024008		0.0138991	0.00285744		0.0135847	0.00489604
P62805	P62805	Histone H4	HIST1H4A	11.367	103	0.0125965	0.00449913		0.0130065	7.4054e-05		0.0171629	0.0239176		0.0172207	0.0242652		0.013638	0.000510008		0.014233	0.00430219		0.0103803	0.00668322		0.010766	0.0115748
P68371	P68371	Tubulin beta-4B chain	TUBB4B	49.83	445	0.0124891	0.000625571		0.0126519	0.00179426		0.0109188	0.000199673		0.0107829	0.000802952		0.0110227	0.00031634		0.0109294	1.75705e-05		0.0131856	8.67556e-05		0.0129483	0.000546078
Q6FI13;Q16777	Q6FI13;Q16777	Histone H2A type 2-A;Histone H2A type 2-C	HIST2H2AA3;HIST2H2AC	14.095	130	0.0119431	0.00388575		0.0124199	0.00356378		0.0147184	0.00128321		0.0149276	0.00795042		0.0148672	0.00146552		0.0157914	0.000344304		0.0100688	0.00105889		0.00976016	0.0019469
P08238;Q58FF7;Q5T9W8;E9PHI1;H0Y6E4;E9PHI2;H0Y5S7;E9PHH7;H0Y598;Q58FG1	P08238	Heat shock protein HSP 90-beta	HSP90AB1	83.263	724	0.00997878	0.00404179		0.010325	0.00168487		0.0101516	0.00485949		0.0106569	0.00522707		0.0095765	0.000516077		0.0103835	0.00134394		0.00996045	0.00111143		0.0110273	0.000344988
P06733;P06733-2;D3DTL2;P13929;P13929-2;P13929-3;E5RGZ4;E5RG95;E5RI09	P06733;P06733-2	Alpha-enolase	ENO1	47.168	434	0.00979984	0.00034283		0.00979374	0.000165422		0.0112459	0.000528895		0.0114145	0.00164657		0.0113521	0.000399503		0.0113807	0.000222554		0.00976115	0.00161843		0.00947021	0.00174891
P13796;Q5TBN3;B4DUA0;Q5TBN5;B4DI60	P13796	Plastin-2	LCP1	70.288	627	0.00969546	0.00168045		0.00977119	0.000901584		0.00865396	0.000320471		0.00886727	0.000131163		0.00914722	4.39114e-05		0.00935267	4.74319e-05		0.00903537	0.000217672		0.00928169	0.00022366
P68104;Q6IQ15;Q5VTE0;F8W6I0;Q5JR01;A6PW80	P68104;Q6IQ15;Q5VTE0;F8W6I0	Elongation factor 1-alpha 1;Putative elongation factor 1-alpha-like 3;Elongation factor 1-alpha	EEF1A1;EEF1A1P5	50.14	462	0.00907505	0.00517935		0.00922537	0.00356446		0.00966505	0.00663441		0.00984286	0.0066687		0.00911228	0.00092661		0.0093033	6.96999e-05		0.00839053	0.000709774		0.00864138	0.000453898
P10809;E7ESH4;E7EXB4;C9JL25;B7Z712;C9JCQ4;C9JL19;C9J0S9	P10809	60 kDa heat shock protein, mitochondrial	HSPD1	61.054	573	0.00858518	0.00101279		0.00876852	0.00082246		0.00940895	0.00856926		0.00972036	0.0100117		0.00939052	1.98572e-05		0.0101453	0.000113977		0.00813203	0.000547105		0.00891713	0.000668232
P14618;B4DUU6;E9PF79	P14618;B4DUU6;E9PF79	Pyruvate kinase isozymes M1/M2;Pyruvate kinase	PKM2	57.936	531	0.00791013	0.00251037		0.0079303	0.00198205		0.00900112	0.00378787		0.00916657	0.00391915		0.00998702	0.00155519		0.00996832	0.00220956		0.00832916	3.61023e-05		0.00805473	3.98355e-05
P27797;B4E2Y9	P27797;B4E2Y9	Calreticulin	CALR	48.141	417	0.00708715	0.0128088		0.00725037	0.0188543		0.00720449	0.0207471		0.00725075	0.0234229		0.0052811	0.0151749		0.00542412	0.0191579		0.00617429	0.00668296		0.00637586	0.00713778
P06748;P06748-2;Q9BYG9;E5RGW4;E5RI98	P06748;P06748-2;Q9BYG9	Nucleophosmin	NPM1	32.575	294	0.00653827	0.0048767		0.00666654	0.00506873		0.00594422	0.0013727		0.00581839	0.00255162		0.00538055	0.00024085		0.00542164	0.00157021		0.00697039	0.00948796		0.0068276	0.0072313
P08670;B0YJC4;F5H288;B0YJC5;Q5JVS8;P17661;P07197;E7ESP9;E7EMV2;E9PBF7;Q16352;P12036;F8WC76;P12036-2;P07196	P08670;B0YJC4;F5H288;B0YJC5	Vimentin	VIM	53.651	466	0.00639077	0.00695646		0.00607592	0.00697923		0.00584375	0.0156714		0.00536136	0.00715317		0.00474437	0.00582754		0.00438476	9.88217e-05		0.00522731	0.000378006		0.00496107	0.00164849
P62937;B4DM82;C9J5S7;F8WE65;Q567Q0;E5RIZ5;F5H284;Q9Y536	P62937;B4DM82;C9J5S7;F8WE65;Q567Q0	Peptidyl-prolyl cis-trans isomerase A;Peptidyl-prolyl cis-trans isomerase	PPIA	18.012	165	0.00550945	0.0064327		0.0055348	0.00892383		0.00526724	0.0201012		0.00523712	0.0202812		0.00490899	0.000418221		0.0049206	0.000602274		0.00511141	0.00123942		0.00512248	0.00179478
P13639;F5H370;B4DPU3;F5GZG3;B4DMC6	P13639;F5H370;B4DPU3	Elongation factor 2	EEF2	95.337	858	0.00538869	0.00105674		0.00519134	0.00047948		0.00462049	0.00443554		0.00464808	0.00476748		0.00513985	0.00049094		0.00511852	0.000587198		0.00521473	0.00233487		0.00536264	0.00161427
P22626;P22626-2	P22626;P22626-2	Heterogeneous nuclear ribonucleoproteins A2/B1	HNRNPA2B1	37.429	353	0.00532001	0.000447102		0.00546798	0.00143098		0.00540748	0.00681582		0.00566786	0.00690162		0.00545219	0.00579336		0.00585302	0.00126143		0.00552238	0.00430569		0.00581641	0.000672022
P00558;B7Z7A9;B4E1H9;E7ERH5;B4DHM5;P07205	P00558;B7Z7A9;B4E1H9;E7ERH5;B4DHM5	Phosphoglycerate kinase 1;Phosphoglycerate kinase	PGK1	44.614	417	0.00522058	0.00478963		0.00522736	0.00424834		0.00518735	0.00884073		0.00529114	0.00896641		0.00482963	0.00150135		0.0049254	0.00133827		0.00511701	0.000670931		0.00507428	0.000764414
P68032;P68133;A6NL76;Q5T8M8;E7EQV5	P68032;P68133;A6NL76;Q5T8M8;E7EQV5	Actin, alpha cardiac muscle 1;Actin, alpha skeletal muscle	ACTC1;ACTA1	42.019	377	0.00505986	0.0240551		0.00514155	0.027306		0.00400478	0.0136965		0.00397577	0.0135281		0.0036498	0.000630466		0.00364633	0.000930893		0.00467156	0.00440143		0.00462871	0.00467323
P07195;A8MW50;C9J7H8;F5H793;P07864;Q6ZMR3;F5H245;G3XAP5;F5H155;F5H5G7	P07195;A8MW50	L-lactate dehydrogenase B chain;L-lactate dehydrogenase	LDHB	36.638	334	0.00505708	0.00813532		0.00506176	0.00423726		0.00652192	0.00197715		0.00682069	0.00198506		0.00643192	0.0036416		0.00655467	0.00596728		0.00450081	0.00327251		0.00453958	0.00437222
P07437;F8VW92;F8VYX6;Q5JP53;F8VUJ7;Q5ST81;E7EWR1;E7ENH1;E9PBJ4;F5H894;A6NNZ2;A6NKZ8;Q9H4B7	P07437;F8VW92;F8VYX6;Q5JP53;F8VUJ7;Q5ST81;E7EWR1;E7ENH1;E9PBJ4;F5H894	Tubulin beta chain	TUBB	49.67	444	0.00505341	0.000422356		0.00511043	0.00113189		0.00450804	0.00195193		0.00456587	0.00547698		0.00472453	0.00111666		0.00471228	0.00271917		0.00519109	0.000151095		0.00511504	0.00158692
P19338;E7EX81;Q9BQ02	P19338;E7EX81;Q9BQ02	Nucleolin	NCL	76.613	710	0.00488538	0.00484784		0.0050278	0.00283294		0.00517948	0.0132262		0.00506581	0.0165085		0.00468144	0.000270166		0.00461621	0.00192912		0.00533291	0.00136229		0.00519436	4.40535e-05
P00338-3;P00338;B4DKQ2;P00338-2;E9PH51;F5H308;A8MXQ4;F8W819;F5GXY2;F5GYU2;F5GXH2;F5H6W8;F5H5J4;F5GZQ4;F5GWW2;F5GXC7;F5H8H6;F5GXU1	P00338-3;P00338;B4DKQ2;P00338-2;E9PH51;F5H308;A8MXQ4;F8W819;F5GXY2;F5GYU2	L-lactate dehydrogenase A chain;L-lactate dehydrogenase	LDHA	39.837	361	0.00472217	0.000141689		0.00461757	0.000305437		0.00661678	0.000771634		0.00683838	0.00203687		0.00641555	0.000798504		0.00628958	0.000708225		0.00465288	0.000932354		0.00421531	0.00381145
P09651;F8W6I7;P09651-2;F8VRQ1;F8VXY0;F8W1S7;F8VSB5;P09651-3;F8VZ49;Q32P51;F8VTQ5;H0YH80;F8W646;F8VYN5	P09651;F8W6I7;P09651-2;F8VRQ1;F8VXY0;F8W1S7;F8VSB5;P09651-3;F8VZ49;Q32P51;F8VTQ5	Heterogeneous nuclear ribonucleoprotein A1;Heterogeneous nuclear ribonucleoprotein A1-like 2	HNRNPA1;HNRNPA1L2	38.746	372	0.00470083	0.00473662		0.00475963	0.00745204		0.0053689	0.00459834		0.00522573	0.0042063		0.00566104	0.00854416		0.00570741	0.00616529		0.00446195	0.0108685		0.00441952	0.0100182
P35579;P35579-2;H0Y3P4;Q5BKV1;B1AH99	P35579;P35579-2	Myosin-9	MYH9	226.53	1960	0.00456819	0.00205311		0.0046172	0.00097803		0.0043068	0.0015988		0.00418528	0.000203291		0.00416961	0.00200344		0.00405927	0.000373561		0.00500797	0.000117376		0.00504344	0.000227411
Q06830	Q06830	Peroxiredoxin-1	PRDX1	22.11	199	0.00456316	0.00905432		0.00468966	0.0111938		0.00396575	0.0113181		0.00406166	0.0113859		0.00362163	0.00119079		0.00378062	0.00120096		0.00374956	0.00387125		0.00390003	0.00417597
E9PK25;P23528;E9PP50;G3V1A4;E9PQB7;E9PS23;E9PLJ3;Q9Y281;G3V5P4	E9PK25;P23528;E9PP50;G3V1A4;E9PQB7	Cofilin-1	CFL1	22.728	204	0.00420323	0.00465073		0.00417042	0.00432085		0.00483351	0.0199084		0.00480703	0.0217333		0.00544685	8.7162e-05		0.00539276	0.000171024		0.00476791	0.012168		0.00477429	0.0121551
Q00839;Q00839-2;B3KX72;Q5RI18	Q00839;Q00839-2;B3KX72	Heterogeneous nuclear ribonucleoprotein U	HNRNPU	90.583	825	0.00413488	0.00102559		0.0041649	0.00149583		0.00438994	0.00771958		0.00442827	0.00560752		0.00484662	0.00155437		0.00495386	0.00303689		0.00421188	0.00519229		0.00435123	0.00629504
P55060;P55060-3;F8W904;E7ENK9;B4DUC5;B4DM67;F5GX54;E7EPX1;P55060-2	P55060;P55060-3;F8W904;E7ENK9;B4DUC5;B4DM67;F5GX54	Exportin-2	CSE1L	110.42	971	0.00404864	0.010322		0.00408354	0.00281104		0.00478281	0.0633833		0.00494833	0.0740242		0.00367176	0.000289039		0.00382463	0.00423312		0.00335244	0.0144407		0.00342821	0.0156824
P52566;F5H3P3;H0YGX7;F5H6Q0;F5H2R5	P52566;F5H3P3;H0YGX7;F5H6Q0	Rho GDP-dissociation inhibitor 2	ARHGDIB	22.988	201	0.0038483	0.00874684		0.00386699	0.00679642		0.00317485	0.00991507		0.00319449	0.00724037		0.00299447	0.00701598		0.0029855	0.00184677		0.00396858	0.000645648		0.00395443	0.00109511
Q562R1	Q562R1	Beta-actin-like protein 2	ACTBL2	42.003	376	0.00380398	0.0191888		0.00375602	0.0147962		0.00324319	0.0051871		0.00317856	0.00308299		0.00316286	0.000662614		0.00318726	0.000249813		0.00277578	0.00462127		0.00272911	0.00405947
P06576;F8VPV9;H0YH81;F8W079;F8W0P7;H0YI37;F8VQY0	P06576;F8VPV9;H0YH81;F8W079	ATP synthase subunit beta, mitochondrial;ATP synthase subunit beta	ATP5B	56.559	529	0.00375744	0.00265547		0.00371965	0.00379871		0.00337281	0.0197277		0.00331771	0.0153996		0.0032585	0.000598946		0.00323321	0.000362322		0.00353213	7.93727e-05		0.00342071	0.000538079
P60842;B4DKP9;B4E102	P60842	Eukaryotic initiation factor 4A-I	EIF4A1	46.153	406	0.0036813	0.00269949		0.00369237	0.00517656		0.00340256	0.00315225		0.00331724	0.00159421		0.00307283	5.4192e-05		0.00303661	0.000388418		0.00328543	0.000804331		0.00324048	0.000941695
P07737;CON__P02584	P07737	Profilin-1	PFN1	15.054	140	0.0036383	0.00174926		0.00364438	0.00297208		0.00321603	0.0250099		0.00323201	0.0231981		0.003113	0.00716873		0.00323695	0.00263872		0.00347234	0.00775392		0.00350596	0.00845712
P61978-3;Q5T6W5;Q5T6W2	P61978-3;Q5T6W5;Q5T6W2		HNRNPK	48.562	440	0.00361121	0.00174746		0.00372363	0.000444322		0.00396497	0.000362534		0.00401746	0.000674758		0.0039566	0.0006732		0.00394474	0.00226212		0.00365789	0.00178548		0.00363527	0.00210031
P09211;A8MX94	P09211;A8MX94	Glutathione S-transferase P	GSTP1	23.356	210	0.00330958	5.14553e-05		0.00357432	0.00263646		0.00286839	0.00335716		0.00294938	0.00135391		0.00338785	0.00207175		0.00343955	0.000292042		0.00347221	0.00212534		0.00360158	0.00158404
P08865;C9J9K3;A6NE09;C9JQR9	P08865;C9J9K3;A6NE09	40S ribosomal protein SA	RPSA;RPSAP58	32.854	295	0.00315015	0.000198611		0.00314838	0.000159608		0.00288721	0.00246362		0.00282517	0.00390017		0.00302344	0.000650949		0.00290387	0.000346067		0.00325175	0.000699348		0.00307937	0.000394474
P62979;P0CG48;F5H041;F5H7K6;Q96C32;P0CG47;F5GXK7;F5H747;F5H388;B4DV12;F5H7Y5;F5H265;F5H2Z3;F5GYU3;P62987;F5H6Q2;F5H4D8;F5GYX6;F5GZ39	P62979;P0CG48;F5H041;F5H7K6;Q96C32;P0CG47;F5GXK7;F5H747;F5H388;B4DV12;F5H7Y5;F5H265;F5H2Z3;F5GYU3;P62987;F5H6Q2	Ubiquitin-40S ribosomal protein S27a;Ubiquitin;40S ribosomal protein S27a;Polyubiquitin-C;Ubiquitin;Polyubiquitin-B;Ubiquitin;Ubiquitin-60S ribosomal protein L40;Ubiquitin;60S ribosomal protein L40	RPS27A;UBC;UBB;UBA52	17.965	156	0.00306716	0.000850194		0.00323788	0.00101999		0.0068819	0.000145915		0.0068928	0.000414265		0.00678714	0.00224366		0.00681714	0.00314618		0.0025181	0.000946088		0.00257843	0.00233076
P04075;P05062;C9J4K3;Q5T7D5	P04075	Fructose-bisphosphate aldolase A	ALDOA	39.42	364	0.00305243	0.000442091		0.00297633	0.00151885		0.00341613	0.00442085		0.0033411	0.00255233		0.00317604	0.00108412		0.00308109	0.004201		0.00311397	0.00252861		0.00298267	0.00664428
P78371;B7ZAT2;F5GWF6;F8VQ14	P78371;B7ZAT2;F5GWF6;F8VQ14	T-complex protein 1 subunit beta	CCT2	57.488	535	0.00304894	0.000207246		0.00299545	3.72823e-05		0.00304599	0.00083379		0.00303907	0.000279281		0.00317634	8.56872e-07		0.00323644	0.000138867		0.00286239	0.00140998		0.00291402	0.000396464
P14866;A6NIT8;B4DPK8;B4DVF8	P14866;A6NIT8	Heterogeneous nuclear ribonucleoprotein L	HNRNPL	64.132	589	0.00303047	0.0137671		0.00310776	0.0162179		0.00256093	0.00247249		0.0026673	0.00326372		0.00251359	0.000841579		0.00263746	0.00204985		0.00303831	0.0111294		0.00314235	0.00773834
B5MDF5;P62826;F5H018;B4DV51;H0YFC6	B5MDF5;P62826;F5H018;B4DV51	GTP-binding nuclear protein Ran	RAN	26.224	233	0.00300819	0.00221323		0.00313048	0.00342011		0.00292878	0.00336581		0.00295424	0.00257543		0.0028682	0.00263436		0.00287392	0.00100777		0.00310393	0.00248562		0.0031448	0.0025359
P11021;B4DEF7	P11021	78 kDa glucose-regulated protein	HSPA5	72.332	654	0.00296642	0.00791474		0.00304689	0.00449015		0.00294529	0.013944		0.00324806	0.0140542		0.0026769	7.76873e-05		0.00303135	0.000632686		0.00261246	0.002836		0.00281893	0.00207025
Q00610;Q00610-2;F5H5N6	Q00610;Q00610-2	Clathrin heavy chain 1	CLTC	191.61	1675	0.00295803	0.00157932		0.00291529	0.00191169		0.00275465	0.00553288		0.0029059	0.00398186		0.00291808	0.000230669		0.00291107	0.00218126		0.00280542	0.00447166		0.00282015	0.0041632
Q14103-2;B4DTC3;Q14103-4;Q14103;Q14103-3;H0Y8G5;H0YA96;D6RAF8;F5H6R6;D6RF44;D6RBQ9	Q14103-2;B4DTC3;Q14103-4;Q14103;Q14103-3;H0Y8G5;H0YA96;D6RAF8;F5H6R6;D6RF44	Heterogeneous nuclear ribonucleoprotein D0	HNRNPD	36.272	336	0.00290184	0.00142344		0.00290517	0.00408225		0.00231619	0.0139416		0.00230062	0.0100467		0.00283472	0.000669285		0.00269533	0.00745793		0.00280911	0.00322176		0.00271902	0.00617793
P36578;E7EWF1;B4DMJ2;B4DP82	P36578;E7EWF1;B4DMJ2	60S ribosomal protein L4	RPL4	47.697	427	0.00287504	0.00256675		0.00284204	0.00421371		0.00360245	0.018514		0.00347929	0.0120149		0.00328854	0.000838832		0.00319421	0.00104068		0.00285206	0.00325744		0.00283913	0.00412243
G8JLB6;P31943;E9PCY7;H0YB39;H0YBD7;D6RBM0;D6RIU0;D6RIT2;H0YBG7;D6RIH9;D6RJ04;D6RDU3;E7EN40;D6RFM3;D6R9T0;E5RGV0;D6RAM1;E7EQJ0;F5GZT4;D6RDL0;E5RGH4;D6RF17;D6R9D3;H0YAQ2;E5RJ94	G8JLB6;P31943;E9PCY7;H0YB39;H0YBD7	Heterogeneous nuclear ribonucleoprotein H;Heterogeneous nuclear ribonucleoprotein H, N-terminally processed	HNRNPH1	51.229	472	0.00284197	0.00433485		0.00294632	0.00452463		0.00378961	0.0033407		0.0038522	0.0052721		0.00309849	0.000388944		0.00310882	0.00137269		0.00274109	0.00863546		0.00261565	0.00701443
O75083;A8MVA9;O75083-3;B4DY05;D6RD66	O75083;A8MVA9;O75083-3;B4DY05	WD repeat-containing protein 1	WDR1	66.193	606	0.00283123	0.00308245		0.00282922	0.00539673		0.00288565	0.000268262		0.00279731	0.000450831		0.00277581	2.46173e-05		0.00273561	0.000171928		0.00265849	0.00120919		0.00265799	0.00247607
P49368;P49368-2;E9PAQ6;B4DUR8;E9PRC8;E9PM09;Q5SZX9	P49368;P49368-2;E9PAQ6;B4DUR8	T-complex protein 1 subunit gamma	CCT3	60.533	545	0.00280126	0.00107984		0.00283109	0.00105129		0.00245444	0.011058		0.00247723	0.0119136		0.00230336	0.00272791		0.0023543	0.00365909		0.00278566	0.00693478		0.00283578	0.0040344
P63241-2;P63241;C9J7B5;F8WCJ1	P63241-2;P63241	Eukaryotic translation initiation factor 5A-1	EIF5A	20.17	184	0.00278827	0.00456609		0.00272023	0.000604763		0.00214905	0.00637125		0.00212108	0.00551699		0.00231393	8.53565e-05		0.00226224	0.000629703		0.00262296	0.0162814		0.00248897	0.0141813
P50990;G5E9B2;B4DEM7;B4DQH4	P50990;G5E9B2;B4DEM7;B4DQH4	T-complex protein 1 subunit theta	CCT8	59.62	548	0.00276151	0.00618886		0.00282135	0.00522142		0.00257976	0.00132285		0.00264413	0.00297691		0.00242575	0.00032638		0.00245687	0.00119216		0.00266854	0.00441044		0.00280198	0.00609103
P17987;E7ERF2;E7EQR6;F5H282;F5GZ03;F5H136;F5H676;F5GZI8;F5H726;F5GYL4;F5H7Y1	P17987;E7ERF2;E7EQR6;F5H282	T-complex protein 1 subunit alpha	TCP1	60.343	556	0.00271141	0.00209297		0.00272583	0.00177756		0.00270631	0.000972475		0.00276313	0.000784202		0.00264061	0.000951004		0.00271609	0.000589691		0.00249352	0.000182729		0.00254695	1.03851e-05
P62263;E5RH77;H0YB22	P62263;E5RH77	40S ribosomal protein S14	RPS14	16.273	151	0.0026922	0.0037288		0.00260458	0.00315204		0.00197078	0.00628024		0.00186662	0.00720942		0.00195489	0.000827237		0.00190276	0.000683019		0.00255319	0.00174022		0.00250348	0.00150625
P40227;B4DPJ8;A6NCD2;Q92526;B4DYB0;B4DX20	P40227;B4DPJ8;A6NCD2	T-complex protein 1 subunit zeta	CCT6A	58.024	531	0.0026708	5.63291e-05		0.00270143	0.000177675		0.00249172	0.000238133		0.00250317	0.000145997		0.00250086	0.000794191		0.00257997	0.000987793		0.0026589	3.64865e-05		0.0027327	4.78614e-05
P62258;P62258-2	P62258;P62258-2	14-3-3 protein epsilon	YWHAE	29.174	255	0.00258568	0.000163778		0.00263259	0.00288628		0.00215881	0.000639861		0.002214	0.00391145		0.00204915	0.00205919		0.00212876	0.000208651		0.0024748	0.000445192		0.00252149	0.00104856
Q99640;B4DZM6;F8W164;A6NHV6	Q99640;B4DZM6;F8W164;A6NHV6	Membrane-associated tyrosine- and threonine-specific cdc2-inhibitory kinase	PKMYT1	54.521	499	0.00257976	0.172103		0.00261724	0.173407		0.00337171	0.138799		0.00350724	0.149388		0.0024496	0.0251908		0.0025226	0.0262195		0.002873	0.0178		0.00297913	0.0234336
P26641;B4DTG2;B4DUP0;E7EMT2	P26641;B4DTG2;B4DUP0;E7EMT2	Elongation factor 1-gamma	EEF1G	50.118	437	0.00257801	0.000688515		0.00256324	0.000958226		0.00268117	0.00264208		0.00271624	0.00212113		0.00275792	0.000383995		0.00272995	0.00181703		0.00251015	0.00597833		0.00262481	0.00204297
P63104;E7EX29;B0AZS6;E7EX24;E7ESK7;H0YB80;B7Z2E6;E7EVZ2;E9PD24;E5RIR4;E5RGE1	P63104;E7EX29;B0AZS6;E7EX24;E7ESK7;H0YB80;B7Z2E6	14-3-3 protein zeta/delta	YWHAZ	27.745	245	0.00255573	0.00276291		0.00255967	0.00106304		0.0022867	0.00424441		0.00221453	0.0038631		0.00252378	0.000979225		0.00248213	0.00139207		0.00233325	0.000426831		0.00233013	0.00117859
P22234;P22234-2;E9PBS1;D6RF62	P22234;P22234-2;E9PBS1;D6RF62	Multifunctional protein ADE2;Phosphoribosylaminoimidazole-succinocarboxamide synthase;Phosphoribosylaminoimidazole carboxylase	PAICS	47.079	425	0.00255528	0.00169007		0.00256309	0.00297124		0.00209485	0.0165955		0.0022145	0.0279001		0.00189369	0.000722686		0.00191256	0.00142797		0.00246319	0.000705757		0.00244872	1.62526e-05
P62424;Q5T8U2;Q5T8U3	P62424;Q5T8U2	60S ribosomal protein L7a	RPL7A	29.995	266	0.00252716	0.00289589		0.0026226	0.0022051		0.00285898	0.0148116		0.00282912	0.0182376		0.00275821	0.00358948		0.00270339	0.00250094		0.00194997	0.0168805		0.00199635	0.0202193
Q08211;F5GXA5;Q08211-2	Q08211	ATP-dependent RNA helicase A	DHX9	140.96	1270	0.00251876	0.00091533		0.00252297	0.00185735		0.00210424	0.0119956		0.00216385	0.0118893		0.00256371	0.00177439		0.00258599	0.00169233		0.00251152	0.000534044		0.0024684	0.000626359
P34932;F5H3R0;Q9BUK9	P34932;F5H3R0	Heat shock 70 kDa protein 4	HSPA4	94.33	840	0.00248847	2.7999e-06		0.00260275	8.32383e-05		0.00218714	0.00523126		0.00239648	0.000829728		0.00212328	0.00209079		0.00230119	0.00154803		0.00279352	0.00136188		0.00308721	0.00187001
P63244;D6RAC2;D6REE5;D6R9L0;D6R9Z1;D6RHH4;H0Y8W2;D6RDF4;H0YAM7;D6RFX4;H0YAF8;D6RFZ9;D6RBD0;E9PD14;D6RAU2;H0Y8R5;D6R909;D6RF23;D6RGK8;D6RHJ5;H0Y9P0;D6RDI0	P63244;D6RAC2;D6REE5;D6R9L0;D6R9Z1;D6RHH4;H0Y8W2;D6RDF4;H0YAM7;D6RFX4;H0YAF8	Guanine nucleotide-binding protein subunit beta-2-like 1	GNB2L1	35.076	317	0.00248493	0.00903771		0.00244916	0.00792813		0.00241716	0.0285581		0.0023381	0.0291249		0.00203694	0.00828662		0.00196074	0.0122321		0.00219389	0.00146864		0.00223187	0.00308841
O43175;Q5SZU1;F5H634;F5GYN9	O43175;Q5SZU1;F5H634	D-3-phosphoglycerate dehydrogenase	PHGDH	56.65	533	0.00245469	0.000238586		0.00251436	0.00236254		0.00213021	0.00438188		0.00226375	0.00715694		0.00199632	0.00110099		0.00216576	0.000633423		0.00244542	0.006253		0.00273125	0.00799288
P22314;E7ERL1;B4DDE4;Q5JRR6;Q5JRS0;Q5JRR9;Q5JRS2;Q5JRS3;Q5JRS1	P22314;E7ERL1;B4DDE4	Ubiquitin-like modifier-activating enzyme 1	UBA1	117.85	1058	0.00245323	0.000718885		0.00247437	0.000495309		0.0021251	0.000679561		0.00224031	0.00173002		0.00230893	0.000131196		0.00238645	0.00347964		0.00270608	0.000820793		0.00269747	0.00303593
P14625;E9PEX3;Q96GW1;H0YIV0;Q58FF3;F8W026	P14625;E9PEX3	Endoplasmin	HSP90B1	92.468	803	0.00245228	0.00216368		0.00242739	0.000459851		0.00191035	0.000769509		0.00203933	0.000469916		0.00197217	0.00186403		0.00219016	0.000816012		0.00224041	0.00253918		0.00242379	0.00328747
E7EPA7;P29401;B4E022;B3KSI4;E9PFF2;F8W888	E7EPA7;P29401;B4E022;B3KSI4;E9PFF2	Transketolase	TKT	68.813	631	0.0024516	0.0122619		0.00228119	0.000520956		0.00248344	0.00545316		0.00239969	0.00552255		0.00262503	0.00416694		0.00250535	0.0072861		0.00253276	0.0104892		0.00231767	0.000497451
P13010;C9JZ81	P13010	X-ray repair cross-complementing protein 5	XRCC5	82.704	732	0.00243399	0.00428333		0.00240829	0.0076301		0.00248241	0.00666309		0.0025661	0.0045285		0.00268463	0.000861895		0.00264792	0.00112234		0.002348	0.0057849		0.00231686	0.00753401
P12956;B1AHC7;B1AHC8;B1AHC9;F5H1I8	P12956;B1AHC7;B1AHC8;B1AHC9;F5H1I8	X-ray repair cross-complementing protein 6	XRCC6	69.842	609	0.00238562	0.0178695		0.00241447	0.0226363		0.00255414	6.15232e-05		0.00257416	0.000817317		0.00240318	0.00151858		0.00241179	0.00155703		0.00223294	0.00125451		0.00219339	0.00220512
P62241;Q5JR95	P62241;Q5JR95	40S ribosomal protein S8	RPS8	24.205	208	0.00237293	0.00810601		0.00237977	0.00610633		0.00234926	0.00271431		0.00234052	0.00758678		0.00225005	0.00389381		0.00216997	0.00148135		0.00198618	0.00398646		0.00196355	0.00245247
P51991-2;E7ERJ4;E7EWI9	P51991-2;E7ERJ4;E7EWI9		HNRNPA3	37.029	356	0.00236505	0.000225283		0.00242698	0.00230927		0.00239331	0.0022213		0.00234005	0.00412844		0.00222626	0.00080987		0.00230689	0.00044018		0.00225132	0.00162067		0.00226512	0.00252847
P31146	P31146	Coronin-1A	CORO1A	51.026	461	0.00236401	0.0330029		0.00207686	0.0032828		0.00326505	0.0144512		0.00305171	0.0130341		0.00321528	0.00513817		0.00311174	0.00284746		0.00225204	0.00578357		0.00218717	0.00285143
Q32Q12;P22392-2;P22392;O60361	Q32Q12;P22392-2;P22392	Nucleoside diphosphate kinase;Nucleoside diphosphate kinase B	NME1-NME2;NME2	32.642	292	0.00231626	0.00132921		0.00236614	0.000289282		0.00255996	0.0188383		0.00258755	0.0181909		0.00213699	0.000218306		0.00216887	0.00011825		0.00235933	0.00140257		0.002393	0.00318729
P18124;A8MUD9;C9JIJ5;C9JZ88	P18124;A8MUD9	60S ribosomal protein L7	RPL7	29.225	248	0.00226619	0.0192439		0.00226686	0.0205057		0.00271387	0.00129275		0.00265428	0.00137856		0.00261429	0.000937081		0.00260722	0.00083914		0.0020451	0.000967178		0.00211024	0.00231051
Q09028;Q09028-3;Q09028-4;H0YF10;H0YDK2;H0YCT5;B4DRT0;H0YEU5;E9PNS6;E9PIC4;E9PNS2;C9JPP3;E9PND5	Q09028;Q09028-3;Q09028-4	Histone-binding protein RBBP4	RBBP4	47.655	425	0.00225916	0.0033812		0.00228608	0.0017851		0.00236705	0.00799829		0.0023126	0.00698321		0.00224901	0.0109856		0.00212052	0.014154		0.00223654	0.00401727		0.00223844	0.00559062
Q13813;Q13813-2;A6NG51;Q13813-3;F8W7K3;B4DGT1;A6NN88	Q13813;Q13813-2;A6NG51;Q13813-3;F8W7K3;B4DGT1	Spectrin alpha chain, brain	SPTAN1	284.54	2472	0.00221762	0.00552816		0.00227225	0.00635875		0.00209651	0.00504693		0.00201847	0.00242071		0.0018255	0.00581851		0.00177045	0.00287535		0.00253038	0.00380605		0.00245234	0.00936382
Q99832;B8ZZC9;B7Z4T9;B7Z4Z7;F5GZK5;B7Z1C9;A8MWI8;F8WAM2;F8WBP8	Q99832;B8ZZC9;B7Z4T9;B7Z4Z7;F5GZK5;B7Z1C9;A8MWI8	T-complex protein 1 subunit eta	CCT7	59.366	543	0.0022164	0.000565261		0.00221742	0.00154367		0.00218887	0.00123832		0.00218528	0.0040618		0.0023813	0.00133693		0.00237145	0.00123506		0.00247224	0.000579251		0.00252227	1.93871e-05
P38646;B7Z4V2;F5H3L8;H0YBG6;D6RJI2;H0Y8S0;D6RA73	P38646;B7Z4V2;F5H3L8	Stress-70 protein, mitochondrial	HSPA9	73.68	679	0.00220685	0.00215776		0.00219648	0.00150247		0.00235585	0.0014281		0.00240711	0.00137223		0.00209204	0.00801269		0.00215754	0.00590604		0.00211327	0.000943748		0.00225286	0.000601131
Q71DI3	Q71DI3	Histone H3.2	HIST2H3A	15.388	136	0.00219713	0.0286765		0.00221179	0.014621		0.00835721	0.00667341		0.00837998	0.00661953		0.00767973	0.0226894		0.00841267	0.0355854		0.00228315	0.0216976		0.00259566	0.0585196
P23246;P23246-2;H0Y9K7;H0Y9U2	P23246;P23246-2	Splicing factor, proline- and glutamine-rich	SFPQ	76.149	707	0.00215208	0.0112634		0.00221366	0.0121307		0.00243198	0.0187329		0.00237189	0.0171165		0.00278995	0.00435576		0.00287674	0.00417846		0.00202221	0.0143504		0.00206965	0.0144152
F2Z2J9;P18669;E7EMA8;Q8N0Y7;P15259	F2Z2J9;P18669	Phosphoglycerate mutase;Phosphoglycerate mutase 1	PGAM1	28.85	254	0.00215026	0.00118745		0.002201	0.00166281		0.00251608	0.00261779		0.0025484	0.00235004		0.00226381	0.00778991		0.00224644	0.0036929		0.00222763	0.000943914		0.00213223	0.000358021
P48643;E9PCA1;E7EWW2;B7ZAR1;E7ENZ3;B4DYD8;D6RIZ7;H0Y914	P48643;E9PCA1;E7EWW2;B7ZAR1;E7ENZ3;B4DYD8	T-complex protein 1 subunit epsilon	CCT5	59.67	541	0.00213157	0.000237927		0.00215949	0.000818694		0.00223615	0.00767042		0.00224425	0.00977901		0.0024947	0.000299749		0.00253406	0.000459507		0.00216952	0.00843112		0.00219861	0.00732649
Q3ZCM7;Q5SQY0;C9JAA5;F5H0I4	Q3ZCM7;Q5SQY0;C9JAA5;F5H0I4	Tubulin beta-8 chain	TUBB8;RP11-631M21.2	49.775	444	0.00212552	0.0020691		0.0021672	0.00257725		0.00184554	0.00490933		0.00191444	0.0127499		0.00195729	0.00070866		0.00199051	0.00901652		0.00209938	0.00045578		0.00209448	0.00555603
Q14204;H0YJ21	Q14204	Cytoplasmic dynein 1 heavy chain 1	DYNC1H1	532.4	4646	0.00212	0.00690745		0.00223258	0.0040098		0.00160336	0.00788978		0.00182933	0.00125185		0.0016425	0.00225262		0.00163326	0.00290244		0.0022846	0.00131653		0.00229539	0.00611824
P60174;P60174-1;B7Z5D8	P60174;P60174-1;B7Z5D8	Triosephosphate isomerase	TPI1	30.791	286	0.00211458	0.00290472		0.00224122	0.00897709		0.00163161	0.00286113		0.00166033	0.00466896		0.0018438	0.00667823		0.00181083	0.0100693		0.00183499	0.0129582		0.00200073	0.0296705
Q13885	Q13885	Tubulin beta-2A chain	TUBB2A	49.906	445	0.00211416	0.00219179		0.00213334	0.00351133		0.00221935	0.0337643		0.00221563	0.0456093		0.00212294	0.00752767		0.00216389	0.00832365		0.00189071	0.00424332		0.00186308	0.00201267
P25705;A8K092	P25705;A8K092	ATP synthase subunit alpha, mitochondrial;ATP synthase subunit alpha	ATP5A1	59.75	553	0.00208838	5.13339e-05		0.0020993	0.00021737		0.00206271	0.00401224		0.00202814	0.00356509		0.00202185	0.00084139		0.00199553	0.0029794		0.00191387	0.000581145		0.00191575	0.000873199
P31948;G3XAD8;F5H0T1;F5H783;F5GXD8;H0YGI8	P31948;G3XAD8;F5H0T1	Stress-induced-phosphoprotein 1	STIP1	62.639	543	0.0020867	0.00183894		0.00213395	0.000932317		0.00243532	0.00295327		0.00260543	0.0031885		0.00227444	0.000224791		0.00249336	0.000663929		0.00210684	0.00112911		0.0023016	0.000441982
A6NN80;E5RK69;E5RK63;E5RJF5;E5RFF0;E5RI05;E5RJR0;E5RIU8;H0YC77	A6NN80;E5RK69	Annexin	ANXA6	75.276	667	0.00206558	0.00408028		0.00215782	0.0164627		0.00180673	0.00362356		0.00182288	0.00211337		0.00166346	0.000870081		0.00175577	0.00156881		0.00183394	0.00243663		0.00190468	0.00192962
P00813;F5GWI4;F5GXW0;F5GYD4	P00813;F5GWI4;F5GXW0	Adenosine deaminase	ADA	40.764	363	0.00204752	0.000643559		0.00204244	0.00174449		0.00228308	0.00927214		0.00230508	0.00310957		0.00230417	0.00277207		0.00228361	0.00720002		0.00204099	0.0157003		0.001867	0.011227
Q92841;Q59F66;Q92841-2;Q92841-3;Q92841-1;C9JMU5;Q9UQL5;G5E9L5	Q92841;Q59F66;Q92841-2;Q92841-3;Q92841-1;C9JMU5	Probable ATP-dependent RNA helicase DDX17	DDX17	80.272	729	0.00201861	1.33443e-05		0.00197214	4.26206e-05		0.00183224	0.0108176		0.00176551	0.00704869		0.00179705	0.000516705		0.00172849	0.00199671		0.00183188	0.003241		0.00182607	0.00392928
P62753;A2A3R5;A2A3R7	P62753;A2A3R5	40S ribosomal protein S6	RPS6	28.68	249	0.00199058	0.0301158		0.00203249	0.0247305		0.00193016	0.0762652		0.00188226	0.0797088		0.00231948	0.00992321		0.00224303	0.0096914		0.0017212	0.00104838		0.00165506	0.00128621
P50502;Q3KNR6;Q8NFI4;Q8IZP2;F6VDH7;F5H3M7;F8WAQ7	P50502;Q3KNR6;Q8NFI4;Q8IZP2;F6VDH7	Hsc70-interacting protein;Putative protein FAM10A5;Putative protein FAM10A4	ST13;ST13P5;ST13P4	41.331	369	0.00196578	0.00453519		0.00197033	0.00538163		0.00199445	0.0152624		0.00210709	0.023026		0.00176972	0.00169369		0.00182242	0.00057205		0.0018296	0.000867848		0.00198665	0.00250632
P06744;B4DG39;Q59F85	P06744;B4DG39	Glucose-6-phosphate isomerase	GPI	63.146	558	0.00193311	0.0102533		0.00193128	0.00679633		0.00169354	0.000742708		0.00173465	0.000132406		0.00181217	0.000249652		0.00174965	0.000346494		0.00167457	0.00357657		0.00160959	0.000537176
P46777;B3KTM6;Q5T7N0	P46777;B3KTM6	60S ribosomal protein L5	RPL5	34.362	297	0.0019274	0.0132005		0.001947	0.0114383		0.00254267	0.0216678		0.00250845	0.0203459		0.00183567	0.0059595		0.00181155	0.00729203		0.00205473	0.00783054		0.00201753	0.0104119
P50914;B7Z6S8;E7EPB3	P50914;B7Z6S8;E7EPB3	60S ribosomal protein L14	RPL14	23.432	215	0.00191979	0.0202443		0.0020277	0.0208708		0.00186977	0.00134303		0.00176506	0.00645892		0.00180366	0.00851322		0.00178046	0.0103351		0.0018473	0.021141		0.00187957	0.0132704
Q15365;P57721;P57721-4;Q6IPF4;Q15366;A8K7X6;A8MX33;E9PFP8;F8VYL7;P57721-5;P57721-3;P57721-2;Q32Q82;Q68Y55;B4DXP5;F8VZX2;G3V0E8;B4DLC0;B4DRD7;F8VXH9;F8W0G4;F8VRG9;F8VWQ4;F8W1G6;F8VTZ0	Q15365	Poly(rC)-binding protein 1	PCBP1	37.497	356	0.00187556	0.0247909		0.00180361	0.024027		0.00162034	0.00750099		0.00155013	0.0084528		0.00190671	0.000270113		0.00186843	0.000343643		0.00149999	4.1985e-05		0.00150288	3.84586e-05
P27348;B4DMT8;E9PG15;P31947;P31947-2	P27348;B4DMT8;E9PG15	14-3-3 protein theta	YWHAQ	27.764	245	0.00185753	0.00180925		0.00187012	0.00120941		0.00141525	0.00756524		0.00142326	0.00806801		0.00158248	0.000189581		0.00156083	0.000411549		0.00193612	0.00725473		0.00184924	0.00843199
P50991;B7Z9L0;F5H5W3;B7Z2F4	P50991;B7Z9L0;F5H5W3;B7Z2F4	T-complex protein 1 subunit delta	CCT4	57.924	539	0.00180479	0.000447528		0.0018204	0.00139283		0.00149711	0.000316736		0.00157817	0.000500227		0.00167184	0.000501532		0.00169426	6.08435e-05		0.00168763	0.000813035		0.00167232	0.000344313
P07910-2;G3V4C1;B4DY08;G3V4W0;P07910-4;G3V2D6;G3V251;G3V3K6;G3V5X6	P07910-2;G3V4C1;B4DY08;G3V4W0;P07910-4;G3V2D6;G3V251;G3V3K6;G3V5X6		HNRNPC	32.337	293	0.00180368	0.00403556		0.00186731	0.000188729		0.00200234	0.00922646		0.00209618	0.00867512		0.00190517	0.000426984		0.00201519	5.71554e-05		0.00155444	0.000706253		0.00168184	0.000482106
Q9BUQ0;P26599-2;P26599;A6NLN1	Q9BUQ0;P26599-2;P26599	Polypyrimidine tract-binding protein 1	PTBP1	59.632	557	0.00176257	0.0124622		0.00177883	0.0110461		0.00146557	0.0425223		0.00144464	0.0444874		0.00200673	0.000436651		0.00201293	0.000193698		0.00204055	0.00457776		0.00205981	0.00297841
P12268;H0Y4R1;F5H247;E7ETK5	P12268;H0Y4R1;F5H247	Inosine-5-monophosphate dehydrogenase 2	IMPDH2	55.804	514	0.00174764	0.00370216		0.00176876	0.00642026		0.0018046	0.0069414		0.0017739	0.00626418		0.00181554	0.000506779		0.0018499	0.00196676		0.00169845	0.00509769		0.00168788	0.00289862
Q01082	Q01082	Spectrin beta chain, brain 1	SPTBN1	274.61	2364	0.00174135	0.00199819		0.00166702	0.00515341		0.00139218	0.00119009		0.00137761	0.00564777		0.00139563	0.00873923		0.00131523	0.00204982		0.00177341	0.00356177		0.00168284	0.00234318
P11940;E7EQV3;P11940-2;E7ERJ7;Q9H361;H0YAR2;H0YBQ4;H0YBN4;H0YAP2;E5RJB9;H0YB75;H0YAS6;H0YB86;E5RH24;E5RGH3;Q4VXU2;H0YAS7;Q4VY17;E5RHG7;H0YAW6;H0YC10;Q96DU9;E5RFD8;E5RGC4;Q5JQF8;E5RJM8	P11940;E7EQV3;P11940-2;E7ERJ7	Polyadenylate-binding protein 1	PABPC1	70.67	636	0.00173661	0.0021948		0.00159749	0.00055648		0.00153073	0.00121686		0.00141614	0.0009493		0.00145359	1.97322e-05		0.00146675	1.1755e-05		0.00178699	0.00779608		0.0017631	0.00105288
Q01469;A8MUU1	Q01469	Fatty acid-binding protein, epidermal	FABP5	15.164	135	0.00172332	0.0274484		0.0017493	0.0229338		0.00147172	0.0194413		0.00148569	0.0187831		0.00122784	0.00224666		0.00119595	0.00121125		0.0015537	0.00473959		0.00151408	0.00141938
P05388;F8VWS0;Q3B7A4;Q8NHW5;F8VU65;F8VW21;G3V210;F8VPE8;F8VRK7;F8VQY6;F8VZS0;F8VWV4;F8VS58;F8W1K8	P05388;F8VWS0;Q3B7A4;Q8NHW5;F8VU65;F8VW21;G3V210;F8VPE8;F8VRK7;F8VQY6	60S acidic ribosomal protein P0;60S acidic ribosomal protein P0-like	RPLP0;RPLP0P6	34.273	317	0.00171542	0.00169077		0.00173127	0.00211434		0.00156126	0.00888736		0.00157101	0.00882314		0.00142238	0.0009704		0.00142875	0.000660449		0.00167356	0.000396621		0.00166581	0.00102437
P05386	P05386	60S acidic ribosomal protein P1	RPLP1	11.514	114	0.00169719	0.00494133		0.00174885	0.00538896		0.00185164	0.0660189		0.00185984	0.0597403		0.00277292	0.00337503		0.00276835	0.00250796		0.00201512	0.017117		0.00200351	0.0197072
P39023;F2Z3A5;G5E9G0;B5MCW2;F8WCR1;Q92901	P39023;F2Z3A5;G5E9G0;B5MCW2	60S ribosomal protein L3	RPL3	46.108	403	0.00169715	0.00432848		0.00169145	0.00377045		0.00211146	0.0189202		0.0021035	0.0245341		0.00230525	0.000690065		0.0023184	0.000151925		0.00170464	0.00731205		0.00171759	0.00598158
P52272;P52272-2;F5H7Z1	P52272;P52272-2	Heterogeneous nuclear ribonucleoprotein M	HNRNPM	77.515	730	0.00169155	0.00498251		0.00165505	0.00133161		0.00149063	0.000221288		0.00148278	0.000353777		0.00154091	0.00214677		0.00157286	0.00352627		0.00145281	0.0030793		0.00144337	0.00270401
Q9HB71;B3KSF1;Q5R370;Q9HB71-2;B2ZWH1	Q9HB71;B3KSF1;Q5R370	Calcyclin-binding protein	CACYBP	26.21	228	0.00166468	0.0226709		0.00178329	0.0309542		0.00153231	0.0221744		0.00163956	0.0168046		0.00136886	0.0087722		0.00145182	0.00250514		0.0014842	0.000259136		0.00170428	0.000181935
P20700;E9PBF6	P20700;E9PBF6	Lamin-B1	LMNB1	66.408	586	0.00165271	0.000742222		0.00163875	0.00098087		0.00214139	0.00405252		0.00206109	0.00424207		0.00183522	0.000546941		0.00188285	0.00248459		0.00151702	0.00550778		0.00154956	0.00383114
Q9Y490;Q5TCU6	Q9Y490;Q5TCU6	Talin-1	TLN1	269.76	2541	0.00163378	0.00179624		0.00155933	0.00211193		0.00129292	0.00627334		0.00127229	0.0104197		0.00129699	0.00278485		0.00125755	0.00551983		0.00170073	0.00388665		0.00167485	0.00413819
E7ENH9;P53396;P53396-2;B4E3P0	E7ENH9;P53396;P53396-2;B4E3P0	ATP-citrate synthase	ACLY	126.22	1155	0.00163355	0.000816297		0.00167087	0.00142702		0.00142971	0.00678005		0.00147898	0.00659025		0.00153119	0.000786787		0.0015514	0.000279478		0.00163219	0.000977798		0.00163754	0.00106385
P55209;F5H4R6;B3KNT8;F8W0J6;F8VY35;H0YIV4;F8VV59;B7Z9C2;F8VUX1;B3KV44;F8W020;F8W118;F8VXI6;H0YHC3;F5H1X5;F8VVB5;F8VRJ2	P55209;F5H4R6;B3KNT8;F8W0J6;F8VY35;H0YIV4;F8VV59;B7Z9C2;F8VUX1;B3KV44;F8W020;F8W118;F8VXI6;H0YHC3;F5H1X5;F8VVB5	Nucleosome assembly protein 1-like 1	NAP1L1	45.374	391	0.00163179	0.00548249		0.00164824	0.00777907		0.00160693	0.000874236		0.00156742	0.000924524		0.00165338	0.000561232		0.00162821	0.000212721		0.00176769	0.00428653		0.00169072	0.00502607
P06753-2;Q5VU66;Q5VU58;P06753-3;Q5VU72;Q5VU59;Q5VU61;Q8NAG3;D6R904;P06753;Q5VU63;A6NL28;H0YKP3;H0YL80;D6RFM2;A6NL28-2;C9IZA2	P06753-2;Q5VU66;Q5VU58;P06753-3;Q5VU72;Q5VU59;Q5VU61;Q8NAG3;D6R904;P06753	Tropomyosin alpha-3 chain	TPM3	29.032	248	0.00162622	0.0289007		0.0016357	0.0260459		0.00197177	0.015244		0.00200776	0.0174856		0.00151545	0.00185576		0.00160191	0.00416117		0.00163749	0.00822865		0.00163863	0.00793857
P31939;E9PBU3;F5GWY2;C9JLK0;F8WEF0	P31939;E9PBU3;F5GWY2	Bifunctional purine biosynthesis protein PURH;Phosphoribosylaminoimidazolecarboxamide formyltransferase;IMP cyclohydrolase	ATIC	64.615	592	0.00160435	0.00218964		0.00163562	0.000727218		0.00143261	0.00348132		0.0014231	0.00418835		0.00148296	0.00143778		0.00144943	0.000805867		0.00173876	0.00117942		0.00165491	0.000193553
Q9Y617;Q9Y617-2	Q9Y617;Q9Y617-2	Phosphoserine aminotransferase	PSAT1	40.422	370	0.00159217	0.0027068		0.00152582	1.24885e-05		0.00120138	8.53465e-05		0.0012688	0.00379419		0.00119988	0.00223573		0.00135828	0.00273365		0.00161297	0.0166817		0.00182119	0.0114252
P30101;G5EA52;B3KQT9;F5H119	P30101;G5EA52;B3KQT9;F5H119	Protein disulfide-isomerase A3	PDIA3	56.782	505	0.00158421	0.00339132		0.00163071	0.00236284		0.00172516	0.0020053		0.0017391	0.000685692		0.00171606	0.000694947		0.00180227	0.000259949		0.00153756	0.00258723		0.00169025	3.65443e-05
P52565;A8MXW0	P52565;A8MXW0	Rho GDP-dissociation inhibitor 1	ARHGDIA	23.207	204	0.00158264	0.00517059		0.00156514	0.00225462		0.00132587	0.0203832		0.00129599	0.0214299		0.00109748	0.00824385		0.00103386	0.00235636		0.00171705	0.000143992		0.00166817	0.000200123
E7EU23;P50395;Q5SX88;Q5SX87;Q5SX90;E9PFL7;Q5SX91;Q5SX86	E7EU23;P50395;Q5SX88	Rab GDP dissociation inhibitor beta	GDI2	51.18	449	0.00157092	0.00376707		0.00149683	0.000711925		0.00141936	0.000505547		0.00144174	0.000825517		0.00158382	9.28392e-05		0.00157051	3.37293e-05		0.00155517	0.000938996		0.00148595	0.00180144
P26038;E9PNP4	P26038	Moesin	MSN	67.819	577	0.00156213	0.0101833		0.00154638	0.0132893		0.00198859	0.00508729		0.00206681	0.00756584		0.00225104	0.0021174		0.00219503	0.000871703		0.00170829	0.00443347		0.00166728	0.00958318
Q13263;Q13263-2	Q13263;Q13263-2	Transcription intermediary factor 1-beta	TRIM28	88.549	835	0.00156158	0.000354483		0.00154954	0.00187486		0.00148487	0.0080363		0.00140285	0.00720777		0.00149741	0.000312636		0.00141664	0.000761957		0.00152304	0.000372662		0.00145591	0.00132838
F8VQ10;Q13838-2;Q13838;Q5STU3;H0Y7G4;F8VZL8;F6WLT2;B4DP52;H0Y7X6;F6TRA5;F6UN21;F6S4E6;E9PP12;F6UJC5;H0Y557;H0Y800;B4DIJ6;F6QYI9;F6V772;H0Y6G9;H0Y4V8;H0Y6N8;F8W0J0;H0YCC6;H0Y400;E7EMX2;F6SXL5;F6S2B7;F6U6E2;F6QWI5;H0Y6J9	F8VQ10;Q13838-2;Q13838;Q5STU3;H0Y7G4;F8VZL8;F6WLT2;B4DP52;H0Y7X6;F6TRA5;F6UN21;F6S4E6;E9PP12;F6UJC5;H0Y557;H0Y800	Spliceosome RNA helicase DDX39B	DDX39B;BAT1	50.745	443	0.00155899	0.00354318		0.00166582	0.00475597		0.00163119	0.00194881		0.0017169	8.03974e-05		0.00169861	0.00412054		0.00172797	0.000724058		0.00145474	0.0109039		0.00151452	0.010853
F5H1E9;P49736;F5H3V0;H0Y8E6;F8WDM3;C9JZ21;C9J013	F5H1E9;P49736;F5H3V0;H0Y8E6	DNA replication licensing factor MCM2	MCM2	106.93	954	0.00155243	0.0250711		0.00134962	0.000478642		0.00105985	0.0113646		0.00102865	0.00510815		0.00102334	0.0425679		0.000979505	0.0216796		0.00151515	0.00749993		0.00129979	0.0089528
E9PRY8;P29692-2;P29692;E9PK01;E9PBQ9;E9PQZ1;H0YCK7;E9PI39;E9PQ49;E9PL12;E9PPR1;E9PIZ1;E9PMW7;E9PK06;E9PK72;E9PKK3;H0YE72;H0YE58;E9PJD0;E9PNW6;E9PQC9	E9PRY8;P29692-2;P29692;E9PK01;E9PBQ9;E9PQZ1;H0YCK7;E9PI39;E9PQ49;E9PL12;E9PPR1;E9PIZ1;E9PMW7	Elongation factor 1-delta	EEF1D	76.569	697	0.00155078	0.00244848		0.00153215	0.00280081		0.00116301	0.00663159		0.00116958	0.0071083		0.0010728	0.000549226		0.00112015	0.000813755		0.00163099	0.0242581		0.00166274	0.0197652
P68431	P68431	Histone H3.1	HIST1H3A	15.404	136	0.00154351	0.112196		0.00159944	0.090079		0.00331787	0.106997		0.00336617	0.0894547		0.0047594	0.0201369		0.00462696	0.00277766		0.0019847	0.00843001		0.00238081	0.0537243
P16401	P16401	Histone H1.5	HIST1H1B	22.58	226	0.00153716	0.289879		0.000221208	0.0829915		0.000483203	0.0145321		0.000490678	0.00895316		0.000355979	0.0763744		0.000357862	0.0952983		0.00115386	0.231324		0.000190283	0.0839516
P78527;P78527-2;E7EUY0;F5GX40;H0YG84	P78527;P78527-2;E7EUY0	DNA-dependent protein kinase catalytic subunit	PRKDC	469.08	4128	0.00153708	0.00409018		0.0014853	6.95619e-06		0.00110184	0.0213466		0.00115342	0.00257991		0.00121215	0.00198423		0.00113389	0.00225532		0.00159419	0.00634038		0.0016092	0.00489411
P07814;E7EMN0;F5H7I7	P07814;E7EMN0;F5H7I7	Bifunctional glutamate/proline--tRNA ligase;Glutamate--tRNA ligase;Proline--tRNA ligase	EPRS	170.59	1512	0.00152112	0.000764427		0.0015887	0.00843409		0.00128376	0.0188353		0.00133979	0.00597029		0.00143248	0.000974431		0.00151447	0.00125391		0.00154598	0.0118174		0.00161006	0.00200636
P52209;B4DQJ8;F5H7U0;F5H0L3;B4DV68	P52209;B4DQJ8;F5H7U0;F5H0L3;B4DV68	6-phosphogluconate dehydrogenase, decarboxylating	PGD	53.139	483	0.00151895	0.000934576		0.00145455	0.00576597		0.00115403	0.00078754		0.00124104	0.000605627		0.00133296	0.000679938		0.00130536	0.000916066		0.00158128	0.0112715		0.0016277	0.000396316
P40926;E9PDB2;G3XAL0	P40926;E9PDB2;G3XAL0	Malate dehydrogenase, mitochondrial;Malate dehydrogenase	MDH2	35.503	338	0.00150628	0.000895175		0.00148475	0.000974391		0.00115518	0.00168903		0.00114434	0.00153644		0.0012887	0.000158075		0.00128091	2.58245e-05		0.00143107	0.00039343		0.0013864	0.00170609
P49327;F5H0D4	P49327	Fatty acid synthase;[Acyl-carrier-protein] S-acetyltransferase;[Acyl-carrier-protein] S-malonyltransferase;3-oxoacyl-[acyl-carrier-protein] synthase;3-oxoacyl-[acyl-carrier-protein] reductase;3-hydroxypalmitoyl-[acyl-carrier-protein] dehydratase;Enoyl-[acyl-carrier-protein] reductase;Oleoyl-[acyl-carrier-protein] hydrolase	FASN	273.42	2511	0.00149036	0.00619797		0.00136834	0.013967		0.00128176	0.00745095		0.00115815	0.0149407		0.00147925	0.000143164		0.00121488	0.00190025		0.00176044	0.000183793		0.00144176	0.000550597
P23526;F5H737	P23526;F5H737	Adenosylhomocysteinase	AHCY	47.716	432	0.00148078	0.000122589		0.00146014	4.07458e-05		0.00142821	0.00551503		0.00141216	0.00140142		0.00119069	0.00035031		0.00120696	0.000457058		0.00143436	0.000118011		0.00142024	5.15981e-05
P61353	P61353	60S ribosomal protein L27	RPL27	15.798	136	0.00146492	0.00739926		0.00145164	0.00392264		0.00164621	0.00419559		0.00154978	0.0013918		0.00152082	7.46088e-05		0.00150865	0.000799253		0.00132043	0.00187802		0.00136533	0.00586849
Q01813;Q5VSR7;H0Y3P8;B1APP8;B1APP6;H0Y757;Q5VSR5;H0Y3Y3;Q5VSR6;P08237;P08237-2	Q01813;Q5VSR7;H0Y3P8	6-phosphofructokinase type C;6-phosphofructokinase	PFKP	85.595	784	0.00146273	0.00106966		0.00144701	0.00114591		0.00128279	0.00381531		0.00129323	0.00534927		0.00120912	0.000787242		0.00116051	0.000274698		0.00150505	0.00141544		0.00144308	0.000953244
Q14974;B7ZAV6;F5H4R7	Q14974;B7ZAV6;F5H4R7	Importin subunit beta-1	KPNB1	97.169	876	0.00145669	0.00140126		0.00145258	0.00103484		0.00112274	0.01633		0.00115807	0.0292961		0.00124005	0.00787305		0.00118511	0.00240373		0.00145117	0.00320896		0.00143128	0.00142078
P52597;B4DKS8	P52597;B4DKS8	Heterogeneous nuclear ribonucleoprotein F;Heterogeneous nuclear ribonucleoprotein F, N-terminally processed	HNRNPF	45.671	415	0.00143517	0.00215299		0.00142338	0.00145518		0.00140196	0.012213		0.00138641	0.014252		0.00162842	0.00204127		0.00163378	0.00376913		0.00147944	0.0304202		0.00151054	0.026438
P23396;E9PL09;E9PPU1;E9PL45;H0YCJ7;F2Z2S8;H0YEU2;H0YF32;E9PK82;E9PJH4;E9PQ96;E9PSF4;E9PQX2;H0YES8	P23396;E9PL09;E9PPU1;E9PL45;H0YCJ7;F2Z2S8;H0YEU2;H0YF32	40S ribosomal protein S3	RPS3	26.688	243	0.00141897	0.00248248		0.00140236	0.00362754		0.00125058	0.0204502		0.00119216	0.0150536		0.00110346	0.000823114		0.00107769	0.000257104		0.00133788	0.000521113		0.0012958	0.00104081
P08708;P0CW22;H0YK46;H0YN88;H0YN73	P08708;P0CW22;H0YK46;H0YN88	40S ribosomal protein S17;40S ribosomal protein S17-like	RPS17;RPS17L	15.55	135	0.00141726	0.00485973		0.00138437	0.00580266		0.00123214	0.00298843		0.00115279	0.00351756		0.00132654	0.00363346		0.00130124	0.00469689		0.00154741	0.000246335		0.00149984	0.000218808
P09874;F8WC10;Q5VX85;Q5VX84	P09874	Poly [ADP-ribose] polymerase 1	PARP1	113.08	1014	0.00141588	0.000121193		0.00141119	0.00358437		0.00141827	0.00391375		0.00142949	0.00404846		0.00118598	0.00897098		0.00120261	0.000160995		0.00148018	0.00132522		0.00149685	0.00139621
A8MXP9;P43243;D6REM6;D6R991;H0Y8T4;B7ZAV5;B3KM87;D6RBK5;Q68E03;D6RIA2;D6RE02;D6RBI2;D6R8Z5;D6REK4;D6RCM3;D6RBS2;D6RAY2;D6RAM9;D6R9F3;D6RB45	A8MXP9;P43243;D6REM6;D6R991	Matrin-3	MATR3	99.966	895	0.00139424	0.00216983		0.00136381	0.0040847		0.00135596	0.00544241		0.00129433	0.00282329		0.00140177	0.00183915		0.00140374	0.00293907		0.00139714	0.000251856		0.00139699	0.000429135
P62906	P62906	60S ribosomal protein L10a	RPL10A	24.831	217	0.00138215	0.0203034		0.00136454	0.0166203		0.00124497	0.0175879		0.00125162	0.0212928		0.0010574	3.66823e-05		0.00103513	7.28987e-05		0.00124578	0.00128425		0.00124444	2.20806e-05
P32969;H0Y9V9;D6RAN4;E7ESE0;B4E1M5;H0Y9R4	P32969;H0Y9V9;D6RAN4;E7ESE0;B4E1M5	60S ribosomal protein L9	RPL9	21.863	192	0.00137853	0.177001		0.000738855	0.00494989		0.00078999	0.0286492		0.00077544	0.0241913		0.000933489	0.00110865		0.000916913	0.00297183		0.000666644	0.0186326		0.000608438	0.00391154
Q12906;C9JFV5;Q12906-3;Q12906-2;Q12906-5;B4DFG4	Q12906;C9JFV5;Q12906-3;Q12906-2;Q12906-5;B4DFG4	Interleukin enhancer-binding factor 3	ILF3	95.337	894	0.00137345	9.13177e-06		0.00141283	0.00299998		0.00164757	0.00356714		0.00159161	0.0034522		0.00143252	0.00107339		0.00147712	0.00106426		0.00135482	0.00150194		0.00129022	5.61105e-05
P49588;E7ETK8	P49588;E7ETK8	Alanine--tRNA ligase, cytoplasmic	AARS	106.81	968	0.00136912	0.000148449		0.00142479	0.00178995		0.0011322	0.000707157		0.00116894	0.000679516		0.00109271	0.00209584		0.00122207	0.00335402		0.00151	0.0022867		0.00160821	0.000890986
P40121;B4DU58;B8ZZS7;E7ENU9;E7EUE9;E7EUR2;B8ZZL6	P40121;B4DU58;B8ZZS7;E7ENU9;E7EUE9;E7EUR2	Macrophage-capping protein	CAPG	38.498	348	0.00136642	0.00744145		0.00138665	0.00963327		0.00142039	0.000516065		0.00142536	0.000563118		0.00130241	0.00296076		0.00132767	0.00748793		0.00144574	0.00314743		0.00142158	0.00452017
Q14697;F5H6X6;H0YFL4	Q14697;F5H6X6	Neutral alpha-glucosidase AB	GANAB	106.87	944	0.00136506	0.00299554		0.00171763	0.0192474		0.00148318	0.0588293		0.00149956	0.0476996		0.00159694	0.0311418		0.00168117	0.00613218		0.00128904	0.00677407		0.00149299	0.0165866
P61247;D6RAT0;D6RG13;E9PFI5;D6RB09;F5H4F9;H0Y8L7;H0Y9Y4;D6RAS7;D6R9B6;D6RED7;D6RI02;D6RGE0	P61247;D6RAT0;D6RG13;E9PFI5;D6RB09;F5H4F9;H0Y8L7;H0Y9Y4;D6RAS7	40S ribosomal protein S3a	RPS3A	29.945	264	0.00135768	0.0274375		0.00136616	0.0296699		0.0014007	0.00222452		0.00134949	0.00199265		0.00140771	0.000210111		0.0013441	0.00083246		0.00119437	0.00169214		0.001163	0.00129801
P62917;E9PKZ0;E9PKU4;E7EW01;G3V1A1;E9PIZ3;E9PP36	P62917;E9PKZ0;E9PKU4;E7EW01;G3V1A1;E9PIZ3	60S ribosomal protein L8	RPL8	28.024	257	0.00135437	0.0212025		0.00139226	0.028083		0.0017141	0.00284293		0.00170811	0.000670243		0.00158497	0.00239589		0.00155353	0.001922		0.00192068	0.0406751		0.00192084	0.0413909
Q02878;F8W181;F8VZ45;F8VR69;F8VWR1;F8VZA3	Q02878;F8W181	60S ribosomal protein L6	RPL6	32.728	288	0.00134772	0.00515538		0.0013813	0.0013104		0.00159646	0.00969418		0.00153436	0.0098494		0.00134896	0.00592371		0.00132361	0.00616568		0.00130254	0.00287811		0.00132868	0.00220518
Q9Y3U8	Q9Y3U8	60S ribosomal protein L36	RPL36	12.254	105	0.00131666	0.0205305		0.00129771	0.0219725		0.00119549	0.0106086		0.00119562	0.0118331		0.000904414	0.000199832		0.000910064	0.000529115		0.00133409	0.0161909		0.00131587	0.0159769
Q01105-2;Q01105;Q5VXV2;A6NGV1;B2REB8	Q01105-2;Q01105;Q5VXV2;A6NGV1;B2REB8	Protein SET	SET	32.103	277	0.00130738	0.0191005		0.0013185	0.0158596		0.00173328	0.00128664		0.00183358	0.00604706		0.00178687	0.00113478		0.0018901	0.0212995		0.00141309	0.00567593		0.00140258	0.00454604
Q9UQ80;F8VTY8;H0Y3X3;F8VRZ3;F8VR77;F8W0A3;H0YIN7;F8VZ69	Q9UQ80;F8VTY8;H0Y3X3;F8VRZ3;F8VR77;F8W0A3	Proliferation-associated protein 2G4	PA2G4	43.786	394	0.00127004	0.00132434		0.00120677	0.00701916		0.00134015	0.00878859		0.00121919	0.00637073		0.00121483	0.012786		0.0011011	0.000290192		0.00122308	0.00559221		0.00109857	0.000862773
E9PFM1;Q04637;E7EUU4;Q04637-3;E9PGM1;Q04637-4;E7EX73;Q04637-5;G5E9S1;Q04637-6;C9JF13;C9J6B6;C9K073;C9J2Z7;C9JHW9;F8WCF2;C9J987;C9JIH5	E9PFM1;Q04637;E7EUU4;Q04637-3;E9PGM1;Q04637-4;E7EX73;Q04637-5;G5E9S1;Q04637-6	Eukaryotic translation initiation factor 4 gamma 1	EIF4G1	176.23	1606	0.00125769	0.0170188		0.00118417	0.00457828		0.00100334	0.000652771		0.00102342	0.000974859		0.000864436	0.0252382		0.000794893	0.0230859		0.00127124	0.00159522		0.00118362	0.00156899
P15880;E9PQD7;H0YEN5;E9PMM9;E9PM36;E9PPT0;D3DU83;H0YE27	P15880;E9PQD7;H0YEN5;E9PMM9;E9PM36;E9PPT0	40S ribosomal protein S2	RPS2	31.324	293	0.00125703	0.00301672		0.00127816	0.00276251		0.00120641	0.00575259		0.00113521	0.00749598		0.00121943	0.00146654		0.00118369	0.00159955		0.00128684	0.00316087		0.00123585	0.00276597
P35268	P35268	60S ribosomal protein L22	RPL22	14.787	128	0.00125453	0.00433352		0.00122461	0.0044485		0.00119439	0.00465012		0.00118483	0.00691138		0.00146102	0.00065184		0.00144175	0.00329537		0.00131103	0.00247294		0.00125622	0.00280589
P62701;A6NH36;Q8TD47;P22090;C9JEH7;C9JQ55	P62701;A6NH36	40S ribosomal protein S4, X isoform	RPS4X	29.597	263	0.00125075	0.00348411		0.00125395	0.00297038		0.00164524	0.0120889		0.00157717	0.0135758		0.00188518	0.00135708		0.001786	0.00305212		0.00122546	0.000774192		0.00117936	0.000401736
P13693;E9PJF7;Q8TBK7;H0YCX0;Q56UQ5	P13693;E9PJF7;Q8TBK7	Translationally-controlled tumor protein	TPT1	19.595	172	0.00124489	0.00301187		0.00114865	0.00293936		0.000966349	0.00145384		0.000851509	0.00495392		0.00107179	0.00294206		0.00112292	0.0133947		0.00118698	0.0192203		0.00128169	0.0136533
Q14444;Q14444-2;G3V153;E9PLA9;E9PEK6;E9PP31	Q14444;Q14444-2;G3V153;E9PLA9;E9PEK6	Caprin-1	CAPRIN1	78.365	709	0.00124324	0.00222428		0.001255	0.00853582		0.000750794	0.0108511		0.000672102	0.017859		0.000765578	0.00247222		0.000746829	0.000115952		0.00122153	0.00135086		0.0012564	0.00108618
P43487;B7Z6U1;C9JJ34;C9JXG8;C9JGV6;C9JDM3;C9JIC6;B3KUP2	P43487;B7Z6U1;C9JJ34;C9JXG8;C9JGV6;C9JDM3	Ran-specific GTPase-activating protein	RANBP1	23.31	201	0.0012388	0.0162651		0.0012465	0.018743		0.00137318	0.00943181		0.00138899	0.0206206		0.00120155	0.0100417		0.00121237	0.0111809		0.00134488	0.0139711		0.00135894	0.0157912
F5GZS6;P08195;P08195-4;F5H4J7;P08195-3;H0YFS2;F5GZI0;H0YFX4;F5GZR9	F5GZS6;P08195;P08195-4;F5H4J7;P08195-3	4F2 cell-surface antigen heavy chain	SLC3A2	64.872	599	0.00123152	0.00129681		0.00124772	0.000393501		0.00115099	0.00212204		0.00124287	0.00409798		0.00114421	0.00273264		0.00122318	0.00247696		0.00133434	0.00319323		0.00146164	0.000687553
Q16666;E7EPR3;Q16666-2;Q16666-3;C9JXU0;Q6K0P9;Q6K0P9-2;Q6K0P9-3;Q6K0P9-4;Q6K0P9-5;Q6K0P9-6	Q16666;E7EPR3;Q16666-2;Q16666-3	Gamma-interferon-inducible protein 16	IFI16	88.255	785	0.00122787	0.00125875		0.00111372	0.000254987		0.00115642	0.00350484		0.00103722	0.00330629		0.00102305	0.0050581		0.000971896	0.00175914		0.00124807	0.00132074		0.00117816	0.00154962
O00410-3;O00410;H0Y8C6;O00410-2;B4E0R6;E7ETV3;C9JMV5;E7EV12;E7EQT5;E7EX05;E7EWK4;C9JZ53;E7ETV8;E7ESZ1;E7ESA1;C9JQT6;C9JZD8;C9J875;O60518;C9J5I6;C9JXE0	O00410-3;O00410;H0Y8C6;O00410-2;B4E0R6	Importin-5	IPO5	125.54	1115	0.00122049	0.0011272		0.00124011	0.000993806		0.00104188	0.00012599		0.00113541	0.000979315		0.00107783	0.00720461		0.00102698	0.00505531		0.00128591	0.00104381		0.0012722	0.000769016
Q9NR30;Q9NR30-2;Q3SWU7	Q9NR30;Q9NR30-2	Nucleolar RNA helicase 2	DDX21	87.343	783	0.00120046	0.0016894		0.00123874	0.00325147		0.00115923	0.0011768		0.00113346	1.21122e-05		0.00116283	0.00172495		0.00116572	0.000596008		0.0011704	0.00062441		0.0011795	0.00307386
Q14566	Q14566	DNA replication licensing factor MCM6	MCM6	92.888	821	0.00119288	0.00869193		0.0012392	0.0038687		0.00101392	0.000278414		0.001031	8.26161e-05		0.00105804	0.0056877		0.0010647	0.000440077		0.00107988	0.00808295		0.00106315	0.00215351
Q02790;F5H1U3;H0YFG2;F5H120	Q02790	Peptidyl-prolyl cis-trans isomerase FKBP4;Peptidyl-prolyl cis-trans isomerase FKBP4, N-terminally processed	FKBP4	51.804	459	0.00117118	5.84537e-05		0.00122663	0.000538074		0.00115634	0.000130904		0.0012471	0.000170669		0.00114378	0.00381497		0.00128331	0.0032206		0.00116482	0.00615476		0.00133557	0.00493671
P55072;C9IZA5;C9JUP7	P55072	Transitional endoplasmic reticulum ATPase	VCP	89.321	806	0.00117092	0.000314733		0.00117516	0.00160251		0.000939762	0.00576775		0.00091828	0.00855359		0.00108454	0.000195025		0.00108226	0.00278839		0.00117656	0.00165189		0.00115248	0.00188044
P33993;F5H776;F5H4S2;A4D2A2;P33993-2;C9J8M6	P33993;F5H776;F5H4S2;A4D2A2	DNA replication licensing factor MCM7	MCM7	81.307	719	0.00116802	0.00257524		0.00117244	0.00861715		0.00101671	0.0005561		0.00106203	0.0014006		0.0010511	0.000678617		0.00103866	0.000580761		0.00107436	0.00149307		0.00108336	0.00600933
P09972;A8MVZ9;B7Z1N6;B7Z3K7;C9J8F3	P09972;A8MVZ9;B7Z1N6;B7Z3K7	Fructose-bisphosphate aldolase C;Fructose-bisphosphate aldolase	ALDOC	39.455	364	0.0011673	0.0125319		0.00111524	0.00596024		0.000952919	0.0101899		0.000909682	0.00842708		0.00101247	0.00012682		0.000967869	0.00508382		0.00126364	0.00574002		0.00119949	0.00569116
Q9UMS4;F5GY56;H0YGZ5;F5H2I0;H0YGF3	Q9UMS4	Pre-mRNA-processing factor 19	PRPF19	55.18	504	0.00116257	0.00304375		0.00117556	0.00347295		0.00136012	0.000435785		0.00138206	0.000784286		0.00135368	8.63489e-06		0.00139677	0.000555862		0.00133323	0.00129534		0.00134033	0.00186104
Q07020;H0YHA7;F8VWC5;G3V203;F8VYV2;E7EW92;F8VUA6	Q07020;H0YHA7;F8VWC5;G3V203;F8VYV2;E7EW92;F8VUA6	60S ribosomal protein L18	RPL18	21.634	188	0.00114561	0.0186019		0.00125187	0.00485433		0.00179363	0.00499683		0.00183612	0.001121		0.00183641	0.00495595		0.00180232	0.00640313		0.00152002	0.0205591		0.00157598	0.01538
Q7KZF4;E7ESM6	Q7KZF4;E7ESM6	Staphylococcal nuclease domain-containing protein 1	SND1	102	910	0.00112955	0.000141163		0.0011412	0.0095095		0.000967663	0.00868003		0.000952624	0.00659721		0.00106176	0.00108422		0.00105752	0.0122659		0.00123442	0.00520182		0.00122002	0.00423946
P28066	P28066	Proteasome subunit alpha type-5	PSMA5	26.411	241	0.00112686	0.000797283		0.00105577	0.00366895		0.000955871	0.060824		0.000974862	0.0627488		0.000783379	0.0106043		0.000781347	0.0194626		0.00125325	0.00441902		0.00112532	0.000488617
Q15181;Q5SQT6	Q15181;Q5SQT6	Inorganic pyrophosphatase	PPA1	32.66	289	0.00112604	0.00175933		0.00110374	0.00329716		0.00091688	0.000464339		0.000898579	7.98532e-05		0.00102971	0.000140775		0.00102294	4.22261e-05		0.0012164	0.00127713		0.00121156	0.00310968
P61604;B8ZZL8;B8ZZ54	P61604;B8ZZL8;B8ZZ54	10 kDa heat shock protein, mitochondrial	HSPE1	10.932	102	0.00112568	0.0109728		0.00109109	0.00788096		0.00178492	0.00964945		0.00182399	0.00798322		0.0015673	0.0119651		0.00168698	0.0207741		0.00107314	0.011244		0.00116813	0.0164077
B4DW28;P60866;E5RJX2;E5RIP1;G3XAN0	B4DW28;P60866;E5RJX2;E5RIP1	40S ribosomal protein S20	RPS20	16.005	142	0.00111998	0.0359542		0.00109093	0.0276341		0.00158137	0.0547904		0.00158496	0.0596457		0.000947758	0.043216		0.000914069	0.0468185		0.00094442	0.00105335		0.000920902	0.00128273
Q14152;F5H335	Q14152;F5H335	Eukaryotic translation initiation factor 3 subunit A	EIF3A	166.57	1382	0.00111489	0.00389512		0.00112666	0.00482061		0.00108339	0.0139118		0.00110364	0.0107173		0.00123053	0.000654157		0.00116368	0.000472668		0.00126163	0.000310737		0.00124554	0.00122569
P26368;P26368-2	P26368;P26368-2	Splicing factor U2AF 65 kDa subunit	U2AF2	53.5	475	0.00110448	0.00260474		0.00110337	0.000520937		0.000836855	0.0108836		0.00083526	0.00861415		0.000811028	0.00579103		0.000827107	0.00357855		0.0011741	9.47948e-05		0.00115802	0.00064238
P17844;E7ETL9	P17844;E7ETL9	Probable ATP-dependent RNA helicase DDX5	DDX5	69.147	614	0.00109278	0.010068		0.00106945	0.00669026		0.00117274	0.0183149		0.00104431	0.0207942		0.000987708	0.000712798		0.000868922	0.000637825		0.00139566	0.0206373		0.00102837	0.00191855
F5H2F4;G3V2B8;P11586;G3V3L6	F5H2F4;G3V2B8;P11586;G3V3L6	C-1-tetrahydrofolate synthase, cytoplasmic;Methylenetetrahydrofolate dehydrogenase;Methenyltetrahydrofolate cyclohydrolase;Formyltetrahydrofolate synthetase	MTHFD1	110.61	1020	0.00108793	0.000668593		0.00109175	0.000853449		0.00109975	0.00849674		0.00112498	0.0148639		0.000975919	0.00359333		0.000966356	0.00897509		0.00115122	0.0167399		0.00113335	0.0128145
Q15393;Q15393-3;Q15393-2	Q15393	Splicing factor 3B subunit 3	SF3B3	135.58	1217	0.00108552	0.00128352		0.00106039	0.000753519		0.00100578	0.00086066		0.000996528	0.00132267		0.00104051	0.00048856		0.00102396	0.000310168		0.00117361	0.000879589		0.0011298	0.00115253
P27635;A6QRI9;B8A6G2	P27635	60S ribosomal protein L10	RPL10	24.604	214	0.00108301	0.0012		0.00109265	0.00139657		0.00124623	0.0110758		0.00125747	0.0129724		0.00154407	0.00036551		0.00149784	0.00135705		0.00121307	0.0225033		0.00120036	0.0221559
O75533;B4DGZ4;E9PCH3	O75533	Splicing factor 3B subunit 1	SF3B1	145.83	1304	0.00108236	0.000933224		0.00110826	0.000361441		0.000937845	0.0150027		0.0010549	0.00831345		0.00100994	4.04426e-06		0.000976135	0.00400781		0.00132887	0.00243608		0.00113092	7.31912e-05
P0C0S5;Q71UI9;C9J0D1;A6NN01;A6NKY0;A6NFA8;C9J386	P0C0S5;Q71UI9;C9J0D1;A6NN01;A6NKY0;A6NFA8;C9J386	Histone H2A.Z;Histone H2A.V;Histone H2A	H2AFZ;H2AFV	13.553	128	0.0010709	0.022746		0.00105475	0.0138502		0.000948482	0.0274364		0.000912394	0.0295308		0.00106105	0.00813555		0.00104876	0.0178997		0.000928908	0.0196326		0.000901549	0.0184338
P33991;E7EM48;E5RG31;E7ER43;E5RFJ8;E5RHP5;E5RK04;E7EQU7;Q9UJA3;Q9UJA3-3;Q9UJA3-2	P33991;E7EM48	DNA replication licensing factor MCM4	MCM4	96.557	863	0.00106801	0.0150872		0.0010505	0.0118065		0.00110472	0.00277679		0.00109866	0.00160675		0.00114169	1.20635e-05		0.0011279	0.000291278		0.00097437	0.0113347		0.000986382	0.010835
Q16531;F5GY55;E7EPB0;B4DZP5;B4DG00;F5H581;F5H775;F5H2L3;F5H0Y5;F5GZY8;F5GWI0;F5H6C5;F5GYG8;F5H238;F5GZ34;F8WF81;F5H4N9;F5H198;F5H7A0	Q16531;F5GY55;E7EPB0;B4DZP5	DNA damage-binding protein 1	DDB1	126.97	1140	0.0010608	0.00968653		0.00102143	0.00425973		0.00092286	0.00228024		0.000834598	0.00419242		0.00101997	0.00176815		0.000940507	0.00127254		0.00106748	0.000829301		0.00101103	0.000253332
O60506;O60506-2;O60506-3;O60506-4;O60506-5;F6UXX1	O60506;O60506-2;O60506-3;O60506-4;O60506-5	Heterogeneous nuclear ribonucleoprotein Q	SYNCRIP	69.602	623	0.00105678	0.000749132		0.00105749	0.000254608		0.000993144	0.000555943		0.000982884	0.00130875		0.000954482	0.00370597		0.000948525	0.00284078		0.00105402	0.000146922		0.00102872	0.00049499
P55884-2;F8W8C8;P55884;B4DV79;C9JZG1	P55884-2;F8W8C8;P55884;B4DV79	Eukaryotic translation initiation factor 3 subunit B	EIF3B	99.028	873	0.00104704	0.0390792		0.000925316	0.0149301		0.000925852	0.000587313		0.000889813	0.000150255		0.000993269	0.00100463		0.000953861	0.0024258		0.00107661	0.0128736		0.000988171	0.00424107
Q15233;F5GYZ3;C9JYS8;C9IZL7;C9J4X2	Q15233;F5GYZ3	Non-POU domain-containing octamer-binding protein	NONO	54.231	471	0.00104446	0.0083486		0.00103752	0.0145143		0.00109353	0.0015026		0.00106577	0.000698057		0.00104944	0.00551715		0.00104624	0.00648851		0.00100689	0.00124844		0.00098519	0.000103413
P30050;P30050-2	P30050;P30050-2	60S ribosomal protein L12	RPL12	17.818	165	0.00103457	0.0102639		0.00252908	0.228646		0.000850151	0.00804277		0.00120406	0.0870338		0.000914267	0.00199301		0.000892413	0.00203875		0.00105346	0.0266939		0.00106064	0.0235593
Q08945;E9PMD4;E9PPZ7	Q08945	FACT complex subunit SSRP1	SSRP1	81.074	709	0.00103196	0.000844094		0.00105704	0.00220419		0.000971665	0.000439121		0.000970674	0.00135336		0.000940441	0.00125667		0.000950268	0.000992201		0.00108932	0.000646401		0.00105487	0.00281101
P26373;F5H1S2	P26373;F5H1S2	60S ribosomal protein L13	RPL13	24.261	211	0.001029	0.00977341		0.00103287	0.0131169		0.00116512	0.00645183		0.0011516	0.00452289		0.000960901	0.00258519		0.000942358	0.00107316		0.000930092	0.00187013		0.000930312	0.00174802
Q9P258	Q9P258	Protein RCC2	RCC2	56.084	522	0.00100905	0.00892658		0.00101764	0.00766992		0.00101002	0.00230706		0.00104778	0.00110266		0.000959518	0.000280517		0.00099031	0.000314273		0.000909188	0.00437625		0.00093289	0.00202592
Q99536;B3KUF8;B0AZP7;E9PF80	Q99536;B3KUF8;B0AZP7;E9PF80	Synaptic vesicle membrane protein VAT-1 homolog	VAT1	41.92	393	0.00100318	0.0128993		0.000981073	0.00686993		0.000820392	0.0135105		0.000820163	0.0103191		0.000854879	0.00420885		0.000801154	0.000572231		0.00112752	0.00879968		0.00108613	0.0101448
P07355-2;P07355;H0YN42;A6NMY6;H0YMU9;H0YMD0;H0YM50;H0YKS4;B3KRQ1;H0YNP5;H0YL33;H0YN28;H0YMM1;H0YMW4;H0YKX9;H0YMT9;H0YLV6;H0YKZ7;H0YKL9;H0YNA0;H0YKV8;H0YMD9;H0YN52;H0YKN4;H0YNB8;H0YLE2	P07355-2;P07355;H0YN42;A6NMY6;H0YMU9;H0YMD0;H0YM50;H0YKS4;B3KRQ1	Annexin A2;Annexin;Putative annexin A2-like protein	ANXA2;ANXA2P2	40.411	357	0.000994976	0.00122452		0.000925403	0.00781601		0.00081481	0.0191479		0.00072709	0.00540673		0.000739093	0.0028846		0.000670491	0.00644385		0.000945536	0.0146837		0.00081427	0.0104569
F5H098;P40925;B4DUN2;B9A041;B8ZZ51;C9JF79;C9JRL4;C9JLV6	F5H098;P40925;B4DUN2;B9A041;B8ZZ51;C9JF79	Malate dehydrogenase;Malate dehydrogenase, cytoplasmic	MDH1	38.627	352	0.000988123	0.000426868		0.0010113	0.000980248		0.0010747	0.00157715		0.00106431	0.00144714		0.00111331	0.00221876		0.00114572	0.00555305		0.000988271	0.000157907		0.000998688	0.000506013
Q99497	Q99497	Protein DJ-1	PARK7	19.891	189	0.000979906	0.000945691		0.000963594	0.000277898		0.000850175	0.0329305		0.00084468	0.0345762		0.00063922	0.00298856		0.000641181	0.00159534		0.000996156	0.00769224		0.000979258	0.0107187
P42166	P42166	Lamina-associated polypeptide 2, isoform alpha;Thymopoietin;Thymopentin	TMPO	75.491	694	0.000978117	0.00100051		0.000889392	0.00202075		0.000638587	0.000579838		0.000714274	0.00487298		0.000687986	0.000161744		0.000686555	0.0011236		0.00107475	0.00775018		0.0010371	0.00357864
Q01518;F5H6Z3;E7ENY9;Q5T0R1;Q5T0R2;Q5T0R3;Q5T0R4;Q5T0R5;Q5T0R6;Q5T0R7;Q5T0S3;Q5T0R8;P40123;E9PDI2;B7Z1C4;E9PDI0;B7Z385;B7Z214	Q01518;F5H6Z3;E7ENY9	Adenylyl cyclase-associated protein 1;Adenylyl cyclase-associated protein	CAP1	51.901	475	0.00097585	0.00246772		0.000904039	0.00117601		0.000924394	0.015332		0.000889241	0.00540336		0.000959809	0.00385362		0.000924745	0.0219578		0.00098962	0.00315782		0.00102893	0.0075914
E7EU54	E7EU54	Glyceraldehyde-3-phosphate dehydrogenase	GAPDH	23.269	215	0.000973802	0.0824224		0.00103277	0.0878796		0.00084545	0.138254		0.000864557	0.138973		0.000970259	0.0165251		0.00101479	0.0404614		0.00156251	0.0133212		0.00162177	0.0322369
P41091;Q2VIR3;F8W810;Q2VIR3-2	P41091;Q2VIR3;F8W810;Q2VIR3-2	Eukaryotic translation initiation factor 2 subunit 3;Putative eukaryotic translation initiation factor 2 subunit 3-like protein	EIF2S3;EIF2S3L	51.109	472	0.000973018	0.00548864		0.000964424	0.00489119		0.000953814	0.000469043		0.000969777	8.84621e-05		0.00089922	0.000689283		0.000924958	0.000142394		0.000997671	0.00139284		0.0010006	0.00395257
P62277;E9PS50	P62277	40S ribosomal protein S13	RPS13	17.222	151	0.000968452	0.0144354		0.000942267	0.00944538		0.00110242	0.0249884		0.00102141	0.0256793		0.000893251	0.00069627		0.000880694	0.000453428		0.000868124	0.000645871		0.000832892	0.00105413
P52292;A8MYJ9	P52292	Importin subunit alpha-2	KPNA2	57.861	529	0.000965785	0.000131944		0.000884517	0.000168923		0.000722901	0.00122786		0.000629053	0.00703254		0.00091563	0.00418004		0.000820313	0.00380255		0.00102491	0.00408648		0.00106833	0.00151169
E9PEQ4;P50570;F5H4R9;A8K1B6;P50570-2;F5H722;C9JXE5;Q9UQ16-4;Q9UQ16;Q9UQ16-3;Q9UQ16-2;E5RHK8;Q05193;Q05193-2;Q05193-4;Q05193-3;Q05193-5;Q6P2G1;F8W9W1;E5RIK2;F5H2V1	E9PEQ4;P50570;F5H4R9;A8K1B6;P50570-2	Dynamin-2	DNM2	97.965	870	0.000956663	0.00631206		0.000972184	0.00633889		0.000695412	0.0374868		0.000689181	0.0294653		0.000735143	0.00874753		0.000717498	0.00743152		0.00095955	0.02429		0.000989979	0.0250495
B4DT31;Q96AE4;E9PEB5	B4DT31;Q96AE4;E9PEB5	Far upstream element-binding protein 1	FUBP1	69.864	665	0.000954071	0.013744		0.000976804	0.0144733		0.000933649	0.00473433		0.000999603	0.00337837		0.000914413	0.000100895		0.000940348	0.000445529		0.00104294	0.00311209		0.00105374	0.00794096
P22102;B4DJ93;P22102-2;F8WD69;C9JTV6;C9JBJ1;C9JKQ7;C9JZG2	P22102;B4DJ93	Trifunctional purine biosynthetic protein adenosine-3;Phosphoribosylamine--glycine ligase;Phosphoribosylformylglycinamidine cyclo-ligase;Phosphoribosylglycinamide formyltransferase	GART	107.77	1010	0.000952869	0.000206764		0.000911871	0.000977018		0.000905337	0.0024041		0.000878661	0.00438874		0.000922791	9.99459e-05		0.000894435	0.000994569		0.00107424	0.000660035		0.00105667	0.00260102
Q9Y5B9;F5H063;G3V2X0;G3V401;G3V5A4	Q9Y5B9	FACT complex subunit SPT16	SUPT16H	119.91	1047	0.000951497	4.1116e-05		0.000939201	0.000210255		0.00100347	0.00358613		0.000941229	0.00130446		0.000939507	0.00144886		0.000913933	0.00184632		0.000978023	0.00282559		0.000955409	0.00614901
Q9P2J5;F5H698;B4DJ10;B4DER1;Q2TU79;F5H2Z9;E7EN15	Q9P2J5;F5H698;B4DJ10;B4DER1	Leucine--tRNA ligase, cytoplasmic	LARS	134.46	1176	0.000948714	0.0383892		0.000904139	0.0307727		0.00084677	0.0218518		0.000826075	0.0104595		0.000875931	0.0112467		0.000910967	0.0074752		0.000889496	0.00222119		0.000859458	0.000208266
O43143;F5H6K0	O43143;F5H6K0	Putative pre-mRNA-splicing factor ATP-dependent RNA helicase DHX15	DHX15	90.932	795	0.000945303	0.00276487		0.000979478	0.00159847		0.000937385	0.00311763		0.000965773	0.012545		0.00107192	0.00991361		0.000988198	0.0123696		0.000923323	6.05245e-05		0.000892182	0.00261186
P16949-2;P16949;A2A2D0;G3V110;Q93045;B7Z4N6;E5RGX5	P16949-2;P16949;A2A2D0	Stathmin	STMN1	19.823	174	0.000944496	0.00256289		0.000949193	0.00219125		0.000860008	0.0323349		0.000852026	0.0257596		0.000852163	0.000701396		0.000845426	0.000822639		0.000852966	0.00235916		0.000805771	0.00249097
O14818;O14818-2;Q5JXJ2;E9PBC8;H0Y586;Q8TAA3;Q8TAA3-5;F5H3G5;Q8TAA3-2;F5GY34	O14818;O14818-2;Q5JXJ2	Proteasome subunit alpha type-7;Proteasome subunit alpha type	PSMA7	27.887	248	0.000941894	0.00961536		0.000920572	0.00506428		0.000784656	0.00617683		0.000777627	0.00358118		0.000834201	0.00653057		0.000841474	0.0041811		0.000933082	0.00120213		0.000919369	0.00225726
Q9HC16	Q9HC16	DNA dC->dU-editing enzyme APOBEC-3G	APOBEC3G	46.407	384	0.000938781	0.034967		0.000969733	0.0472462		0.000512349	0.000534005		0.000514897	0.000736905		0.000489205	0.00535507		0.000499655	0.000227818		0.000658452	0.0176044		0.000619835	0.00931756
P12004	P12004	Proliferating cell nuclear antigen	PCNA	28.768	261	0.000933145	0.00499729		0.000949744	0.000417884		0.00076746	0.0016114		0.000758682	0.00431263		0.000863356	0.00105734		0.000840454	0.00141335		0.00102812	0.00482891		0.000996271	0.00133286
Q15084-2;B5MCQ5;F8WA83;Q15084;B7Z254	Q15084-2;B5MCQ5;F8WA83;Q15084;B7Z254	Protein disulfide-isomerase A6	PDIA6	53.9	492	0.000933111	0.00401449		0.000945858	0.00418587		0.000825801	0.00574582		0.000854213	0.00798509		0.00075259	0.000431477		0.000801674	0.000712723		0.000810655	0.00122078		0.0008903	0.000255753
P41252;F5H1M4;Q5TCD1;Q5TCC4;F5H434;Q5TCC6;Q5TCC5;Q5TCD2;Q5TCC9	P41252;F5H1M4	Isoleucine--tRNA ligase, cytoplasmic	IARS	144.5	1262	0.000926879	0.00391602		0.000963039	0.00553093		0.000809611	0.00629296		0.000928134	0.000995664		0.000927154	0.00378065		0.00092679	0.00416082		0.00103088	0.00103363		0.0010497	0.00615815
P25398	P25398	40S ribosomal protein S12	RPS12	14.515	132	0.000922757	0.0202722		0.000914392	0.0188792		0.00132357	0.0121698		0.00126339	0.00782998		0.0010526	0.0164514		0.00101867	0.0232068		0.000858568	0.00115071		0.000839608	0.00219484
Q16643;A8MV58;Q16643-2;D6R9W4;F8W9Z3;D6R9Q9;D6RFI1;D6RCR4	Q16643;A8MV58;Q16643-2;D6R9W4	Drebrin	DBN1	71.428	649	0.00092267	0.00958264		0.000940677	0.00961265		0.00076949	0.00564446		0.0007929	0.000852693		0.000753908	0.0265656		0.000759993	0.021719		0.000949833	0.00387471		0.000962166	0.00125406
Q92945;Q92945-2;E7EP96	Q92945;Q92945-2;E7EP96	Far upstream element-binding protein 2	KHSRP	73.114	711	0.000921888	0.00934529		0.000901934	0.00736252		0.000835277	0.00637124		0.000842257	0.00309988		0.000701161	0.00672719		0.000691843	0.0167354		0.00105156	0.0343139		0.00100528	0.0340722
P63000;P63000-2;P60763	P63000;P63000-2;P60763	Ras-related C3 botulinum toxin substrate 1;Ras-related C3 botulinum toxin substrate 3	RAC1;RAC3	21.45	192	0.000916318	0.00200904		0.000910491	0.00566307		0.00107416	0.0306564		0.00130074	0.0224109		0.00072327	0.0202344		0.000685629	0.0153925		0.000934575	0.0110283		0.000891419	0.0108266
P40429;Q6NVV1;B4DNC8	P40429;Q6NVV1	60S ribosomal protein L13a;Putative 60S ribosomal protein L13a-like MGC87657	RPL13A	23.577	203	0.000911835	0.00597223		0.000955986	0.0020272		0.00115872	0.0133457		0.00112244	0.0178165		0.00112568	0.0251591		0.001111	0.0223667		0.000791865	0.0202234		0.000746396	0.0254233
P21333;P21333-2;Q5HY54;E9PHF0;E7EWU2;H0Y5C6;H0Y5F3	P21333;P21333-2;Q5HY54	Filamin-A	FLNA	280.74	2647	0.000910109	0.00225031		0.00083766	0.00338324		0.000646718	0.00209187		0.000565801	0.0111469		0.000744648	0.00214014		0.000676247	0.00530961		0.00103098	0.00877771		0.000955646	0.00355074
A8MUS3;A8MXA8;P62750	A8MUS3;A8MXA8;P62750	60S ribosomal protein L23a	RPL23A	21.916	194	0.000903336	0.0203202		0.000903576	0.0142899		0.000892355	0.00725845		0.000857291	0.00416642		0.000786905	0.0285125		0.000782472	0.0250183		0.000789189	0.00756472		0.000797349	0.00914765
P12814;Q1HE25;P12814-2;B7TY16;G3V2N5;H0YJW3;G3V2W4;B2RCS5;P35609;Q08043;H0YJ11;G3V5M4;G3V2X9;H0YGN3;G3V2E8;G3V380	P12814;Q1HE25;P12814-2;B7TY16	Alpha-actinin-1	ACTN1	103.06	892	0.000898646	0.000592603		0.000972959	0.00564134		0.000709569	0.0124896		0.000733175	0.0061682		0.000792228	0.00711875		0.000776015	0.000479678		0.0009172	0.00817673		0.000920324	0.00193025
E7EQZ9;P14314;A8K318	E7EQZ9;P14314;A8K318	Glucosidase 2 subunit beta	PRKCSH	60.192	535	0.000896156	0.00658541		0.000895569	0.00532835		0.000729835	0.0024851		0.000735756	0.00103872		0.000751025	0.00614052		0.000753668	0.00637458		0.000969267	0.00738732		0.000991816	0.00460543
P24534;C9JZW3;F2Z2G2;F8WF65	P24534	Elongation factor 1-beta	EEF1B2	24.763	225	0.000889525	0.00701619		0.000877091	0.00178832		0.000733515	0.000665872		0.000712765	0.00306822		0.000833223	0.00925797		0.00080459	0.00724175		0.00110602	0.00669583		0.00106962	0.00601177
Q13200;F5GZ16;E7EW34;E9PCS3;H0Y305;C9JPC0;F8WBS8	Q13200;F5GZ16;E7EW34;E9PCS3;H0Y305	26S proteasome non-ATPase regulatory subunit 2	PSMD2	100.2	908	0.000888712	0.00215141		0.000884536	0.000467476		0.000801101	0.000898077		0.000760447	0.00602428		0.000773083	0.00642318		0.000734012	0.00282529		0.000927938	0.00122537		0.000917583	0.00255825
P53999;F5H1H8	P53999;F5H1H8	Activated RNA polymerase II transcriptional coactivator p15	SUB1	14.395	127	0.00088547	0.00110503		0.000855982	0.00257203		0.000693846	0.00546903		0.000699119	0.00117991		0.00069766	0.00145021		0.000713219	0.00866013		0.000949069	0.00222248		0.000974086	0.00107722
P52907	P52907	F-actin-capping protein subunit alpha-1	CAPZA1	32.922	286	0.000881652	0.0047328		0.00090666	0.00379994		0.00079792	0.00111216		0.000782142	0.00236048		0.000799241	0.00372567		0.000770856	0.00151814		0.000953509	0.0175112		0.000989109	0.033695
Q92688;Q92688-2;Q5T6W8	Q92688;Q92688-2;Q5T6W8	Acidic leucine-rich nuclear phosphoprotein 32 family member B	ANP32B	28.787	251	0.000871548	0.100691		0.000880501	0.101601		0.000837681	0.00253866		0.000857973	0.00202257		0.000762814	0.0102592		0.000761947	0.00890642		0.000577982	0.00411702		0.000577292	0.00238333
P14174	P14174	Macrophage migration inhibitory factor	MIF	12.476	115	0.000863309	0.00927437		0.000920448	0.0172719		0.00108129	0.0240817		0.00113017	0.0257115		0.000883664	0.00241859		0.000897783	0.00109609		0.000937124	0.0304699		0.000941038	0.0337986
B2ZZ83;O75369;Q60FE7;O75369-2;O75369-3;O75369-6;O75369-7;E7EN95;O75369-4;O75369-5;Q8WXT3	B2ZZ83;O75369;Q60FE7;O75369-2;O75369-3;O75369-6;O75369-7;E7EN95;O75369-4;O75369-5	Filamin-B	FLNB	281.63	2633	0.00085848	0.00891258		0.000865176	0.0187184		0.000756199	0.0107511		0.000733397	0.00892844		0.000857273	0.000277049		0.000793103	0.00575686		0.000969666	0.000413396		0.000881845	0.00434419
P33992;B1AHB1;E7EQY5;F8WBR1;B1AHA9;C9JMJ8;B1AHB2;F8WFD7	P33992;B1AHB1;E7EQY5	DNA replication licensing factor MCM5	MCM5	82.285	734	0.000853154	0.000849003		0.000842532	0.002795		0.000837882	0.0107868		0.000845911	0.00972139		0.000771177	0.00270521		0.000758233	0.00329758		0.000773514	0.00367068		0.000759668	0.00324927
P07237;E7EPA8;B4DUA5;F5H8J2;H0Y3Z3	P07237;E7EPA8;B4DUA5;F5H8J2;H0Y3Z3	Protein disulfide-isomerase	P4HB	57.116	508	0.000851901	0.00782687		0.000850753	0.0142521		0.001009	0.000599691		0.000968176	0.00137294		0.000931345	0.000409111		0.000958088	3.20886e-05		0.000790976	0.0166773		0.000825327	0.0162158
H0Y7A7;E7ETZ0;P62158;E7EMB3;Q96HY3;G3V361;G3V479;G3V226;F8WBR5	H0Y7A7;E7ETZ0;P62158;E7EMB3;Q96HY3;G3V361	Calmodulin	CALM2;CALM1	20.762	187	0.000847456	0.00451429		0.000836609	0.00338592		0.000671988	0.0300008		0.000655172	0.0234836		0.000585712	0.013749		0.000596674	0.0116101		0.000922351	0.00060649		0.000946876	0.00069482
P23284	P23284	Peptidyl-prolyl cis-trans isomerase B	PPIB	23.742	216	0.000846339	0.0128154		0.000820347	0.00728473		0.000812159	0.0294871		0.000844729	0.0333162		0.00065595	0.00421186		0.000682933	0.000221358		0.000704098	0.00546979		0.000740566	0.00247722
P22087	P22087	rRNA 2-O-methyltransferase fibrillarin	FBL	33.784	321	0.000843202	0.0160464		0.000860847	0.0224641		0.000882832	0.00210134		0.00087244	0.00185155		0.000800061	0.000711427		0.000810016	0.000370565		0.000729025	0.000210309		0.000710563	0.000339117
P62942;Q5W0X3;Q1JUQ5;Q5VVH2;A8MSS1	P62942;Q5W0X3	Peptidyl-prolyl cis-trans isomerase FKBP1A;Peptidyl-prolyl cis-trans isomerase	FKBP1A	11.951	108	0.000838487	0.00673583		0.000871625	0.00479438		0.00106415	0.0197023		0.00107882	0.0233726		0.00101571	0.0093696		0.00107358	0.0215021		0.00114364	0.0131329		0.00113673	0.0211273
P84090;G3V279	P84090;G3V279	Enhancer of rudimentary homolog	ERH	12.259	104	0.000838129	0.0108875		0.000868521	0.0112962		0.000677823	0.0418459		0.000673157	0.0330197		0.000563953	0.00276349		0.00056886	0.00254659		0.000759082	0.000932296		0.000751165	0.00287754
Q07021	Q07021	Complement component 1 Q subcomponent-binding protein, mitochondrial	C1QBP	31.362	282	0.000836358	0.0125313		0.00086843	0.0111352		0.000570547	0.00728023		0.00057776	0.00943772		0.000577405	0.0441307		0.000559911	0.0404326		0.00112021	0.0118445		0.00114077	0.0147719
P21796;C9JI87;E7ER14	P21796;C9JI87;E7ER14	Voltage-dependent anion-selective channel protein 1	VDAC1	30.772	283	0.000835565	0.00639385		0.000879989	0.00528107		0.00106334	0.00346156		0.00106794	0.00507646		0.000991018	0.00123405		0.00101998	0.00216094		0.000910745	0.000277545		0.000928882	0.000406107
P04844;Q5JYR6;A6NKT1;Q5JYR7;Q5JYR4;F2Z3K5;H0Y5M1;Q5JYR2;Q5JYR3	P04844;Q5JYR6;A6NKT1	Dolichyl-diphosphooligosaccharide--protein glycosyltransferase subunit 2	RPN2	69.283	631	0.000833048	0.000754159		0.000861829	0.0024802		0.000668247	0.023111		0.00068945	0.0172855		0.000852787	0.00436977		0.000890559	0.00608134		0.000823549	0.000511756		0.000858129	0.000877224
P49321;P49321-3;F5H3J2;B4DS57;P49321-2;Q5T624;E9PRH9;H0YF33;E9PI86;E9PPR5;H0YDS9;E9PPQ8;E9PNB5;E9PKR5;E9PJQ2;E9PAU3;E9PQG5	P49321;P49321-3;F5H3J2;B4DS57;P49321-2;Q5T624	Nuclear autoantigenic sperm protein	NASP	85.237	788	0.000830117	0.00994399		0.000824933	0.00694446		0.000847317	0.00100927		0.000841364	0.000553122		0.000827609	0.00347281		0.000786404	0.00200387		0.000917422	0.00555323		0.000862368	0.00905745
O43390;E7ERE4;Q2L7G6;E7ETM7	O43390;E7ERE4;Q2L7G6;E7ETM7	Heterogeneous nuclear ribonucleoprotein R	HNRNPR	70.942	633	0.000829129	0.00659035		0.000826489	0.00825571		0.000913073	0.000309344		0.000883719	0.000719931		0.000860565	0.000982071		0.000867768	0.000195062		0.000806777	0.00563123		0.000835666	0.00757833
P68366;A8MUB1;C9JJQ8;C9JQ00;C9JEV8;C9JDL2	P68366;A8MUB1	Tubulin alpha-4A chain	TUBA4A	49.924	448	0.000824886	0.00226348		0.000872216	0.00148861		0.000779805	0.00975548		0.000750847	0.0324429		0.000746756	0.0313089		0.000751516	0.00819941		0.000746604	0.0184487		0.000650985	0.0109841
P37802;Q9UI15;C9J5W6	P37802	Transgelin-2	TAGLN2	22.391	199	0.000809531	0.0120493		0.000803278	0.0119414		0.000683786	0.00400935		0.000656716	0.00570586		0.00084511	0.00167235		0.000831682	0.00147166		0.00075594	0.00382825		0.000704118	0.0034147
P25789;H0YL69;H0YMZ1;H0YN18;H0YMA1;H0YKT8;H0YMI6;H0YLC2;Q567Q5;H0YLS6;H0YKS0;H0YMV3	P25789;H0YL69;H0YMZ1;H0YN18;H0YMA1;H0YKT8;H0YMI6;H0YLC2;Q567Q5	Proteasome subunit alpha type-4;Proteasome subunit alpha type;Proteasome subunit beta type	PSMA4	29.483	261	0.000809263	0.015521		0.0008032	0.00951666		0.000730362	0.00848118		0.000723364	0.00702745		0.000809684	0.00103281		0.000805001	0.00109019		0.00076921	0.000572939		0.000750829	0.000299031
P46940;F5H7A1;H0YLE8;H0YKA5;Q86VI3;F2Z2E2	P46940;F5H7A1;H0YLE8	Ras GTPase-activating-like protein IQGAP1	IQGAP1	189.25	1657	0.000809125	0.000787292		0.000831824	0.00151459		0.000642845	0.00114502		0.000652028	0.00041802		0.00074792	0.0113448		0.000722454	0.00395973		0.000938746	0.00329662		0.000994514	0.00284405
Q99729-2;D6RBZ0;Q99729-3;D6RD18;D6R9P3;Q99729;Q99729-4	Q99729-2;D6RBZ0;Q99729-3;D6RD18;D6R9P3;Q99729;Q99729-4	Heterogeneous nuclear ribonucleoprotein A/B	HNRNPAB	35.967	332	0.000804335	0.0039277		0.000798636	0.0198799		0.000817355	0.000588164		0.000770679	0.00261656		0.000924494	0.000992542		0.000888687	0.00374201		0.000826576	0.00308175		0.000774516	0.00965015
Q6P2Q9;F5H2I4	Q6P2Q9	Pre-mRNA-processing-splicing factor 8	PRPF8	273.6	2335	0.000803761	0.00916759		0.000778402	0.0157051		0.000767065	0.0238609		0.000782396	0.0098975		0.000810106	0.00132201		0.000774339	0.00064236		0.000860738	9.70535e-05		0.000824354	0.00193976
E9PAV3;F8VU71;Q13765;H0YHX9;F8VZJ2;F8W0W4;F8VNW4;F8W1N5;Q9BZK3;F8VZ58	E9PAV3;F8VU71;Q13765;H0YHX9;F8VZJ2;F8W0W4;F8VNW4;F8W1N5	Nascent polypeptide-associated complex subunit alpha	NACA	205.42	2078	0.000797733	0.0044154		0.000779041	0.00547695		0.000633985	0.0210552		0.000620338	0.00836369		0.000715347	0.000654117		0.00070903	0.00224638		0.000804676	0.0018525		0.000792626	0.00379055
Q9BWD1;B7Z233	Q9BWD1;B7Z233	Acetyl-CoA acetyltransferase, cytosolic	ACAT2	41.35	397	0.000796	0.00697499		0.000850772	0.0126336		0.000554902	0.00883198		0.000599036	0.000650889		0.000595454	0.00160321		0.000595569	0.00323177		0.000921262	0.000983404		0.00087245	0.00730458
Q9C037;Q9C037-2;Q9C037-3;B4DEC5	Q9C037;Q9C037-2;Q9C037-3;B4DEC5	Tripartite motif-containing protein 4	TRIM4	57.46	500	0.000794936	0.0452804		0.000822329	0.0296419		0.000768855	0.0119027		0.000756073	0.00810896		0.00109263	0.00681638		0.00114211	0.000869447		0.000718734	0.0268721		0.000795209	0.0301015
P61221;D6R9I9;D6RGF4;H0Y990	P61221;D6R9I9	ATP-binding cassette sub-family E member 1	ABCE1	67.314	599	0.000792034	0.0154105		0.000657827	0.000573929		0.000615334	0.00446172		0.000581245	0.00101055		0.000635937	0.0037349		0.000576802	0.000645926		0.000739702	0.0074813		0.000683991	0.00591259
P25205;E9PF11;Q7Z6P5	P25205	DNA replication licensing factor MCM3	MCM3	90.98	808	0.0007912	0.00246965		0.000802278	0.00176657		0.000933794	0.00410565		0.000933879	0.00512877		0.00101398	0.00254501		0.00100179	0.00264228		0.000846413	0.00131825		0.000849666	0.000761799
P39687;F2Z3H3;H0YN26;O43423;O95626	P39687;F2Z3H3;H0YN26	Acidic leucine-rich nuclear phosphoprotein 32 family member A	ANP32A	28.585	249	0.000788442	0.00299706		0.000760053	0.00901848		0.000847782	0.000146974		0.000876818	0.000521342		0.000884522	0.0013689		0.000896989	0.000340329		0.000805783	0.00499327		0.000806245	0.00350544
Q96JH7	Q96JH7	Deubiquitinating protein VCIP135	VCPIP1	134.32	1222	0.000785285	0.169324		0.000797986	0.162646		7.54298e-05	0.192906		8.1339e-05	0.19452		0.000225582	0.0959486		0.000257049	0.0944147		0.000494407	0.114996		0.000579763	0.106497
Q13435;E9PPJ0;H0YCG1;E9PJ04;E9PJT3;H0YEX5;H0YDT7;E9PIL8	Q13435;E9PPJ0	Splicing factor 3B subunit 2	SF3B2	100.23	895	0.000784344	0.0197749		0.000768278	0.0225721		0.000684767	0.00219054		0.000682115	0.000696631		0.000619179	0.0161499		0.000595546	0.0133182		0.000878349	0.00418258		0.000877264	0.004832
P27695;G3V3M6;G3V5Q1;G3V3C7;G3V359;G3V5M0;G3V5D9;G3V574;G3V3Y6	P27695;G3V3M6;G3V5Q1;G3V3C7	DNA-(apurinic or apyrimidinic site) lyase;DNA-(apurinic or apyrimidinic site) lyase, mitochondrial	APEX1	35.554	318	0.000783115	0.0129036		0.000778651	0.00491569		0.000683293	0.00591655		0.000728374	0.00710088		0.000725959	0.000314172		0.000710339	0.00192446		0.000845754	0.00523179		0.000821009	0.0110933
Q9UHD1;Q9UHD1-2;E9PHZ2;E9PPQ5;E9PSD5;E9PIZ4;E9PL00;E9PIF7	Q9UHD1;Q9UHD1-2;E9PHZ2	Cysteine and histidine-rich domain-containing protein 1	CHORDC1	37.489	332	0.000782512	0.032158		0.000797516	0.0250037		0.000732337	0.0143973		0.000834919	0.00941281		0.000770736	0.00421248		0.00095449	0.00563466		0.000693365	0.0136199		0.000813181	0.0101027
G8JLA2;P60660-2;B7Z6Z4;G3V1V0;P60660;F8W1R7;F8VPF3;G3V1Y7;F8W180;F8VZU9;H0YI43;F8VXL3	G8JLA2;P60660-2;B7Z6Z4;G3V1V0;P60660;F8W1R7;F8VPF3;G3V1Y7;F8W180;F8VZU9	Myosin light polypeptide 6	MYL6	17.089	152	0.000779671	0.0215808		0.000715779	0.0182932		0.000699648	0.00200674		0.000664268	0.000785095		0.00065344	0.00177744		0.000677082	0.00177256		0.000630228	0.0133399		0.000627636	0.013908
Q9P1F3;Q5SZC9	Q9P1F3	Costars family protein ABRACL	ABRACL	9.0564	81	0.000779265	0.00714834		0.000778419	0.0050131		0.000618285	0.0336297		0.000625286	0.0333883		0.000924103	0.00693823		0.000931528	0.00666186		0.000789943	0.0370136		0.000777672	0.0349199
Q9UMX0;H0YEZ9	Q9UMX0	Ubiquilin-1	UBQLN1	62.518	589	0.000774099	0.000718425		0.000749987	0.000967703		0.000582732	0.0090197		0.000584211	0.00846559		0.000566984	0.00295024		0.000574577	0.00241913		0.000762268	0.000297013		0.000742177	0.00217705
P37837;F2Z393;E9PKI8;E9PM01	P37837;F2Z393	Transaldolase	TALDO1	37.54	337	0.000773092	0.0450602		0.000762162	0.0373241		0.000784741	0.00246248		0.000763059	0.000224836		0.000628639	0.0029348		0.000626209	0.00535458		0.000631292	0.00221862		0.00062584	2.00155e-05
P25786-2;P25786;F5GX11;B4DEV8	P25786-2;P25786;F5GX11	Proteasome subunit alpha type-1	PSMA1	30.239	269	0.000771169	0.000589872		0.000772569	0.00120459		0.00069465	0.00204692		0.000704705	0.00259228		0.000812367	0.000720784		0.000803416	0.000964062		0.000848143	0.00143183		0.000823393	0.000157399
Q86VP6;Q86VP6-2;H0YH27;Q86VP6-3;H0YGP5;O75155;O75155-2;F8WBB8;F5H6I6	Q86VP6;Q86VP6-2	Cullin-associated NEDD8-dissociated protein 1	CAND1	136.37	1230	0.000771088	0.0010067		0.000776892	0.00109843		0.000644199	0.00153902		0.000701508	0.00209336		0.000690453	0.00275479		0.000689803	0.00189508		0.000842295	0.00687975		0.000842444	0.00556168
P45880;P45880-1;P45880-2;B4DKM5;Q5JSD1;Q5JSD2;A2A3S1	P45880;P45880-1;P45880-2;B4DKM5;Q5JSD1;Q5JSD2	Voltage-dependent anion-selective channel protein 2	VDAC2	31.566	294	0.000763751	0.00333717		0.000751128	0.00862487		0.00072225	0.0208474		0.000714696	0.0163929		0.000641518	0.00567166		0.000656215	0.00460461		0.000765111	0.0097335		0.000772565	0.00629115
Q15046;Q15046-2;E9PDU1	Q15046;Q15046-2;E9PDU1	Lysine--tRNA ligase	KARS	68.047	597	0.000763142	0.00125431		0.000768477	0.00305893		0.000806014	0.00530196		0.000815573	0.0254739		0.000957974	0.0448447		0.000894584	0.0429177		0.000767302	0.00015089		0.000783785	0.00135178
P62081;B5MCP9	P62081	40S ribosomal protein S7	RPS7	22.127	194	0.00076298	0.00253323		0.000694456	0.00443503		0.000858286	0.0524674		0.000803266	0.0565071		0.00108002	0.00254665		0.00103599	0.00519386		0.000771941	0.00914144		0.000790172	0.00413192
E9PFF0;P09429;Q5T7C6;Q5T7C4;Q5T7C0;B2RPK0	E9PFF0;P09429;Q5T7C6;Q5T7C4;Q5T7C0	High mobility group protein B1	HMGB1	25.814	216	0.000760296	0.0158889		0.000802267	0.00994804		0.00184521	0.0466541		0.00185186	0.0457669		0.00149639	0.081028		0.00149339	0.0770171		0.000801621	0.0121416		0.000837857	0.0194001
P35580;P35580-3;F8W6L6;P35580-2;F8VTL3;E7ERA5	P35580;P35580-3;F8W6L6;P35580-2;F8VTL3	Myosin-10	MYH10	229	1976	0.000760128	0.00997864		0.0007628	0.00735641		0.000552815	0.0233482		0.000570952	0.0252404		0.000645082	0.000629848		0.000623958	0.00117657		0.0008053	0.00273491		0.000800971	0.00354779
Q12905	Q12905	Interleukin enhancer-binding factor 2	ILF2	43.062	390	0.000759483	0.00405855		0.000769661	0.00894335		0.000655953	0.00118115		0.000599628	0.00236819		0.000647605	0.00340187		0.000630816	0.000921246		0.000715981	0.0112892		0.000678114	0.00995572
Q9Y4L1;F5H4Z5;E9PL22;F5H4X7;F5GXI3;F5GWH9;E9PJ21;B7Z909;E9PSI5;Q9BST8;Q9BXT5	Q9Y4L1;F5H4Z5;E9PL22;F5H4X7;F5GXI3;F5GWH9;E9PJ21	Hypoxia up-regulated protein 1	HYOU1	111.33	999	0.000759408	0.00341817		0.000739144	0.00591137		0.000777866	0.00845459		0.000802297	0.0114497		0.000883533	0.000652931		0.000879203	0.0015506		0.000844053	0.000777601		0.000908925	0.00032331
P14317;E7EVW7;B4DQ69;F8WEZ6;F8WDD5	P14317;E7EVW7	Hematopoietic lineage cell-specific protein	HCLS1	54.013	486	0.000758514	0.00596542		0.000735703	0.00148099		0.000594328	0.0397074		0.000565475	0.0269179		0.000442297	0.0167436		0.000421345	0.00879786		0.000761431	0.00193722		0.000729682	0.00218353
Q9NZJ9-2;Q9NZJ9;Q9NZJ9-3;Q8NFP7;Q96G61;F8VRR0;F8VRL4	Q9NZJ9-2;Q9NZJ9;Q9NZJ9-3	Diphosphoinositol polyphosphate phosphohydrolase 2	NUDT4	20.434	181	0.000756089	0.0162412		0.000937105	0.0214464		0.000569389	0.0148775		0.00061739	0.0125754		0.000543466	0.0229735		0.000608027	0.0212834		0.000503655	0.0776776		0.000518267	0.0763446
P61158;B4DXW1;F5H3P5;B4DTI0;Q9P1U1;Q9P1U1-3;Q9P1U1-2;C9IZN3;Q9C0K3;F8WE84;F8WEW2	P61158;B4DXW1;F5H3P5;B4DTI0	Actin-related protein 3	ACTR3	47.371	418	0.00075594	0.0136303		0.000733623	0.00284768		0.000592831	0.00855877		0.000586415	0.00605509		0.000532136	0.004588		0.000546621	0.00424841		0.000809511	0.000759243		0.000785222	0.00198191
P30153;B4DDF7;F5H3X9;E9PH38;B4E1Q0;C9J9C1;E9PNM7	P30153;B4DDF7;F5H3X9;E9PH38	Serine/threonine-protein phosphatase 2A 65 kDa regulatory subunit A alpha isoform	PPP2R1A	65.308	589	0.000754157	0.000771866		0.000749044	0.00121382		0.000774187	0.00401354		0.000791283	0.00422612		0.000785978	0.0026716		0.000811291	0.00354716		0.000820172	0.00132312		0.000807483	0.0024885
P10768	P10768	S-formylglutathione hydrolase	ESD	31.462	282	0.000749874	0.0349534		0.00076446	0.027917		0.000815547	0.0123008		0.00083734	0.0156637		0.000879508	0.00877645		0.000849031	0.00381744		0.000981703	0.0100953		0.000916136	0.00577956
Q13185;B8ZZ43;C9JMM0	Q13185	Chromobox protein homolog 3	CBX3	20.811	183	0.000748943	0.0402798		0.000714152	0.0372014		0.000637579	0.0870126		0.00059901	0.0905281		0.000416031	0.0294065		0.000388866	0.0372055		0.000649326	0.00173747		0.000624795	0.000304637
E7ETH8;F5H1J5;Q14141;B1AMS2;Q14141-4;Q14141-2;B4E049;F8W8Q8;Q14141-3	E7ETH8;F5H1J5;Q14141;B1AMS2;Q14141-4;Q14141-2;B4E049	Septin-6	38961	52.235	457	0.000743103	0.00232429		0.000699937	0.00497023		0.0005713	0.000285125		0.000536594	0.000321379		0.000571249	0.000521584		0.00054539	0.00119259		0.000729171	0.00114226		0.000708384	0.00341585
P38919	P38919	Eukaryotic initiation factor 4A-III	EIF4A3	46.871	411	0.00073924	0.018593		0.000764377	0.0245132		0.000699882	0.00101397		0.000676157	0.00562869		0.000747354	0.000732412		0.000746872	0.00370281		0.000692632	0.00422145		0.00071054	0.0134339
P04843;F5H6I5;B7Z4L4;B4DNJ5;F8WF32	P04843;F5H6I5;B7Z4L4;B4DNJ5	Dolichyl-diphosphooligosaccharide--protein glycosyltransferase subunit 1	RPN1	68.569	607	0.000735266	0.00385403		0.000747026	0.00383379		0.000644808	0.00431184		0.000654368	0.00887745		0.00076939	0.000792114		0.000792748	0.00109754		0.00069689	0.00211418		0.000707056	0.00153617
P67936;P67936-2	P67936;P67936-2	Tropomyosin alpha-4 chain	TPM4	28.521	248	0.000733571	0.0197585		0.000725792	0.0122699		0.000928084	0.00895481		0.000892354	0.00439916		0.000680075	0.0104606		0.000678018	0.00164198		0.000645393	0.0136555		0.000659005	0.00599776
P54578;A6NJA2;B7Z4N8	P54578;A6NJA2;B7Z4N8	Ubiquitin carboxyl-terminal hydrolase 14;Ubiquitin carboxyl-terminal hydrolase	USP14	56.068	494	0.000729815	0.00184179		0.000714841	0.00329726		0.000581837	0.000346756		0.000569716	0.00230711		0.000602145	0.000766213		0.00058991	0.000331593		0.000760319	0.00225151		0.000756946	0.0033014
E7EQ40;B1AK88;P47756-2;B1AK87;P47756	E7EQ40;B1AK88;P47756-2;B1AK87;P47756	F-actin-capping protein subunit beta	CAPZB	37.455	334	0.000725465	0.00474881		0.000730022	0.00446578		0.000614687	0.0295684		0.00059886	0.0227034		0.000478034	0.00304684		0.000468485	0.00272282		0.000657471	0.00424799		0.00065523	0.00480128
P62318;B4DJP7	P62318;B4DJP7	Small nuclear ribonucleoprotein Sm D3	SNRPD3	13.916	126	0.00072523	0.0199519		0.000722033	0.0121194		0.000707356	0.0126147		0.000704254	0.0120719		0.000604019	0.00241772		0.000604665	0.00141337		0.000619428	0.000204475		0.000617557	0.000899955
P61160;E9PF41;G3V1L8;F5H6T1	P61160;E9PF41;G3V1L8;F5H6T1	Actin-related protein 2	ACTR2	44.76	394	0.000724704	0.0052958		0.000663601	0.00513976		0.000832414	0.197183		0.000840508	0.0817082		0.001034	0.19375		0.00109518	0.076806		0.000663123	0.00164873		0.000620301	0.00567986
O75367;O75367-3;O75367-2;B4DJC3;D6RCF2;Q9P0M6;Q5SQT3	O75367;O75367-3;O75367-2;B4DJC3	Core histone macro-H2A.1;Histone H2A	H2AFY	39.617	372	0.000717088	0.00678637		0.000724715	0.00272548		0.00065045	0.000622445		0.000658669	0.000704029		0.000649728	0.00117523		0.000642655	0.00305739		0.000766614	0.00454835		0.000718148	0.00249233
E5RJD8;O75347;E5RIW3;B4DT30;E5RIX8;E5RHG6	E5RJD8;O75347;E5RIW3;B4DT30	Tubulin-specific chaperone A	TBCA	14.306	119	0.000714617	0.00265204		0.000721175	0.00472138		0.000756404	0.00648035		0.000978987	0.0915071		0.000607123	0.00238264		0.000607643	0.000766811		0.000569728	0.0428899		0.000560807	0.038956
P46781;C9JM19;B5MCT8;A8MXK4;F2Z3C0	P46781;C9JM19;B5MCT8	40S ribosomal protein S9	RPS9	22.591	194	0.000712447	0.0211974		0.000646925	0.0190631		0.000899503	0.00680812		0.000838519	0.00434425		0.000783189	0.00175952		0.000745416	0.000646353		0.000685724	0.022494		0.000570219	0.00182912
P42704;F5H4J6;B8ZZ38;C9JCA9	P42704;F5H4J6	Leucine-rich PPR motif-containing protein, mitochondrial	LRPPRC	157.9	1394	0.000709823	0.0024042		0.000704063	0.00376843		0.000690545	0.00107343		0.000701681	0.00129103		0.00077262	2.65059e-05		0.000713558	0.000481102		0.000820189	0.0114761		0.000731485	0.00285178
P62244	P62244	40S ribosomal protein S15a	RPS15A	14.839	130	0.00070699	0.0094294		0.000706016	0.00793042		0.000708559	0.0420142		0.000686823	0.0371299		0.000581956	0.000905983		0.000542348	0.000231289		0.000599035	0.0007378		0.000584907	0.00139066
P62888;E5RI99;E5RJH3	P62888;E5RI99	60S ribosomal protein L30	RPL30	12.784	115	0.000704002	0.00793799		0.000733953	0.0135756		0.000973946	0.0126151		0.000959596	0.0115817		0.00107351	0.0157966		0.00108129	0.0147412		0.000607253	0.0310327		0.000575094	0.00637502
P07954;P07954-2	P07954;P07954-2	Fumarate hydratase, mitochondrial	FH	54.636	510	0.000702184	0.00182532		0.000704332	0.00154132		0.000585204	0.00555883		0.000574078	0.00433891		0.00066235	0.00231094		0.00066223	0.00162411		0.000796289	0.000392829		0.000764932	0.00156033
Q15185;B4DP11;B4DP21;B4DHP2;B4DDC6	Q15185;B4DP11;B4DP21;B4DHP2	Prostaglandin E synthase 3	PTGES3	18.697	160	0.000701503	0.000800704		0.000687248	0.00139376		0.000601834	0.00513588		0.000609568	0.00591291		0.000645713	0.000149051		0.000695701	0.000121851		0.000653475	0.00120758		0.000687289	0.000475757
Q15029;B4DK30	Q15029;B4DK30	116 kDa U5 small nuclear ribonucleoprotein component	EFTUD2	109.43	972	0.000697413	0.000774346		0.000681834	0.000408028		0.000757682	0.000839869		0.000713594	0.000506012		0.000775016	0.000131473		0.000740707	0.0009649		0.00083693	0.00151061		0.000803411	0.00149885
P05455;E9PFH8;E7ERC4;E9PGX9;E9PFL9;F5H673	P05455;E9PFH8;E7ERC4	Lupus La protein	SSB	46.836	408	0.000695682	0.0235296		0.000716813	0.0154225		0.000936502	0.0189085		0.000930412	0.0147079		0.00104406	0.00156914		0.0011138	0.000810286		0.000714261	0.0125291		0.000736885	0.0116091
O75643;F5H447;F5H4C1;B4E0P5;C9JAQ9;O75643-2;A2RRQ7	O75643	U5 small nuclear ribonucleoprotein 200 kDa helicase	SNRNP200	244.5	2136	0.000694799	0.00614798		0.000792576	0.0473825		0.000694249	0.0231761		0.000693306	0.021114		0.000858675	0.00295784		0.000836448	0.00795671		0.000888971	0.0217119		0.000794807	0.00540683
P13667	P13667	Protein disulfide-isomerase A4	PDIA4	72.932	645	0.000693732	0.00490276		0.000691199	0.0106146		0.000781345	0.000252109		0.00081692	0.00209761		0.000794742	0.00177595		0.000859921	0.00181716		0.000619666	0.00160919		0.000736119	0.00220029
P46783;F6U211;Q9NQ39	P46783;F6U211	40S ribosomal protein S10	RPS10	18.898	165	0.000689968	0.00126019		0.000682713	0.00203877		0.00075125	0.0253059		0.000722992	0.0296775		0.000864004	0.0042552		0.00081852	0.00441649		0.000630801	0.00791753		0.000605744	0.00722537
O95433;B4DUR9;H0YJG7;G3V438;H0YJU2;H0YJ63;G3V3W9;H0YJG6	O95433;B4DUR9;H0YJG7;G3V438	Activator of 90 kDa heat shock protein ATPase homolog 1	AHSA1	38.274	338	0.000688856	0.00721647		0.000691659	0.0097332		0.000636639	0.0268642		0.000694612	0.033111		0.000737496	0.00220454		0.000836895	0.000302798		0.000703409	0.0128527		0.000802911	0.0105057
Q16555;B4DR31;Q8NAN9;E5RFU4;Q14194-2;Q14195-2;Q14194;E9PD68;Q14195;H0YBT4;F5GWI3;D6RF19	Q16555;B4DR31	Dihydropyrimidinase-related protein 2	DPYSL2	62.293	572	0.000688338	0.0219384		0.000643025	0.00639234		0.0005319	0.0307571		0.000536079	0.0148612		0.000476686	0.00239795		0.000526114	0.00145398		0.00069603	0.00191704		0.000735768	0.0041013
P62913;Q5VVC8;Q5VVC9	P62913;Q5VVC8	60S ribosomal protein L11	RPL11	20.252	178	0.000687401	0.00287852		0.000697488	0.00112381		0.000685358	0.0206242		0.000658363	0.0140784		0.000706851	0.000192527		0.00070904	0.000132969		0.000653268	0.011889		0.00064723	0.0113156
P04083;Q5T3N1;Q5T3N0	P04083;Q5T3N1	Annexin A1;Annexin	ANXA1	38.714	346	0.00068715	0.00515731		0.000647882	0.0152471		0.000569491	0.00974743		0.000542442	0.00714948		0.000577947	0.0123711		0.000546793	0.00588577		0.000675867	0.0061514		0.000684723	0.0106414
O00567;Q5JXT2;H0YDU4;E9PDI8;H0Y653	O00567	Nucleolar protein 56	NOP56	66.049	594	0.000684657	0.000404948		0.000691493	0.000625026		0.000715666	0.0129687		0.000732956	0.0154483		0.000827345	0.00753057		0.000859083	0.00335739		0.00066019	0.0044939		0.000671655	0.00499092
Q07666;E7ET98;Q07666-2;Q07666-3;Q5VWX1;F5H5F6	Q07666;E7ET98;Q07666-2;Q07666-3	KH domain-containing, RNA-binding, signal transduction-associated protein 1	KHDRBS1	48.227	443	0.000677523	0.010905		0.00067261	0.0127806		0.000580124	0.0620623		0.000579101	0.0619645		0.000955674	0.00169953		0.000902428	0.00128689		0.000853582	0.0127008		0.000826885	0.0102647
O76021;B4DJ58	O76021	Ribosomal L1 domain-containing protein 1	RSL1D1	54.972	490	0.000676858	0.00946039		0.000625435	0.00555509		0.000744848	0.00279306		0.000733902	0.00386004		0.00073361	0.000368575		0.000741018	0.000457162		0.000635621	4.36499e-06		0.000656357	1.30313e-05
P62269;Q5GGW2	P62269	40S ribosomal protein S18	RPS18	17.718	152	0.000671767	0.0162995		0.000661245	0.0144705		0.000660292	0.00205249		0.000610227	0.00143946		0.000713363	0.00242681		0.00068563	0.00566423		0.000549327	0.00392064		0.000533574	0.00502698
O60841	O60841	Eukaryotic translation initiation factor 5B	EIF5B	138.83	1220	0.000663501	0.001082		0.000647041	0.001375		0.000490074	0.004632		0.000499543	0.00528734		0.00055361	0.00187783		0.00055022	0.00152294		0.000713404	4.45043e-06		0.000707482	0.000130208
Q9Y3I0;E9PCW3;E7EQS9;E7EVP9	Q9Y3I0;E9PCW3	tRNA-splicing ligase RtcB homolog	C22orf28	55.21	505	0.000663231	0.00297075		0.000623885	0.00784005		0.000539491	0.000811938		0.000522602	0.000119944		0.000540046	0.000244036		0.000522595	0.00451879		0.00072833	0.00409197		0.000708297	0.00303182
P14868;Q68CR9;C9JLC1;C9J7S3;C9JQM9	P14868;Q68CR9	Aspartate--tRNA ligase, cytoplasmic	DARS;DKFZp781B11202	57.136	501	0.000662607	0.00313357		0.000677726	0.0117253		0.000511185	0.00439284		0.000523853	0.00106444		0.000475682	0.00698461		0.000459867	0.000834038		0.00063856	0.0118189		0.000626236	0.0178049
Q9NW08;F5H1E6;F8VRE2	Q9NW08;F5H1E6;F8VRE2	DNA-directed RNA polymerase III subunit RPC2;DNA-directed RNA polymerase	POLR3B	127.78	1133	0.000652849	0.310097		3.24438e-05	0.290029		2.21577e-06	0.137558		1.96657e-06	0.141732		4.32437e-06	0.0333643		4.40518e-06	0.0195464		5.7572e-06	0.00804528		5.30399e-06	0.0221259
Q92973;Q92973-2;Q92973-3;E5RI07;E7EW37;B4DSC0	Q92973;Q92973-2;Q92973-3	Transportin-1	TNPO1	102.35	898	0.00065178	0.0637553		0.000640737	0.0623435		0.000323046	0.00351115		0.00033468	0.00346445		0.000367448	0.00182536		0.000360411	0.000230631		0.000793127	0.0296542		0.000767755	0.0368787
P46776;E9PLL6;E9PJD9;E9PLX7	P46776;E9PLL6;E9PJD9	60S ribosomal protein L27a	RPL27A	16.561	148	0.000650132	0.00712283		0.000646154	0.0101188		0.000678778	0.00163758		0.000652319	0.00415596		0.000745724	0.0219207		0.000745744	0.0255335		0.000710054	0.022223		0.000710168	0.026598
O43776;B4DN60;B4DG16;F5H015	O43776;B4DN60	Asparagine--tRNA ligase, cytoplasmic	NARS	62.942	548	0.000646404	0.00241127		0.000655952	0.0052131		0.000595697	0.0027901		0.00063671	0.00376784		0.000585739	0.00822205		0.00062867	0.00601379		0.000679017	0.00170308		0.000716574	0.00195988
P55327-3;E5RKB4;P55327-2;D0UFD1;C9J502;D0UFD3;P55327;D3YTI0;E5RFR7;D0UFD5;H0YC44;E5RK35	P55327-3;E5RKB4;P55327-2;D0UFD1;C9J502;D0UFD3;P55327;D3YTI0;E5RFR7	Tumor protein D52	TPD52;PrLZ	26.382	248	0.000646029	0.0029554		0.000654865	0.0025775		0.000575385	0.000988482		0.000582035	0.00195553		0.000629033	0.00391008		0.000657117	0.0047058		0.000627384	0.00145648		0.000689533	0.0145743
P05141;Q9H0C2	P05141	ADP/ATP translocase 2	SLC25A5	32.852	298	0.000640034	0.00325228		0.000636481	0.0149305		0.000903912	0.0158362		0.000955018	0.0193668		0.000877711	0.00979782		0.00085556	0.00766082		0.000524731	0.00641894		0.000517583	0.00640381
P00505;E7ERW2;B4DY39	P00505;E7ERW2	Aspartate aminotransferase, mitochondrial;Aspartate aminotransferase	GOT2	47.517	430	0.000639926	0.011129		0.000694491	0.0307633		0.000551747	0.00414258		0.00056264	0.00840453		0.000575057	0.0148791		0.00058755	0.0148002		0.000551103	0.0164791		0.000641638	0.031801
P62280	P62280	40S ribosomal protein S11	RPS11	18.431	158	0.000638203	0.00308469		0.000624157	0.00190642		0.000738016	0.00568727		0.000747626	0.00959628		0.000880678	0.00398891		0.000844046	0.00213926		0.000686982	0.0177149		0.000600153	0.00705215
Q96EP5;Q96EP5-2	Q96EP5;Q96EP5-2	DAZ-associated protein 1	DAZAP1	43.383	407	0.000636432	0.00527738		0.000668562	0.00478382		0.000631965	0.0276822		0.000604499	0.0211413		0.000743784	0.00433611		0.000730062	0.00435015		0.000615916	0.000564818		0.000623075	0.00111256
P46782	P46782	40S ribosomal protein S5;40S ribosomal protein S5, N-terminally processed	RPS5	22.876	204	0.00063126	0.0167519		0.000626693	0.0275178		0.000737225	0.0264148		0.000713039	0.0395497		0.000958704	0.00476127		0.000878649	0.00762996		0.000731345	0.00438681		0.000698549	0.00158843
Q92499;B4DME8;B4DPN6	Q92499;B4DME8;B4DPN6	ATP-dependent RNA helicase DDX1	DDX1	82.431	740	0.000628715	9.17403e-05		0.000590983	0.000546993		0.000644486	0.00555061		0.000640218	0.0112835		0.000724512	0.00102507		0.000710265	0.00193412		0.000604717	0.00370645		0.000578136	0.00466781
Q15459;E9PAW1;F5H048;F8WB66;F8WC79	Q15459;E9PAW1;F5H048	Splicing factor 3A subunit 1	SF3A1	88.885	793	0.000628477	0.00149866		0.000702284	0.0228544		0.000544061	0.00169673		0.00053881	0.00637364		0.00053658	0.00230378		0.000520603	0.00215875		0.000609671	0.00147489		0.000632534	0.00299482
Q9Y266	Q9Y266	Nuclear migration protein nudC	NUDC	38.242	331	0.000627566	0.00377424		0.000654489	0.00701536		0.00125761	0.0227126		0.00131381	0.0243894		0.0012713	0.000629226		0.00137901	0.000513061		0.000565061	0.0131769		0.000619734	0.0113041
P11387;Q969P6;E7ES89;E7ESI1;E5RIC7;E5RFS0;E5RJ95;H0YAR3	P11387	DNA topoisomerase 1	TOP1	90.725	765	0.000624721	0.0123718		0.000631514	0.00995092		0.000884235	0.0769943		0.000615262	0.124569		0.00101696	0.0957927		0.000601938	0.105445		0.000645165	0.00592012		0.000624653	0.0110724
P11388-4;P11388-3;P11388-2;P11388;C9J5P2;C9J4C3	P11388-4;P11388-3;P11388-2;P11388;C9J5P2;C9J4C3	DNA topoisomerase 2-alpha;DNA topoisomerase 2	TOP2A	182.68	1612	0.000622767	0.00775008		0.000597682	0.0026436		0.000516538	0.00572063		0.000550581	0.0342739		0.000533606	0.00156797		0.000550243	0.00349469		0.000688526	0.00675297		0.000756887	0.00500013
P60900;G3V295;G3V5Z7;B4DXJ9;G3V3I1;B4DQR4;G3V3U4;H0YJC4;G3V2S7;G3V4S5	P60900;G3V295;G3V5Z7;B4DXJ9;G3V3I1;B4DQR4	Proteasome subunit alpha type-6;Proteasome subunit alpha type	PSMA6	27.399	246	0.00062115	0.00326647		0.00062426	0.00440241		0.00056652	0.000858668		0.000563902	0.000727726		0.000626232	0.00128643		0.000614147	0.0071989		0.000600754	0.00121558		0.000596208	0.000499987
P10599;B1ALW1	P10599;B1ALW1	Thioredoxin	TXN	11.737	105	0.000619265	0.00667867		0.000629878	0.011897		0.00061603	0.0129223		0.000625951	0.00733231		0.000714129	0.000168141		0.000710265	0.00108644		0.000586139	0.00141468		0.000596553	0.00136106
P84077;F5H3A6;F5H423;F5H0C7	P84077;F5H3A6;F5H423	ADP-ribosylation factor 1	ARF1;ARF3	20.697	181	0.000618317	0.0022724		0.000650633	0.00286251		0.000598782	0.0125025		0.000644264	0.0162951		0.000755206	0.00294957		0.000757082	0.00720645		0.000676077	0.00144468		0.000689391	0.00230306
P18621;B4E3C2	P18621;B4E3C2	60S ribosomal protein L17	RPL17	21.397	184	0.000617441	0.0258232		0.000635847	0.0236562		0.000983821	0.0424632		0.000948503	0.0463197		0.000906457	0.0120443		0.00089761	0.0109303		0.000739228	0.0744005		0.000740139	0.0728066
P34897;B7Z9F1;Q8N1A5;G3V5L0;B4DLV4;G3V4W5;G3V540;H0YIZ0;G3V2Y4;G3V2W0;G3V2E4;G3V4X0;G3V4T0;G3V3Y8;G3V241;G3V2D2;G3V3C6;G3V2Y1	P34897;B7Z9F1;Q8N1A5;G3V5L0;B4DLV4;G3V4W5	Serine hydroxymethyltransferase, mitochondrial;Serine hydroxymethyltransferase	SHMT2	55.992	504	0.00061456	0.00338758		0.000604825	0.00845349		0.000644318	0.000301166		0.000633696	0.00114627		0.00067503	0.000631307		0.000678681	0.00829261		0.000619596	0.00235924		0.000630039	0.00286291
Q9Y2Z0;Q9Y2Z0-2;F5H5A9	Q9Y2Z0;Q9Y2Z0-2;F5H5A9	Suppressor of G2 allele of SKP1 homolog	SUGT1	41.024	365	0.00061177	0.00154168		0.000615555	0.00124897		0.000559223	0.00405463		0.000583673	0.000865086		0.000480347	0.000474813		0.000530962	0.00289795		0.000574377	0.00858155		0.000633805	0.0109312
Q9Y265;Q9Y265-2;E7ETR0	Q9Y265;Q9Y265-2;E7ETR0	RuvB-like 1	RUVBL1	50.227	456	0.000609312	0.00177563		0.000606367	0.0029663		0.000510242	0.00634303		0.000494111	0.00622413		0.000480893	0.00646922		0.000476814	0.00117884		0.000637452	0.000925628		0.000632394	0.00239637
P04080	P04080	Cystatin-B	CSTB	11.139	98	0.000607868	0.0126564		0.000609214	0.0110784		0.000618162	0.00679837		0.000624664	0.0117475		0.000608744	0.0208446		0.000615834	0.0163197		0.000653173	0.00323174		0.000674699	0.00532173
F5H3A1;P05023;B7Z3U6;P05023-2;Q5TC01;Q5TC02;E9PHR6;Q5TC05	F5H3A1;P05023;B7Z3U6;P05023-2	Sodium/potassium-transporting ATPase subunit alpha-1	ATP1A1	113	1023	0.00060669	0.00174231		0.000614122	0.00409116		0.000486118	0.00207484		0.000489073	0.000130515		0.000498126	0.004476		0.000496902	0.0135205		0.000751542	0.000993376		0.000748903	0.00769525
Q96PK6;Q96PK6-2;B8ZZ74;F2Z2W2;F8WDX3;Q2PYN1;D6RGD8	Q96PK6	RNA-binding protein 14	RBM14	69.491	669	0.000603781	0.00253379		0.000646733	0.00135132		0.000744448	0.0112399		0.000739562	0.000513423		0.000690411	0.00589461		0.000773471	0.00374535		0.000692885	0.00196479		0.000685048	0.00021701
P26639;B4DEG8;G3XAN9;E7ERI3;D6R9F8;D6RDJ6;D6RCA5;H0YKB9;D6RBR8	P26639;B4DEG8;G3XAN9;E7ERI3	Threonine--tRNA ligase, cytoplasmic	TARS	83.434	723	0.000603715	0.0157991		0.000541221	0.00213521		0.000509116	0.00281568		0.000512701	0.00304906		0.000518082	0.00103042		0.000545471	0.00308165		0.000528686	0.000532262		0.000540495	0.000608839
Q13177	Q13177	Serine/threonine-protein kinase PAK 2;PAK-2p27;PAK-2p34	PAK2	58.042	524	0.000599144	0.000436368		0.000581164	0.00049119		0.000555301	0.0010155		0.000563243	0.00236847		0.0005552	0.000676081		0.000565661	0.00010441		0.0006564	0.00236495		0.00066591	5.6428e-05
Q86UX7;Q86UX7-2;F5H1C6;H0YFT5;F5H3I6	Q86UX7;Q86UX7-2;F5H1C6	Fermitin family homolog 3	FERMT3	75.952	667	0.000599102	0.0235437		0.000559061	0.0463141		0.00051991	0.0365875		0.000496069	0.0591245		0.000551636	0.0131449		0.000453975	0.0250137		0.000627521	0.0184754		0.000529234	0.0481317
Q99714;Q99714-2;Q5H928	Q99714;Q99714-2;Q5H928	3-hydroxyacyl-CoA dehydrogenase type-2	HSD17B10	26.923	261	0.000598397	0.00262008		0.000610806	0.00351849		0.000546322	0.0323966		0.000487439	0.00152109		0.000495981	0.00238085		0.000490293	0.0014593		0.000605255	0.0038101		0.000601009	0.00271496
Q14008-3;Q14008;Q14008-2;E7ER31;H0YDX5;H0YEK7;E9PQH5;H0YCF6	Q14008-3;Q14008;Q14008-2	Cytoskeleton-associated protein 5	CKAP5	226.25	2039	0.000597948	0.0106313		0.000589707	0.00709765		0.000495866	0.0037471		0.000519535	0.000264305		0.000568192	0.000765485		0.000554454	0.00385862		0.000588452	0.000842403		0.000600012	0.000448084
Q5TEC6	Q5TEC6	Histone H3	HIST2H3PS2	15.43	136	0.000597056	0.000887682		0.00069542	0.00373698		0.000711896	0.0143223		0.000733562	0.0166816		0.000427543	0.0310826		0.000481748	0.0432205		0.000378596	0.0503122		0.000469558	0.043146
P02786;G3V0E5;F5H6B1;F8WBE5	P02786;G3V0E5;F5H6B1	Transferrin receptor protein 1;Transferrin receptor protein 1, serum form	TFRC	84.87	760	0.000594752	0.00241637		0.000569104	0.00215271		0.0005896	0.00639092		0.000568285	0.000256532		0.000625092	0.0040533		0.000502909	0.00680168		0.000614784	0.00300646		0.000542601	0.000570639
P62249;Q6IPX4	P62249	40S ribosomal protein S16	RPS16	16.445	146	0.000594089	0.0148772		0.000588407	0.0125988		0.000848157	0.0073594		0.000803749	0.0071216		0.000826182	0.00311962		0.00077432	0.00742903		0.000525292	0.00646533		0.000513291	0.00492942
Q9Y5S9;Q9Y5S9-2	Q9Y5S9;Q9Y5S9-2	RNA-binding protein 8A	RBM8A	19.889	174	0.000591833	0.00517118		0.000594828	0.00822843		0.000476566	0.000552082		0.00045282	0.00223232		0.000421322	0.0249981		0.00042966	0.0152858		0.000644365	0.000228099		0.000644273	0.000861368
O43684;O43684-2;B4DDM6	O43684;O43684-2;B4DDM6	Mitotic checkpoint protein BUB3	BUB3	37.154	328	0.000586037	0.000511427		0.000601879	0.000902689		0.000637654	0.0166273		0.000641927	0.0184902		0.000563469	0.00147469		0.000580773	0.00119403		0.000622383	0.00136556		0.000662525	0.000497099
O00154-4;O00154;O00154-5;O00154-6;B4DUX0;O00154-3;O00154-2;F5GWE2	O00154-4;O00154;O00154-5;O00154-6;B4DUX0;O00154-3;O00154-2	Cytosolic acyl coenzyme A thioester hydrolase	ACOT7	37.419	338	0.00058568	0.00135312		0.000578931	0.0033131		0.000579831	0.0232374		0.000580457	0.0185627		0.000518816	0.00102952		0.000544901	0.00191716		0.000524623	0.00448246		0.000544801	0.00172419
P28838;P28838-2;H0Y9Q1;H0Y983	P28838;P28838-2	Cytosol aminopeptidase	LAP3	56.166	519	0.00058561	0.0246266		0.000529557	0.00604378		0.000410232	0.0003526		0.000526493	0.0675141		0.000411139	0.000969015		0.000403485	0.00221785		0.000574855	0.0153162		0.00053614	0.00735695
P27824;B4E2T8;H0Y9Q7;E7ETH2;D6RGY2;F5H856;H0Y9H1;D6RDP7;D6RB85;D6RFL1;D6RAU8;D6RAQ8;D6RD16;D6RHJ3	P27824;B4E2T8	Calnexin	CANX	67.567	592	0.000583963	0.0115747		0.000571736	0.00912429		0.000623024	0.0138791		0.000578703	0.000202561		0.000666453	0.0054811		0.000682165	0.012392		0.000588751	0.00661528		0.000608161	0.00682575
Q16181;E7EPK1;E7ES33;Q16181-2;G3V1Q4;B4DNE4;H0YFF6;H0Y3Y4;F5GZE5;Q5JXL7;Q6ZU15;Q5W161;F2Z3D3	Q16181;E7EPK1;E7ES33;Q16181-2;G3V1Q4;B4DNE4;H0YFF6;H0Y3Y4	Septin-7	39326	50.679	437	0.000583731	0.00707341		0.000557989	0.000459688		0.000519626	0.00633413		0.000500899	0.00654975		0.000450336	0.00324702		0.000454181	0.00609055		0.000638976	0.00998156		0.000607708	0.0146929
Q99460;Q99460-2;C9J9M4;F8WCE3	Q99460;Q99460-2	26S proteasome non-ATPase regulatory subunit 1	PSMD1	105.84	953	0.000580892	0.00534158		0.000565945	0.00106797		0.000556447	0.0321819		0.000515084	0.00245998		0.000510686	0.00371426		0.000492144	0.000628569		0.000674914	0.00820926		0.000640432	0.00729206
P33316-2;H0YNW5;H0YKC5;H0YNJ9;H0YMM5;H0Y477;H0YMP1	P33316-2;H0YNW5;H0YKC5;H0YNJ9;H0YMM5		DUT	17.748	164	0.000580822	0.0355929		0.000587466	0.0249739		0.000731551	0.00113691		0.000730656	0.000508083		0.000646681	0.000455626		0.000648873	0.00158219		0.000605504	0.000263735		0.000603434	0.000759878
Q9Y277;F5H740;Q9Y277-2;E5RHZ6;E5RJN6;E5RFP6;E5RK27;E5RHE1;E5RFL1;F8W7Y3	Q9Y277;F5H740;Q9Y277-2;E5RHZ6;E5RJN6;E5RFP6	Voltage-dependent anion-selective channel protein 3	VDAC3	30.658	283	0.000580234	0.00801997		0.000566531	0.00725252		0.000441051	0.0169191		0.000456263	0.021312		0.000401129	0.00308806		0.000400709	0.00361196		0.000429347	0.0115721		0.000453235	0.031737
P41250;F8WCK4	P41250	Glycine--tRNA ligase	GARS	83.165	739	0.000574537	0.000530501		0.000629291	0.00874692		0.000604476	0.0265554		0.000584278	0.0142971		0.000601297	0.00783043		0.000615382	0.000322369		0.000603523	0.0103786		0.000716864	0.0350044
P54577	P54577	Tyrosine--tRNA ligase, cytoplasmic	YARS	59.143	528	0.00057386	0.00337103		0.000565516	0.00202088		0.000595942	0.00102193		0.000621537	0.00408905		0.000596065	0.00131865		0.000614761	0.000465679		0.000585615	0.00059088		0.000603968	0.00199498
Q9Y230;B3KQ59	Q9Y230;B3KQ59	RuvB-like 2	RUVBL2	51.156	463	0.000572711	0.00149087		0.000563675	0.00151012		0.000607526	0.0304224		0.00057738	0.0257863		0.000515193	0.000598015		0.000520293	0.00190767		0.000569585	0.0082739		0.000564316	0.00933581
P49411	P49411	Elongation factor Tu, mitochondrial	TUFM	49.541	452	0.000571146	0.0064917		0.000556724	0.00567122		0.000770495	0.0199078		0.000775793	0.0164457		0.000822235	0.00146255		0.000823187	0.00543494		0.000516436	0.000196738		0.000505735	0.00715963
P63173	P63173	60S ribosomal protein L38	RPL38	8.2178	70	0.00057038	0.00443054		0.000557385	0.0114694		0.000698301	0.0240909		0.000669284	0.0303911		0.000878769	0.019475		0.000867842	0.0147705		0.000549864	0.0163195		0.000537037	0.0238047
A8MW06;P62328;Q5T4B6	A8MW06;P62328;Q5T4B6	Thymosin beta-4;Hematopoietic system regulatory peptide	TMSB4X;TMSL4	5.0626	44	0.000567493	0.0341475		0.000592509	0.0376623		0.00156859	0.0415525		0.00150009	0.03755		0.000703549	0.028489		0.000728007	0.0167556		0.000528589	0.0292316		0.000539773	0.0251746
O60610;E9PEZ3;E7ET75;E9PEZ2;E9PHQ0;B9ZVX0;O60610-2;E7ERW8;E7EMV0;B4E2I7;F5H2N3;E5RJ79	O60610;E9PEZ3;E7ET75;E9PEZ2;E9PHQ0;B9ZVX0;O60610-2;E7ERW8;E7EMV0	Protein diaphanous homolog 1	DIAPH1	141.35	1272	0.000567385	0.00808753		0.000573047	0.00600455		0.000743576	0.00631252		0.000695148	0.00578198		0.000644494	0.0121581		0.00062545	0.000786403		0.000638281	0.0127684		0.000631657	0.0123057
Q99613;B4DVQ5;B5ME19;F5H4V1;B4DVU3;B4DDN4;C9J1F3;B4DRU0;F5GZC5;F5H1I1;C9JJ55;F5GZ22	Q99613;B4DVQ5;B5ME19;F5H4V1;B4DVU3;B4DDN4;C9J1F3;B4DRU0;F5GZC5;F5H1I1;C9JJ55;F5GZ22	Eukaryotic translation initiation factor 3 subunit C	EIF3C;EIF3CL	105.34	913	0.000560413	0.00176182		0.000523539	0.00277879		0.000532807	0.00442208		0.000517039	0.00384603		0.000523822	0.00862253		0.000505805	0.00994618		0.000639793	0.000761979		0.000646698	0.00018564
P61313;E7ENU7;E7EQV9;E7EX53;Q642I1;E7ERA2	P61313;E7ENU7;E7EQV9;E7EX53	60S ribosomal protein L15;Ribosomal protein L15	RPL15	24.146	204	0.000558244	0.00558279		0.000558355	0.00511929		0.000939153	0.025461		0.000910078	0.0245099		0.00101598	0.00533341		0.00102358	0.00611327		0.000494895	0.0108889		0.00050185	0.0113552
E7EPK6;P62847;P62847-3;E7ETK0;P62847-2	E7EPK6;P62847;P62847-3;E7ETK0;P62847-2	40S ribosomal protein S24	RPS24	32.43	289	0.000556347	0.00215448		0.000563616	0.00627519		0.000623778	0.0181572		0.000579974	0.0230726		0.000775248	0.00778576		0.000721577	0.00981989		0.000610162	0.0149832		0.0005991	0.0204726
Q07161;P62136;A6NNR3;E9PDP1;E9PMD7;F5H037;F5H1L6	Q07161;P62136;A6NNR3;E9PDP1;E9PMD7	Serine/threonine-protein phosphatase PP1-alpha catalytic subunit;Serine/threonine-protein phosphatase	PPP1CA	38.631	341	0.000555029	0.00230912		0.000576729	0.0625733		0.000476037	0.0246599		0.000448873	0.0238106		0.000645294	0.000510684		0.000606188	0.00283528		0.000611147	0.000445593		0.00061513	0.00353693
O14980;C9JKM9;C9J673;C9JV99;C9JQ02;C9IZS4;F8WF71;C9IYM2;C9JF49	O14980	Exportin-1	XPO1	123.38	1071	0.000552212	0.00133303		0.000543267	0.00848114		0.000506629	0.00357675		0.000548734	0.00158719		0.000551213	0.00070852		0.000508544	0.00142604		0.000559088	0.00500619		0.000506038	0.00197445
Q8WZ42-7;Q8WZ42-8;Q8WZ42;Q8WZ42-4;A6NKB1;Q8WZ42-2;Q8WZ42-5;E7ET18;E7EQE6;E9PPD3;Q8WZ42-3;E7ENC6;E7EQE1;E7ESL2;Q8WZ42-6	Q8WZ42-7;Q8WZ42-8;Q8WZ42;Q8WZ42-4;A6NKB1;Q8WZ42-2;Q8WZ42-5;E7ET18;E7EQE6;E9PPD3;Q8WZ42-3;E7ENC6	Titin	TTN	3734.7	33615	0.000552	0.0238852		0.00100925	0.211228		0.000312563	0.0291247		0.000318903	0.0260916		0.00048494	0.0051355		0.000481198	0.00316051		0.000908957	0.216804		0.00133416	0.134197
P42677;Q5T4L4	P42677;Q5T4L4	40S ribosomal protein S27	RPS27	9.461	84	0.000551282	0.00696093		0.000536378	0.00593771		0.000567184	0.051427		0.000520464	0.0402487		0.000383793	0.0287952		0.000366277	0.00706545		0.000638303	0.0288684		0.000616468	0.0309731
Q15717	Q15717	ELAV-like protein 1	ELAVL1	36.091	326	0.000548341	0.000995206		0.000543044	0.00144119		0.000561723	0.00167341		0.000544243	0.00045425		0.000564631	0.00828694		0.000558301	0.0114141		0.000512678	0.00219195		0.000502752	0.00420786
P49257	P49257	Protein ERGIC-53	LMAN1	57.548	510	0.000541142	0.000499421		0.000537292	0.00097597		0.000369693	0.0026858		0.000402935	0.00118606		0.000351495	0.000541306		0.00036804	0.00417991		0.000551463	0.000853182		0.000584911	0.00125551
P56537;B7ZBG9;B7ZBH1;F8WDS6;F8WD20	P56537;B7ZBG9	Eukaryotic translation initiation factor 6	EIF6	26.599	245	0.000540964	0.00304361		0.000548408	0.00396766		0.000472711	0.00728309		0.000454018	0.00166812		0.000498033	0.0120513		0.00049152	0.0131443		0.000604774	0.00172598		0.000602318	0.00198399
Q15691	Q15691	Microtubule-associated protein RP/EB family member 1	MAPRE1	29.999	268	0.00054055	0.0149005		0.000547468	0.00605877		0.0007523	0.012192		0.000768834	0.0203633		0.000831292	0.00317352		0.000831962	0.00138601		0.000522153	0.00288354		0.0005257	0.0028654
P31689;F5GZ88;B7Z5C0	P31689;F5GZ88;B7Z5C0	DnaJ homolog subfamily A member 1	DNAJA1	44.868	397	0.000537849	0.0115259		0.000563338	0.00562985		0.000392206	0.00446041		0.000452658	0.0113417		0.000400275	0.00473482		0.000481047	0.0023706		0.000488243	0.00692574		0.000518867	0.000153189
Q9UHX1-6;Q9UHX1-2;Q9UHX1-5;Q9UHX1-4;Q9UHX1;Q9UHX1-3;E9PQ56;H0YEM1;E9PN18;H0YCP8;E9PMU7;E9PL19	Q9UHX1-6;Q9UHX1-2;Q9UHX1-5;Q9UHX1-4;Q9UHX1;Q9UHX1-3;E9PQ56;H0YEM1	Poly(U)-binding-splicing factor PUF60	PUF60	55.399	513	0.000537487	0.00204498		0.000533839	0.00165493		0.000510019	0.0631278		0.00051085	0.0552379		0.000426574	0.00479834		0.00042652	0.00720405		0.000546004	0.00317767		0.00056677	0.00425386
P13489;H0YCR7;E9PIM9;E9PLZ3;E9PMJ3;E9PIK5;E9PMN0;E9PMA9;E9PMI1;E9PR82	P13489	Ribonuclease inhibitor	RNH1	49.973	461	0.000535134	0.0039128		0.00050138	0.00492766		0.000435825	0.00204986		0.000466671	0.00935117		0.000434595	0.00106461		0.000461245	0.00837738		0.000529305	0.00320677		0.000551466	0.00339055
O00571;B4E3E8;O15523;B4DXX7;B4DLU5;B4E132;B4E3C4;Q9NQI0;D6RDK4;Q9NQI0-2;E9PCD8;D6RCM4;C9J081;B4DLA0;H0Y960;C9J8G5	O00571;B4E3E8;O15523;B4DXX7;B4DLU5	ATP-dependent RNA helicase DDX3X;ATP-dependent RNA helicase DDX3Y	DDX3X;DDX3Y	73.243	662	0.000533636	0.000577035		0.000519238	0.00284456		0.000635661	0.00254535		0.000561329	0.0102315		0.000658152	0.00263901		0.000584873	0.00484798		0.000553517	0.00669346		0.000501531	0.00638336
P17812;B4DR64;B7Z9C4;Q9NRF8	P17812;B4DR64	CTP synthase 1	CTPS	66.69	591	0.000532755	0.00121692		0.000566659	0.000930793		0.000528773	0.00535818		0.000487694	0.00117971		0.00050288	0.000687997		0.000478369	0.00306208		0.000555403	0.00122602		0.000559518	0.00177111
Q00325-2;Q00325;F8VVM2;F8VWQ0;F8VWR4;F8VZL5	Q00325-2;Q00325;F8VVM2	Phosphate carrier protein, mitochondrial	SLC25A3	39.958	361	0.000532066	0.0109573		0.000545757	0.00840566		0.000384939	0.0143551		0.000425143	0.0143048		0.000419456	0.00270058		0.000415014	3.92042e-05		0.00062356	0.0277724		0.000611781	0.0278249
Q8N163;Q8N163-2;H0YB24;G3V119;E5RHJ4;E5RFJ3;H0YC58;E5RGU7;H0YC69;E5RHH8	Q8N163;Q8N163-2;H0YB24;G3V119	DBIRD complex subunit KIAA1967	KIAA1967	102.9	923	0.000531375	0.0101752		0.000493896	0.00235448		0.000423775	0.00941665		0.000401373	0.00424392		0.000463043	6.30608e-05		0.000452124	0.00157764		0.000565034	0.0127019		0.000572718	0.013545
O14950	O14950	Myosin regulatory light chain 12B	MYL12B	19.779	172	0.000528191	0.00808555		0.000506982	0.0143019		0.000376426	0.00378781		0.000355952	0.00798031		0.000402345	0.00110934		0.000390343	0.000262506		0.000506061	0.0129895		0.000507846	0.0129101
Q16576;Q5JP00;E9PC52;E9PFM2;Q5JP01;Q5JP02;Q5JNZ6;C9J7L0;C9J959;C9JAJ9	Q16576;Q5JP00;E9PC52;E9PFM2;Q5JP01	Histone-binding protein RBBP7	RBBP7	47.82	425	0.000522755	0.00282984		0.000533326	0.00922386		0.000647758	0.00280231		0.000612777	0.00537356		0.000592445	0.00532152		0.000577282	0.0144776		0.000574036	0.0231252		0.000556502	0.0165909
P04899;B3KTZ0;P04899-2;B4DYA0;B4E2X5;F5H4U5;F5GZL8;P63096;B4E2V1;P09471-2	P04899;B3KTZ0;P04899-2;B4DYA0;B4E2X5;F5H4U5;F5GZL8	Guanine nucleotide-binding protein G(i) subunit alpha-2	GNAI2	40.45	355	0.000522102	0.0199778		0.000527998	0.0267667		0.000482424	0.00843136		0.00058385	0.00953676		0.000503206	0.0117112		0.000501049	0.0104814		0.000557095	4.18056e-05		0.000560566	0.000140792
P49915;B4DUT7;F8W720	P49915;B4DUT7;F8W720	GMP synthase [glutamine-hydrolyzing]	GMPS	76.715	693	0.000521921	0.0307682		0.000514099	0.0316199		0.000424832	0.0216765		0.000410239	0.0213482		0.00048955	0.00144365		0.000477603	0.00180642		0.000545503	0.0042247		0.000510501	0.00199984
P38159;P38159-2;Q96E39;B4E3U4;O75526;Q8N7X1	P38159;P38159-2;Q96E39;B4E3U4	RNA-binding motif protein, X chromosome;RNA-binding motif protein, X chromosome, N-terminally processed;RNA binding motif protein, X-linked-like-1;RNA binding motif protein, X-linked-like-1, N-terminally processed	RBMX;RBMXL1	42.331	391	0.000518611	0.0315459		0.000495891	0.0193877		0.000614037	0.0115781		0.000591761	0.0221432		0.000437879	0.0109811		0.000437464	0.00854302		0.000454645	0.00722416		0.000457912	7.29821e-05
Q12874;E7EUT8	Q12874;E7EUT8	Splicing factor 3A subunit 3	SF3A3	58.848	501	0.000518083	0.00406839		0.000544129	0.00671275		0.000466879	0.0154351		0.000464352	0.0329542		0.00038435	0.00871872		0.000385444	0.0255565		0.000525842	0.00145591		0.000522359	0.00170855
F8W727;P62910;D3YTB1;D3YTI8	F8W727;P62910;D3YTB1	60S ribosomal protein L32	RPL32	17.962	153	0.000517015	0.0179977		0.000537313	0.00769968		0.000867327	0.00815148		0.000852794	0.0147666		0.000702098	0.00294612		0.00067567	0.00469036		0.000459685	0.00235707		0.00046299	0.000891041
Q16543	Q16543	Hsp90 co-chaperone Cdc37	CDC37	44.468	378	0.000516279	0.00476131		0.000523507	0.00928255		0.000476701	0.00208828		0.000488009	0.00421064		0.000409043	0.00908916		0.000418814	0.0041116		0.000508147	0.00066124		0.000536812	0.000502694
Q07955-2;Q07955;Q07955-3	Q07955-2;Q07955;Q07955-3	Serine/arginine-rich splicing factor 1	SRSF1	31.999	292	0.000515763	0.0196551		0.000503676	0.0225896		0.00050123	0.0044878		0.000518677	0.00492558		0.000447816	0.00280009		0.000460264	0.00692516		0.000466041	0.00406071		0.00047493	0.00469983
Q13409-2;Q13409-3;Q13409-6;F8W8S0;Q13409;Q13409-5;B7ZA04;E7EQL5;E7EV09;E7EQU2;E7EMU4;E7ESD3;E7ETL8;E9PGG1;E7ET01;E7ERH4;E7ERR6;E7EUM4;E7EU01	Q13409-2;Q13409-3;Q13409-6;F8W8S0;Q13409;Q13409-5;B7ZA04;E7EQL5;E7EV09	Cytoplasmic dynein 1 intermediate chain 2	DYNC1I2	70.644	632	0.00051468	0.00522667		0.000522348	0.00680031		0.000398926	0.0119406		0.00039328	0.0111293		0.00043379	0.000164535		0.000458396	0.00471939		0.000657324	0.0114946		0.000643801	0.000595926
P31153;B4DN45;E9PBA7;E7EPQ0;Q00266	P31153;B4DN45;E9PBA7	S-adenosylmethionine synthase isoform type-2;S-adenosylmethionine synthase	MAT2A	43.66	395	0.00051413	0.0027621		0.000501362	0.00702671		0.000561944	0.00231797		0.000515218	0.00234986		0.000545308	0.0011502		0.00049684	0.000157367		0.000571999	4.06492e-05		0.000540627	0.00518225
P18754-2;E9PAT9;P18754;C9JW69;C9JQZ4;C9J3R0;C9JMJ4;C9JRH2	P18754-2;E9PAT9;P18754;C9JW69;C9JQZ4;C9J3R0;C9JMJ4;C9JRH2	Regulator of chromosome condensation	RCC1	48.145	452	0.000514073	0.00542348		0.000518304	0.0076898		0.000432801	0.0163189		0.000422308	0.00627394		0.000441798	5.36646e-05		0.000437178	1.67063e-05		0.000539796	0.00700258		0.000540947	0.0132053
P53621-2;P53621	P53621-2;P53621	Coatomer subunit alpha;Xenin;Proxenin	COPA	139.32	1233	0.000513792	0.00241007		0.000527029	0.00415306		0.00047325	0.00787996		0.000495658	0.00805461		0.000523677	0.00409301		0.00051093	0.00437621		0.000566978	0.00360475		0.000566988	0.00373062
P14324;E9PCI9	P14324;E9PCI9	Farnesyl pyrophosphate synthase	FDPS	48.275	419	0.000511616	0.00772868		0.000505237	0.00285092		0.000633705	0.0361328		0.000605941	0.0248927		0.000544951	0.00301885		0.000518668	0.00141277		0.00047016	0.0216969		0.000441624	0.0062147
P58546;C9JL85	P58546;C9JL85	Myotrophin	MTPN	12.895	118	0.00051104	0.0089719		0.000508767	0.00154496		0.000416643	0.000333278		0.000395411	0.00453134		0.000492351	0.00263328		0.000477173	0.00136176		0.000563788	0.000833721		0.000568556	0.00220447
P31946-2	P31946-2	14-3-3 protein beta/alpha (Protein 1054) (Protein kinase C inhibitor protein 1) (KCIP-1) [Cleaved into: 14-3-3 protein beta/alpha, N-terminally processed]	1433B	27.85	244	0.000510407	0.00378033		0.000589052	0.0366207		0.000474247	0.0107703		0.000497532	0.0107444		0.000444778	0.00619443		0.000463498	0.00514156		0.000641002	0.00147337		0.000652953	0.00154481
P00390;P00390-2;C8KIL8;C8KIL9;C8KIM0;H0YBD4;E5RI06;H0YC68	P00390;P00390-2;C8KIL8;C8KIL9;C8KIM0	Glutathione reductase, mitochondrial	GSR	56.256	522	0.000510354	0.00845716		0.000525416	0.0057188		0.000447671	0.00184851		0.000436614	0.00964089		0.000427756	0.00339281		0.000417521	0.0125006		0.000525144	0.00296986		0.000506026	0.00406047
H0Y3G8;Q93009;F5H8E5;B7Z7T5;F5H2X1	H0Y3G8;Q93009;F5H8E5;B7Z7T5	Ubiquitin carboxyl-terminal hydrolase;Ubiquitin carboxyl-terminal hydrolase 7	USP7	128.91	1110	0.00050636	0.00404747		0.00050169	0.00401159		0.000418747	0.0357528		0.000421212	0.0344509		0.00051818	0.00470451		0.000509198	0.00272212		0.000531143	0.0048398		0.000510473	0.00609301
Q9Y285;B4E363	Q9Y285;B4E363	Phenylalanine--tRNA ligase alpha subunit	FARSA	57.563	508	0.00050504	0.00532802		0.000482047	0.0106649		0.000438036	0.0104189		0.000448786	0.00735174		0.000484076	0.00400046		0.000480209	0.0022278		0.000562037	0.00295196		0.00055507	0.000602799
P62851	P62851	40S ribosomal protein S25	RPS25	13.742	125	0.000504558	0.0088823		0.000483355	0.00197558		0.000516524	0.00825803		0.000485557	0.00821039		0.000481324	0.0115463		0.000454387	0.0210792		0.000464587	0.0424932		0.000452073	0.0368605
Q9BQG0-2;Q9BQG0;E7EN09	Q9BQG0-2;Q9BQG0;E7EN09	Myb-binding protein 1A	MYBBP1A	149.37	1332	0.000504195	0.0131637		0.000489711	0.0190845		0.000348282	0.0058989		0.000370738	0.0041894		0.00040611	0.00175799		0.000367814	0.00829567		0.000545844	0.00525349		0.00049946	0.00266829
Q96KP4;Q96KP4-2	Q96KP4;Q96KP4-2	Cytosolic non-specific dipeptidase	CNDP2	52.878	475	0.000504156	0.00486303		0.000498802	0.00046216		0.000405779	0.00666595		0.000417764	0.00396138		0.000518066	0.00108863		0.000463256	0.00153948		0.000507357	0.000383727		0.000501419	0.00362318
P11766;H0YAG8;D6RFE4;D6R9G2;D6RAY0	P11766;H0YAG8	Alcohol dehydrogenase class-3	ADH5	39.724	374	0.000503795	0.00128814		0.000521248	0.000371278		0.00054456	0.00165739		0.00054158	0.000273534		0.000548064	0.00284115		0.000543934	0.00675902		0.000485811	0.000928586		0.000494504	0.00524488
P05198;G3V4T5;H0YJS4;B4DM12	P05198;G3V4T5;H0YJS4	Eukaryotic translation initiation factor 2 subunit 1	EIF2S1	36.112	315	0.000503336	0.000685217		0.000509919	0.00120816		0.000457825	0.00091435		0.000447157	0.0011118		0.000473938	0.00185631		0.000484943	0.00230768		0.000496932	0.00469766		0.000500505	0.000944168
P20618;H0Y3J2	P20618;H0Y3J2	Proteasome subunit beta type-1;Proteasome subunit beta type	PSMB1	26.489	241	0.000503193	0.00374706		0.00050451	0.00180943		0.000433151	0.0105346		0.000437081	0.0103659		0.00035385	0.00337587		0.000346922	0.00118622		0.000469691	0.000159757		0.000465961	0.000616042
Q9Y2X3;F8WED0	Q9Y2X3	Nucleolar protein 58	NOP58	59.578	529	0.000502788	0.00389568		0.000488744	0.00356814		0.000602699	0.0236993		0.000610274	0.017251		0.000619571	0.000868822		0.000645718	0.000192255		0.000551976	0.000436106		0.000572204	0.000427316
P08621;P08621-2;P08621-3;P08621-4	P08621;P08621-2;P08621-3	U1 small nuclear ribonucleoprotein 70 kDa	SNRNP70	51.556	437	0.000502108	0.000210114		0.000500613	4.96293e-05		0.000599516	0.00930209		0.000604921	0.00779277		0.000595538	0.00284644		0.000580086	0.00296742		0.000490832	0.00675151		0.000486496	0.0085658
B1AHD1;P55769	B1AHD1;P55769	NHP2-like protein 1	NHP2L1	14.627	132	0.000501696	0.00157571		0.00050994	0.00787155		0.00040876	0.014134		0.000390447	0.0163383		0.000334323	0.000787816		0.000338501	0.00414564		0.000558384	0.0038478		0.000558597	0.00183258
O15371;A8MWD3;B4DVY1;B0QYA5;B0QYA7;B0QYA6;B0QYA3;B0QYA4;B0QYA8	O15371;A8MWD3;B4DVY1;B0QYA5	Eukaryotic translation initiation factor 3 subunit D	EIF3D	63.972	548	0.000500138	0.00394825		0.000498413	0.00575637		0.000466964	0.00293864		0.000461577	0.00127926		0.000421673	0.000821865		0.000405621	0.000580009		0.000534416	0.00431413		0.000529391	0.00513824
O43707;D6PXK4;E7EV83;F5GXS2	O43707;D6PXK4;E7EV83	Alpha-actinin-4	ACTN4	104.85	911	0.000499697	0.00593516		0.00052608	0.011329		0.000464039	0.00909844		0.000464238	0.00133547		0.00040729	0.00555442		0.000407057	0.00108745		0.000569397	0.00407792		0.00056084	0.00314423
Q96AG4	Q96AG4	Leucine-rich repeat-containing protein 59	LRRC59	34.93	307	0.000499284	0.00165105		0.000501437	0.000392392		0.000402519	0.000565311		0.000432662	0.00206028		0.000467828	0.000785791		0.00046992	0.000100546		0.00043798	0.00244025		0.000456023	0.000973594
P62873;B1AKQ9;B1AKQ8;H0Y418;B1AKQ7	P62873;B1AKQ9	Guanine nucleotide-binding protein G(I)/G(S)/G(T) subunit beta-1	GNB1	37.377	340	0.000497505	0.00511209		0.000494997	0.00273495		0.000538341	0.000195214		0.000541218	0.00495286		0.000529795	0.0126182		0.000535213	0.0348438		0.00058517	0.00517506		0.00057685	0.00548322
P28072	P28072	Proteasome subunit beta type-6	PSMB6	25.357	239	0.000493737	0.00771081		0.000497587	0.0125219		0.000330842	0.00258334		0.000319897	0.000492471		0.00031513	0.0242967		0.000341268	0.0118409		0.000522621	0.0188537		0.000526207	0.0156601
E7ES43;O95757;E9PDE8;D6RJ96	E7ES43;O95757;E9PDE8;D6RJ96	Heat shock 70 kDa protein 4L	HSPA4L	97.658	870	0.000493209	0.000452956		0.000499381	0.000816115		0.000434706	0.0024156		0.000439648	0.0101618		0.000454722	0.00260727		0.000515276	0.00191661		0.000523683	0.00416973		0.000589506	0.00171523
Q5T4S7-2;Q5T4S7;Q5T4S7-3;Q5T4S7-4;Q5T4S7-5;B4DYV5;B4DPF6;Q5T4S7-6;Q5TBN9	Q5T4S7-2;Q5T4S7;Q5T4S7-3;Q5T4S7-4	E3 ubiquitin-protein ligase UBR4	UBR4	575.95	5204	0.000491576	0.0073501		0.000483467	0.00641398		0.000340769	0.0521179		0.000351133	0.0631064		0.000430647	0.00236469		0.000411584	0.00442361		0.000563759	0.00860096		0.000551697	0.0068724
G5E9B6;Q99873;Q99873-2;Q99873-3;E9PKG1;B4DJ87;E9PIX6;E9PQ98;H0YDE4;E9PNR9;E9PI83;E9PMW9;Q9NR22;Q9NR22-2;E9PMZ2	G5E9B6;Q99873;Q99873-2;Q99873-3;E9PKG1;B4DJ87;E9PIX6;E9PQ98	Protein arginine N-methyltransferase 1	PRMT1	40.548	353	0.000491418	0.00315485		0.000485373	0.00779962		0.000448094	0.0101487		0.00040833	0.0191839		0.000501046	0.0106391		0.000422956	0.0018465		0.000434846	0.0021578		0.000387098	0.00430177
O14929;O14929-2;F8W9G7;F8WEW1	O14929;O14929-2	Histone acetyltransferase type B catalytic subunit	HAT1	49.512	419	0.000491417	0.00496744		0.000463844	0.00203169		0.000364037	0.0577597		0.000411797	0.0531434		0.000566498	0.0721968		0.000299118	0.000240337		0.000515579	0.0078709		0.000503582	0.00396194
P23368;Q9BWL6	P23368;Q9BWL6	NAD-dependent malic enzyme, mitochondrial	ME2	65.443	584	0.000491341	0.00170453		0.000480383	0.000589371		0.000519794	0.0247121		0.000486514	0.011677		0.000574967	0.00858106		0.000622557	0.0129667		0.00050145	0.00414448		0.000500154	0.00839564
P51659;F5HE57;E9PB82;E7EWE5;E7ET17;G5E9S2;E7ER27;E7EPL9	P51659;F5HE57;E9PB82;E7EWE5;E7ET17;G5E9S2;E7ER27;E7EPL9	Peroxisomal multifunctional enzyme type 2;(3R)-hydroxyacyl-CoA dehydrogenase;Enoyl-CoA hydratase 2	HSD17B4	79.685	736	0.000491227	0.00200641		0.000486962	0.00272937		0.000406339	0.00170564		0.000405621	0.00133858		0.00042698	0.00366396		0.000443207	0.00662187		0.000486131	0.00532849		0.000463797	0.0027842
Q5T5C7;P49591	Q5T5C7;P49591	Serine--tRNA ligase, cytoplasmic	SARS	61.312	536	0.000490167	0.00396743		0.000508647	0.00177716		0.000399526	0.0233694		0.000429629	0.00553501		0.000428761	0.00160478		0.000483324	0.00529543		0.000442387	0.0122246		0.000516828	0.00378658
O96008;O96008-2	O96008;O96008-2	Mitochondrial import receptor subunit TOM40 homolog	TOMM40	37.893	361	0.000489208	0.0112298		0.000505215	0.0151078		0.000359205	0.00775643		0.000353907	0.0193323		0.000268893	0.0266465		0.000270588	0.0274364		0.000425872	0.0025799		0.000441037	0.00658972
Q14839-2;Q14839;F5GWX5;F5H2G1;Q8TDI0;B1AK51;F5GXP9;F5H2K7;F5GZM9;Q5TG85;F2Z2R5;F5H6N4	Q14839-2;Q14839;F5GWX5;F5H2G1	Chromodomain-helicase-DNA-binding protein 4	CHD4	220.85	1940	0.000487446	0.0171942		0.000504704	0.0254786		0.000512815	0.00531485		0.000502926	0.00465389		0.000568	0.00199258		0.000555626	0.00366974		0.000604103	0.00324358		0.000583759	0.00994956
B4DNJ6;Q9Y3F4;B0AZV0;H0YH33;F5H1G1	B4DNJ6;Q9Y3F4;B0AZV0	Serine-threonine kinase receptor-associated protein	STRAP	39.777	363	0.000486605	0.00750999		0.000473182	0.00563485		0.000462836	0.00874507		0.000423425	0.0177817		0.000345754	7.04027e-05		0.000344223	0.000238462		0.000507685	0.00138917		0.000490495	0.00349186
Q13243;Q13243-3;B4DUA4;B4DJK0;Q13243-2;G3V5K8	Q13243;Q13243-3;B4DUA4;B4DJK0	Serine/arginine-rich splicing factor 5	SRSF5	31.263	272	0.00048618	0.00305013		0.000437065	0.00232115		0.000503454	0.00920374		0.000402357	0.0148537		0.000413652	0.00599939		0.000333861	0.00503072		0.000465423	0.0242117		0.000470562	0.0387472
Q13547;Q5TEE2;F5GXM1;E5RFP9;E5RG37;E5RH52;E5RHE7;E5RGV4;E5RJ04;E5RFI6;E5RK19	Q13547;Q5TEE2;F5GXM1	Histone deacetylase 1	HDAC1	55.102	482	0.000485369	0.0210403		0.000467261	0.0210938		0.000599722	0.00362604		0.000569838	0.00351623		0.000504922	0.00995883		0.000501126	0.00999142		0.000569149	0.00108076		0.000551739	0.00438976
O00231	O00231	26S proteasome non-ATPase regulatory subunit 11	PSMD11	47.463	422	0.000484916	0.00375098		0.000467823	0.00601322		0.000425881	0.00280977		0.000424699	0.0170772		0.000457948	0.00480536		0.00043468	0.00602593		0.000389117	0.00582113		0.000376685	0.0122491
P62191;B4DR63;G3V4X1	P62191;B4DR63	26S protease regulatory subunit 4	PSMC1	49.184	440	0.000483835	0.0069816		0.000611697	0.0256817		0.000390312	0.00259326		0.000478814	0.0208654		0.00039831	0.00630961		0.000357691	0.00398375		0.000468898	0.0004355		0.000610027	0.00797217
P31930	P31930	Cytochrome b-c1 complex subunit 1, mitochondrial	UQCRC1	52.645	480	0.000483729	0.00377676		0.000441149	0.000727496		0.00055117	0.000445075		0.000478303	0.00260883		0.000555304	0.0102425		0.000465909	0.000746752		0.00052034	0.00193812		0.000487823	1.3982e-05
O95347;O95347-2;F5GZR0;Q5T821	O95347;O95347-2	Structural maintenance of chromosomes protein 2	SMC2	135.65	1197	0.000483292	0.0216539		0.000504414	0.00726849		0.000347684	0.0118056		0.0003376	0.0201992		0.000397157	0.008454		0.000379357	0.00374412		0.00047402	0.00537738		0.000509699	0.00406425
P39748;F5H1Y3	P39748	Flap endonuclease 1	FEN1	42.592	380	0.000482825	0.00178347		0.000467657	0.000353846		0.000371109	0.0146753		0.000330293	0.0072617		0.000407301	0.00136615		0.000364315	0.00211977		0.000514588	0.00441801		0.000472335	0.000649569
O15143;F8WCG3;C9J6C8;C9JFG9;C9JQM8;C9JEY1;C9J4Z7;C9K057;C9JBJ7;C9JTT6;F8WEB3;C9JM51;F8VXW2	O15143;F8WCG3	Actin-related protein 2/3 complex subunit 1B	ARPC1B	40.949	372	0.000482376	0.00303444		0.000477275	0.000741263		0.000457023	0.000374133		0.000469478	0.000742457		0.000442791	8.5612e-05		0.00044479	0.00214489		0.00046432	0.00424458		0.000471661	0.00604691
P06239;P06239-3;Q573B4;E7EN21;P06239-2;E9PJ92;E9PAP0;E9PKQ8;F8W6B9	P06239;P06239-3;Q573B4;E7EN21;P06239-2;E9PJ92	Tyrosine-protein kinase Lck	LCK	58	509	0.000480914	0.0012202		0.000460835	0.00123897		0.000310808	0.0057196		0.00033276	0.00392628		0.000403293	0.00266566		0.000368902	0.0030517		0.000571669	0.00219213		0.000537313	0.00185119
Q01581;Q8N995;D6RIW1;P54868;B7Z8R3;F5H8J6	Q01581;Q8N995	Hydroxymethylglutaryl-CoA synthase, cytoplasmic	HMGCS1	57.293	520	0.000480619	0.00189494		0.000450595	0.0029531		0.000322594	0.0204717		0.000284727	0.0346655		0.00043423	0.00113166		0.000347744	0.00183931		0.000544725	0.00260666		0.00039583	0.00192317
P06493;P06493-2;E5RIU6	P06493;P06493-2;E5RIU6	Cyclin-dependent kinase 1	CDK1	34.095	297	0.000480251	0.00378739		0.000404332	0.00435248		0.000419665	0.00216449		0.000332224	0.00530603		0.000401952	5.97895e-05		0.000337155	0.000448385		0.000500177	0.00731055		0.000456068	0.00881805
P00491;G3V5M2;G3V308;G3V2H3;G3V393	P00491;G3V5M2	Purine nucleoside phosphorylase	PNP	32.118	289	0.000479368	0.000408708		0.000473558	0.00271949		0.000394264	0.0089468		0.000384113	0.0111941		0.000445259	0.0048771		0.00043947	0.00467515		0.000454314	0.00635563		0.000453505	0.00695896
P62266;D6RD47;D6R9I7;D6RIX0	P62266;D6RD47	40S ribosomal protein S23	RPS23	15.807	143	0.000477793	0.00933311		0.000495597	0.0132608		0.000380562	0.00366738		0.000342748	3.63387e-05		0.000389176	0.00101936		0.000390844	0.0123795		0.00050305	0.00163024		0.000519006	0.00639345
P54727;G5E9P0;Q5W0S5;Q5W0S4;E9PGR9;H0Y579	P54727;G5E9P0	UV excision repair protein RAD23 homolog B	RAD23B	43.171	409	0.000477043	0.00322989		0.000471127	0.000985117		0.000394499	0.00691221		0.000379803	0.00458361		0.000293411	0.037243		0.000279681	0.0374725		0.000495838	1.94275e-05		0.000492645	0.000498678
P25787;C9JCK5;Q6MZI6	P25787;C9JCK5	Proteasome subunit alpha type-2	PSMA2	25.898	234	0.0004768	0.00437059		0.000483986	0.00128474		0.000524545	0.0439017		0.000526239	0.0467727		0.000768046	0.000495782		0.000762397	0.000279994		0.000653835	0.00811993		0.000631541	0.0209546
Q9UKD2	Q9UKD2	mRNA turnover protein 4 homolog	MRTO4	27.56	239	0.000476452	0.0259482		0.00047827	0.0287425		0.000736869	0.00371735		0.000732584	0.00322707		0.000467557	0.0105444		0.000492674	0.0161775		0.000381511	0.0257132		0.000371733	0.0289166
P25788;P25788-2;G3V4X5;G3V5N4;G3V3W4;H0YJ03	P25788;P25788-2	Proteasome subunit alpha type-3	PSMA3	28.433	255	0.00047317	0.0148757		0.000455226	0.0194058		0.000597044	0.000521879		0.000597483	0.00160505		0.000486126	0.000456379		0.000483152	0.00162602		0.000416709	0.00504316		0.000423166	0.00340669
P51610;P51610-2;A6NEM2;P51610-3	P51610;P51610-2;A6NEM2	Host cell factor 1;HCF N-terminal chain 1;HCF N-terminal chain 2;HCF N-terminal chain 3;HCF N-terminal chain 4;HCF N-terminal chain 5;HCF N-terminal chain 6;HCF C-terminal chain 1;HCF C-terminal chain 2;HCF C-terminal chain 3;HCF C-terminal chain 4;HCF C-terminal chain 5;HCF C-terminal chain 6	HCFC1	208.73	2035	0.00047229	0.0398268		0.000479236	0.047632		0.000408252	0.117007		0.000410808	0.144886		0.000277629	0.00346465		0.000238657	0.00147617		0.000558898	0.044797		0.000489125	0.0356703
P40939;H0YFD6;B4DYP2	P40939	Trifunctional enzyme subunit alpha, mitochondrial;Long-chain enoyl-CoA hydratase;Long chain 3-hydroxyacyl-CoA dehydrogenase	HADHA	82.999	763	0.000469886	0.0136742		0.000438919	0.00979273		0.000382996	0.00647914		0.000325833	0.00886889		0.000452527	0.00103118		0.000411282	0.000776305		0.00050637	0.00319309		0.000483173	0.0064017
P62314	P62314	Small nuclear ribonucleoprotein Sm D1	SNRPD1	13.281	119	0.000467894	0.00549282		0.000467913	0.00514468		0.000402862	0.0355518		0.000396726	0.0412474		0.000501053	0.00114519		0.000493452	0.00202334		0.000420697	0.0149859		0.000432568	0.0157225
P46778;G3V1B3	P46778;G3V1B3	60S ribosomal protein L21	RPL21	18.565	160	0.000465878	0.150041		0.000462463	0.147668		0.000807801	0.0108025		0.0008142	0.00670815		0.000816447	0.0129471		0.000814233	0.00887249		0.000669194	0.0151454		0.000666167	0.0160126
P47897;B4DWJ2;B4DNN3;B7Z840;C9J165;C9JSG9;F2Z2V6	P47897;B4DWJ2;B4DNN3	Glutamine--tRNA ligase	QARS	87.798	775	0.000463606	0.025398		0.000386607	0.000260263		0.000370116	0.00623754		0.000363838	0.00937533		0.000409522	0.00250501		0.000398646	0.00365344		0.00042942	0.00135224		0.000398751	0.000353646
O75390;B4DJV2;H0YH82;F8W4S1;F8VPA1;H0YIC4;F8W1S4;F8VPF9;F8VRI6;F8VX68;F8VRP1;F8VTT8;F8VWQ5;F8VX07;F8VZK9;F8VR34;F8VU34;F8VVF6;F8W642;F8W0J2	O75390;B4DJV2	Citrate synthase, mitochondrial;Citrate synthase	CS	51.712	466	0.000463324	0.00496704		0.000447464	0.0148962		0.00043875	0.00404481		0.000436526	0.000988364		0.000590644	0.09614		0.000579065	0.0462762		0.000502408	0.00575396		0.000483894	0.000692605
P27694	P27694	Replication protein A 70 kDa DNA-binding subunit	RPA1	68.137	616	0.000457878	0.00433104		0.000439923	0.00974966		0.000434084	0.0023286		0.00042074	0.00581717		0.000441727	0.0123244		0.000430717	0.00223274		0.000429545	0.00276377		0.000426058	0.00676686
P63220;Q8WVC2;Q9BYK1;Q13666;Q9BYK2	P63220;Q8WVC2;Q9BYK1	40S ribosomal protein S21	RPS21	9.1113	83	0.000455118	0.00422116		0.000437299	0.00484539		0.000563529	0.0108843		0.000554078	0.00838744		0.000377901	0.0140063		0.000368747	0.0224069		0.000488177	0.0203194		0.000462457	0.0195258
P84098	P84098	60S ribosomal protein L19	RPL19	23.466	196	0.000448288	0.0306564		0.000463534	0.0267473		0.000414424	0.024349		0.000427688	0.0284664		0.0003669	0.00843656		0.000351531	0.0163696		0.000425821	0.00294569		0.000421812	0.0055178
Q15056;Q15056-2	Q15056;Q15056-2	Eukaryotic translation initiation factor 4H	EIF4H	27.385	248	0.000447676	0.0297518		0.000415367	0.0274467		0.000394014	0.0193564		0.000376144	0.0199876		0.000306243	0.0183875		0.000295978	0.0142107		0.000394958	0.000201268		0.000380672	7.61144e-05
O43242;F5H8K4;B4DT72;H0YGV8	O43242;F5H8K4;B4DT72	26S proteasome non-ATPase regulatory subunit 3	PSMD3	60.977	534	0.000444988	0.00225763		0.000433175	0.00276214		0.000424629	0.0062253		0.000391855	0.00714093		0.000443328	0.00632781		0.000441151	0.000553514		0.000433349	0.00193918		0.000411181	0.00558536
P26358-2;F5GX68;P26358;H0YFC7;P26358-3	P26358-2;F5GX68;P26358;H0YFC7;P26358-3	Cytosine-specific methyltransferase;DNA (cytosine-5)-methyltransferase 1	DNMT1	184.82	1632	0.000442154	0.0237055		0.000410533	0.019127		0.00033541	0.00575708		0.000330905	0.00757968		0.000353257	0.011789		0.000343048	0.0113047		0.000425959	0.00157139		0.000406761	0.00525022
Q9UJZ1;B4E1K7;F2Z2I8	Q9UJZ1;B4E1K7	Stomatin-like protein 2	STOML2	38.534	356	0.000441232	0.00735382		0.000419318	4.61531e-05		0.000296486	0.0073144		0.000291833	0.0142905		0.000340039	0.00645857		0.00032552	0.00289242		0.000475691	0.0221408		0.000511328	0.0263211
P09622;B4DT69;F5H4I0;E9PEX6;B4DHG0;F2Z2E3;F8WDM5	P09622;B4DT69;F5H4I0;E9PEX6;B4DHG0	Dihydrolipoyl dehydrogenase, mitochondrial;Dihydrolipoyl dehydrogenase	DLD	54.177	509	0.000439659	0.00895249		0.000438393	0.00293853		0.00055134	0.00237646		0.000511046	0.0161941		0.000586141	0.00129457		0.000566085	0.00328958		0.000425152	0.0121452		0.000399969	0.00787599
O00299	O00299	Chloride intracellular channel protein 1	CLIC1	26.922	241	0.000439446	0.00147321		0.0004272	0.000354128		0.000462271	7.95845e-05		0.000453511	0.00301672		0.000530602	0.00626766		0.000524811	0.0139944		0.000409516	0.00266657		0.000407001	0.00160522
Q13151	Q13151	Heterogeneous nuclear ribonucleoprotein A0	HNRNPA0	30.84	305	0.000439061	0.0179662		0.000433191	0.0148719		0.000619675	0.00279621		0.000599479	0.00552822		0.000557966	0.00855606		0.000551974	0.0142898		0.000394239	0.0146099		0.000385989	0.0108824
Q5U5J2;P68400;E7EU96;P68400-2	Q5U5J2;P68400;E7EU96;P68400-2	Casein kinase II subunit alpha	CSNK2A1	45.908	397	0.000436672	0.00072904		0.000446536	0.000275182		0.000438561	0.0137359		0.000432856	0.015055		0.000512936	0.000241088		0.000521616	0.000422593		0.000461655	0.0131028		0.000481506	0.0180697
G5E9P9;D6REZ0;H0Y9J0	G5E9P9		RAP1GDS1	66.316	607	0.000432605	0.00989165		0.000424107	0.00541393		0.000381702	0.0084895		0.000379549	0.00175605		0.000405794	0.00851923		0.00037371	0.000568899		0.000338395	0.0013281		0.000355758	0.00938447
P56192;A6NC17;B3KVK7;H0YHV5;H0YIP0;F5H2V6;F8VZZ9;F8W0S4;F8W0M7;F8VS26;H0YIC2;H0YI27;H0YI94;H0YHL6;F8VPL7	P56192;A6NC17;B3KVK7	Methionine--tRNA ligase, cytoplasmic	MARS	101.11	900	0.000430325	0.00136837		0.000427851	0.000993797		0.000391957	0.0131955		0.000391402	0.0155967		0.000413655	0.000597134		0.000427254	0.000397064		0.000493526	0.00072806		0.000506962	0.00149549
Q14980-2;Q14980;F5H2L0;H0YFY6;F5H4J1;Q9BTE9;F5H6Y5;H0YH75;F5H763;F5H0Z7;F5H3L6;F5H2F3;F5GZW1;F5H1L0;F8W6T3;F5H068;F5H073;F5GWK2;F5GWA2;F5H4Y4;F5H7R5	Q14980-2;Q14980	Nuclear mitotic apparatus protein 1	NUMA1	236.51	2101	0.000429457	0.00276355		0.000417022	0.00781079		0.000404494	0.0183787		0.000399332	0.0169542		0.000403473	0.00788365		0.000408949	0.00548231		0.000430169	0.0103683		0.00041238	0.00736268
P48047	P48047	ATP synthase subunit O, mitochondrial	ATP5O	23.277	213	0.000428756	0.000745705		0.000419017	0.000702591		0.00031798	0.0166459		0.000305926	0.0141053		0.00032338	0.00180639		0.000318474	0.000339265		0.000447402	0.0156103		0.000442862	0.012239
P61981;B4DHC4;B4DE78	P61981;B4DHC4;B4DE78	14-3-3 protein gamma;14-3-3 protein gamma, N-terminally processed	YWHAG	28.302	247	0.000428302	0.0169828		0.000384967	0.000957479		0.000521884	0.0213807		0.000514324	0.0232534		0.000548202	0.00236476		0.000560636	0.00712941		0.000504119	0.00443507		0.000527791	0.000796996
P09012;B4DDC7	P09012;B4DDC7	U1 small nuclear ribonucleoprotein A	SNRPA	31.279	282	0.000427364	0.0170331		0.00042781	0.0154018		0.00037455	0.0216228		0.000374354	0.0194252		0.000327171	0.00251273		0.000327621	0.00107236		0.000456061	0.00481511		0.00045953	0.00592582
F5H5D3;F8VRZ4;F8VWV9;F8VX09;Q9H853;F8VRK0;C9K0S6;F8VRK1;F8VXZ7	F5H5D3		TUBA1C	57.73	519	0.000426262	0.0299383		0.000438462	0.0274245		0.000381389	0.0298582		0.000369659	0.0202298		0.000385695	0.0525418		0.000374837	0.0510496		0.000510914	0.0319617		0.000504429	0.0383205
P48735;B4DFL2;B4DSZ6;H0YL11	P48735;B4DFL2;B4DSZ6;H0YL11	Isocitrate dehydrogenase [NADP], mitochondrial;Isocitrate dehydrogenase [NADP]	IDH2	50.909	452	0.000424984	0.0162276		0.000395202	0.0145071		0.000431093	0.0132444		0.000439612	0.0250235		0.000404581	0.00941838		0.000396484	0.00233462		0.000420888	0.00218728		0.000406737	0.00246638
G3V180;G3V1D3;Q9NY33;F5H8L6;F5GXD5;Q9NY33-2;E9PPK9;E9PQ14;E9PKK8;E9PNX5;E9PQF2	G3V180;G3V1D3;Q9NY33;F5H8L6;F5GXD5	Dipeptidyl peptidase 3	DPP3	84.375	757	0.000424525	0.00579397		0.000418074	0.00403811		0.000301347	0.00265768		0.000283554	0.0110789		0.000347836	0.00223499		0.000319722	0.000221963		0.00047073	0.0128347		0.000419493	0.00131023
A8MZ22;F5HFY4;Q99733;C9JZI7;C9J6D1;A8MXH2;E9PNJ7;E9PKT8;E9PS34;E9PJJ2;E9PNW0;E9PP22;H0YCI4;E9PKI2;C9J1B1	A8MZ22;F5HFY4;Q99733;C9JZI7;C9J6D1;A8MXH2;E9PNJ7;E9PKT8;E9PS34;E9PJJ2;E9PNW0	Nucleosome assembly protein 1-like 4	NAP1L4;NAP1L4b	44.162	386	0.000422732	0.00181173		0.000404234	0.000960545		0.000374116	0.00163594		0.000362848	0.000826148		0.000363449	0.00496851		0.000355351	0.00299759		0.000449858	0.000719023		0.000425128	0.000169125
P15170-2;P15170;Q8IYD1;F5GWG9	P15170-2;P15170	Eukaryotic peptide chain release factor GTP-binding subunit ERF3A	GSPT1	68.6	636	0.000422551	0.0089551		0.000438333	0.00613017		0.000433186	0.012073		0.000445554	0.00628421		0.000471247	0.0035217		0.000462692	0.00262558		0.000456801	0.0117421		0.000460927	0.00706994
P31942;P31942-3;P31942-2;P31942-4;B4DHY1;P31942-5;P31942-6	P31942;P31942-3;P31942-2;P31942-4;B4DHY1	Heterogeneous nuclear ribonucleoprotein H3	HNRNPH3	36.926	346	0.00042225	0.00339043		0.000423838	0.00428071		0.000407103	0.00467017		0.000422005	0.00200419		0.000380869	0.00284953		0.000396779	0.00638656		0.000449981	0.00136104		0.000467077	0.00424574
P35637;P35637-2;E7EUX0;B4DR70;A6NMX6	P35637;P35637-2;E7EUX0;B4DR70;A6NMX6	RNA-binding protein FUS	FUS	53.425	526	0.000421189	0.0383974		0.000393467	0.0231289		0.000621094	0.00424397		0.000543813	0.00255292		0.000309262	0.0436905		0.000286423	0.0309735		0.00048265	0.0360274		0.000438744	0.0354406
O43396;G3V1K0	O43396;G3V1K0	Thioredoxin-like protein 1	TXNL1	32.251	289	0.000420176	0.00634021		0.000419217	0.0069623		0.000249363	0.013455		0.000244418	0.0258572		0.000252669	0.00620591		0.000238776	0.00784581		0.000421209	0.0197268		0.000406162	0.0177292
O14979	O14979	Heterogeneous nuclear ribonucleoprotein D-like	HNRPDL	46.437	420	0.000417672	0.00569845		0.000394177	0.0118743		0.000462319	0.00756138		0.000398651	0.00910121		0.00053436	0.0042258		0.000444654	0.0041487		0.000505564	0.0187077		0.000468471	0.0181462
Q9BXJ9;F5H5A7;Q9BXJ9-4;Q6N069;Q6N069-2;Q6N069-3;Q6N069-4;Q6N069-5	Q9BXJ9;F5H5A7;Q9BXJ9-4	N-alpha-acetyltransferase 15, NatA auxiliary subunit	NAA15	101.27	866	0.000417159	0.0107495		0.000431842	0.0035329		0.000411158	0.0718287		0.000418406	0.0481198		0.000454043	0.00822632		0.000450101	0.000356806		0.000448726	0.00570241		0.0004638	0.0018903
P26196;Q8IV96	P26196	Probable ATP-dependent RNA helicase DDX6	DDX6	54.416	483	0.000417035	0.0258207		0.000417259	0.0185374		0.000336356	0.0220211		0.000325228	0.0099685		0.000288527	0.0150949		0.000283136	0.00361066		0.000393346	0.00204957		0.000408135	0.0023599
P04264;CON__P04264	P04264;CON__P04264	Keratin, type II cytoskeletal 1	KRT1	66.038	644	0.000416583	0.121133		0.000251031	0.15514		0.000900335	0.112154		0.000721547	0.201348		0.000860008	0.00266		0.000617737	0.0435616		0.00022569	0.0665313		0.000157526	0.211756
P30041	P30041	Peroxiredoxin-6	PRDX6	25.035	224	0.000416082	0.00558397		0.00042823	0.00692739		0.000392357	0.0178977		0.000389603	0.00866769		0.000364652	0.0036541		0.000374125	0.00123521		0.000438584	0.00483273		0.000413177	0.00607033
P35606;B4DZI8;D6RBT6;D6R997;H0YAC7;H0Y938;D6RBG7;D6RCL6;D6RBZ7	P35606;B4DZI8	Coatomer subunit beta	COPB2	102.49	906	0.000415051	0.00564177		0.000382264	0.00111894		0.000311167	0.00074484		0.000309886	0.00898422		0.000320722	0.008028		0.000315879	0.00175897		0.000337753	0.000479994		0.000346557	0.000162154
Q96QK1;F5GYF5	Q96QK1;F5GYF5	Vacuolar protein sorting-associated protein 35	VPS35	91.706	796	0.000414961	7.99128e-05		0.000425496	0.00592013		0.000306535	0.000410702		0.000317956	0.000665248		0.000301081	0.00497109		0.000293372	0.0036353		0.000359507	0.019848		0.000371738	0.023458
P12270;Q5SWX9	P12270	Nucleoprotein TPR	TPR	267.29	2363	0.000414683	0.0280752		0.000411809	0.032136		0.000305367	0.0570872		0.000322801	0.0689789		0.00039176	0.0236884		0.000331488	0.00502436		0.000576362	0.0152462		0.000533307	0.0226991
P27708;F8VPD4;H0YGP4;P31327;P31327-2	P27708;F8VPD4	CAD protein;Glutamine-dependent carbamoyl-phosphate synthase;Aspartate carbamoyltransferase;Dihydroorotase	CAD	242.98	2225	0.000414084	0.0200281		0.000402778	0.0147257		0.000461704	0.00730606		0.000452823	0.000808795		0.000491426	0.000357265		0.000477208	0.000623425		0.00045322	0.00759765		0.000440588	0.00210576
P16615;P16615-3;P16615-2;P16615-5;P16615-4;O14983;O14983-2;Q8N3X5;B3KY17;F8VSH0	P16615;P16615-3;P16615-2;P16615-5;P16615-4	Sarcoplasmic/endoplasmic reticulum calcium ATPase 2	ATP2A2	114.76	1042	0.000412015	0.0165591		0.000410878	0.0189864		0.000293111	0.00798831		0.000302786	0.0163306		0.000308126	0.00406315		0.000298267	0.00449397		0.000405263	0.0102444		0.000425531	0.00358957
P63010-2;P63010;Q7Z451;F5GYG9	P63010-2;P63010;Q7Z451;F5GYG9	AP-2 complex subunit beta	AP2B1	105.69	951	0.000411931	0.000691251		0.000371871	0.00252845		0.000245571	0.0726298		0.000237335	0.0755575		0.000272126	0.00503629		0.000272404	0.00556129		0.00045138	0.00859545		0.000436873	0.0120814
P54136;P54136-2;F5H3T8;E5RJM9;E5RH09	P54136;P54136-2;F5H3T8	Arginine--tRNA ligase, cytoplasmic	RARS	75.378	660	0.000411187	0.0114562		0.000414089	0.00577177		0.000353053	0.00248542		0.000383807	0.000634456		0.00040104	0.00641785		0.000403367	0.00106512		0.000444926	0.00610159		0.000431589	0.00356436
P30048;E9PH29	P30048;E9PH29	Thioredoxin-dependent peroxide reductase, mitochondrial	PRDX3	27.692	256	0.000410302	0.00568298		0.000461853	0.0061684		0.000409519	0.0137008		0.000420478	0.0159459		0.000340056	0.0231707		0.00035164	0.0211424		0.000408973	0.00169524		0.000411453	0.00291233
B0V043;P26640;H0Y4A6;E7EVJ6;Q5SP20;B4DZ61;A2ABF4;B0V044;H0Y426;H0Y3X9	B0V043;P26640;H0Y4A6	Valine--tRNA ligase	VARS	140.46	1264	0.000410247	0.0234251		0.000422583	0.0137639		0.000304823	0.0313296		0.000330238	0.0240257		0.000378517	0.00319141		0.000361503	0.00219775		0.000438484	0.00014323		0.000419272	0.000643936
Q9NQC3-2;Q9NQC3;Q9NQC3-5;F8W914;F8WAM4;Q9NQC3-4;Q9NQC3-6;Q9NQC3-3	Q9NQC3-2;Q9NQC3;Q9NQC3-5;F8W914;F8WAM4;Q9NQC3-4	Reticulon-4	RTN4	40.317	373	0.000410201	0.0155949		0.000395153	0.0192211		0.000339354	0.011092		0.000386432	0.0112929		0.000375891	0.0464347		0.000400701	0.000627534		0.000436635	0.00347665		0.000451641	0.00307923
Q6PKG0;Q6PKG0-3;E5RH50;H0YBW1;H0YC73;H0YC33;Q659C4;Q659C4-2;Q659C4-5;Q659C4-6;Q659C4-7;H0YAN4;Q659C4-9;H0YBM7;E5RHK4;H0YBJ5;H0YAX9;H0YBR8	Q6PKG0;Q6PKG0-3;E5RH50	La-related protein 1	LARP1	123.51	1096	0.000409402	0.000312081		0.00038665	0.00111919		0.000205523	0.00511831		0.00019317	0.0260173		0.00024735	0.00780587		0.000256163	0.000184648		0.000378525	0.00570596		0.000370331	0.0023848
Q14240-2;Q14240;E7EQG2;Q9NZE6;E7EMV8;F8WE11;E9PBH4;C9JUF0	Q14240-2;Q14240;E7EQG2;Q9NZE6	Eukaryotic initiation factor 4A-II	EIF4A2	46.489	408	0.000409281	0.00097262		0.000445397	0.0120738		0.000351292	0.00930971		0.000369838	0.00601539		0.000264919	0.00184019		0.000299332	0.00293871		0.000380548	0.00399395		0.000457585	0.00925022
A2A274;Q99798;F5H2A5;B4DEC3;B4DW08	A2A274;Q99798;F5H2A5;B4DEC3;B4DW08	Aconitate hydratase, mitochondrial	ACO2	87.819	805	0.000408818	0.0020408		0.000400766	0.00252995		0.000326936	0.00733016		0.00031047	0.00231943		0.000310038	0.00170029		0.000302352	0.000514228		0.000449643	0.00915566		0.000415886	0.00127509
Q15424;F5H0H3;F5H1L1;B7Z2F6;F5GZU3;B7Z959	Q15424;F5H0H3;F5H1L1;B7Z2F6;F5GZU3;B7Z959	Scaffold attachment factor B1	SAFB	102.64	915	0.000407222	0.0214805		0.000426401	0.0131572		0.000389287	0.00526341		0.000378299	0.00661561		0.000340773	0.0141649		0.000331719	0.0162402		0.000468985	0.00915674		0.000461004	0.00811869
P61978-2;P61978;B4DFF1;Q5T6W1	P61978-2;P61978;B4DFF1;Q5T6W1	Heterogeneous nuclear ribonucleoprotein K	HNRNPK	51.028	464	0.000405916	0.0255873		0.000450952	0.0619294		0.000263236	0.0940245		0.000274179	0.0792756		0.000395479	0.0302821		0.000423272	0.0594324		0.000618136	0.00539277		0.000673871	0.0074291
P46060;F8W7I9;H0Y4Q3;B0QYT4;B0QYT5;B0QYT6	P46060;F8W7I9	Ran GTPase-activating protein 1	RANGAP1	63.541	587	0.000404875	0.0157237		0.000416651	4.6923e-05		0.000370555	0.000356667		0.000370429	0.00618879		0.000425365	0.0288279		0.000421676	0.0143717		0.000372086	0.00704627		0.000412823	0.00756715
P22695	P22695	Cytochrome b-c1 complex subunit 2, mitochondrial	UQCRC2	48.442	453	0.000403432	0.0018067		0.00038347	0.00167764		0.000325972	0.000497977		0.000271639	0.0117536		0.000348422	0.00716356		0.000301729	0.0116647		0.000416488	0.0064716		0.0003904	0.0059361
B0QY89;Q9Y262;G8JLH4;B0QY90;B3KNG0;C9K0Q7;C9JHP4;H0Y7E6	B0QY89;Q9Y262;G8JLH4;B0QY90;B3KNG0	Eukaryotic translation initiation factor 3 subunit L	EIF3EIP;EIF3L	70.901	607	0.000402444	0.00449947		0.000389263	0.0103932		0.000393209	0.00269768		0.000403389	0.00794876		0.00039558	0.00709831		0.000389853	0.0020946		0.000397642	0.000894182		0.000400885	0.00432348
Q15907	Q15907	Ras-related protein Rab-11B	RAB11B	24.488	218	0.000396718	0.00611605		0.000399263	0.00372682		0.000299261	0.0292091		0.000316865	0.0300507		0.000235407	0.0113673		0.000240497	0.00909154		0.000382216	0.0017121		0.000379216	0.0062454
Q9BUJ2;Q9BUJ2-2;B7Z4B8;Q9BUJ2-4;Q9BUJ2-3;E9PE99	Q9BUJ2;Q9BUJ2-2;B7Z4B8;Q9BUJ2-4;Q9BUJ2-3	Heterogeneous nuclear ribonucleoprotein U-like protein 1	HNRNPUL1	95.737	856	0.000395815	0.00114596		0.000390078	0.000148415		0.000438399	0.0185496		0.00043471	0.0232383		0.000438544	0.00412612		0.000429597	0.00429981		0.000453203	0.00409332		0.000445634	0.00478867
G3V1Z5;P46379-3;P46379;B0UX83;P46379-2;F8VX53;F8VXY4;E7EMZ4;F6TH84;F6S6P2;H0Y710;F6U341;F6X9W3;F6VEM6;F6WML8;F6RG75;F6XTU0;F6U1F2;F6UR09;E7EPC5;E9PEC8;C9JAY9;H0Y4L1;F6TC96;H0Y571;H0Y583;H0Y410;H0Y759;H0Y7K4	G3V1Z5;P46379-3;P46379;B0UX83;P46379-2;F8VX53;F8VXY4;E7EMZ4	Large proline-rich protein BAG6	BAG6;BAT3	122.35	1162	0.00039575	0.033901		0.00037048	0.0327766		0.000308644	0.0114268		0.000290043	0.0170507		0.00039016	0.00163157		0.000337994	0.000602507		0.000361831	0.00750302		0.000451361	0.0254552
Q16881;Q16881-6;E7EW10;Q16881-3;E9PNQ6;Q16881-4;B7Z2S5;Q16881-2;E2QRB9;Q16881-5;B2R5P6;E7ESI6;E9PIR7;E9PMY9;F5H780;E9PKD3;E9PIZ5;E9PKI4;E9PLT3;E9PQI3;Q9NNW7;D3YTF9;F5H2M2;F5H2V0;D3YTF8;Q9NNW7-2;E7ENA2;F5H1L4;E7EWK1;E9PRI8	Q16881;Q16881-6;E7EW10;Q16881-3;E9PNQ6;Q16881-4;B7Z2S5;Q16881-2;E2QRB9;Q16881-5;B2R5P6;E7ESI6;E9PIR7;E9PMY9;F5H780	Thioredoxin reductase 1, cytoplasmic	TXNRD1	70.923	649	0.000394738	0.00555102		0.000393037	0.00497538		0.000371933	0.0191012		0.00037437	0.0175534		0.000451572	0.00463024		0.000435842	0.00532089		0.000417399	0.0112627		0.000405035	0.0110443
Q13283;F8W7N6;F5H4D6;E5RIZ6;E5RJU8;Q5HYE9;E5RH42;E5RIF8;E5RI46;E5RH00	Q13283;F8W7N6;F5H4D6	Ras GTPase-activating protein-binding protein 1	G3BP1	52.164	466	0.000394195	0.000161689		0.000364711	0.00108093		0.000324127	0.0109872		0.00027297	0.013294		0.000328641	0.00122378		0.000296752	0.00652983		0.000395351	0.00369242		0.000378721	0.00249289
P49773;D6RD60;D6RE99;D6REP8;D6RC06	P49773	Histidine triad nucleotide-binding protein 1	HINT1	13.802	126	0.000393314	0.0292571		0.000395367	0.0272806		0.00099537	0.00339649		0.0010677	0.005783		0.000660849	0.0210422		0.000675076	0.0239002		0.00040397	0.0441689		0.000410436	0.0429842
Q3KQS4;P46087;P46087-2;Q05BA7;F5GYR3;F5H5X6;F5H709;F5GWB7;F5H8G6;F5H359	Q3KQS4;P46087;P46087-2;Q05BA7	Putative ribosomal RNA methyltransferase NOP2	NOP2	92.859	845	0.000392766	0.000456434		0.000403821	0.00630679		0.000383056	0.00931258		0.00036269	0.00607918		0.000374969	0.00322062		0.000368043	0.00199379		0.000590664	0.0369969		0.000411834	0.00412378
E9PN11;P08134;Q5JR08;E9PQH6;Q5JR05;Q5JR07;Q5JR06;E9PLA2;P62745	E9PN11;P08134;Q5JR08;E9PQH6;Q5JR05;Q5JR07	Rho-related GTP-binding protein RhoC	RHOC	25.485	229	0.000391448	0.00175334		0.000375874	0.000545073		0.000354983	0.0119963		0.000363769	0.0200982		0.000443765	0.00102239		0.000419473	0.00405861		0.00058199	0.0087011		0.000544613	0.00692201
B7Z4Q3;Q96HJ9	B7Z4Q3		LUC7L2	54.223	458	0.000391086	0.00704973		0.000415611	0.00389089		0.000381672	0.00851952		0.000387574	0.0106733		0.000419833	0.0133635		0.000429989	0.00337515		0.000384326	0.00382717		0.000396069	0.00194058
P84243;Q16695;Q6NXT2;B4DEB1	P84243;Q16695;Q6NXT2;B4DEB1	Histone H3.3;Histone H3.1t;Histone H3.3C;Histone H3	H3F3A;HIST3H3;H3F3C	15.328	136	0.000390135	0.0672429		0.000380655	0.0580006		0.00081304	0.0999595		0.00080476	0.0939237		0.00131007	0.00594058		0.00139505	0.0181019		0.000698437	0.00659547		0.000773213	0.0324688
Q9BXP5;Q9BXP5-3;Q9BXP5-2;Q9BXP5-4;Q9BXP5-5;E7EPT2;C9JUL9;F5H3Y8	Q9BXP5;Q9BXP5-3;Q9BXP5-2;Q9BXP5-4;Q9BXP5-5	Serrate RNA effector molecule homolog	SRRT	100.67	876	0.000390109	0.00748104		0.000545454	0.0565656		0.000341338	0.0061716		0.000342618	0.00433751		0.00038194	0.0120445		0.000371651	0.00800132		0.000332927	0.00289811		0.00035203	0.00204583
P29144;Q5VZU9	P29144;Q5VZU9	Tripeptidyl-peptidase 2	TPP2	138.35	1249	0.000388986	0.00806739		0.000390547	0.00676948		0.000287557	0.0216739		0.000299283	0.0125437		0.000332797	0.00376395		0.000324859	0.00718394		0.000360678	0.00067463		0.000368104	0.00269651
Q92922;F8WE13	Q92922	SWI/SNF complex subunit SMARCC1	SMARCC1	122.87	1105	0.000387517	0.0297921		0.000386666	0.000716622		0.00036742	0.0176011		0.000338874	0.0236404		0.000408784	0.00555029		0.000399332	0.00238767		0.000548447	0.0434406		0.000401097	0.0199056
P51149;C9J8S3;C9J592;C9J4V0;C9IZZ0;C9J4S4;C9J7D1	P51149;C9J8S3;C9J592;C9J4V0;C9IZZ0	Ras-related protein Rab-7a	RAB7A	23.489	207	0.000387036	0.042199		0.000386907	0.0288944		0.000334613	0.00431757		0.000367354	0.00820228		0.000322255	0.000580244		0.000324626	0.00219127		0.000361342	0.00118717		0.000388137	0.00321709
P35613;P35613-2;A6NJW1;D3YLG5;A8MZ77	P35613;P35613-2;A6NJW1;D3YLG5	Basigin	BSG	42.2	385	0.000386956	0.0107863		0.000398459	0.0129327		0.000372181	0.0430792		0.000370461	0.0310228		0.00025221	0.0250409		0.000245263	0.0249425		0.000482846	0.00591559		0.000485172	0.00652731
Q14019	Q14019	Coactosin-like protein	COTL1	15.945	142	0.000386607	0.00170682		0.00038222	0.00265283		0.000358102	0.00614118		0.000363436	0.00582775		0.000343737	0.0274866		0.000341327	0.0121142		0.000458167	0.00309163		0.000456243	0.00277239
P60228;E5RGA2;H0YBR5;E5RHS5;H0YAW4;E5RIT4;E5RII3;H0YBP5;E5RJ25;E5RIP5	P60228;E5RGA2	Eukaryotic translation initiation factor 3 subunit E	EIF3E	52.22	445	0.000384763	0.00597068		0.000378544	0.008068		0.00027771	0.00133731		0.000290608	0.00501022		0.000306368	1.9464e-05		0.000293817	0.000680376		0.000396278	0.00127357		0.00039414	0.00517742
P49756;P49756-3;P49756-2;E9PQU5;H0YE46;P49756-4;E9PSE8	P49756	RNA-binding protein 25	RBM25	100.18	843	0.000384396	0.0167641		0.000397973	0.0123432		0.000319857	0.00596889		0.000317863	0.00711523		0.000273197	0.00261429		0.000271038	0.0076326		0.000468053	0.00448293		0.000444804	0.00466354
P63208;E5RJR5;P63208-2;F8W8N3;E7ERH2;E5RGM3;E5RI56;E5RGM4;E5RHM3	P63208;E5RJR5;P63208-2;F8W8N3;E7ERH2;E5RGM3	S-phase kinase-associated protein 1	SKP1	18.658	163	0.000382317	0.00130578		0.000379621	0.000614525		0.000269728	0.0291684		0.000274001	0.0248041		0.000262305	0.0116345		0.000259713	0.00477264		0.000418848	0.00261914		0.0004164	0.00222522
O75531	O75531	Barrier-to-autointegration factor	BANF1	10.058	89	0.0003819	0.0376013		0.000396738	0.0193178		0.000391108	0.0204332		0.000376915	0.0247651		0.000429951	0.000136137		0.000434678	0.00200116		0.000417385	0.00706714		0.000444688	0.0104669
P11908-2;P11908;D3YTJ7;A6NMS2	P11908-2;P11908	Ribose-phosphate pyrophosphokinase 2	PRPS2	35.054	321	0.000380916	0.0023889		0.000339042	0.000361396		0.000373846	0.00324163		0.000365439	0.00262702		0.000351504	0.00154805		0.000341888	0.00243197		0.00030082	0.00182614		0.00028709	0.00278931
O60763;O60763-2;F5H4X1;F5GYR8;F5GZ76;H0Y7C0;REV__Q5VZ89;REV__Q5VZ89-6;REV__Q5VZ89-5	O60763;O60763-2;F5H4X1;F5GYR8;F5GZ76	General vesicular transport factor p115	USO1	107.89	962	0.000380795	0.0169183		0.000356068	0.0156069		0.000296746	0.00121345		0.000314861	0.00155663		0.00034233	0.00225823		0.000360111	0.00132541		0.000385473	0.00508716		0.000398665	0.00965852
P19623	P19623	Spermidine synthase	SRM	33.824	302	0.000379034	0.00716829		0.000367363	0.00218646		0.000383091	0.0272043		0.00034195	0.018263		0.000405864	0.0062864		0.000380427	0.000749344		0.000370848	0.0121581		0.000360389	0.00306125
Q16891-2;Q16891;F5GZ32;Q16891-3;B9A067;F8W9I1;C9J406;B8ZZQ7;B7WPJ1;D6RAW4	Q16891-2;Q16891;F5GZ32;Q16891-3;B9A067;F8W9I1;C9J406;B8ZZQ7	Mitochondrial inner membrane protein	IMMT	82.624	747	0.000377221	0.00293088		0.000383555	0.00158885		0.000350059	0.000337663		0.00035643	0.00211029		0.000310601	0.00632402		0.000342356	0.0137996		0.000453452	0.00399233		0.000432623	0.0015035
P39019	P39019	40S ribosomal protein S19	RPS19	16.06	145	0.000376137	0.0209471		0.000371655	0.0259151		0.000484672	0.010731		0.00045251	0.0113422		0.000460798	0.0165906		0.000448894	0.0167418		0.000397035	0.00256978		0.000379254	0.00461036
E9PEL9;E7EQI5;Q8NF91;Q8NF91-4;E7ENN3;Q8NF91-7;Q8NF91-2;Q8NF91-8;Q8NF91-6;Q8NF91-5;F5GXQ8;Q8NF91-3;F5GXQ9;Q8NF91-9;F8WAI0;Q5JV20;F5H422	E9PEL9;E7EQI5;Q8NF91;Q8NF91-4;E7ENN3;Q8NF91-7	Nesprin-1	SYNE1	1005.2	8749	0.000375938	0.0172963		0.000376954	0.0162504		0.000564617	0.115596		0.000569117	0.117699		0.000837565	0.000800511		0.00085662	0.00145018		0.000453165	0.0178155		0.00044183	0.0138189
E9PFU1;Q8WUM4;C9IZF9;F8WBR8;F8WEQ7;F8WDK9	E9PFU1;Q8WUM4	Programmed cell death 6-interacting protein	PDCD6IP	96.771	873	0.000372348	0.000530052		0.000456314	0.0212907		0.000312432	0.00273295		0.000291758	0.0103444		0.000370317	0.000186353		0.000352446	0.000916878		0.00047097	0.0335495		0.000409954	0.00846895
Q9H4M9;F5H5B6;B4DZH9;C9JC03;C9J2Z4;Q9NZN3;C9JDQ8;C9IZH1;C9JIJ3;B4DFR5	Q9H4M9;F5H5B6;B4DZH9;C9JC03;C9J2Z4	EH domain-containing protein 1	EHD1	60.626	534	0.000372215	0.260812		9.79526e-05	0.0277405		8.84276e-05	0.142438		6.95171e-05	0.0637401		9.46037e-05	0.0552034		7.79357e-05	0.00670168		0.000117079	0.00763107		0.000115128	0.00745036
Q8IY81	Q8IY81	Putative rRNA methyltransferase 3	FTSJ3	96.557	847	0.000371617	0.00110401		0.00036931	0.00414345		0.000262615	0.0132998		0.000250231	0.00744416		0.000233883	0.00214554		0.000223218	0.0017425		0.000368342	0.0015907		0.000356489	0.000647976
Q99436;Q5TBG5;B4E0P1	Q99436	Proteasome subunit beta type-7	PSMB7	29.965	277	0.000371265	0.00168982		0.000369706	0.00186079		0.000324992	0.0701528		0.000318266	0.0746183		0.000425983	0.00649978		0.000415301	0.00594176		0.000415635	0.0268483		0.000384529	0.0162382
Q02543;B4DM74	Q02543;B4DM74	60S ribosomal protein L18a	RPL18A	20.762	176	0.000371024	0.00175758		0.000373097	1.05992e-05		0.000677678	0.00400466		0.000642024	0.00724465		0.000494122	0.00128032		0.000488458	0.000183384		0.000315333	0.00748213		0.000320896	0.00971723
P35998;B7Z5E2;C9JLS9	P35998;B7Z5E2	26S protease regulatory subunit 7	PSMC2	48.633	433	0.000370944	1.08181e-05		0.00032983	0.0162675		0.000366366	0.0282328		0.000341237	0.0061503		0.000421654	0.0017605		0.000389826	0.00706064		0.000407658	0.00139449		0.000392004	0.00824865
P54920;Q9H115;B4DK44;B4DGP9;Q4G0M0	P54920	Alpha-soluble NSF attachment protein	NAPA	33.232	295	0.00037082	0.000430045		0.000372173	0.000138908		0.000392826	0.00722431		0.000402345	0.00481547		0.000406698	0.000787886		0.000385674	0.00287972		0.000341665	0.000771157		0.000335206	0.000166152
O00487;C9JW37	O00487	26S proteasome non-ATPase regulatory subunit 14	PSMD14	34.577	310	0.000369293	0.00943506		0.000380411	0.0117402		0.000231473	0.00148777		0.000231956	0.00359174		0.000248178	0.00803039		0.000246942	0.00422857		0.000387914	0.00178227		0.000390124	0.00342788
P08575;E9PC28;P08575-2;F5GXY8;F5GXZ3;E9PMF8;F5H547;E9PKH0;E9PMF7	P08575;E9PC28;P08575-2;F5GXY8;F5GXZ3;E9PMF8;F5H547	Receptor-type tyrosine-protein phosphatase C	PTPRC	147.25	1304	0.000367477	0.0105536		0.000366385	0.0217854		0.000232259	0.0194824		0.000239697	0.0222745		0.000253076	0.0047235		0.000232627	0.0135417		0.000380675	0.000985521		0.000379589	0.00718936
Q4VC03;Q13310;Q13310-2;B1ANR0;H0Y5F5;H0YEU6;H0YCC8;E9PBN1;H0Y6X6;B1ANR1;H0YEQ8;P0CB38;H0YER0	Q4VC03;Q13310;Q13310-2;B1ANR0;H0Y5F5	Polyadenylate-binding protein 4	PABPC4	72.39	660	0.000367101	0.000620855		0.000396536	0.0012948		0.00030868	0.0248177		0.000309362	0.0356626		0.000385657	0.00180614		0.000358714	0.00172759		0.000379509	0.000753846		0.000359016	0.00584823
P09382;F8WEI7	P09382	Galectin-1	LGALS1	14.716	135	0.000365323	0.0187144		0.000325901	0.0345231		0.00040065	0.048153		0.000367647	0.0148469		0.00032292	0.0412466		0.000291884	0.00216597		0.000375696	0.0126729		0.000365174	0.0225602
Q9BTT0;Q5TB20;E9PPH5;E9PEA6;E9PLC4;Q5TB19;Q5TB25	Q9BTT0;Q5TB20;E9PPH5	Acidic leucine-rich nuclear phosphoprotein 32 family member E	ANP32E	30.692	268	0.000365271	0.017133		0.000353385	0.0189317		0.000358496	0.000864737		0.000338212	0.0046742		0.000397406	0.00250809		0.000355021	0.0001457		0.000345974	0.0207115		0.000309636	0.0270473
P09960;F8VV40;P09960-2;P09960-3;B4DEH5	P09960;F8VV40;P09960-2;P09960-3	Leukotriene A-4 hydrolase	LTA4H	69.284	611	0.000364395	0.00915589		0.000341356	0.00619511		0.000316099	0.0157993		0.00027898	0.00716664		0.000346565	0.0100548		0.000322207	0.00153105		0.000311814	0.000188433		0.000286847	0.00138893
Q9UKM9;Q9UKM9-2;Q5QPL9;Q5QPM1;E9PDF3;Q5QPM0;Q5QPM2	Q9UKM9;Q9UKM9-2;Q5QPL9;Q5QPM1;E9PDF3	RNA-binding protein Raly	RALY	32.463	306	0.000364395	0.00132144		0.000359602	0.00145485		0.000278092	0.0346536		0.000281978	0.0314925		0.000219584	0.00545734		0.000220145	0.00133595		0.0002663	0.00120505		0.000269097	0.0027481
P31150;B4DHX4;G5E9U5	P31150;B4DHX4	Rab GDP dissociation inhibitor alpha	GDI1	50.582	447	0.000363239	0.222881		0.000631135	0.136667		0.000122684	0.0301812		0.000180487	0.0854709		0.000117963	0.00533212		0.000157018	0.0303706		0.000117247	0.00817833		0.000379843	0.246595
O14744;G3V5W5;A8MZ91;B4DX49;B4DV00;A8MTP3;H0YJX6;G3V580;G3V2X6;G3V2L6;C9JSX3;H0YJD3;G3V5L5;H0YJ77;G3V5T6;G3V2F5;G3V507	O14744;G3V5W5;A8MZ91;B4DX49;B4DV00;A8MTP3	Protein arginine N-methyltransferase 5;Protein arginine N-methyltransferase 5, N-terminally processed	PRMT5	72.683	637	0.000363219	0.00109602		0.000354885	0.00114705		0.00022739	0.0026765		0.000233134	0.00179949		0.000246335	0.00319542		0.00024351	0.00367217		0.000385093	0.00699513		0.00037895	0.00513397
P42167;G5E972;P42167-2;H0YJH7	P42167;G5E972;P42167-2	Lamina-associated polypeptide 2, isoforms beta/gamma;Thymopoietin;Thymopentin	TMPO	50.67	454	0.0003629	0.0129824		0.000355999	0.00742792		0.00029752	0.004793		0.000291243	0.00599093		0.000295146	0.00299393		0.000277572	0.0133769		0.000313697	0.00880014		0.000311986	0.0079558
Q99439;E7ENR3;A6NFI4	Q99439;E7ENR3;A6NFI4	Calponin-2	CNN2	33.697	309	0.000362401	0.000622516		0.000366816	0.0042258		0.000346987	0.00200187		0.000342858	0.00060919		0.00032268	0.0148233		0.000320588	0.00799314		0.000392748	0.011735		0.00040276	0.00537536
P42766;F2Z388;H0Y3A0	P42766;F2Z388;H0Y3A0	60S ribosomal protein L35	RPL35	14.551	123	0.000361303	0.00558604		0.000369488	0.00457734		0.00145253	0.0269321		0.00143165	0.0334042		0.00154045	0.00312981		0.00150595	0.00381544		0.000232212	0.0127349		0.00023999	0.0139184
P09661;H0YKK0;H0YMA0;H0YLR3;O95485;Q9UEN1	P09661;H0YKK0;H0YMA0	U2 small nuclear ribonucleoprotein A	SNRPA1	28.415	255	0.000360259	0.0264676		0.000356232	0.0165502		0.000335128	0.0160256		0.000320518	0.014372		0.000338624	0.000879706		0.000322751	0.00247271		0.000414763	0.0523979		0.000405605	0.0135715
Q5HYE4;E9PLP0	Q5HYE4	Cysteine--tRNA ligase, cytoplasmic	CARS	94.637	831	0.00035695	0.000927134		0.000361273	0.000225202		0.000283252	0.000770438		0.000284348	0.000606235		0.000287364	0.00041689		0.000303996	0.00319529		0.000373165	0.00059532		0.00039913	0.00196274
Q9BZZ5-2;Q9BZZ5;G3V1C3;Q9BZZ5-3;B4DGR0;Q9BZZ5-1;B4DDR3;H0YER7;E9PQK6	Q9BZZ5-2;Q9BZZ5;G3V1C3;Q9BZZ5-3;B4DGR0;Q9BZZ5-1;B4DDR3	Apoptosis inhibitor 5	API5	56.769	504	0.000354964	0.127853		0.000291154	0.0775237		0.000214243	0.0021973		0.000225545	0.0158186		0.000254042	0.0148054		0.000252073	0.00222673		0.00035783	0.14049		0.000459585	0.186758
Q8TEM1;Q8TEM1-2	Q8TEM1;Q8TEM1-2	Nuclear pore membrane glycoprotein 210	NUP210	205.11	1887	0.000352996	0.000695529		0.000346477	0.00174386		0.000287791	0.00949472		0.000290535	0.0106415		0.000301447	0.0104008		0.000297481	0.00990698		0.000340202	0.000329788		0.00032802	0.000454862
E7EVU8;Q7Z6Z7;Q7Z6Z7-3;E9PD66;Q7Z6Z7-2;H0Y5W0;Q5H962;H0Y659;F5H1P2;Q5H963	E7EVU8;Q7Z6Z7;Q7Z6Z7-3;E9PD66;Q7Z6Z7-2;H0Y5W0	E3 ubiquitin-protein ligase HUWE1	HUWE1	482.14	4376	0.00035279	0.00779913		0.000341889	0.0111181		0.000238277	0.0638665		0.000241109	0.0688463		0.000289068	0.000454221		0.000280066	0.000524446		0.000390501	0.000343528		0.000385298	0.00046643
P17480;E9PKP7;P17480-2;E9PLT2;E9PMM2;H0YDH7	P17480;E9PKP7;P17480-2	Nucleolar transcription factor 1	UBTF	89.405	764	0.000352442	0.00749585		0.000307912	0.00765602		0.000346532	0.00546795		0.000294666	0.00200422		0.00034021	0.00710598		0.000317127	0.0181173		0.000354301	0.00177354		0.000347359	0.00710771
P39656;E7EWT1	P39656;E7EWT1	Dolichyl-diphosphooligosaccharide--protein glycosyltransferase 48 kDa subunit	DDOST	50.8	456	0.000351526	0.00187497		0.000357147	0.00666408		0.000328201	0.0101729		0.000329306	0.0110597		0.000383565	0.00622939		0.000387452	0.00963952		0.000346415	0.0068323		0.000354192	0.00528745
Q15008;C9IZE4;Q6UV22;E9PHI9;C9J0E9;C9J7B7	Q15008;C9IZE4;Q6UV22;E9PHI9	26S proteasome non-ATPase regulatory subunit 6	PSMD6	45.531	389	0.0003514	0.00961265		0.000349077	0.00543782		0.000341629	0.0129479		0.000329831	0.00398281		0.000299696	0.00643692		0.000283757	0.00323432		0.000264957	0.0132826		0.000266263	0.0130876
P78417;D3DRA3;Q5TA02;F5H7H0;Q5TA01	P78417;D3DRA3;Q5TA02;F5H7H0;Q5TA01	Glutathione S-transferase omega-1	GSTO1	27.566	241	0.000349782	0.00302066		0.000336619	0.00150274		0.000311563	0.0264851		0.000319258	0.0300326		0.000381542	0.00868807		0.000390772	0.0161612		0.000416716	0.00265444		0.000399933	0.00126244
Q92608;E7ERW7;E5RFJ0;B3KXW9;Q92608-2;H0YB76;Q9H7D0;H0Y7N4	Q92608;E7ERW7;E5RFJ0	Dedicator of cytokinesis protein 2	DOCK2	211.95	1830	0.000349264	0.0203331		0.000342668	0.0278685		0.000261851	0.0392348		0.000276915	0.0406302		0.000342401	0.00680484		0.000329054	0.00657482		0.000408256	0.0019029		0.000392537	0.000214607
Q14166;B1AH89;E9PGR8	Q14166;B1AH89	Tubulin--tyrosine ligase-like protein 12	TTLL12	74.403	644	0.000348505	0.0118262		0.000322138	0.0117234		0.000249896	0.0144613		0.000221007	0.0138725		0.000236924	0.00127093		0.000215422	0.000351639		0.000342654	0.00206885		0.000303614	0.00196878
O15067;F5GWT9;H0YGH1	O15067;F5GWT9;H0YGH1	Phosphoribosylformylglycinamidine synthase	PFAS	144.73	1338	0.000347608	0.00957917		0.000310581	0.0111881		0.000404902	0.0053147		0.000338157	0.00224192		0.000452209	0.00763196		0.000372832	0.00495761		0.000465608	0.00502732		0.000375595	0.000454049
P49721	P49721	Proteasome subunit beta type-2	PSMB2	22.836	201	0.000347449	0.0799483		0.000343069	0.0769994		0.000420508	0.00875895		0.000418794	0.00663681		0.000338027	0.0186713		0.000332536	0.0111639		0.000420571	0.00712306		0.000437019	0.00155537
Q86UP2;Q86UP2-2;Q17RZ5;G3V4Y7;B7Z6P3;G3V5P0;G3V5G2;H0YJZ8;H0YJP2;H0YJV5;Q9Y4F3;Q9Y4F3-5;F8VV09;Q9Y4F3-4;Q9Y4F3-3;F8VTR3;G8JLP4;C9JKX0	Q86UP2;Q86UP2-2;Q17RZ5	Kinectin	KTN1	156.27	1357	0.00034299	0.00614868		0.000335094	0.000753873		0.00025614	0.00282507		0.000244767	0.00242683		0.00023432	0.00249591		0.000243041	0.00080889		0.000357079	0.00651771		0.000347721	0.00339547
Q04837;E7EUY5;C9K0U8	Q04837;E7EUY5;C9K0U8	Single-stranded DNA-binding protein, mitochondrial	SSBP1	17.259	148	0.000342775	0.00508837		0.000333892	0.00581113		0.000299266	0.00262969		0.000292023	0.00244066		0.000274398	0.00119272		0.000280986	0.000401802		0.000321095	0.00134169		0.000313703	0.000499403
P16104;Q96QV6;Q8IUE6;F5H4B2;A8MQC5	P16104;Q96QV6;Q8IUE6	Histone H2A.x;Histone H2A type 1-A;Histone H2A type 2-B	H2AFX;HIST1H2AA;HIST2H2AB	15.144	143	0.000342693	0.044889		0.000354095	0.0522638		0.00029164	0.0627571		0.000296347	0.0636859		0.000395997	0.0163547		0.000428535	0.0263079		0.000514775	0.00376593		0.000537916	0.0108275
P15121;E9PCX2;E9PEF9	P15121;E9PCX2	Aldose reductase	AKR1B1	35.853	316	0.000342163	0.00778741		0.000350665	0.00613775		0.000366545	0.00271225		0.000369501	0.00358148		0.000361354	0.00522914		0.000373121	0.00817868		0.000367249	0.0104559		0.000378502	0.0153138
A6NE05;P61254;Q9UNX3;E5RIT6;E5RHH1	A6NE05;P61254;Q9UNX3;E5RIT6	60S ribosomal protein L26;60S ribosomal protein L26-like 1	RPL26;RPL26L1	18.254	153	0.000340611	0.0226013		0.000334612	0.00362931		0.000473451	0.000398029		0.000454619	0.00049637		0.000357314	0.00231307		0.000348893	0.000518991		0.000234913	0.0181883		0.000233631	0.0106465
P61289-2;P61289;B3KQ25;B7Z8D3	P61289-2;P61289;B3KQ25	Proteasome activator complex subunit 3	PSME3	30.886	267	0.00034051	0.0327669		0.000333475	0.0364589		0.000320505	0.0369875		0.000310312	0.0473809		0.000245483	0.0196321		0.000246198	0.0173062		0.000229079	0.104402		0.00021906	0.103782
Q9NSD9;F5H6Y1	Q9NSD9;F5H6Y1	Phenylalanine--tRNA ligase beta subunit	FARSB	66.115	589	0.000340382	0.00945799		0.000341607	0.00295214		0.000314833	0.0101175		0.000308045	0.00639287		0.00032919	0.00406264		0.000317684	0.00252274		0.000305969	0.0100338		0.000290372	0.00166024
P22307;C9JC79;A6NM69;B4DHP6;P22307-2;E1B6W5;H0YF61;E9PLD1;Q6NXF4;H0YCB0	P22307;C9JC79;A6NM69;B4DHP6;P22307-2;E1B6W5	Non-specific lipid-transfer protein	SCP2	58.993	547	0.000339311	0.00790605		0.000327493	0.00947127		0.000303166	0.00859853		0.000287271	0.0100885		0.000289503	0.00168644		0.000289398	0.000147308		0.000334906	0.00235607		0.000306057	0.00142324
Q9NX58;D6RDJ1	Q9NX58	Cell growth-regulating nucleolar protein	LYAR	43.614	379	0.000338824	0.0063394		0.00033549	0.00438997		0.000253475	0.00484829		0.000231856	0.0243702		0.00022431	0.000885427		0.000228885	0.0020584		0.000317849	0.00399272		0.000315526	0.00440155
P61163;B4DXP9;F5H3I4	P61163;B4DXP9;F5H3I4	Alpha-centractin	ACTR1A	42.613	376	0.000336709	0.00151438		0.000318898	0.00672903		0.00023914	0.0046676		0.000246077	0.00493308		0.000247534	0.00221086		0.000243492	0.00186095		0.000363177	0.00192572		0.000351005	0.00136302
Q8NBS9;Q86UY0;B2RDM2	Q8NBS9;Q86UY0;B2RDM2	Thioredoxin domain-containing protein 5	TXNDC5	47.628	432	0.000335827	0.0121627		0.000320204	0.0035042		0.000411401	0.00538886		0.000386828	0.000153793		0.000384114	0.0064324		0.000450235	0.051602		0.000256552	0.00028601		0.000246356	0.000622714
Q06210;Q06210-2;O94808;E5RJP4	Q06210;Q06210-2	Glucosamine--fructose-6-phosphate aminotransferase [isomerizing] 1	GFPT1	78.806	699	0.000335261	0.00706618		0.000334806	0.0036989		0.000255452	0.00310718		0.000280473	0.00448308		0.000302755	0.00057156		0.000316125	0.00366967		0.00031295	0.00260179		0.000331687	0.00721385
P00367;F5GYQ4;F8WA20;B4DGN5;B3KV55;P49448;H0YFJ0	P00367;F5GYQ4;F8WA20;B4DGN5;B3KV55;P49448	Glutamate dehydrogenase 1, mitochondrial;Glutamate dehydrogenase;Glutamate dehydrogenase 2, mitochondrial	GLUD1;GLUD2	61.397	558	0.000334049	0.00360684		0.000324693	0.000969111		0.000339994	0.000103326		0.000334379	0.000952569		0.000354893	0.00317615		0.000327448	0.0106407		0.00032376	1.455e-05		0.000313014	0.00455709
P32119;A6NIW5;A8K0C0	P32119;A6NIW5	Peroxiredoxin-2	PRDX2	21.892	198	0.000333096	0.0194526		0.000330752	0.0220879		0.000513087	0.00173106		0.000529494	0.000241248		0.000512602	0.00067366		0.00050985	0.00125987		0.000324705	0.00585588		0.000317676	0.00779378
Q9H0A0;E7ESU4;E9PMN9;E9PMU0;E9PJN6	Q9H0A0;E7ESU4;E9PMN9	N-acetyltransferase 10	NAT10	115.73	1025	0.000332997	0.000334277		0.000397457	0.0461018		0.000287104	0.0234944		0.000282842	0.0247719		0.000340706	0.00976848		0.000342747	0.00406051		0.000370763	0.0300885		0.000326577	0.00463881
P20340-2;P20340;H0YGL6;F5H668;F5GZB1;Q1W5D8;F5H3K7;Q9NRW1;F5GXN4;F5GX61;C9JU14;F5H440;Q9H0N0;C9J0I2;C9JB90	P20340-2;P20340;H0YGL6;F5H668;F5GZB1;Q1W5D8;F5H3K7	Ras-related protein Rab-6A	RAB6A	23.548	208	0.000332903	0.0707019		0.000315234	0.015712		0.000152042	0.195775		0.000157614	0.172875		0.000145368	0.0526024		0.000133721	0.0205239		0.000321707	0.0278466		0.000328566	0.0197214
P30566;E7ERF4;P30566-2;B4DUM2;B0QY75;B4DEP1	P30566;E7ERF4;P30566-2;B4DUM2	Adenylosuccinate lyase	ADSL	54.889	484	0.000332313	0.00402639		0.00033658	0.00550761		0.000284889	0.0505541		0.00029571	0.0352959		0.000350123	0.000239492		0.000339789	0.00195743		0.000342972	0.0031347		0.000328941	0.00659515
P63279;B0QYN7	P63279;B0QYN7	SUMO-conjugating enzyme UBC9	UBE2I	18.007	158	0.000332303	0.00405688		0.00033985	0.00609702		0.000248436	0.0151682		0.000263335	0.0217568		0.000280064	0.00344871		0.000273371	0.00726523		0.000350041	0.01243		0.000344764	0.0123371
B3KSH1;O00303;B4DMT5;H0YDT6;E9PQV8	B3KSH1;O00303;B4DMT5	Eukaryotic translation initiation factor 3 subunit F	EIF3F	39.146	372	0.000329465	0.0105661		0.000330904	0.0100621		0.000278789	0.0019935		0.00026841	0.00419674		0.000287688	0.00351173		0.000266766	0.00373557		0.00033267	0.0060777		0.000330496	0.00516013
P31350;C9JXC1;H0Y855;H0YAV1;Q7LG56;Q7LG56-2;B4E2N4;Q7LG56-3	P31350;C9JXC1	Ribonucleoside-diphosphate reductase subunit M2	RRM2	44.877	389	0.000328788	0.00472873		0.000249374	0.0248688		0.00026125	0.0265621		0.000169926	0.0249656		0.000192776	0.0281992		0.000227891	0.095349		0.000316105	0.0306799		0.000356456	0.00558338
P36776;B3KXS5;F5GZ27	P36776;B3KXS5;F5GZ27	Lon protease homolog, mitochondrial;Lon protease homolog	LONP1	106.49	959	0.000327206	0.00632178		0.000317372	0.00386812		0.00021522	0.014209		0.000220384	0.0214052		0.000231088	0.00587893		0.000229641	0.000496239		0.000330699	0.000949209		0.000343752	0.00721724
E9PB61;Q86V81	E9PB61;Q86V81	THO complex subunit 4	ALYREF	27.557	264	0.00032719	0.011748		0.000325366	0.0155951		0.000395898	0.000895747		0.000395723	0.00130384		0.000311489	0.0167003		0.000301398	0.0216018		0.000363088	0.0318585		0.000361428	0.0306606
Q5SSJ5;Q5SSJ5-2;B0QZK4;Q5SSJ5-3;Q5SWC8;Q5SSJ5-5;B0QZK8;B0QZK9	Q5SSJ5;Q5SSJ5-2;B0QZK4;Q5SSJ5-3;Q5SWC8	Heterochromatin protein 1-binding protein 3	HP1BP3	61.206	553	0.0003267	0.00525812		0.000322881	0.00242767		0.00038188	0.00443828		0.000376153	0.00164233		0.000388583	0.00236419		0.000386429	0.00386873		0.00034978	0.00401349		0.00034347	0.0015178
Q5T4U5;P11310-2;P11310;B7Z9I1;B4DJE7;E9PJM9;E9PRX4;H0YDT5	Q5T4U5;P11310-2;P11310;B7Z9I1;B4DJE7	Medium-chain specific acyl-CoA dehydrogenase, mitochondrial	ACADM	50.27	454	0.000325865	0.0314023		0.000331792	0.0418089		0.000226216	0.000358278		0.000207647	0.000178974		0.000218805	0.0123606		0.000201944	0.00800085		0.000268775	0.00629356		0.00026582	0.0132289
O94776;Q68DB1	O94776;Q68DB1	Metastasis-associated protein MTA2	MTA2;DKFZp686F2281	75.022	668	0.000322457	0.019657		0.000294336	0.0052974		0.000234347	0.00104113		0.000221951	0.0122635		0.000233071	0.00239213		0.000220381	0.00130449		0.000339536	0.0063826		0.000323065	0.00533512
Q00688;G3V5F2	Q00688	Peptidyl-prolyl cis-trans isomerase FKBP3	FKBP3	25.177	224	0.000320857	0.0191553		0.000320732	0.0156485		0.000366252	0.0129635		0.000357136	0.0146918		0.000314398	0.00724255		0.000309446	0.0159442		0.000290342	0.00242332		0.000284597	0.00158212
O76003	O76003	Glutaredoxin-3	GLRX3	37.432	335	0.000320519	0.011422		0.000372731	0.0100879		0.000327846	0.0191466		0.000297935	0.00605076		0.000334472	0.0162333		0.000325098	0.00878002		0.000402543	0.0044429		0.000417849	0.00789854
Q14137;Q96Q25;E9PIF8;E9PRN9	Q14137;Q96Q25	Ribosome biogenesis protein BOP1	BOP1;KM-PA-2	83.629	746	0.000320302	0.0192049		0.000284621	0.00440725		0.000291522	0.014135		0.000278574	0.0140117		0.000295114	0.00223698		0.000280868	0.0222712		0.000343233	0.0133484		0.000318132	0.00665743
Q13148-2;Q13148;G3V162;B1AKP7;B4DJ45;Q13148-3	Q13148-2;Q13148;G3V162;B1AKP7;B4DJ45;Q13148-3	TAR DNA-binding protein 43	TARDBP	44.991	416	0.000319722	0.0227154		0.00030009	0.0340619		0.000392301	0.0573448		0.000364304	0.0396		0.00048944	0.00440865		0.000475831	0.0138269		0.000367007	0.00440252		0.000360201	0.00368402
Q12931;F5H897	Q12931;F5H897	Heat shock protein 75 kDa, mitochondrial	TRAP1	80.109	704	0.000319225	0.00314468		0.000324629	0.00332697		0.00025906	0.0031561		0.000254546	0.00196108		0.000263108	0.00821694		0.000256701	0.00559748		0.000324085	0.0209513		0.000298356	0.00686413
P62195;A8K3Z3	P62195;A8K3Z3	26S protease regulatory subunit 8	PSMC5	45.626	406	0.000318595	0.00630103		0.000366719	0.0640287		0.000432402	0.09301		0.000687237	0.126632		0.000351539	0.0296389		0.00051036	0.064405		0.000371178	0.044822		0.000297219	0.00346455
Q92900;Q92900-2	Q92900;Q92900-2	Regulator of nonsense transcripts 1	UPF1	124.34	1129	0.000316892	0.0126397		0.000285081	0.00037923		0.000307445	0.0260793		0.000298738	0.0245716		0.000326258	0.00328023		0.000321989	0.00875509		0.000277267	0.001343		0.000289123	0.00122891
P53618;E9PP73;E9PKQ1;E9PP63	P53618;E9PP73	Coatomer subunit beta	COPB1	107.14	953	0.000316198	0.00435972		0.000307191	0.00502456		0.000215164	0.01607		0.000234615	0.0122117		0.000267971	0.00205626		0.000274954	2.29094e-05		0.000343111	0.00261177		0.000339091	0.000884905
Q9UKV3;Q9UKV3-5;E7EQT4;Q9UKV3-2;Q9UKV3-3;G3V3B0;G3V3T3	Q9UKV3;Q9UKV3-5;E7EQT4;Q9UKV3-2;Q9UKV3-3;G3V3B0	Apoptotic chromatin condensation inducer in the nucleus	ACIN1	151.86	1341	0.000315926	0.00535516		0.000318589	0.00463284		0.000285061	0.0297623		0.000290972	0.0164486		0.00023955	0.000223841		0.000246255	0.00278513		0.000396168	0.00984333		0.000403106	0.00639908
P36542;P36542-2;B4DL14	P36542;P36542-2;B4DL14	ATP synthase subunit gamma, mitochondrial;ATP synthase gamma chain	ATP5C1	32.996	298	0.00031572	0.0289513		0.000308953	0.0356262		0.000437041	0.038342		0.000414714	0.0405813		0.000445899	0.00889365		0.000454641	0.0148576		0.000320384	0.00381736		0.000316967	0.00433719
Q16630-2;Q16630;C9JGC2;F8WJN3;Q16630-3;F8W084	Q16630-2;Q16630;C9JGC2;F8WJN3;Q16630-3	Cleavage and polyadenylation specificity factor subunit 6	CPSF6	63.47	588	0.000314189	0.0251894		0.000390306	0.0729044		0.00025111	0.0111091		0.000290111	0.0564658		0.000301867	0.00618257		0.000295929	0.00634968		0.000396978	0.0216607		0.000419844	0.0226666
Q9NYF8;Q9NYF8-2;Q9NYF8-4;E9PKI6;E9PQN2;E9PK09;E9PJA7;H0YF14;H0YF00	Q9NYF8;Q9NYF8-2;Q9NYF8-4;E9PKI6;E9PQN2;E9PK09	Bcl-2-associated transcription factor 1	BCLAF1	106.12	920	0.000313698	0.0196896		0.000316248	0.00848987		0.000287416	0.0334321		0.000287241	0.0358511		0.000309319	0.0147753		0.000295408	0.0157024		0.000370095	0.0131062		0.000353536	0.00692201
P30044;P30044-2;A6NG06;A6NC19	P30044;P30044-2;A6NG06;A6NC19	Peroxiredoxin-5, mitochondrial	PRDX5	22.086	214	0.000309659	0.00493038		0.000302463	0.00342614		0.000265268	0.00375165		0.000263945	0.00630723		0.00028243	0.0167942		0.000293044	0.00156006		0.000276707	0.00723555		0.000291448	0.000560447
Q9H0U4;E9PLD0;Q92928;E7EWA5	Q9H0U4;E9PLD0;Q92928	Ras-related protein Rab-1B;Putative Ras-related protein Rab-1C	RAB1B;RAB1C	22.171	201	0.000309226	0.00840658		0.000328557	0.0117159		0.000303474	0.00395953		0.000348718	0.00638623		0.000331894	0.000874479		0.000331348	0.000585206		0.000302192	0.000862103		0.000312834	0.00157185
Q99615;Q7Z784	Q99615;Q7Z784	DnaJ homolog subfamily C member 7	DNAJC7	56.44	494	0.000308622	0.00831613		0.000302578	0.0116262		0.000320959	0.00805478		0.000318187	0.0115695		0.000265148	0.00353029		0.00028329	0.0111726		0.000326198	0.0010543		0.000326815	0.00113795
O15144;E7EWG5;G5E9J0;C9JTV5;G5E9S7	O15144;E7EWG5	Actin-related protein 2/3 complex subunit 2	ARPC2	34.333	300	0.000308506	0.00242391		0.000303235	0.00126457		0.000346001	0.0144732		0.000350239	0.015124		0.000311742	0.00305126		0.000322327	0.0017636		0.000274215	0.00742676		0.000279484	0.00816124
P62306;F8W0W6	P62306	Small nuclear ribonucleoprotein F	SNRPF	9.7251	86	0.000308265	0.00498603		0.000308217	0.00267433		0.000283498	0.0108243		0.000283068	0.00539622		0.000346	0.00653257		0.000333475	0.00904696		0.000287235	0.010598		0.000285039	0.0119144
P07339;C9JH19;F8WD96;F8W787	P07339;C9JH19;F8WD96	Cathepsin D;Cathepsin D light chain;Cathepsin D heavy chain	CTSD	44.552	412	0.000307928	0.00105356		0.000300504	0.00165174		0.00028921	0.00321145		0.000263634	0.00313664		0.000290982	0.00165476		0.000283304	0.00428304		0.000318658	0.000897679		0.000323949	0.00329989
P43403;P43403-3;P43403-2;Q8NFD2	P43403;P43403-3	Tyrosine-protein kinase ZAP-70	ZAP70	69.872	619	0.000307463	0.0169314		0.000320731	0.00113964		0.000247595	0.0236571		0.000251329	0.0136223		0.000303364	0.00323239		0.000287849	0.00329332		0.000338014	0.00589238		0.000319604	0.00154999
H0YKD8;E9PB24;B4DEP9;P46779;H0YMF4;H0YLP6;G5E9L2;C9JB50	H0YKD8;E9PB24;B4DEP9;P46779;H0YMF4;H0YLP6;G5E9L2;C9JB50	60S ribosomal protein L28	RPL28	19.072	170	0.000307195	0.000233273		0.000308919	0.00329553		0.000245676	0.0123455		0.000247108	0.00982521		0.000252218	0.00585786		0.000250709	0.00242617		0.000313638	0.0291792		0.000315491	0.035393
P37198	P37198	Nuclear pore glycoprotein p62	NUP62	53.254	522	0.000306542	0.0086445		0.000292124	0.00066938		0.000274434	0.0134177		0.000232264	0.00686168		0.000295531	0.0781284		0.000232841	0.00116309		0.000305801	0.00672764		0.000304635	0.00178827
Q8WWM7;Q8WWM7-3;Q8WWM7-2;A8K1R6;Q8WWM7-4;Q8WWM7-5;Q8WWM7-6;C9JXV8;Q8WWM7-7	Q8WWM7;Q8WWM7-3;Q8WWM7-2;A8K1R6;Q8WWM7-4;Q8WWM7-5;Q8WWM7-6;C9JXV8;Q8WWM7-7	Ataxin-2-like protein	ATXN2L	113.37	1075	0.000305969	0.0648775		0.000284782	0.0593842		0.000273557	0.0583153		0.000264696	0.0607647		0.000321793	0.0211382		0.00031836	0.00630621		0.000515403	0.101732		0.000527359	0.0836122
Q7L014;D6RJA6;F5GYY8;H0Y9U3	Q7L014	Probable ATP-dependent RNA helicase DDX46	DDX46	117.36	1031	0.000305701	0.0324728		0.000305611	0.0227272		0.000287575	0.00461913		0.000266067	0.00171059		0.000247079	0.0038815		0.000247318	0.00451188		0.000316011	0.00329519		0.000307574	0.00466709
Q9BY44;B4DQ14;F8WAE5;B4DF96;Q9BY44-2;C9IZE1;F8WAT3;F8WF18	Q9BY44;B4DQ14;F8WAE5;B4DF96;Q9BY44-2	Eukaryotic translation initiation factor 2A	EIF2A	64.989	585	0.000305572	0.00869354		0.000302463	0.00396733		0.000209054	0.0227868		0.000197842	0.0483924		0.000232676	0.00603532		0.000229135	0.0139724		0.000324079	0.00038024		0.000324364	0.00375566
O14745;E7EV06	O14745;E7EV06	Na(+)/H(+) exchange regulatory cofactor NHE-RF1	SLC9A3R1	38.868	358	0.000305327	0.00198872		0.000570256	0.176404		0.000272081	0.00923014		0.000252554	0.0114406		0.000246408	0.00212486		0.000248221	0.00428592		0.000313202	0.00604371		0.000318596	0.00563527
P21281;B4DFM5;B4DQI9;H0YC04;P15313;C9JL73;B4DWH7;C9JNS9;C9J5E3;H0YC45	P21281;B4DFM5;B4DQI9	V-type proton ATPase subunit B, brain isoform	ATP6V1B2	56.5	511	0.00030466	0.0163514		0.000288922	0.00483311		0.000226343	0.00182113		0.000199402	0.0137965		0.000257146	0.00300654		0.000239232	0.00329841		0.000259139	0.00017598		0.000247186	0.00455195
P28070	P28070	Proteasome subunit beta type-4	PSMB4	29.204	264	0.000303604	0.00262715		0.000312209	0.000669591		0.000311368	0.0018565		0.000324221	0.000225443		0.000349453	0.00389111		0.000349723	0.0088848		0.000276917	0.00271328		0.000280897	0.00253733
P04818;Q8WYK3;Q8WYK4	P04818;Q8WYK3	Thymidylate synthase	TYMS;TS	35.716	313	0.000303229	0.0151807		0.00025996	0.019647		0.00021618	0.00523125		0.000159424	0.00353133		0.000263114	9.33279e-05		0.000190037	0.00122271		0.000316898	0.00258139		0.000240466	0.00443639
O60264;F5GZI1;P28370;P28370-2;E9PCY3;F6TQG2	O60264;F5GZI1	SWI/SNF-related matrix-associated actin-dependent regulator of chromatin subfamily A member 5	SMARCA5	121.9	1052	0.000303204	0.00462985		0.000287359	0.00277564		0.000290145	0.00996456		0.000436197	0.102886		0.000494085	0.150223		0.000368189	0.0454198		0.000308203	0.00359229		0.000290177	0.00268776
P20042	P20042	Eukaryotic translation initiation factor 2 subunit 2	EIF2S2	38.388	333	0.000303185	0.00574226		0.00032104	0.00608669		0.000182277	0.0322389		0.000185906	0.0247662		0.000217477	0.00249438		0.000231764	0.00179616		0.000336935	0.00294648		0.000335413	0.00512829
P78344;D3DQV9;P78344-2;H0Y3P2;H0YCH5;E9PKF8;H0YD77;E9PCV8;H0YEC5;H0YE22;H0YE44;H0YCF8;H0YDP4;H0YDC0;H0YEN8	P78344;D3DQV9;P78344-2;H0Y3P2	Eukaryotic translation initiation factor 4 gamma 2	EIF4G2	102.36	907	0.000301112	0.00297797		0.00032085	0.00612486		0.000199182	0.00743356		0.000212366	0.00725174		0.000275239	0.00560951		0.000271635	0.00605614		0.000330355	0.000616617		0.000317754	0.00129048
Q5SRQ6;P67870;Q5SRQ3	Q5SRQ6;P67870;Q5SRQ3	Casein kinase II subunit beta	CSNK2B	26.925	234	0.000300976	0.00675135		0.000313277	0.00564863		0.000247082	0.0105895		0.000261332	0.00136771		0.00029284	0.00311855		0.000291563	0.00533986		0.000328619	0.00075193		0.00035012	0.00421997
P11413-2;P11413-3;P11413;E9PDV8;E7EUI8;E7EM57;E9PD92	P11413-2;P11413-3;P11413;E9PDV8;E7EUI8;E7EM57;E9PD92	Glucose-6-phosphate 1-dehydrogenase	G6PD	63.826	561	0.000300819	0.00193652		0.000289187	0.0102362		0.000291617	0.0141481		0.000295143	0.0252339		0.000310843	0.00499622		0.000318348	0.020432		0.000289926	0.00988458		0.000285677	0.0116633
P38606;B7Z1R5;B7Z2V6;C9JVW8;C9JA17	P38606;B7Z1R5;B7Z2V6	V-type proton ATPase catalytic subunit A	ATP6V1A	68.303	617	0.000300638	3.09234e-05		0.000295071	0.000393521		0.000276575	0.019599		0.000276803	0.0168884		0.000330527	0.00164978		0.000328386	0.00728028		0.000291043	0.00060529		0.000292179	0.00205643
P15311;E7EQR4	P15311;E7EQR4	Ezrin	EZR	69.412	586	0.000300606	0.00970106		0.000300973	0.00960274		0.000277515	0.000327645		0.000266986	0.00225469		0.000320236	0.00643109		0.000327281	0.00106629		0.000323722	0.000640159		0.000350726	0.000565947
P30049	P30049	ATP synthase subunit delta, mitochondrial	ATP5D	17.49	168	0.000298218	0.00661498		0.000281114	0.00465153		0.000370416	0.0339569		0.000352192	0.0155153		0.000399962	0.00658676		0.00037475	0.00913853		0.000340289	0.0398532		0.000330443	0.0348305
Q9UNM6;Q9UNM6-2;B4DJ66;E9PL38;H0YD73;E9PQG3;E9PPD2;F8W8J6	Q9UNM6;Q9UNM6-2;B4DJ66;E9PL38;H0YD73	26S proteasome non-ATPase regulatory subunit 13	PSMD13	42.945	376	0.000298074	0.00671336		0.000290446	0.0159357		0.000281166	0.00907062		0.000280342	0.0135669		0.000330536	0.0014725		0.000324831	0.00702799		0.000276872	0.00275277		0.000269697	0.000330339
O43681;E7EVN0	O43681;E7EVN0	ATPase ASNA1	ASNA1	38.792	348	0.000297077	0.0876437		0.000210952	0.00376165		0.000158228	0.00232977		0.000160677	0.00354908		0.000201856	0.00179536		0.000178721	0.0103075		0.000263781	0.0702275		0.000265043	0.0890775
Q15019-2;Q15019;B5MCX3;C9J2Q4;C9JB25;C9J938;C9JQJ4;C9IZU3;C9IY94;B5MC08;C9JZI2;B5MD47;F8WB65;C9JFT1;C9JSE7;C9JT15	Q15019-2;Q15019;B5MCX3;C9J2Q4	Septin-2	37500	45.46	396	0.000297061	0.00447306		0.000307197	0.00468357		0.000351006	0.00683149		0.000302785	0.00116967		0.000291954	0.00178318		0.000289507	0.011037		0.000315665	0.00351838		0.000316531	0.000557546
P23921;E9PD78;H0YFI0;E9PL69;F5H861;H0YCY7;E9PP77	P23921;E9PD78;H0YFI0;E9PL69;F5H861	Ribonucleoside-diphosphate reductase large subunit;Ribonucleoside-diphosphate reductase	RRM1	90.069	792	0.000296302	0.0106466		0.00028136	0.0106446		0.000297836	0.0248498		0.000283373	0.0320784		0.000396341	0.0023432		0.000361865	0.00175894		0.000332542	0.0125167		0.00030405	0.015129
O00505;E9PCN9;H0Y4S9	O00505	Importin subunit alpha-3	KPNA3	57.81	521	0.00029503	0.0173036		0.000295455	0.0274391		0.000282871	0.00758889		0.000275464	0.00748575		0.000271354	0.00304436		0.000262274	0.00662236		0.000360862	0.00248091		0.000354631	0.00345309
P49720	P49720	Proteasome subunit beta type-3	PSMB3	22.949	205	0.000292023	0.000837627		0.000284367	0.0038762		0.000262943	0.0125014		0.000262013	0.0132719		0.000283043	0.0049797		0.000278797	0.000770907		0.000265919	0.00274985		0.000251634	0.000516051
O43765;E7EMJ6	O43765;E7EMJ6	Small glutamine-rich tetratricopeptide repeat-containing protein alpha	SGTA	34.063	313	0.000291206	0.0239997		0.000306433	0.0248225		0.000194901	0.0137466		0.000196218	0.0115083		0.000232887	0.000325923		0.000213622	0.00943775		0.000307307	0.0208988		0.000321964	0.0227985
Q9UHD8-5;Q9UHD8;Q9UHD8-2;Q9UHD8-7;Q9UHD8-3;Q9UHD8-8;Q9UHD8-9;Q9UHD8-4;F5GWR9	Q9UHD8-5;Q9UHD8;Q9UHD8-2;Q9UHD8-7;Q9UHD8-3;Q9UHD8-8;Q9UHD8-9;Q9UHD8-4	Septin-9	40057	64.681	579	0.00029041	9.64101e-05		0.000279362	1.27447e-06		0.00031019	0.0100061		0.000292647	0.0119786		0.00035372	0.000485141		0.000335778	0.000517215		0.000317462	0.00251345		0.000309605	0.00122073
P53985;Q5T8R5;Q49A45;Q5T8R3	P53985;Q5T8R5;Q49A45;Q5T8R3	Monocarboxylate transporter 1	SLC16A1	53.944	500	0.000290146	0.0405917		0.000295399	0.052025		0.000230954	0.00160659		0.000238358	0.00195618		0.00023371	0.0048529		0.00024497	0.0110194		0.000416531	0.012839		0.000421589	0.00895955
P15927;P15927-3;P15927-2;Q5TEJ7;Q5TEJ0	P15927;P15927-3;P15927-2;Q5TEJ7	Replication protein A 32 kDa subunit	RPA2	29.247	270	0.000290132	0.00616427		0.000294172	0.00801138		0.000201775	0.030145		0.000196904	0.0229706		0.000227142	0.00833179		0.000228099	0.00894276		0.00028772	0.00774138		0.000285878	0.00445039
P37268;E9PNM1;B7Z1J3;B4DJE5;B4DT56;B3KQ95;E9PJG4;E9PS69;E9PSH1;E9PNJ2;E9PQ90	P37268;E9PNM1;B7Z1J3;B4DJE5;B4DT56;B3KQ95	Squalene synthase	FDFT1	48.115	417	0.000289451	0.0226453		0.000280315	0.00982195		0.00027493	0.00306579		0.000303034	0.00332314		0.000281034	0.0257443		0.000264684	0.00778371		0.000358039	0.00724373		0.000360016	0.0045127
Q9BSJ8-2;Q9BSJ8;B3KY56;F8VZB1	Q9BSJ8-2;Q9BSJ8;B3KY56	Extended synaptotagmin-1	ESYT1	124	1114	0.000289269	0.01686		0.000279101	0.0175415		0.000293828	0.0010722		0.000255214	0.00600097		0.000275813	0.00674746		0.000255412	0.00367747		0.000296067	0.00195877		0.000285849	0.000494941
O75947;O75947-2;F5H608	O75947;O75947-2	ATP synthase subunit d, mitochondrial	ATP5H	18.491	161	0.000288662	0.00686062		0.000290549	0.00922829		0.000340362	0.0083815		0.000329382	0.0068578		0.000235178	0.0274754		0.000234048	0.0112301		0.000348804	0.00701708		0.000323	0.000393511
O75607	O75607	Nucleoplasmin-3	NPM3	19.343	178	0.000287643	0.004608		0.000271051	0.000141278		0.00027424	0.0322005		0.000249591	0.0243222		0.000301901	0.00193751		0.000296509	0.00356927		0.000250717	0.00846489		0.000246342	0.0204256
P67809;H0Y449;E7ETA0;C9J5V9;Q9Y2T7	P67809;H0Y449;E7ETA0	Nuclease-sensitive element-binding protein 1	YBX1	35.924	324	0.000287308	0.025952		0.000278486	0.0144725		0.000568849	0.0304999		0.000534677	0.0292995		0.000450514	0.0637904		0.000448497	0.0780406		0.000381937	0.0261822		0.000374512	0.0243482
Q8WYJ6;Q8WYJ6-2	Q8WYJ6	Septin-1	37135	41.97	367	0.000286422	0.0345117		0.000266945	0.035593		0.000333595	0.0429474		0.000317208	0.046983		0.000313523	0.00424622		0.000307584	0.000411222		0.000319457	0.0227304		0.000321939	0.0092526
P51665;B4DXI8	P51665;B4DXI8	26S proteasome non-ATPase regulatory subunit 7	PSMD7	37.025	324	0.000286184	0.0041179		0.000286158	0.00152135		0.000240017	0.00823448		0.000246175	0.0105122		0.000297818	0.000872764		0.000298537	0.00288443		0.000279353	0.00188815		0.000272906	0.00103398
P17980;E9PM69;E9PKD5;E9PMD8;E9PN50;E9PS45;E9PLG2	P17980;E9PM69;E9PKD5;E9PMD8	26S protease regulatory subunit 6A	PSMC3	49.203	439	0.000285268	0.000997361		0.000286004	0.000745414		0.000238643	0.0126017		0.000232953	0.0100401		0.000230956	0.00270376		0.000225137	0.00370554		0.000297021	0.000403388		0.000294198	0.00148873
Q9NVP1;F5H863	Q9NVP1;F5H863	ATP-dependent RNA helicase DDX18	DDX18	75.406	670	0.000285127	0.0252213		0.00029514	0.0155936		0.000224728	0.0458384		0.00024167	0.0467046		0.00028527	0.0186916		0.000290545	0.0100943		0.000327785	0.00174232		0.00032464	0.000687907
Q99459;E7EUB4	Q99459;E7EUB4	Cell division cycle 5-like protein	CDC5L	92.25	802	0.000284805	0.0770756		0.000348591	0.00294797		0.000193612	0.0832739		0.000201179	0.034316		0.00019901	0.000291245		0.000225746	0.0253292		0.000321383	0.0451278		0.00031979	0.0529371
Q00534	Q00534	Cyclin-dependent kinase 6	CDK6	36.938	326	0.000284557	0.0172651		0.000216739	0.0162724		0.000287442	0.000143007		0.00021747	0.00483702		0.000311672	0.00622505		0.000250409	0.0136495		0.000285199	0.00122773		0.000229858	0.000233034
Q9H3K6;Q9H3K6-2	Q9H3K6;Q9H3K6-2	BolA-like protein 2	BOLA2	10.116	86	0.000283718	0.028034		0.000292627	0.00281552		0.000317247	0.00371202		0.000305838	0.00116278		0.000301942	0.000365935		0.000299103	0.00226316		0.000271902	0.0281962		0.000280414	0.00804893
Q9UI08-2;F5GX15;Q9UI08;B7Z3I5;H0YJN0;G3V5F7;G3V535;G3V3G2;G3V2K5;G3V314;H0YJL6	Q9UI08-2;F5GX15;Q9UI08;B7Z3I5	Ena/VASP-like protein	EVL	44.791	418	0.000283192	0.000417884		0.000275009	0.00117675		0.000174342	0.0205507		0.000171313	0.0132223		0.000207523	0.00201689		0.000196686	0.0119396		0.000278694	0.00284564		0.000266148	0.000624514
P49189;B4DXY7	P49189;B4DXY7	4-trimethylaminobutyraldehyde dehydrogenase	ALDH9A1	53.801	494	0.000282456	0.00625234		0.000266868	0.00568782		0.00017795	0.0135548		0.000179165	0.00288978		0.000186801	0.00164545		0.000190953	0.00608837		0.000257712	0.00383141		0.000271126	0.00239939
Q99471;Q9C083;Q9C084;F8VQZ2;F8VNW6	Q99471;Q9C083	Prefoldin subunit 5	PFDN5	17.328	154	0.000281994	0.0162836		0.000261076	0.00631505		0.000213688	0.0105545		0.000199231	0.00663279		0.000244297	0.00107309		0.000243463	0.001816		0.000248289	0.000798		0.000251216	0.000395944
P28074;E9PAV2;P28074-2;H0YJM8	P28074;E9PAV2;P28074-2;H0YJM8	Proteasome subunit beta type-5	PSMB5	28.48	263	0.000280628	0.000640812		0.000277466	0.00046215		0.000278502	0.00342067		0.000281115	0.014367		0.000289985	0.00140737		0.000274324	0.00195154		0.000339129	0.00482071		0.000351922	0.0144259
P78406;E9PQ57;E9PPG9;B0QZ36;B0QZ37	P78406;E9PQ57;E9PPG9	mRNA export factor	RAE1	40.968	368	0.000280526	0.00941619		0.000290659	0.00560335		0.000209641	0.00198874		0.000216627	0.00109662		0.000207623	0.00614124		0.000186215	0.00144121		0.000299335	0.00441919		0.000319523	0.011752
P62714;P67775;E5RHC1;H0YC23;E7ESG8;E5RHP4;E5RFI3;H0YBN9;E5RJX4	P62714;P67775	Serine/threonine-protein phosphatase 2A catalytic subunit beta isoform;Serine/threonine-protein phosphatase 2A catalytic subunit alpha isoform	PPP2CB;PPP2CA	35.575	309	0.000280204	0.00164335		0.00027548	0.0033984		0.000339788	0.00144583		0.000316232	0.00380992		0.000336733	0.00620134		0.00033208	0.00608437		0.000307089	0.00699418		0.00029552	0.00327524
Q13011	Q13011	Delta(3,5)-Delta(2,4)-dienoyl-CoA isomerase, mitochondrial	ECH1	35.816	328	0.000278532	0.00124877		0.000283757	0.00121994		0.000215841	0.00528604		0.000217755	0.0170529		0.0002369	0.0110457		0.000225374	0.0014225		0.000282685	0.0121769		0.00028109	0.00930823
P63151;B4E1T7;E5RIY1;Q66LE6;E5RFR9;Q00005-5;Q00005-4;Q00005-3;Q00005-2;Q00005;G3V149;Q9Y2T4;Q9Y2T4-2;B7Z3Y1;Q9Y2T4-3;A8MZB4;F5GXJ6;E5RJV2;E5RHQ2	P63151;B4E1T7	Serine/threonine-protein phosphatase 2A 55 kDa regulatory subunit B alpha isoform	PPP2R2A	51.691	447	0.000278274	0.00514491		0.000280212	0.000613672		0.000174638	0.0345228		0.000177014	0.0489244		0.000231659	0.00720382		0.000228002	0.00837072		0.000286588	0.00163943		0.00027893	0.00715291
P60981;B4DYA6;F6RFD5	P60981;B4DYA6;F6RFD5	Destrin	DSTN	18.506	165	0.000277287	0.0785886		0.000207397	0.00634615		0.000216839	0.00834933		0.000202964	0.0202432		0.000244334	0.00160631		0.000228598	0.00347127		0.000235559	0.00964278		0.00025648	0.00282747
Q7L2H7;B4E2Q4;H0YCQ8;E9PN86;E9PRY0;E7ESM3;E9PRI2	Q7L2H7;B4E2Q4	Eukaryotic translation initiation factor 3 subunit M	EIF3M	42.502	374	0.000276965	0.0428996		0.000306883	0.0228706		0.000371981	0.0303674		0.000310845	0.00577106		0.000279755	0.0016387		0.000330812	0.0202392		0.000300173	0.0143228		0.000326768	0.0238275
P51991	P51991	Heterogeneous nuclear ribonucleoprotein A3	HNRNPA3	39.594	378	0.000276042	0.00736358		0.000266668	0.00292701		0.000217471	0.0249913		0.000215525	0.0289874		0.000161839	0.00825629		0.000176763	0.00547642		0.000296792	0.0349058		0.000298638	0.0365544
Q9NSE4;F6SBX2	Q9NSE4;F6SBX2	Isoleucine--tRNA ligase, mitochondrial	IARS2	113.79	1012	0.000274281	0.0134732		0.000286163	0.011267		0.000223091	0.0328351		0.000213582	0.023602		0.000312182	0.0229293		0.000255041	0.00837406		0.000508888	0.00526588		0.00046611	0.00472855
A6NFX8;Q9UKK9;A6NHE8;A6NJU6;A6NCQ0;H0YEY4;C9JYY9	A6NFX8;Q9UKK9;A6NHE8;A6NJU6	ADP-sugar pyrophosphatase	NUDT5	25.895	232	0.000273485	0.00573361		0.000285547	0.00259764		0.000244514	0.00693555		0.000235179	0.00860178		0.000264306	0.0021534		0.000254009	0.00148937		0.000246335	0.012477		0.000237657	0.0151212
Q9Y678;F5GXH1;H0Y8X7;H0Y8G2;D6RG17	Q9Y678;F5GXH1	Coatomer subunit gamma-1	COPG1;COPG	97.717	874	0.000273357	0.00600091		0.000252346	0.000874637		0.000231457	0.0105309		0.000239222	0.0136343		0.000254514	0.00262482		0.000248074	0.00471477		0.000281971	0.000298611		0.000294846	0.00158081
P15153;B1AH80;B1AH77;B1AH78	P15153;B1AH80;B1AH77;B1AH78	Ras-related C3 botulinum toxin substrate 2	RAC2	21.429	192	0.000271411	0.039645		0.000255535	0.0196113		0.000237259	0.020642		0.000268976	0.0234673		0.000289076	0.00178137		0.000279788	0.0185375		0.000254143	0.00580062		0.000249641	0.00147818
Q6P2E9;Q6P2E9-2;B7Z7V8	Q6P2E9;Q6P2E9-2	Enhancer of mRNA-decapping protein 4	EDC4	151.66	1401	0.000271128	0.00224579		0.000266303	0.00345825		0.000175282	0.0364523		0.000195697	0.0367403		0.000227296	0.00048973		0.000227819	0.00448049		0.000316377	0.00328809		0.000308957	0.00267651
P61088;F8VQQ8;F8VSD4;F8VV71;Q5JXB2;F8VZ29	P61088;F8VQQ8;F8VSD4;F8VV71	Ubiquitin-conjugating enzyme E2 N	UBE2N	17.138	152	0.000270496	0.00111053		0.000274332	0.00308782		0.000250285	0.00747087		0.000244202	0.00608093		0.000240887	0.000529263		0.000247461	0.00100394		0.000276685	0.00213065		0.000256919	0.000148613
P24666;P24666-3;B5MCC7;G5E9R5;C9JNS5;F2Z2Q9	P24666;P24666-3;B5MCC7;G5E9R5	Low molecular weight phosphotyrosine protein phosphatase	ACP1	18.042	158	0.000267936	0.000274215		0.000277388	0.00658048		0.000234807	0.0131506		0.000238035	0.0234719		0.000200429	0.00479848		0.000201298	0.00563856		0.000281652	0.000803698		0.000288079	0.00561666
P23381;P23381-2;G3V3Y5;G3V3H8;G3V277;H0YJP3;G3V456;G3V5U1;G3V423;G3V2Y7;G3V227;G3V3P2;G3V3X0;G3V3S7;G3V5W1;G3V4N8;G3V4C7;G3V4N0;G3V2C0;G3V339;G3V313;G3V4S4;G3V3R3;G3V2F2;G3V4Q0;G3V4A3;P78534;G3V5H5	P23381;P23381-2	Tryptophan--tRNA ligase, cytoplasmic;T1-TrpRS;T2-TrpRS	WARS	53.165	471	0.000267084	0.00809551		0.000283013	0.00347986		0.00023762	0.00219494		0.000241058	0.00593308		0.000266398	0.000208544		0.000272475	0.000166592		0.000307379	0.00348457		0.000330674	2.08063e-05
Q9HC38;Q9HC38-2;E7EMY5;B7Z403;Q9HC38-3	Q9HC38;Q9HC38-2;E7EMY5;B7Z403	Glyoxalase domain-containing protein 4	GLOD4	34.793	313	0.000266464	0.00205879		0.000271783	0.00521013		0.00021741	0.00334436		0.000215933	0.0052727		0.00022356	0.00337346		0.00022033	0.00244246		0.000259317	0.00531288		0.000256702	0.00366461
Q96A72;A6NEC0;F5H6N1;F5H124	Q96A72;A6NEC0;F5H6N1	Protein mago nashi homolog 2	MAGOHB	17.276	148	0.000265993	0.00111113		0.000268109	0.00325815		0.000273133	0.0122398		0.00027822	0.013792		0.000221903	0.000723828		0.000222725	0.00270508		0.000254636	0.00262064		0.000251629	0.00146252
O95232;F5H1W9;B4DJ96;D6RDI2;C9JL41;O95232-2;D6RHH0;E7EN55	O95232;F5H1W9;B4DJ96;D6RDI2	Luc7-like protein 3	LUC7L3	51.466	432	0.000265673	0.187242		0.000255121	0.159589		0.000229692	0.0540335		0.000156951	0.0994189		0.000351168	0.0669448		0.000256321	0.0865784		0.000269619	0.120339		0.00029022	0.13243
P04181;Q68CS0	P04181;Q68CS0	Ornithine aminotransferase, mitochondrial;Ornithine aminotransferase, hepatic form;Ornithine aminotransferase, renal form	OAT	48.534	439	0.000265317	0.0105977		0.000274032	0.0026104		0.000260962	0.000715779		0.000253325	0.00422767		0.000284474	0.000348347		0.000249415	0.00458288		0.00028502	0.00328539		0.000259648	0.00424556
P55036;Q5VWC4;P55036-2;A6PVX3;E9PEX5;H0Y3Y9;A2A3N6;E9PGL8;H0Y561	P55036;Q5VWC4;P55036-2;A6PVX3	26S proteasome non-ATPase regulatory subunit 4	PSMD4	40.736	377	0.000264768	0.0190148		0.000246344	0.0286721		0.000301995	0.0137186		0.000272798	0.0079261		0.000259093	0.0225466		0.000261274	0.0175444		0.000269698	0.0109396		0.000277171	0.00878398
P43686;P43686-2	P43686;P43686-2	26S protease regulatory subunit 6B	PSMC4	47.366	418	0.000264168	0.00954752		0.000257825	0.013659		0.000266184	0.027921		0.000253884	0.0369316		0.000318515	0.00340078		0.000306901	0.0015506		0.000273064	0.00374536		0.00027538	0.00517164
E9PC62;O95319-3;O95319-4;O95319;Q5VZZ6;O95319-2;O95319-5;B4DIB6;H0YFD9	E9PC62;O95319-3;O95319-4;O95319;Q5VZZ6;O95319-2;O95319-5	CUGBP Elav-like family member 2	CELF2;CUGBP2	55.731	521	0.000263494	0.00366478		0.000261093	0.00585216		0.000255339	0.0256951		0.000264266	0.0390782		0.000268856	0.0164848		0.000233629	0.0110051		0.000319801	0.00197105		0.00031471	0.000915685
O95831;O95831-3;Q1L6K6;Q1L6K4;O95831-2;E9PMA0;Q2QKE4	O95831;O95831-3;Q1L6K6;Q1L6K4	Apoptosis-inducing factor 1, mitochondrial	AIFM1;PDCD8	66.9	613	0.000261389	0.0112787		0.000257091	0.0133289		0.000249311	0.00521262		0.000243864	0.00190011		0.000240971	0.00250448		0.000243439	0.00636515		0.000238576	0.00286912		0.000238097	0.00474715
O00232;A6NP15	O00232;A6NP15	26S proteasome non-ATPase regulatory subunit 12	PSMD12	52.904	456	0.000261344	0.0083131		0.00026128	0.0171749		0.000255889	0.00108707		0.000253938	0.0203636		0.000251108	0.00254118		0.000251015	0.00541157		0.00024002	0.00129104		0.000241847	0.000913911
P62333;H0YJC0;H0YJS8;H0YJX2;H0YJT1;H0YJE9	P62333	26S protease regulatory subunit 10B	PSMC6	44.172	389	0.000260839	0.0156144		0.00025826	0.0124467		0.000258352	0.0154442		0.000254411	0.00911909		0.000257201	0.00640773		0.000254236	0.00772472		0.000330539	0.00386507		0.000322476	0.00382793
P00966;Q5T6L6;Q5T6L5;E9PDT0;Q5T6L7	P00966;Q5T6L6;Q5T6L5	Argininosuccinate synthase	ASS1	46.53	412	0.000259766	0.0210223		0.000245253	0.0231306		0.000201914	0.0142573		0.000206703	0.0292274		0.000256853	0.00164329		0.000259492	0.00399672		0.000269287	0.00755896		0.000280347	0.0179028
Q03252	Q03252	Lamin-B2	LMNB2	67.688	600	0.0002574	0.0182991		0.000271023	0.0198897		0.000252893	0.0237446		0.000248652	0.00829242		0.000239173	0.00344654		0.000229933	0.00372589		0.000281403	0.000545975		0.000288751	0.00430038
Q09161;F2Z2T1	Q09161	Nuclear cap-binding protein subunit 1	NCBP1	91.838	790	0.000257253	0.00678842		0.00025811	0.0125028		0.00020415	0.00567377		0.000240106	0.00529307		0.000230246	0.00940349		0.000221626	0.0156564		0.000290231	0.00194187		0.000300314	0.000306252
G5E9Q2;O75534;E9PGZ0;O75534-2;E9PLT0;E9PNG3;E9PLD4;E9PKN4	G5E9Q2;O75534;E9PGZ0;O75534-2;E9PLT0	Cold shock domain-containing protein E1	CSDE1	93.741	844	0.000257209	0.0694826		0.000247547	0.0585939		0.000278351	0.00739339		0.000235005	0.0145551		0.000276134	0.000724683		0.000253711	0.00113886		0.000288173	0.00226173		0.000282096	0.0107414
Q9H299;Q5T123	Q9H299;Q5T123	SH3 domain-binding glutamic acid-rich-like protein 3	SH3BGRL3	10.438	93	0.000257018	0.0141382		0.000241269	0.00330354		0.000185684	0.110688		0.000164942	0.0816716		0.000120371	0.025821		0.00011734	0.00647305		0.000224602	0.0209107		0.000224933	0.00438795
E7EX90;E9PGE1;E9PFS5;Q14203;A8MY36;A8MWX9;E7EUR0;G5E9H4;Q14203-2;Q6AWB1;E9PCY0;C9JKG6;C9JJD0;C9JJN7;C9JTE5;C9JZA4;C9JJW7;C9J1B7	E7EX90;E9PGE1;E9PFS5;Q14203;A8MY36;A8MWX9;E7EUR0;G5E9H4;Q14203-2;Q6AWB1	Dynactin subunit 1	DCTN1;DKFZp686E0752	139.09	1256	0.000255833	0.0318354		0.000266044	0.0352893		0.000197658	0.0313849		0.000199328	0.0200172		0.000221451	0.00899326		0.000218719	0.00575302		0.000302833	0.000511278		0.000298488	9.91177e-05
Q9GZR7;G3V529;Q4V9L5;F5H4J5;F5GYL3;F5H4V3;E7ETZ2	Q9GZR7;G3V529;Q4V9L5;F5H4J5;F5GYL3;F5H4V3;E7ETZ2	ATP-dependent RNA helicase DDX24	DDX24	96.331	859	0.000255746	0.000195148		0.00026631	0.00145232		0.000228592	0.0220103		0.000236534	0.0256313		0.00026741	0.00886318		0.000270317	0.0167501		0.000214039	0.0024611		0.000211218	8.08033e-05
P42285;F5H7E2;D6REC7;H0YAC4;H0Y8U3	P42285;F5H7E2	Superkiller viralicidic activity 2-like 2	SKIV2L2	117.8	1042	0.000254988	0.0144455		0.000245804	0.0135542		0.000208917	0.00119672		0.000189222	0.00479944		0.000225938	0.00706651		0.000195033	0.00167664		0.000242752	0.000429245		0.000222794	0.00139131
Q96DI7;B4DQJ1;Q9NSS8	Q96DI7;B4DQJ1	U5 small nuclear ribonucleoprotein 40 kDa protein	SNRNP40	39.31	357	0.000253914	0.00686391		0.000242701	0.000808558		0.000228401	0.030089		0.000209853	0.043371		0.000260776	0.00607619		0.000236047	0.000504045		0.000249637	0.022852		0.000249914	0.0116482
O43290;G3V1T2;E9PQI8;E9PN28	O43290;G3V1T2	U4/U6.U5 tri-snRNP-associated protein 1	SART1	90.254	800	0.00025368	0.000647212		0.000237399	0.000458124		0.000164429	0.00058069		0.000160841	0.00056544		0.0001582	0.00364621		0.000157251	0.00662934		0.000244373	0.00381403		0.000226587	0.00491
Q9H9B4;D6RFI0;D6RDG7;D6RAE9	Q9H9B4;D6RFI0	Sideroflexin-1	SFXN1	35.619	322	0.000252965	0.0365073		0.000276404	0.0529678		0.000159726	0.0190701		0.000157428	0.0100276		0.000123275	0.0196429		0.000136004	0.0252764		0.000176244	0.0399226		0.000178914	0.0560076
Q12904-2;Q12904;B4DNK3;D6R937	Q12904-2;Q12904;B4DNK3	Aminoacyl tRNA synthase complex-interacting multifunctional protein 1;Endothelial monocyte-activating polypeptide 2	AIMP1	37.039	336	0.000251693	0.00329857		0.000259879	0.00572807		0.000229157	0.00714347		0.000231162	0.00528834		0.000184162	0.00636057		0.00018525	0.0126833		0.000308084	0.00491764		0.000311408	0.00568832
Q9NTJ3;E9PD53;Q9NTJ3-2;F5H0U7;C9JR83;E7ET04;C9JJ64;C9IYK2;C9JWF0;C9J9E4;C9J578;C9JVD8	Q9NTJ3;E9PD53;Q9NTJ3-2;F5H0U7	Structural maintenance of chromosomes protein 4;Structural maintenance of chromosomes protein	SMC4	147.18	1288	0.000250888	0.0190635		0.000244052	0.0280524		0.000228167	0.0251238		0.000209082	0.0257285		0.000270519	0.000133082		0.000260519	0.00197985		0.000297673	0.00174228		0.000276527	0.000790843
Q08J23;B4DQW2;G3V1R4;D6RAS3	Q08J23;B4DQW2;G3V1R4	tRNA (cytosine(34)-C(5))-methyltransferase	NSUN2	86.47	767	0.000250685	0.000291786		0.000249477	0.00214331		0.000246254	0.00704506		0.000231017	0.00645204		0.000263558	0.00522486		0.000240726	0.00429703		0.000279972	0.0147762		0.000263608	0.0106978
Q01826-2;Q01826;C9JP21;C9IZC5;H0YNA6;Q9UPW6;C9JR56;Q3ZB87;C9JGL9;H0YLV9;C9J7F3;H0YL78;C9JLL5;H0YN86;C9J3I0	Q01826-2;Q01826	DNA-binding protein SATB1	SATB1	89.126	795	0.000250605	0.000472997		0.000243889	0.00186003		0.000178813	0.00328991		0.000178686	0.010498		0.000183555	0.0010999		0.000171605	0.00174615		0.000274079	8.51885e-05		0.000238808	0.00124716
P55084;B4E2W0;F5GZQ3;B5MD38;C9JE81;C9JEY0;C9K0M0	P55084;B4E2W0;F5GZQ3;B5MD38	Trifunctional enzyme subunit beta, mitochondrial;3-ketoacyl-CoA thiolase	HADHB	51.294	474	0.000250037	0.014137		0.00024539	0.0177759		0.000211281	0.017081		0.00019305	0.0146273		0.000222285	0.00375315		0.00021495	0.00211663		0.000260227	0.00864949		0.000245468	0.00921714
O75439;G3V0E4;B3KQ85;E7ERZ4;F8WAZ6;F8WBE1;F8WEA6	O75439;G3V0E4;B3KQ85;E7ERZ4	Mitochondrial-processing peptidase subunit beta	PMPCB	54.366	489	0.000249889	0.00613028		0.000230487	0.00224994		0.000175243	0.0196355		0.000171986	0.00884101		0.000216814	0.00402303		0.000209766	0.00733445		0.000222313	0.0341052		0.000197429	0.00926752
Q63HN8-4;Q63HN8;Q63HN8-5;Q63HN8-6	Q63HN8-4;Q63HN8	E3 ubiquitin-protein ligase RNF213	RNF213	596.48	5256	0.000249584	0.0448383		0.000255624	0.0405021		0.000219196	0.0586812		0.00021341	0.0640231		0.000252418	0.00464656		0.000219227	0.0117682		0.000304735	0.000104718		0.000272329	0.000500152
Q15369;E5RHG8;E5RGD9;E5RJ89	Q15369;E5RHG8;E5RGD9;E5RJ89	Transcription elongation factor B polypeptide 1	TCEB1	12.473	112	0.000249225	0.0163473		0.000233605	0.0054347		0.000194557	0.0219201		0.000188867	0.00759051		0.000175803	0.00424071		0.00018018	0.00169166		0.000223169	0.000952472		0.000227526	0.00440387
O94925-3;O94925;O94925-2;B8ZZA8;B8ZZC5;B7Z509;C9JIJ6	O94925-3;O94925	Glutaminase kidney isoform, mitochondrial	GLS	65.459	598	0.000248953	0.000927735		0.000251377	0.0108629		0.00021508	0.00216276		0.000212398	0.0120668		0.000240337	0.00273289		0.000268017	0.00339879		0.000272557	0.00034418		0.000271163	0.00387827
B0I1T2;B0I1T2-4;B0I1T2-3;B0I1T2-2;F8WEW9;F8WAS7	B0I1T2;B0I1T2-4	Unconventional myosin-Ig;Minor histocompatibility antigen HA-2	MYO1G	116.44	1018	0.000248598	0.00940367		0.000260423	0.010979		0.000211957	0.0543843		0.000201876	0.0297706		0.000265247	0.0128254		0.000214086	0.0076729		0.00026466	0.0154324		0.000244315	0.00909248
Q06323;A6NJG9;H0YNE3;H0YLU2;H0YKK6	Q06323;A6NJG9;H0YNE3	Proteasome activator complex subunit 1	PSME1	28.723	249	0.000247871	0.0165431		0.000241768	0.0309247		0.00049647	0.0889291		0.00048183	0.0869217		0.000308792	0.005503		0.000311188	0.0110716		0.000247766	0.00517237		0.000239528	0.00254565
Q9NS69	Q9NS69	Mitochondrial import receptor subunit TOM22 homolog	TOMM22	15.521	142	0.000247678	0.0076822		0.000257733	0.00639795		0.000166509	0.00165316		0.000157697	0.00275669		0.000185675	0.00178581		0.000191408	0.0028959		0.000253085	0.00186982		0.000257064	0.00399307
F5H7Y6	F5H7Y6		RAP1B	20.4	179	0.000247637	0.00523598		0.000242886	0.00380288		0.000192899	0.0562701		0.000201006	0.0388736		0.000143467	0.0233981		0.000153547	0.0234473		0.000223334	0.0107298		0.000225614	0.0085061
Q15102	Q15102	Platelet-activating factor acetylhydrolase IB subunit gamma	PAFAH1B3	25.734	231	0.0002476	0.000334565		0.000240781	0.000549651		0.000240341	0.0171055		0.000222333	0.0272641		0.000219236	0.00182216		0.000244086	0.0102732		0.0002814	0.00387074		0.000266428	0.0028076
Q8N1F7;B3KPQ8	Q8N1F7;B3KPQ8	Nuclear pore complex protein Nup93	NUP93	93.487	819	0.000246887	0.0277171		0.00023305	0.0339108		0.000204623	0.0161218		0.000190376	0.00693247		0.000230213	0.00176679		0.000215277	0.00397048		0.00028621	0.00132579		0.000272816	0.00183115
G3V0F8;P29350-3;P29350;P29350-2;F5H0N8;F5GY79;F5H1Z8;F5H5H9;F5GZM7;F5GXD4;F5H4Z1;F5H1V7	G3V0F8;P29350-3;P29350;P29350-2	Tyrosine-protein phosphatase non-receptor type 6	PTPN6	70.13	624	0.000246846	0.00238376		0.000239264	0.0129171		0.000206297	0.00389453		0.000191825	0.0107171		0.000268154	0.00900616		0.000243858	0.00494955		0.00031248	0.00561299		0.000301199	0.00369345
P55809;E9PDW2;B7Z528;H0YGE8;Q9BYC2	P55809;E9PDW2	Succinyl-CoA:3-ketoacid-coenzyme A transferase 1, mitochondrial	OXCT1	56.157	520	0.000246484	0.000372449		0.000244457	0.00221016		0.000210607	0.0012325		0.000214907	0.000332504		0.000250773	0.00181242		0.000244083	0.000131598		0.000269936	0.000453498		0.000268237	0.000638301
Q04760;Q04760-2	Q04760;Q04760-2	Lactoylglutathione lyase	GLO1	20.777	184	0.000245764	0.0257239		0.000249634	0.0186617		0.000252292	0.00375284		0.000239218	9.98627e-05		0.00029288	0.00647893		0.000276595	0.000203674		0.000225214	0.000443083		0.000219881	0.000223807
O15042;O15042-2;E7ET15;O15042-3;C9JB80;H0Y8D9;E7EW00;C9J5L1;C9JDJ7	O15042;O15042-2;E7ET15;O15042-3;C9JB80	U2 snRNP-associated SURP motif-containing protein	U2SURP	118.29	1029	0.000244827	0.0124272		0.000236249	0.0151682		0.000254921	0.0289967		0.00024107	0.0247343		0.000262442	0.00664468		0.000251736	0.00619106		0.000267923	0.0194531		0.000263295	0.0225102
P62310	P62310	U6 snRNA-associated Sm-like protein LSm3	LSM3	11.845	102	0.000244385	0.0149849		0.000227283	0.0261714		0.000205964	0.000458778		0.000196925	0.000711666		0.000223487	0.000509143		0.000227487	0.000801518		0.000231153	0.00212934		0.000227674	0.00828956
P84095	P84095	Rho-related GTP-binding protein RhoG	RHOG	21.308	191	0.000244304	0.00245221		0.000243869	0.00280747		0.000212067	0.0127892		0.000256438	0.00395227		0.000202487	0.0211266		0.000188228	0.00409364		0.000284822	0.0371975		0.000277313	0.0332232
Q15021;F5GZJ1;F6SSY4;E7EN77;F5GZK7;F5H431	Q15021;F5GZJ1;F6SSY4;E7EN77	Condensin complex subunit 1	NCAPD2	157.18	1401	0.000244132	0.0114448		0.00023079	0.00303007		0.00013676	0.000206487		0.000139348	0.00136748		0.000162258	0.0005397		0.000154015	0.00349656		0.000245418	0.0178494		0.000236084	0.0104578
P62495;B7Z7P8;Q96CG1;D6RJE8;D6RCB3	P62495;B7Z7P8;Q96CG1	Eukaryotic peptide chain release factor subunit 1	ETF1	49.03	437	0.000243963	0.0150279		0.000245183	0.0142046		0.000217005	0.00327078		0.000213262	0.0102678		0.000220077	0.00530069		0.000219056	0.00402227		0.000241497	0.0018401		0.000245739	0.00279321
F5H0X5;Q9HBD4;P51532;B1A8Z5;B1A8Z6;B1A8Z7;B1A8Z4;P51531;P51531-2;H0YGM3;B1ALF6;F6XG14;B1ALG2;B1ALG1;F6UH26;F6XDY1;F6XE55;F6VDE0	F5H0X5;Q9HBD4;P51532;B1A8Z5;B1A8Z6;B1A8Z7;B1A8Z4	Transcription activator BRG1	SMARCA4	188.86	1681	0.000243805	0.00149695		0.000236471	5.86543e-05		0.000430521	0.15161		0.000472632	0.181832		0.000223223	0.00154447		0.000207606	0.000309752		0.00023815	0.0027287		0.000228781	0.000835728
P13073	P13073	Cytochrome c oxidase subunit 4 isoform 1, mitochondrial	COX4I1	19.576	169	0.000243418	0.00648691		0.000234275	0.00385625		0.000299944	0.0141803		0.000276804	0.0207474		0.000223648	0.0842582		0.000204149	0.0650978		0.000254661	0.0101237		0.000251806	0.0112779
Q9ULT8;H0YJP0;H0YJD4;G3V4V5;H0Y3R1	Q9ULT8;H0YJP0	E3 ubiquitin-protein ligase HECTD1	HECTD1	289.38	2610	0.000242782	0.0940685		0.000237205	0.1		0.000134525	0.195087		0.000155873	0.202032		0.000212582	0.0232721		0.00022852	0.0186457		0.000285067	0.0435035		0.000323251	0.0237045
P30086;B4DRT4	P30086;B4DRT4	Phosphatidylethanolamine-binding protein 1;Hippocampal cholinergic neurostimulating peptide	PEBP1	21.057	187	0.000242557	0.0378646		0.000254592	0.0464938		0.000507141	0.0107128		0.00054268	0.00933513		0.000443011	0.037247		0.00043882	0.0446011		0.000277803	0.0672919		0.000288927	0.07337
P31040;D6RFM5;E9PBJ5;E9PEF8;H0Y8X1	P31040;D6RFM5;E9PBJ5;E9PEF8	Succinate dehydrogenase [ubiquinone] flavoprotein subunit, mitochondrial	SDHA	72.691	664	0.000242443	0.0127668		0.000244343	0.0115376		0.00031339	0.0359994		0.000314919	0.0336321		0.000284888	0.000700114		0.000288544	0.00211252		0.00029943	0.00306586		0.000297106	0.00566804
P43034;B4DZN3;B4DF38;C9JJI8;P43034-2	P43034;B4DZN3	Platelet-activating factor acetylhydrolase IB subunit alpha	PAFAH1B1	46.637	410	0.000242054	0.00301996		0.000239789	0.00340054		0.00019222	0.00152503		0.000191755	0.00288322		0.000178463	2.09717e-05		0.000174463	2.3772e-05		0.000259269	0.00576647		0.000258502	0.00614996
Q99623;F5GY37;B4DP75;B4DW05;F5GWA7;F5H3X6;F5H0C5;F5H0S4;F5H2D2	Q99623;F5GY37;B4DP75;B4DW05;F5GWA7;F5H3X6	Prohibitin-2	PHB2	33.296	299	0.000241054	0.0287934		0.0002447	0.0104125		0.000208668	0.00469754		0.000198247	0.00320144		0.000211414	0.02088		0.000202311	0.00197864		0.000218132	0.00788136		0.000217792	0.0233076
Q01196-8;Q01196-10;Q01196-9;Q01196;C9JK12;Q01196-2;Q01196-4;C9JW25;Q01196-7;A8MZI9;Q01196-3;Q01196-11;Q01196-5;F5H139;Q01196-6;C9JWM1;C9JFJ4	Q01196-8;Q01196-10;Q01196-9;Q01196;C9JK12;Q01196-2;Q01196-4;C9JW25;Q01196-7;A8MZI9;Q01196-3;Q01196-11	Runt-related transcription factor 1	RUNX1	51.818	480	0.000240589	0.000591202		0.000209395	0.000830199		0.000129101	0.0112507		0.000119792	0.00380608		0.000130681	0.000104925		0.000118252	0.000179412		0.000222122	0.00233255		0.000196721	0.00338855
P30040;F8VY02;F8W1G0;C9J183	P30040;F8VY02	Endoplasmic reticulum resident protein 29	ERP29	28.993	261	0.00024033	0.0133469		0.00023319	0.0209323		0.000215363	0.0017921		0.000211272	0.000531653		0.000212157	0.00248576		0.000220497	0.00502017		0.000259817	0.00188182		0.000276418	0.000455694
P62854;F8VZW7;Q5JNZ5	P62854;F8VZW7;Q5JNZ5	40S ribosomal protein S26;Putative 40S ribosomal protein S26-like 1	RPS26;RPS26P11	13.015	115	0.000240262	0.0123331		0.000239592	0.00982876		0.000979275	0.0260275		0.000921967	0.0287846		0.000951919	0.00661506		0.000912461	0.00574306		0.000211044	0.000313647		0.000203212	0.00100879
O43809;Q5HYH5	O43809	Cleavage and polyadenylation specificity factor subunit 5	NUDT21	26.227	227	0.000240221	0.00625932		0.000274955	0.00163153		0.000339601	0.0040719		0.000348611	0.00186827		0.000298283	0.00445091		0.000298773	0.00444213		0.0002867	0.0164099		0.000308591	0.00661881
O14776;O14776-2;G3V220;Q5VWI1	O14776;O14776-2;G3V220	Transcription elongation regulator 1	TCERG1	123.9	1098	0.000239931	0.0460216		0.00024475	0.028248		0.000256824	0.0784867		0.000264143	0.069277		0.000260652	0.0235396		0.000263036	0.00856315		0.000285142	0.0127822		0.000260421	0.0128347
P00492	P00492	Hypoxanthine-guanine phosphoribosyltransferase	HPRT1	24.579	218	0.000239913	0.00277538		0.000234503	0.00130069		0.000247591	0.00620879		0.000245539	0.0118587		0.000291469	0.000769432		0.000286925	0.00364379		0.00026771	0.000932052		0.000264116	0.00595086
O75822;F5H425;B4DUI3;H0YGJ7;H0YLP3	O75822;F5H425;B4DUI3;H0YGJ7	Eukaryotic translation initiation factor 3 subunit J	EIF3J	29.062	258	0.000239128	0.000528971		0.000250189	0.000350287		0.000142396	0.00372607		0.000147203	0.00840606		0.000162727	0.00207953		0.000161928	0.00308388		0.000242575	0.00286799		0.000248953	0.00304541
Q7Z2W4;C9J6P4;Q7Z2W4-2;Q7Z2W4-4;F5H1W0;Q7Z2W4-3;Q7Z2W4-5	Q7Z2W4;C9J6P4;Q7Z2W4-2;Q7Z2W4-4	Zinc finger CCCH-type antiviral protein 1	ZC3HAV1	101.43	902	0.000239074	0.0133235		0.00023631	0.0224472		0.00020895	0.0429022		0.000215491	0.0468018		0.000214882	0.00272007		0.000226905	0.00415955		0.000279849	0.000299835		0.000287431	0.000929747
Q9H0S4;G5E955;F5H1N9	Q9H0S4;G5E955	Probable ATP-dependent RNA helicase DDX47	DDX47	50.646	455	0.000238977	0.00784152		0.000241638	0.00861298		0.000155438	0.024384		0.000130444	0.0343485		0.000170801	0.00293226		0.00015664	0.00906505		0.000249343	0.0271704		0.000227288	0.0222746
Q9HAV7;B4DWV5	Q9HAV7;B4DWV5	GrpE protein homolog 1, mitochondrial;GrpE protein homolog	GRPEL1	24.279	217	0.000238516	0.0198875		0.000228412	0.0154625		0.000242013	0.0257727		0.000234771	0.0157996		0.000230949	0.00614623		0.000232615	0.0126293		0.00020934	0.00674594		0.000211287	0.00640838
P49458;P49458-2;E9PE20	P49458;P49458-2;E9PE20	Signal recognition particle 9 kDa protein	SRP9	10.112	86	0.000238267	0.00976478		0.000239406	0.00958279		0.000182972	0.0297692		0.00017984	0.0247035		0.00015158	0.0213774		0.0001604	0.030101		0.000227896	0.00236698		0.000233161	0.00368567
O15355;F5H7G7;Q59GB2	O15355;F5H7G7	Protein phosphatase 1G	PPM1G	59.271	546	0.000237509	0.00131767		0.000245982	0.0117466		0.000186386	0.00243919		0.000178346	0.00592551		0.000255711	0.000266254		0.000237568	0.00371336		0.000288116	0.000234516		0.000266409	0.000819551
P35232;C9JW96;E9PCW0;E7ESE2;C9JZ20;B4DY47;D6RBK0	P35232;C9JW96;E9PCW0;E7ESE2;C9JZ20;B4DY47	Prohibitin	PHB	29.804	272	0.000237216	0.000377403		0.00024121	0.00109761		0.00022612	0.000555957		0.0002091	0.00426283		0.000246868	0.0109558		0.000246336	0.00400757		0.000258023	0.00314429		0.000250249	0.000624104
P36507;G5E9C7	P36507;G5E9C7	Dual specificity mitogen-activated protein kinase kinase 2	MAP2K2	44.424	400	0.000237046	0.0468432		0.000232996	0.0408227		0.000248648	0.0214235		0.000255382	0.0512093		0.000242664	0.00214552		0.000240677	0.00567554		0.000261001	0.00066858		0.000265698	0.00360237
O95816;B4DXE2;A2A296	O95816;B4DXE2	BAG family molecular chaperone regulator 2	BAG2	23.772	211	0.000236813	0.00162179		0.000237184	0.000181532		0.000273945	0.00985976		0.000281464	0.00833095		0.000279326	0.000766535		0.000294552	0.000301199		0.000249421	0.00481254		0.000255128	0.00736832
Q99986;H0YJ50;H0YJJ9;H0YJF7	Q99986;H0YJ50	Serine/threonine-protein kinase VRK1	VRK1	45.476	396	0.000235907	0.00534145		0.000195216	0.00350347		0.000139957	0.0494086		0.000104802	0.0633601		0.000180795	0.00265454		0.000130422	0.00196187		0.000231554	0.00102005		0.000175576	2.71892e-05
P54105;E9PMI6;E9PJF4	P54105;E9PMI6;E9PJF4	Methylosome subunit pICln	CLNS1A	26.215	237	0.000235664	0.0105656		0.000223203	0.0131874		0.000160491	0.00134137		0.000150768	0.00543002		0.00020936	0.00341518		0.000194085	0.0032503		0.000251901	0.009896		0.000237418	0.00110523
O43491;E9PHY5;E9PPD9;E9PK52;Q68DV2;E9PII3;B4DHI8;Q6R5J7;H0Y5B0;E9PMV8;E9PCC2;E9PQD2;Q6ZSX4;E9PIG0;E9PRG1;E9PQN0;E9PJP4;E9PN54;E9PMG5;E9PPC9	O43491;E9PHY5;E9PPD9;E9PK52;Q68DV2;E9PII3;B4DHI8	Band 4.1-like protein 2	EPB41L2;DKFZp781H1755	112.59	1005	0.000235123	0.00988821		0.000227866	0.016449		0.000181327	0.000227398		0.000184057	0.000814118		0.000183398	0.00170489		0.000177303	0.000133084		0.000241885	0.0232707		0.000232547	0.0128011
E9PAU2;Q8IY67-2;Q8IY67;Q8IY67-3	E9PAU2;Q8IY67-2;Q8IY67	Ribonucleoprotein PTB-binding 1	RAVER1	79.578	756	0.000234284	0.00810327		0.000217255	0.00953902		0.000186644	0.0838017		0.000151842	0.0815337		0.000224887	0.00117885		0.000202467	0.00433377		0.000253801	0.00432263		0.000237196	0.00502953
P14678-3;E7ENP4;P14678;P14678-2;B3KVR1;P63162;E7ERB2;A8MT02	P14678-3;E7ENP4;P14678;P14678-2;B3KVR1;P63162;E7ERB2	Small nuclear ribonucleoprotein-associated proteins B and B;Small nuclear ribonucleoprotein-associated protein;Small nuclear ribonucleoprotein-associated protein N	SNRPB;SNRPN	30.032	289	0.000234008	0.00329348		0.000239164	0.00320567		0.000303346	0.0499807		0.000298044	0.0528082		0.000361063	0.0158731		0.000349224	0.0176329		0.000227868	0.000520401		0.000228654	0.00177291
O95336	O95336	6-phosphogluconolactonase	PGLS	27.547	258	0.000233654	0.0119378		0.000233027	0.00665268		0.00019195	0.00255756		0.000181577	0.00109429		0.000188231	0.00204591		0.000186784	0.00632736		0.00026568	0.0128255		0.000261188	0.011288
P62829;B9ZVP7;C9JD32	P62829;B9ZVP7;C9JD32	60S ribosomal protein L23	RPL23	14.865	140	0.000233455	0.0354971		0.000229762	0.051353		0.000393521	0.00578036		0.000380408	0.00502825		0.000374087	0.0162329		0.000365472	0.0152738		0.000301912	0.0800235		0.000297502	0.082405
Q9GZL7	Q9GZL7	Ribosome biogenesis protein WDR12	WDR12	47.707	423	0.000232437	0.0113932		0.000246027	0.0302196		0.000268579	0.00702282		0.000245055	0.00494171		0.00023898	0.0044989		0.00022956	0.00832059		0.00024416	0.000766859		0.000232632	0.00619562
O43169;D6RFH4	O43169;D6RFH4	Cytochrome b5 type B	CYB5B	16.332	146	0.000232371	0.00056078		0.000230781	0.00566287		0.000210543	0.00177423		0.000215109	0.00917156		0.000239617	0.000812792		0.000245535	0.00089815		0.00022998	0.00231792		0.000235106	0.0017435
P55735;A8MV37;E9PHR5;A8MXL6;A8MWR8;E7ERC8;A8MTC1;A8MTA5	P55735;A8MV37;E9PHR5;A8MXL6	Protein SEC13 homolog	SEC13	35.54	322	0.000231871	0.00296256		0.000237651	0.00123537		0.000209392	0.00644425		0.000242905	0.0181994		0.000196801	0.00858656		0.000203276	0.00105609		0.000286643	0.00498806		0.000310914	0.00435541
P62995;E7EQD1;P62995-3	P62995;E7EQD1;P62995-3	Transformer-2 protein homolog beta	TRA2B	33.665	288	0.000231255	0.0101176		0.000225968	0.0084431		0.000295804	0.0337931		0.000295795	0.0280275		0.000373875	0.000624841		0.000392162	0.000123723		0.000226939	0.00776203		0.000231244	0.00516302
P55010;H0YN40;H0YLZ1;H0YM54;H0YMJ8;H0YK11;H0YK29	P55010;H0YN40;H0YLZ1	Eukaryotic translation initiation factor 5	EIF5	49.222	431	0.000230268	0.0295775		0.000231336	0.0291617		0.000236401	0.00125016		0.000239361	0.000543647		0.000247079	0.00817626		0.00026138	0.00616475		0.000186262	0.00889528		0.000206034	0.00108388
Q6UB35;H0Y327;Q6UB35-2;Q5JYA4;Q5JYA5;Q5JYA3;Q4VXM0;Q5JYA8;Q4VXV2;H0Y2S0;Q4VXM1	Q6UB35	Monofunctional C1-tetrahydrofolate synthase, mitochondrial	MTHFD1L	105.79	978	0.000230133	0.0254475		0.000222148	0.0304996		0.000239462	0.00572654		0.000236421	0.0217545		0.000237173	0.0129381		0.000217781	0.00319323		0.000251543	0.00212195		0.000241953	0.00431186
P35527;CON__P35527	P35527;CON__P35527	Keratin, type I cytoskeletal 9	KRT9	62.064	623	0.000230076	0.20132		8.9457e-05	0.265772		0.000244204	0.254121		0.000282196	0.297164		0.000236661	0.178546		5.33536e-05	0.267189		0.000104835	0.194148		9.25156e-05	0.300304
C9JWM7;F8WCF6;P59998;E7ETI0;F8WDD7;F6TTL5;F8WE39;F8WDW3	C9JWM7;F8WCF6;P59998;E7ETI0;F8WDD7;F6TTL5	Actin-related protein 2/3 complex subunit 4	ARPC4;ARPC4-TTLL3	21.588	187	0.000229897	0.00710924		0.000234928	0.00744612		0.000155275	0.00353651		0.000159463	0.00381396		0.00015693	0.0201816		0.000161921	0.00799792		0.000220443	0.0266017		0.00022003	0.0166654
Q14684;C9JHZ3;Q14684-2	Q14684;C9JHZ3;Q14684-2	Ribosomal RNA processing protein 1 homolog B	RRP1B	84.427	758	0.000229554	0.0147139		0.000226187	0.0158684		0.000205816	0.0324485		0.000189374	0.0335004		0.000205151	0.00130804		0.000191852	0.000879528		0.000273642	0.00376633		0.000258397	0.00441153
Q9H0D6;B4DZC3;Q9H0D6-2	Q9H0D6;B4DZC3;Q9H0D6-2	5-3 exoribonuclease 2	XRN2	108.58	950	0.000229481	0.00457906		0.000213244	0.00550106		0.00026079	0.0217474		0.000225755	0.0504539		0.000254047	0.00264291		0.00022136	0.00349376		0.000226694	0.000203525		0.000192698	0.0011755
Q8WU39;Q8WU39-3;Q8WU39-2;D6RII0;Q8WU39-4;Q8WU39-5;H0Y9L3	Q8WU39	Plasma cell-induced resident endoplasmic reticulum protein	PACAP	20.694	189	0.000229466	0.0143446		0.00022922	0.00977131		0.000247195	0.00626455		0.000239268	0.00314312		0.000255516	0.0141448		0.000238781	0.00923424		0.000243469	0.00480271		0.00024357	0.00735404
Q15631;E9PGT1;B7Z5D9;B7Z3X8	Q15631;E9PGT1;B7Z5D9	Translin	TSN	26.183	228	0.00022896	0.00202537		0.000232313	0.00501606		0.000218806	0.0535206		0.000206708	0.0524343		0.000263722	0.00299199		0.00024127	0.00083875		0.000204169	0.00605664		0.000197149	0.00723347
Q9BZE4;B7Z7A3;B4DY13;Q5T3R7	Q9BZE4;B7Z7A3;B4DY13	Nucleolar GTP-binding protein 1	GTPBP4	73.964	634	0.000228614	0.024568		0.000218187	0.00962463		0.000265545	0.0043057		0.000247994	0.00625645		0.000263981	1.43968e-07		0.000259551	0.000876482		0.000320235	0.00376016		0.000299925	0.00512209
P24752;H0YEL7;G3XAB4;E9PRQ6;E9PKF3	P24752;H0YEL7	Acetyl-CoA acetyltransferase, mitochondrial	ACAT1	45.199	427	0.000228534	0.00583096		0.000226212	0.00797702		0.000193701	0.000428022		0.000173708	0.00479402		0.000210376	0.00191126		0.000202288	0.000566069		0.000217135	0.00432645		0.000222796	0.000715596
P53992;G5EA31;E7EP00;B4DZT4;F6RFB3	P53992;G5EA31;E7EP00	Protein transport protein Sec24C	SEC24C	118.32	1094	0.000228367	0.00833281		0.000225323	0.0120253		0.00015323	0.043947		0.00016076	0.0434488		0.000220235	0.00203159		0.000214911	0.00141617		0.000264936	0.00568036		0.000266635	0.0162237
P17174;B7Z7E9;B7Z1I2	P17174;B7Z7E9;B7Z1I2	Aspartate aminotransferase, cytoplasmic;Aspartate aminotransferase	GOT1	46.247	413	0.000228276	0.00526945		0.000227893	0.00949698		0.000169244	0.0237473		0.000172669	0.0231986		0.000212438	0.00419871		0.000208833	0.00769742		0.000257414	0.00181441		0.000273454	0.00372888
Q8WXF1;F5H656;Q8WXF1-2	Q8WXF1;F5H656;Q8WXF1-2	Paraspeckle component 1	PSPC1	58.743	523	0.000227608	0.00693537		0.000213564	0.0041848		0.000226801	0.00494169		0.000231806	0.00282397		0.000193983	0.0263221		0.000176864	0.0171741		0.000253278	0.0309359		0.000218519	0.00275459
Q96G03;F5H6V2;B4E0G8;E7ENQ8;E9PD70;H0Y921	Q96G03;F5H6V2	Phosphoglucomutase-2	PGM2	68.283	612	0.000226978	0.00513446		0.000230796	0.0185666		0.000227795	0.0197773		0.000235206	0.0246592		0.000241305	0.00592061		0.000229533	0.0130684		0.000235502	0.00972018		0.000234695	0.0220448
Q14498;Q14498-2;A2RRD3;G3XAC6;E1P5S2;E9PCZ6;H0Y4X3;Q5QP23;Q5QP21;Q5QP22;A8MYG5;F2Z2Z5;F8WF24;F8WF73;F2Z3E6;H0YJJ3;G3V5Z6	Q14498;Q14498-2;A2RRD3;G3XAC6;E1P5S2;E9PCZ6	RNA-binding protein 39	RBM39	59.379	530	0.000226936	0.000830497		0.000237158	0.00168995		0.000304151	0.0300063		0.00031161	0.00839329		0.000257055	0.0109269		0.000298684	0.00913375		0.000236678	0.00267443		0.000256258	0.00414137
P35659;B4DFG0;B4DN37;D6RDA2;D6R9L5;H0Y993;H0Y8X0	P35659;B4DFG0;B4DN37;D6RDA2	Protein DEK	DEK	42.674	375	0.000226894	0.0195488		0.000418242	0.173492		0.00016538	0.0248047		0.000171794	0.0227008		0.000178884	0.016569		0.00017897	0.00630843		0.000174563	0.00114611		0.000174097	0.000676469
P30520;F8W9D6;Q8N142-2;Q8N142;G3V232;G3V5D8	P30520;F8W9D6	Adenylosuccinate synthetase isozyme 2;Adenylosuccinate synthetase	ADSS	50.097	456	0.000226451	0.0180114		0.000215342	0.020871		0.000141981	0.0217911		0.000146944	0.0199617		0.000146012	0.00293786		0.000137659	0.00346441		0.00026073	0.00836208		0.000227231	0.00367397
Q15125;C9JJ78;C9J719	Q15125;C9JJ78;C9J719	3-beta-hydroxysteroid-Delta(8),Delta(7)-isomerase	EBP	26.352	230	0.000226228	0.022688		0.000226189	0.0236679		0.000166332	0.0352589		0.000183809	0.0352233		0.000220324	0.0188667		0.000223872	0.0156007		0.000185937	0.0175123		0.000193811	0.0252309
Q9NYU2;Q9NYU2-2;Q9NYU1	Q9NYU2;Q9NYU2-2	UDP-glucose:glycoprotein glucosyltransferase 1	UGGT1	177.19	1555	0.000225577	0.129213		0.00022864	0.134596		0.000234052	0.0633848		0.000233814	0.0630978		0.00023442	0.00727558		0.000242186	0.00728208		0.000187371	0.00577511		0.000187398	0.00217727
Q9BUQ8;H0YI52;F8VVA2	Q9BUQ8	Probable ATP-dependent RNA helicase DDX23	DDX23	95.581	820	0.000225519	0.0381671		0.000226739	0.0469098		0.00014324	0.0134866		0.000137966	0.0239519		0.00014074	0.0019178		0.000133784	0.00565302		0.000169216	0.00380932		0.00015865	0.00339488
P04350;B4DJ43;B4DFH6;F8W813	P04350;B4DJ43;B4DFH6	Tubulin beta-4A chain	TUBB4A;TUBB4	49.585	444	0.000224884	0.0102308		0.000231318	0.00259132		0.000179865	0.0392577		0.000173517	0.0631215		0.000269637	0.00266542		0.000257046	0.00124519		0.000286816	0.00012617		0.000282976	0.00910495
P45973;G3V1X9;F8VNY3	P45973;G3V1X9;F8VNY3	Chromobox protein homolog 5	CBX5	22.225	191	0.000224639	0.0228742		0.000210684	0.0114876		0.000173246	0.00696927		0.000170273	0.0162637		0.000155858	0.0126088		0.000155312	0.00495915		0.00020154	0.0114676		0.000202715	0.0277005
P41567;O60739	P41567;O60739	Eukaryotic translation initiation factor 1;Eukaryotic translation initiation factor 1b	EIF1;EIF1B	12.732	113	0.000224041	0.0189494		0.000223261	0.00577463		0.000254518	0.0552559		0.000252005	0.0575573		0.000335815	0.00134693		0.000374107	0.00202084		0.000309093	0.0316088		0.000322059	0.0244299
P50995;B4DVE7;E9PDK5;E9PDS7;H0Y6E1;Q5T0G9	P50995;B4DVE7;E9PDK5	Annexin A11;Annexin	ANXA11	54.389	505	0.000223939	0.0111438		0.000249518	0.0215341		0.000259854	0.00212777		0.000262861	3.38811e-05		0.000259947	0.0173994		0.000256516	0.00684855		0.000217724	0.00509846		0.000226461	0.0191226
P00403	P00403	Cytochrome c oxidase subunit 2	MT-CO2	25.565	227	0.000222723	0.0105473		0.000222556	0.00462931		0.000172105	0.0266862		0.000177363	0.0257138		0.000162962	0.0118639		0.000159481	0.00399625		0.000292619	0.011043		0.000279189	0.00746802
Q05519;Q8IWE6;Q5T760;Q5T757;B4DTC1;B4DWT1	Q05519;Q8IWE6;Q5T760;Q5T757	Serine/arginine-rich splicing factor 11	SRSF11;SFRS11	53.542	484	0.00022233	0.00156406		0.000230417	0.00855008		0.000203154	0.0767673		0.000190847	0.0246052		0.00035624	0.0600661		0.000229558	0.0131433		0.000212289	0.00900854		0.000199115	0.00616451
Q13596;Q13596-2;H0Y2M5;A6NKH4;H0YK42;H0YK43	Q13596;Q13596-2;H0Y2M5;A6NKH4;H0YK42	Sorting nexin-1	SNX1	59.069	522	0.000221998	0.0523739		0.000219938	0.0544702		0.000182316	0.00119931		0.000187246	0.00333092		0.000189234	0.00545783		0.000179548	0.00328788		0.000217301	0.00567001		0.000216799	0.00905747
Q16222;Q16222-3;Q16222-2;B1AR80;Q3KQV9	Q16222;Q16222-3;Q16222-2;B1AR80	UDP-N-acetylhexosamine pyrophosphorylase;UDP-N-acetylgalactosamine pyrophosphorylase;UDP-N-acetylglucosamine pyrophosphorylase	UAP1	58.768	522	0.00022186	0.110365		0.000157716	0.164615		0.000116193	0.0455634		0.000104791	0.103957		0.000139333	0.0877755		8.9355e-05	0.0256772		0.000140364	0.147194		0.000149071	0.213022
P54819;F8W1A4;P54819-2;P54819-5;E7EWH4;P54819-3;F8VY04;P54819-6;F8VZG5;P54819-4;G3V213;F8VPP1	P54819;F8W1A4;P54819-2;P54819-5;E7EWH4;P54819-3;F8VY04;P54819-6;F8VZG5;P54819-4;G3V213	Adenylate kinase 2, mitochondrial	AK2	26.477	239	0.000221257	0.000615913		0.000212881	0.00810349		0.000163474	0.00863048		0.000173208	0.000134566		0.000195111	0.00227007		0.000201256	0.00117249		0.00023454	0.00639238		0.000221206	0.0129197
P48147	P48147	Prolyl endopeptidase	PREP	80.699	710	0.000220528	0.00267827		0.000227594	0.000591804		0.000206366	0.00433053		0.000197209	0.00426867		0.000243651	0.00339712		0.000225126	0.00405012		0.000247461	0.00939163		0.00023414	0.00994955
Q04917;A2IDB2;A2IDB1;F8WEB6	Q04917;A2IDB2	14-3-3 protein eta	YWHAH	28.218	246	0.000219693	0.00072869		0.00020328	0.0062614		0.000198208	0.04328		0.000203308	0.0939686		0.000262791	0.0501822		0.000273908	0.0322322		0.000263888	0.00136087		0.000259992	0.0190695
Q9NVI7-2;Q9NVI7;H0Y2W2;G3V1I6;E9PDY1;Q5T9A4-2;Q5SV15;A6NFL3;Q5T9A2	Q9NVI7-2;Q9NVI7;H0Y2W2;G3V1I6	ATPase family AAA domain-containing protein 3A	ATAD3A	66.217	586	0.000218808	0.00910147		0.000222148	0.00491243		0.000174617	0.00126084		0.000175556	0.000475977		0.000204229	0.00108714		0.000196055	0.00176672		0.000228137	0.000120356		0.000216047	0.00207903
Q01081;Q8WU68;Q8WU68-2;Q8WU68-3;F8WDB0;Q71RF1	Q01081;Q8WU68;Q8WU68-2;Q8WU68-3;F8WDB0	Splicing factor U2AF 35 kDa subunit;Splicing factor U2AF 26 kDa subunit	U2AF1;U2AF1L4	27.872	240	0.000218177	0.0112026		0.000219791	0.0152747		0.000216451	0.0407116		0.000219137	0.0369424		0.000268802	0.00365371		0.000266281	0.00641591		0.000254866	0.0103493		0.000255633	0.00808322
P08758;D6RBL5;E7ENQ5;D6RBE9;E9PHT9;D6RCN3	P08758;D6RBL5;E7ENQ5;D6RBE9	Annexin A5;Annexin	ANXA5	35.936	320	0.000217987	0.00558368		0.000217388	0.0116788		0.000221268	0.0113161		0.000226165	0.00816468		0.000259664	0.00151427		0.00026998	0.00047244		0.000231233	8.17249e-05		0.000233872	0.000305724
Q9BWF3;E9PB51;Q9BQ04;E7EQS3;Q9BWF3-2;D6R9K7;Q9BWF3-3;E9PM61;E9PLB0;H0YDG8	Q9BWF3;E9PB51;Q9BQ04;E7EQS3;Q9BWF3-2;D6R9K7;Q9BWF3-3;E9PM61;E9PLB0	RNA-binding protein 4;RNA-binding protein 4B	RBM4;RBM4B	40.313	364	0.00021757	0.0136426		0.000196944	0.0290202		0.000166515	0.00654022		0.000159074	0.0193264		0.00018145	0.00570305		0.000171056	0.0196629		0.00021312	0.00689099		0.000216754	0.0138236
P62841	P62841	40S ribosomal protein S15	RPS15	17.04	145	0.000217459	0.0909433		0.000215905	0.0951188		0.000358675	0.0884269		0.000345158	0.095666		0.000342198	0.0318931		0.0003281	0.0293544		0.000298951	0.0187092		0.00029051	0.0172855
O76094;H0YH39;G5E9Z8;D6RDY6	O76094;H0YH39;G5E9Z8	Signal recognition particle 72 kDa protein	SRP72	74.605	671	0.000217301	0.00494155		0.000234704	0.00286016		0.000338554	0.106734		0.00035856	0.124234		0.000393212	0.0717946		0.000396886	0.0391861		0.000218524	0.00463257		0.000240485	0.0190515
Q9UN86;Q9UN86-2;D6RFJ8;D6RB17;D6RAC7;D6RGJ4;D6RBW8;D6RE13;D6RBR0;D6REX8;D6RBM9;D6R9A4;D6R9X5	Q9UN86;Q9UN86-2;D6RFJ8;D6RB17;D6RAC7;D6RGJ4	Ras GTPase-activating protein-binding protein 2	G3BP2	54.12	482	0.000216019	0.0312867		0.000206839	0.0458134		0.000254456	0.0505741		0.000230457	0.0684031		0.000267982	0.0164342		0.000248377	0.0120519		0.000273077	0.0250136		0.000259094	0.0207189
P07741;G5E9J2	P07741;G5E9J2	Adenine phosphoribosyltransferase	APRT	19.608	180	0.000216009	0.00593152		0.000218891	0.00956244		0.000287858	0.033978		0.000278378	0.0254876		0.000230685	0.029162		0.000221945	0.00926023		0.000230822	0.00392413		0.000225397	0.00346697
P51571;A6NLM8	P51571;A6NLM8	Translocon-associated protein subunit delta	SSR4	18.998	173	0.000215147	0.00308889		0.000210714	0.00157272		0.000141054	0.0169528		0.000139543	0.0138511		0.000138309	0.0186038		0.000134266	0.0156546		0.000152111	0.00479929		0.000157197	0.00105926
Q13951-2	Q13951-2	Core-binding factor subunit beta (CBF-beta) (Polyomavirus enhancer-binding protein 2 beta subunit) (PEA2-beta) (PEBP2-beta) (SL3-3 enhancer factor 1 subunit beta) (SL3/AKV core-binding factor beta subunit)	PEBB	21.991	187	0.000214926	0.0102046		0.000216586	0.00145017		0.000125507	0.0296752		0.000128927	0.0119647		0.000123423	0.00138307		0.000133266	0.0030063		0.000210845	7.72595e-05		0.000206159	0.00121656
P06730-2;P06730;D6RBW1;B7Z6V1;H0Y8J7;D6RFJ3	P06730-2;P06730;D6RBW1;B7Z6V1	Eukaryotic translation initiation factor 4E	EIF4E	28.777	248	0.000214855	0.0506562		0.000174091	0.00474081		0.000160261	0.00040435		0.000171039	0.000770473		0.000148185	0.0277015		0.00014508	0.0239804		0.000198945	0.0204396		0.000179055	0.00484994
Q9BRA2	Q9BRA2	Thioredoxin domain-containing protein 17	TXNDC17	13.941	123	0.000214708	0.00553298		0.000218871	0.00308894		0.000134941	0.0167009		0.000134539	0.0198304		0.000165261	0.00348494		0.000171416	0.00225206		0.000221001	0.000946866		0.000233664	0.000530117
Q9NUQ9;Q9NW21;F8W7X2;E5RI16;E5RJL8;Q9H0Q0;E5RIR8;E5RJE1;E5RGI7;E5RHU5;E5RFS4;E5RK61	Q9NUQ9;Q9NW21	Protein FAM49B	FAM49B	36.748	324	0.000214451	7.73625e-05		0.00020878	0.0107808		0.000448766	0.255347		0.000151692	0.0306116		0.000136334	0.00679111		0.000124158	0.0102049		0.000202433	0.00106526		0.000201768	0.00376615
P60953;E7ETU3;P60953-1;Q5JYX0	P60953;E7ETU3;P60953-1;Q5JYX0	Cell division control protein 42 homolog	CDC42	21.258	191	0.000214087	0.0311749		0.000212397	0.0255915		0.000359154	0.0682697		0.000398998	0.0680949		0.000492287	0.0047286		0.000472893	0.0121388		0.000253957	0.0157587		0.000252483	0.0113531
P15374;E9PBF1;Q5TBK7	P15374;E9PBF1;Q5TBK7	Ubiquitin carboxyl-terminal hydrolase isozyme L3	UCHL3	26.182	230	0.00021377	0.0586595		0.000198342	0.0459828		0.000206414	0.0344984		0.000178103	0.01741		0.000158653	0.00635759		0.000163937	0.0109342		0.00023037	0.00583666		0.000219964	0.00652114
B8ZWD6;B8ZWD7;P07108-2;P07108-3;P07108	B8ZWD6;B8ZWD7;P07108-2;P07108-3;P07108	Acyl-CoA-binding protein	DBI	16.495	148	0.00021377	0.0390525		0.000208846	0.0209128		0.000312618	0.0081305		0.000302772	0.0104793		0.000284633	0.0253967		0.000281504	0.0338047		0.000227387	0.0249206		0.000234895	0.0252342
P68036;E7EWS7;B4DDG1	P68036;E7EWS7;B4DDG1	Ubiquitin-conjugating enzyme E2 L3	UBE2L3	17.861	154	0.000213769	0.0112885		0.000214067	0.0105635		0.000255554	0.0750868		0.000262291	0.0724038		0.000333906	0.00231022		0.000330743	0.00543371		0.00024006	0.0113319		0.000231725	0.00410642
Q01650;Q92536;Q9UM01;B4DVT0;G3V4Z6;H0YJ95	Q01650	Large neutral amino acids transporter small subunit 1	SLC7A5	55.01	507	0.000213351	0.00527404		0.000218522	0.00493104		0.000120265	0.0055964		0.000139149	0.0178477		0.000162725	0.000486991		0.000173812	0.00641173		0.000239737	0.0237834		0.000269257	0.0180273
P43490;Q5SYT8;F5H246;C9JG65;C9JF35	P43490;Q5SYT8	Nicotinamide phosphoribosyltransferase	NAMPT;RP11-92J19.4	55.52	491	0.00021281	0.000792046		0.000210553	0.000384305		0.000219475	0.00350395		0.000232028	0.000204494		0.000227556	0.017318		0.000208468	0.00778484		0.000280965	0.00154066		0.000279093	0.00111892
B4DMU0;P32322;A6NFM2;E2QRB3	B4DMU0;P32322;A6NFM2	Pyrroline-5-carboxylate reductase;Pyrroline-5-carboxylate reductase 1, mitochondrial	PYCR1	35.98	346	0.00021264	0.00187991		0.000214481	0.00808068		0.000146454	0.0541513		0.000129145	0.0288017		0.000147261	0.00113856		0.000154328	0.0138249		0.000204498	0.00738574		0.000196474	0.00908065
B4E0Y9;E7ERH7;Q9P289;Q8NBY1;C9JGW8;Q9P289-3;Q9P289-2	B4E0Y9;E7ERH7;Q9P289;Q8NBY1;C9JGW8;Q9P289-3;Q9P289-2	Serine/threonine-protein kinase MST4	MST4	49.183	438	0.000212607	0.092059		0.00013186	0.0171345		0.000124941	0.00855967		0.000116329	0.00904901		0.00014015	0.00436075		0.000136408	0.00242043		0.000155782	0.0210828		0.000152336	0.0200536
Q9UHB9;G3V1U4;F5H5Y3;E7ETK6;Q9UHB9-2;Q96K98;F5H281;B3KUU5	Q9UHB9;G3V1U4;F5H5Y3;E7ETK6;Q9UHB9-2;Q96K98;F5H281	Signal recognition particle 68 kDa protein	SRP68	70.729	627	0.000211824	0.0342172		0.000213348	0.017647		0.000202589	0.0305731		0.000220294	0.0149235		0.00022153	0.0105212		0.000237466	0.00122325		0.000211521	0.00329662		0.000235524	0.00360799
P10515;H0YDD4;F5H7M3;E9PEJ4;E7ESJ9;F5H0X9	P10515;H0YDD4;F5H7M3;E9PEJ4;E7ESJ9	Dihydrolipoyllysine-residue acetyltransferase component of pyruvate dehydrogenase complex, mitochondrial	DLAT	68.996	647	0.000211481	0.006553		0.000205849	0.00307071		0.00019982	0.0105264		0.000190108	0.00672915		0.000207999	0.00541394		0.000204276	0.003593		0.000213735	0.0101112		0.000208252	0.00788218
Q13907-2;Q13907;C9JKM8;C9JD53	Q13907-2;Q13907	Isopentenyl-diphosphate Delta-isomerase 1	IDI1	32.485	284	0.000211366	0.00606289		0.000197096	0.00765235		0.00015475	0.0423114		0.000141674	0.0380881		0.000184559	0.00024122		0.00016015	0.00200769		0.000236561	0.00232558		0.00020321	0.00644757
Q92556;B4DJV6;Q92556-3;Q92556-2;C9JIW2;C9IZR8;C9JB20;C9J5X3	Q92556;B4DJV6;Q92556-3	Engulfment and cell motility protein 1	ELMO1	83.829	727	0.00021095	0.0190696		0.000216143	0.00800632		0.000235646	0.00675249		0.000226241	0.0197333		0.000175549	0.0135577		0.000171788	0.00913056		0.000243886	0.000479672		0.00024211	0.00165734
A7MAP0;Q9ULV4;B4E3S0;H0YHL7;F8VVB7;F8VTT6;F8VRE9;F8VSA4;F8VUX3;F8W1H8;F8VV53;F8W759;Q6QEF8;Q6QEF8-5;Q6QEF8-2;Q6QEF8-3;Q6QEF8-4;B3KRY9	A7MAP0;Q9ULV4;B4E3S0;H0YHL7	Coronin-1C	CORO1C	54.066	480	0.000210334	0.0410349		0.000219127	0.0487835		0.000269274	0.0253134		0.000275398	0.00662503		0.000266763	0.00137436		0.000269288	0.00262608		0.00022851	0.0135946		0.000226716	0.0138694
P54886;P54886-2	P54886;P54886-2	Delta-1-pyrroline-5-carboxylate synthase;Glutamate 5-kinase;Gamma-glutamyl phosphate reductase	ALDH18A1	87.301	795	0.000209925	0.000470295		0.000201836	0.00729979		0.000183885	0.0145117		0.00015585	0.0183921		0.000192245	0.0102551		0.000169196	0.0158517		0.000178103	0.000175788		0.000163319	0.00657425
P41240;E7EQW6;B3KNZ9;P42679;Q9NST8	P41240;E7EQW6	Tyrosine-protein kinase CSK	CSK	50.704	450	0.000208768	0.144192		0.000140087	0.0407592		0.000124219	0.00188961		0.000159288	0.0454392		0.000180918	0.0765634		0.000186832	0.0472846		0.00021985	0.0434996		0.000270743	0.0301628
O60888-2;O60888;O60888-3;C9IZG4;C9IZQ5	O60888-2;O60888;O60888-3;C9IZG4	Protein CutA	CUTA	20.925	198	0.000208164	0.0130835		0.000202963	0.0118243		0.000200331	0.0134063		0.000211102	0.012941		0.000254559	0.00133484		0.000276967	0.00327223		0.00028208	0.0176836		0.000287006	0.0200591
E7EVA0;P27816;P27816-6;P27816-2;C9JFC3;B9ZVR1;P27816-5;E9PGM5;P27816-4;B5MEG9;F8W9U4;H0Y2V1;B4DSQ1;Q86V26	E7EVA0;P27816;P27816-6;P27816-2;C9JFC3;B9ZVR1	Microtubule-associated protein;Microtubule-associated protein 4	MAP4	245.44	2297	0.000207781	0.0223933		0.000218134	0.0337726		0.000125054	0.0516712		0.000126078	0.0627254		0.00014449	0.0228994		0.000137883	0.0336173		0.000242106	0.0624739		0.00023592	0.0761246
O00170;E9PPD7;E9PMH2	O00170;E9PPD7;E9PMH2	AH receptor-interacting protein;Peptidyl-prolyl cis-trans isomerase	AIP	37.636	330	0.000207375	0.00982297		0.000198621	0.00623875		0.000191678	0.00117188		0.000182335	0.00136506		0.000164167	0.0028146		0.000160507	0.00246652		0.000210775	0.00147474		0.000215614	0.00287066
Q92888-3;Q92888;Q92888-2;Q6NX52;H0Y2T4	Q92888-3;Q92888;Q92888-2;Q6NX52	Rho guanine nucleotide exchange factor 1	ARHGEF1	104.06	927	0.000206893	0.017832		0.000204768	0.0135377		0.000193712	0.00932215		0.000189431	0.0144067		0.000219787	0.00385776		0.000213227	0.00150883		0.00021796	0.00216775		0.000217087	0.00661422
A8MUW5;Q52LJ0;H0YNA1	A8MUW5;Q52LJ0	Protein FAM98B	FAM98B	45.547	433	0.000206349	0.0204268		0.000219374	0.00361999		0.000149247	0.000626174		0.000140215	0.000185242		0.000154662	0.0081313		0.000142406	0.00536343		0.000289033	0.00145101		0.000270814	0.00505296
P98179	P98179	Putative RNA-binding protein 3	RBM3	17.17	157	0.000205591	0.0611652		0.000194751	0.0481379		0.000251454	0.0688883		0.00019396	0.0674406		0.000312191	0.0241039		0.00023546	0.0355878		0.000316606	0.012418		0.00025763	0.0142005
P12081;D6REN6;B3KWE1;B4DDD8;B4DY73;B4E1C5;F5GZR5;E7ETE2;C9JWK3;D6RF05	P12081;D6REN6;B3KWE1;B4DDD8;B4DY73;B4E1C5;F5GZR5;E7ETE2;C9JWK3	Histidine--tRNA ligase, cytoplasmic	HARS	57.41	509	0.000204596	0.0246686		0.000215304	0.0451314		0.000231541	0.00314023		0.000237472	0.00651761		0.000916966	0.20889		0.000905759	0.207919		0.00024928	0.0107154		0.000250139	0.0133104
P38117-2;P38117	P38117-2;P38117	Electron transfer flavoprotein subunit beta	ETFB	37.434	346	0.000204083	0.00330382		0.00019795	0.00654845		0.000195659	0.0278247		0.000175739	0.0115405		0.000142801	0.00210298		0.000135242	0.00396094		0.00020226	0.00586802		0.000203044	0.00355741
P48449;E9PEI9;G5E9Q9;C9J315	P48449;E9PEI9;G5E9Q9	Lanosterol synthase	LSS	83.308	732	0.00020316	0.0484156		0.000191436	0.0435983		0.000143927	0.00403125		0.000145909	0.00346851		0.000180626	7.87032e-05		0.00016645	0.00122317		0.000219955	0.00391265		0.000196291	0.00701116
Q96SB4-3;Q96SB4;Q5R363;D6RBF8;E7ETV6;Q9UPE1;Q9UPE1-4;A8MPY5;Q9UPE1-3;A8MPP7;Q9UPE1-2;D6RBM8	Q96SB4-3;Q96SB4;Q5R363	SRSF protein kinase 1	SRPK1	92.41	826	0.00020246	0.00230105		0.000189305	0.0024937		0.000187324	0.0990835		0.000143491	0.0358136		0.000157753	0.000944121		0.000146901	0.00155989		0.000213822	0.00115651		0.000197843	0.00175159
P61106	P61106	Ras-related protein Rab-14	RAB14	23.897	215	0.000202031	0.0155658		0.000193705	0.00582786		0.000144086	0.00936103		0.000158369	0.0111571		0.000143265	0.00487607		0.000139907	0.0047703		0.000196103	0.00310012		0.000202837	0.00159497
O00541;B5MCF9;O00541-2;B3KXD6;C9JXJ1	O00541;B5MCF9;O00541-2;B3KXD6	Pescadillo homolog	PES1	68.002	588	0.000201985	0.000900217		0.000201764	0.0027877		0.000216251	0.00582199		0.000189132	0.0137413		0.000177364	0.000687852		0.000163637	0.00144017		0.000177811	0.00831043		0.000175665	0.0105869
P16403	P16403	Histone H1.2	HIST1H1C	21.364	213	0.000201549	0.122902		0.000568954	0.259641		0.0018521	0.100062		0.00151053	0.137222		0.000873232	0.128915		0.000701154	0.154881		0.0008583	0.210247		0.000286057	0.22104
Q2TAY7;B4E3L0	Q2TAY7;B4E3L0	WD40 repeat-containing protein SMU1	SMU1	57.543	513	0.000200913	0.00133099		0.000192523	0.000717131		0.00019728	0.0337747		0.000193498	0.0267693		0.000203286	0.00718367		0.000206114	0.00779257		0.000159492	0.00199837		0.000159521	0.00384414
Q9NP79;Q5TGM0;E7ETQ7	Q9NP79;Q5TGM0;E7ETQ7	Vacuolar protein sorting-associated protein VTA1 homolog	VTA1	33.879	307	0.000200525	0.000135374		0.000233166	0.0175261		0.000194665	0.0228584		0.000189765	0.014354		0.000190042	0.00360826		0.000193122	7.25542e-05		0.000187152	0.00455322		0.000186545	0.00363425
A0FGR8-6;A0FGR8;A0FGR8-2;A0FGR8-4;C9JGI7;A0FGR8-5;F2Z3K9;A6NFV7	A0FGR8-6;A0FGR8;A0FGR8-2;A0FGR8-4;C9JGI7	Extended synaptotagmin-2	ESYT2	104.71	942	0.000199955	0.023952		0.000192922	0.015708		0.000172934	0.0240649		0.000173513	0.0292461		0.00018403	0.00914653		0.000182661	0.00660229		0.000186834	0.00125874		0.000174137	0.00627202
C9JIF9;P13798;C9JLK2;F8WEH5	C9JIF9;P13798	Acylamino-acid-releasing enzyme	APEH	81.673	737	0.000199883	0.00739078		0.000203983	0.00296399		0.000194815	0.00145711		0.000191713	0.000803389		0.000204961	0.00531723		0.000212889	0.00549204		0.000237916	0.010083		0.000226434	0.0127491
P23193;P23193-2;E5RIS7;E5RJ93;B7Z4S1;E5RFI1;E5RK46;Q15560;Q5JRI7	P23193;P23193-2;E5RIS7	Transcription elongation factor A protein 1	TCEA1	33.969	301	0.000199022	0.00905151		0.000189951	0.00994899		9.14823e-05	0.0258162		9.03212e-05	0.0311293		0.000109589	0.0149928		0.000104044	0.0151257		0.000190476	0.0668405		0.000194973	0.026129
E7ENU4;P55265-4;P55265;P55265-5;P55265-2;H0YCK3;P55265-3	E7ENU4;P55265-4;P55265;P55265-5;P55265-2;H0YCK3;P55265-3	Double-stranded RNA-specific adenosine deaminase	ADAR	140.83	1269	0.000198739	0.00659808		0.000204428	0.00456922		0.000215723	0.0112258		0.000212152	0.0137251		0.000248198	0.00432729		0.000251876	0.00260417		0.000227855	0.00265404		0.000234013	0.00135055
Q13347;Q5TFK1	Q13347	Eukaryotic translation initiation factor 3 subunit I	EIF3I	36.501	325	0.000198426	0.00833494		0.000193565	9.73886e-05		0.000222034	0.000819854		0.000214187	0.00783562		0.00022935	0.0125483		0.000232448	0.0231884		0.000192766	0.0148976		0.000200819	0.0191944
Q9UG63;C9JZV3;C9JHK9	Q9UG63	ATP-binding cassette sub-family F member 2	ABCF2	71.289	623	0.000198033	0.000357064		0.000187397	0.0109153		0.000165856	0.0051451		0.000158077	0.00661655		0.00015924	0.00688155		0.000155385	0.0029893		0.000222378	0.00266711		0.000212868	0.00686075
O75694;E9PF10;B4DLT2;O75694-2;D6RA13	O75694;E9PF10;B4DLT2;O75694-2	Nuclear pore complex protein Nup155	NUP155	155.2	1391	0.00019802	0.0306022		0.000181337	0.0519384		0.000199223	0.0262114		0.000178009	0.00867957		0.000208566	0.00729914		0.000192453	0.00212791		0.000224425	0.000162409		0.000210906	0.00709512
Q13155;F8W950;A8MU58;F8WCL2	Q13155;F8W950;A8MU58	Aminoacyl tRNA synthase complex-interacting multifunctional protein 2	AIMP2	35.348	320	0.000197831	0.0110545		0.000196175	0.00498816		0.00012755	0.0065224		0.000146827	0.000757639		0.000142773	0.00389085		0.000141096	0.00398212		0.00021651	0.0202807		0.00022017	0.0347313
Q9UPN7;B4DLT9	Q9UPN7;B4DLT9	Serine/threonine-protein phosphatase 6 regulatory subunit 1	PPP6R1	96.723	881	0.000197775	0.0108284		0.00020185	0.0206787		0.000144132	0.00125348		0.000138211	9.60418e-05		0.000141712	0.0102928		0.000142333	0.00507642		0.000280118	0.00232644		0.000266464	0.00233756
P49792;E9PGT0;C9JRL5;F8WBP7	P49792;E9PGT0	E3 SUMO-protein ligase RanBP2;Putative peptidyl-prolyl cis-trans isomerase	RANBP2	358.2	3224	0.000196642	0.0484944		0.000180395	0.0596716		0.000227989	0.0023795		0.000213973	0.00380328		0.000207355	0.000305833		0.000207032	0.000952776		0.00024804	0.00386982		0.000237423	0.00262835
Q13242;H0YIB4	Q13242;H0YIB4	Serine/arginine-rich splicing factor 9	SRSF9	25.542	221	0.000196321	0.00841819		0.000193532	0.0227288		0.000172735	0.0236267		0.000160462	0.0157317		0.000154784	0.00124898		0.000157568	0.00167901		0.000161188	0.00293084		0.000168213	6.17934e-05
P49903;B4DWK0;D6PSQ9;Q5T5U9;Q5T5U6;Q5T5U7	P49903;B4DWK0;D6PSQ9;Q5T5U9;Q5T5U6	Selenide, water dikinase 1	SEPHS1	42.91	392	0.000196306	0.00679154		0.00017564	0.0198164		0.000133574	0.0154362		0.000131682	0.0188452		0.000163008	0.00263118		0.000177321	0.000688207		0.000191218	0.0192696		0.000191935	0.0138938
Q16401;B4DZM8;F2Z3J2;Q4VXG9;Q4VXH0	Q16401;B4DZM8	26S proteasome non-ATPase regulatory subunit 5	PSMD5	56.195	504	0.000195645	0.135174		0.000122134	0.00892469		9.79203e-05	0.00530435		9.61471e-05	0.0125646		0.000128223	0.00330448		0.000109052	0.00559143		0.000159199	0.00747555		0.000146741	0.00227215
P47755;A8MW68;F8W9N7;B4DE01;B4DG50;C9JUG7;F8WED3	P47755;A8MW68;F8W9N7;B4DE01;B4DG50;C9JUG7	F-actin-capping protein subunit alpha-2	CAPZA2	32.949	286	0.000195488	0.0067466		0.000192993	0.00440814		0.000163811	0.0151161		0.000164039	0.010826		0.000197857	9.99458e-05		0.000190418	0.0015743		0.000165758	0.0122633		0.000165827	0.00835913
P05387;H0YDD8;A6NIB2	P05387;H0YDD8	60S acidic ribosomal protein P2	RPLP2	11.665	115	0.000195476	0.00906724		0.000190819	0.0077674		0.000330334	0.029662		0.000301895	0.00882301		0.000223629	0.00673644		0.000227919	0.00896191		0.00027241	0.00947393		0.000261808	0.00340991
P46926;D6R9P4;D6RAY7;D6RFF8;E7EVU7;B7Z3X4;D6RB13;D6R917;Q8TDQ7;Q8TDQ7-3;Q8TDQ7-2;Q2VYF1;B4DJF3;D6RFK5	P46926;D6R9P4;D6RAY7;D6RFF8;E7EVU7;B7Z3X4;D6RB13;D6R917	Glucosamine-6-phosphate isomerase 1	GNPDA1	32.668	289	0.000195194	0.0316172		0.000166307	0.0550126		0.000196951	0.00285414		0.000177513	0.0296154		0.000244257	0.0202072		0.000189555	0.0416209		0.000205927	0.0503736		0.000181182	0.0512593
P52815	P52815	39S ribosomal protein L12, mitochondrial	MRPL12	21.348	198	0.000194977	0.00559534		0.000190183	0.0103763		0.000156022	0.0289032		0.00015083	0.0290435		0.000164566	0.0329003		0.000162769	0.0414517		0.000211193	0.000273499		0.000199287	0.00124362
Q15427;Q5SZ64	Q15427;Q5SZ64	Splicing factor 3B subunit 4	SF3B4	44.385	424	0.000194291	0.00491037		0.000190563	0.00268093		0.000167215	0.0114877		0.000161743	0.0185352		0.00020412	0.0428262		0.000173351	0.0101397		0.000238708	0.0156146		0.000232149	0.00523013
P46063;F8WD97;F8WA66;F5H2L2;F5H3W0;F5H4P4;F5GYB7	P46063	ATP-dependent DNA helicase Q1	RECQL	73.457	649	0.000193336	0.00528748		0.000193666	0.00732884		0.000165991	0.0034873		0.000170632	0.00503252		0.000168104	0.000786467		0.000166896	0.00326902		0.000173345	0.00105568		0.000172453	0.00145949
Q99614;H0YB37	Q99614	Tetratricopeptide repeat protein 1	TTC1	33.526	292	0.000193129	0.00557722		0.000195286	0.00471748		0.000141574	0.0063972		0.000153499	0.0123578		0.00013329	0.0279877		0.000140007	0.0191388		0.000174562	0.00611714		0.000184852	0.00759686
Q9UBQ5;B7ZAM9;B4DQ48	Q9UBQ5;B7ZAM9	Eukaryotic translation initiation factor 3 subunit K	EIF3K	25.059	218	0.000192891	0.013623		0.000191724	0.0164124		0.000168056	0.0216423		0.000157386	0.00919555		0.000138837	0.00212236		0.000140837	0.000880062		0.000194353	0.00122167		0.000183721	0.000420069
Q32MZ4-2;Q32MZ4-3;Q32MZ4;E7EVD7;E9PGZ2;C9JTC6	Q32MZ4-2;Q32MZ4-3;Q32MZ4	Leucine-rich repeat flightless-interacting protein 1	LRRFIP1	86.403	784	0.000192831	0.0496728		0.000210745	0.0979109		0.000108424	0.0240664		0.000108268	0.00365332		0.000136154	0.00409438		0.000125961	0.00293201		0.000148817	0.0873918		0.000140429	0.0921948
Q08752;H0Y8J0	Q08752	Peptidyl-prolyl cis-trans isomerase D	PPID	40.763	370	0.000192698	0.00258657		0.000185826	5.29485e-05		0.000227783	0.00200487		0.000219964	0.00511588		0.000209844	0.000175739		0.00021786	0.00793287		0.000189754	0.0115483		0.000200531	0.00690801
P50579;B4DUX5;F8VRR3;G3V1U3;F8VY03;F8VZX9;F8VSC4	P50579;B4DUX5;F8VRR3;G3V1U3	Methionine aminopeptidase 2;Methionine aminopeptidase	METAP2	52.891	478	0.000192634	0.0189659		0.0001571	0.0275974		0.000172984	0.0156686		0.00015832	0.0260359		0.00014937	0.0343628		0.000109791	0.0203491		0.000166055	0.0281336		0.000144421	0.0569516
F5GYQ5;Q5TBB1;G3XAJ1	F5GYQ5;Q5TBB1;G3XAJ1	Ribonuclease H2 subunit B	RNASEH2B	37.36	331	0.000192462	0.00432923		0.000180037	0.0124088		0.000158534	0.0220504		0.000143774	0.0101005		0.000130529	0.00439688		0.00011719	0.00095071		0.000177423	0.0259101		0.000167753	0.0263448
Q7KZ85;Q7KZ85-3	Q7KZ85	Transcription elongation factor SPT6	SUPT6H	199.07	1726	0.000192397	0.0345519		0.000184705	0.0472486		0.000244851	0.140756		0.000245308	0.161666		0.000185	0.00459151		0.000185965	0.00187476		0.000219491	0.00766815		0.000215585	0.0117463
P33176;O60282;E9PET8;H0Y2V0;Q12840;O60282-2;C9JWB9	P33176	Kinesin-1 heavy chain	KIF5B	109.68	963	0.000192031	0.0269219		0.000193477	0.0234455		0.000187243	0.00208868		0.000168196	0.0191872		0.000171834	0.00315193		0.000180322	0.00183792		0.000219078	0.00159958		0.000218102	0.000724004
Q13867;E7EMN3	Q13867;E7EMN3	Bleomycin hydrolase	BLMH	52.562	455	0.000191649	0.0116283		0.000183809	0.0106077		0.000311679	0.180962		0.000547393	0.123675		0.000325343	0.0924216		0.000444213	0.0423094		0.000141511	0.0165973		0.000152171	0.00767245
Q9NTK5;Q9NTK5-3;Q9NTK5-2;C9JTK6;C9JCJ9	Q9NTK5;Q9NTK5-3;Q9NTK5-2	Obg-like ATPase 1	OLA1	44.743	396	0.000191403	0.00235732		0.000193427	0.00288348		0.000145982	0.0474793		0.000138272	0.0411718		0.000179467	0.00754408		0.000167926	0.00621889		0.000191053	0.00277299		0.000210009	0.0268028
G5E9Y2;G8JLB2;Q9NQW7;Q9NQW7-2;Q5T6H7;Q5T6H2;Q5T6H3	G5E9Y2;G8JLB2;Q9NQW7;Q9NQW7-2;Q5T6H7	Xaa-Pro aminopeptidase 1	XPNPEP1	74.797	666	0.000191331	0.0025259		0.000202496	0.00948515		0.000141516	0.0497501		0.000134796	0.0540292		0.000175654	0.00641426		0.000167669	0.00267876		0.000223804	0.00670928		0.000213703	0.0068652
Q9Y5A9;F5H8I7;Q9Y5A9-2	Q9Y5A9;F5H8I7;Q9Y5A9-2	YTH domain family protein 2	YTHDF2	62.333	579	0.000190881	0.0264293		0.000184566	0.0503307		0.000163087	0.00998633		0.000146112	0.018121		0.000185344	0.00260299		0.000176186	0.00464471		0.00018817	0.0146349		0.000187178	0.0198346
Q8WXX5	Q8WXX5	DnaJ homolog subfamily C member 9	DNAJC9	29.909	260	0.000190711	0.0254663		0.000189608	0.0206691		0.000177399	0.0126776		0.00016967	0.0151452		0.000154467	0.0339741		0.000147923	0.0212718		0.000188837	0.0157318		0.000185875	0.011472
Q13573;G3V4X8;G3V3A4;E9PGQ7;G3V5R3	Q13573;G3V4X8;G3V3A4	SNW domain-containing protein 1	SNW1	61.494	536	0.000189467	0.0196696		0.000189555	0.0136703		0.000129663	0.000467542		0.000119961	0.00332452		0.000108051	0.00474873		0.000102956	0.00623678		0.000221937	0.000291995		0.000232786	0.00303577
O43837;O43837-2;E9PGU4;O43837-3	O43837;O43837-2;E9PGU4	Isocitrate dehydrogenase [NAD] subunit beta, mitochondrial	IDH3B	42.183	385	0.000188876	0.0139903		0.00018869	0.0139787		0.000209822	0.0233284		0.000195411	0.0172036		0.000200661	0.00312891		0.000198699	0.00371104		0.000200902	0.00944753		0.000199622	0.0102371
B7Z6F8;Q14677;Q14677-2	B7Z6F8;Q14677;Q14677-2	Clathrin interactor 1	CLINT1	70.294	643	0.000188614	0.00388179		0.000176317	0.00443479		0.000154398	0.0368718		0.000151581	0.0293979		0.000170748	0.0029129		0.000168741	0.00508591		0.000229653	0.0248331		0.000215938	0.0202763
P61970	P61970	Nuclear transport factor 2	NUTF2	14.478	127	0.000188282	0.00835745		0.000201324	0.00155011		0.000147939	0.0136087		0.000155699	0.00167412		0.000168134	0.00342964		0.000171561	0.00568292		0.000203163	0.00797234		0.000211114	0.00896359
P55786;E9PLK3;B7Z463;F5H6U8;F5H0W3;A6NEC2;E7EWZ2;E5RJ24;F5GZY4;H0YDG0;H0YAQ6;A6NEC2-2;E9PP11;E9PRQ5;H0YBP6;E9PJ74;A6NEC2-3;E9PPD4;E9PJY4;H0YCQ5	P55786;E9PLK3;B7Z463;F5H6U8;F5H0W3	Puromycin-sensitive aminopeptidase	NPEPPS	103.28	919	0.000187991	0.000507987		0.000193603	0.0132419		0.00012319	0.0377265		0.000121944	0.0060391		0.000159055	0.0154767		0.000137082	0.0061376		0.00016343	0.0275571		0.000155261	0.0176475
Q5TCU8;P07951;Q5TCU3;CON__Q3SX28;P07951-2;P07951-3	Q5TCU8;P07951;Q5TCU3;CON__Q3SX28;P07951-2;P07951-3	Tropomyosin beta chain	TPM2	36.747	322	0.000187562	0.0481139		0.000183807	0.0381011		0.000124499	0.0206771		0.000125	0.00767274		0.00011373	0.00202415		0.000110571	0.00931132		0.000171165	0.000675183		0.000159628	0.0105748
P99999;C9JFR7;CON__P62894	P99999;C9JFR7	Cytochrome c	CYCS	11.749	105	0.000187546	0.00109471		0.000187869	0.00108797		0.000196757	0.0393338		0.000181106	0.0346634		0.00025849	0.0156427		0.000245201	0.0109389		0.000229835	0.0327175		0.000215932	0.0357399
Q9Y6A9;C9JBL1	Q9Y6A9;C9JBL1	Signal peptidase complex subunit 1	SPCS1	18.298	169	0.000187412	0.0147252		0.00018425	0.0420685		0.000156674	0.00580797		0.000160055	0.0197337		0.000103377	0.0738342		0.000104172	0.0142938		0.000161078	0.0483183		0.000179705	0.0479124
Q86U42;Q86U42-2;Q92843-2;G3V4T2;B4DEH8;H0YJH9;A6NDY0-4;A6NDY0;A6NDY0-2	Q86U42;Q86U42-2;Q92843-2;G3V4T2;B4DEH8	Polyadenylate-binding protein 2	PABPN1	32.749	306	0.000187271	0.0280519		0.000187593	0.0286846		0.00022304	0.00146526		0.000223881	0.00381118		0.000248982	0.00592349		0.000256961	0.0020961		0.000196916	0.0062237		0.000204146	0.00662027
Q9BV57;Q9BV57-2	Q9BV57;Q9BV57-2	1,2-dihydroxy-3-keto-5-methylthiopentene dioxygenase	ADI1	21.498	179	0.000187151	0.00545336		0.000169351	0.00517949		0.000173915	0.00795792		0.000137508	0.0143042		0.000162011	0.000148821		0.000135267	0.0026216		0.000231048	0.00595227		0.000200938	0.00637715
P55957-2;P55957;P55957-4;P55957-3	P55957-2;P55957	BH3-interacting domain death agonist;BH3-interacting domain death agonist p15;BH3-interacting domain death agonist p13;BH3-interacting domain death agonist p11	BID	26.836	241	0.000187115	0.00378181		0.000177035	0.00800795		0.000111352	0.0240293		0.000116688	0.0188411		0.000160714	0.00696107		0.000160624	0.0121826		0.000199824	0.00369013		0.000203675	0.00171825
Q9UBQ7;Q5T946;Q9H636	Q9UBQ7;Q5T946	Glyoxylate reductase/hydroxypyruvate reductase	GRHPR	35.668	328	0.000186715	0.0231908		0.000181185	0.0314603		0.000148476	0.0032749		0.000149433	0.00302522		0.000160925	0.00162098		0.000155705	0.00021626		0.000207352	0.00194087		0.000201754	0.0035012
Q00341;E7EM71;H0Y394;E7EU12;C9JIZ1;C9J5E5;C9JZI8;C9JES8;C9JHZ8;C9JHS7;C9JK79;C9JT62;C9JHN6;C9JKQ5;C9JEJ8;C9JBS3;C9JQ82;C9JMQ6;C9J739;C9JHS9	Q00341;E7EM71;H0Y394	Vigilin	HDLBP	141.45	1268	0.000186129	0.00292822		0.000169298	0.0140397		0.000154612	0.0106647		0.000133738	0.029087		0.000178338	0.0202694		0.000151775	0.0012246		0.00020255	0.00125156		0.000193927	0.00451736
Q92616	Q92616	Translational activator GCN1	GCN1L1	292.75	2671	0.000185709	0.0698991		0.00017967	0.0750794		0.000137358	0.183451		0.000156257	0.154376		0.000225274	0.0369773		0.000225318	0.0525417		0.000233396	0.027325		0.000226617	0.0301594
P30084	P30084	Enoyl-CoA hydratase, mitochondrial	ECHS1	31.387	290	0.000185471	0.00138862		0.000186679	5.00227e-06		0.00018149	0.104543		0.000165674	0.0594249		0.000258372	0.0172065		0.000252622	0.000202988		0.000184083	0.0195229		0.000181047	0.00969032
Q9UEW8	Q9UEW8	STE20/SPS1-related proline-alanine-rich protein kinase	STK39	59.473	545	0.000185059	0.243797		0.000138531	0.227863		5.60204e-05	0.00515719		5.21144e-05	0.00220994		6.55828e-05	0.0358624		5.50797e-05	0.0125692		6.80281e-05	0.000307195		6.72263e-05	0.00882045
Q9H307;Q9H307-2;G3V579;G3V5F0	Q9H307;Q9H307-2	Pinin	PNN	81.613	717	0.000184954	0.00147246		0.000184986	0.00228285		0.000162082	0.0503079		0.00016014	0.0291725		0.000130115	0.00451649		0.000137356	0.00751215		0.000185919	0.00158985		0.000188829	0.00233944
P08243;E9PCI3;E9PCX6;F8WEJ5;C9J057;C9JT45;C9JM09;C9JLN6	P08243;E9PCI3;E9PCX6;F8WEJ5	Asparagine synthetase [glutamine-hydrolyzing];Asparagine synthetase	ASNS	64.369	561	0.000184888	0.0110005		0.000192636	0.0196308		0.000120411	0.045185		0.00012645	0.0514717		0.000167456	0.00051293		0.000165075	0.00432762		0.000177354	0.00904688		0.000183184	0.00369973
Q13085-4;Q13085;Q13085-2;Q13085-3;F8W6G0;O00763;F8W8T8;O00763-2;H0YGH5;F6QQI9;E9PEW7;D3YTK0	Q13085-4;Q13085;Q13085-2;Q13085-3;F8W6G0	Acetyl-CoA carboxylase 1;Biotin carboxylase	ACACA	270	2383	0.000184515	0.0361907		0.000170626	0.0355978		0.0002262	0.168829		0.000216317	0.157888		0.000132806	0.0584076		0.000134445	0.0548737		0.000200526	0.0321866		0.000204973	0.0283823
F5H5E4;P54687;Q68DQ7;B7Z5L0;B3KY27;F5H2F2	F5H5E4;P54687;Q68DQ7;B7Z5L0;B3KY27	Branched-chain-amino-acid aminotransferase;Branched-chain-amino-acid aminotransferase, cytosolic	BCAT1	44.131	398	0.000184407	3.2967e-05		0.000185169	0.00130883		0.000247251	0.0955469		0.000231845	0.119292		0.000481113	0.10394		0.0002945	0.0520065		0.000175617	0.0173367		0.00017527	0.0137444
Q9NZZ3;Q9NZZ3-2	Q9NZZ3;Q9NZZ3-2	Charged multivesicular body protein 5	CHMP5	24.57	219	0.000183276	0.0991048		0.000104644	0.0111476		4.587e-05	0.0598181		4.45971e-05	0.0417104		6.36113e-05	0.00872602		6.13594e-05	0.0153326		0.000148048	0.175751		0.000154706	0.172437
O00425;O00425-2;F8WD15;Q9NZI8;C9JT33	O00425	Insulin-like growth factor 2 mRNA-binding protein 3	IGF2BP3	63.704	579	0.000183167	0.00368597		0.000183476	0.00239304		0.000191016	0.0231389		0.000181017	0.022736		0.000212252	0.00428277		0.000202575	0.0173962		0.000170942	0.00283268		0.000158397	0.00271958
P52789;E9PB90;P52790	P52789;E9PB90	Hexokinase-2	HK2	102.38	917	0.000182397	0.0474331		0.000165048	0.041759		0.000103559	0.0320145		9.42306e-05	0.0310246		0.000142939	0.0340169		0.000129522	0.0269464		0.000164621	0.00566635		0.000153149	0.0104887
O15511;O15511-2;B1ALC0	O15511;O15511-2;B1ALC0	Actin-related protein 2/3 complex subunit 5	ARPC5	16.32	151	0.000182333	0.0125818		0.000168448	0.0135494		0.000133099	0.0128992		0.000129604	0.0107899		0.000119952	0.0288239		0.000122376	0.0233601		0.000210023	0.000666206		0.000225334	0.00262287
O00148;Q8N5M0;B1Q2N1	O00148;Q8N5M0;B1Q2N1	ATP-dependent RNA helicase DDX39A	DDX39A;DDX39	49.129	427	0.000182209	0.00565387		0.000177238	0.0066982		0.00022904	0.0403687		0.000204827	0.0699713		0.000267404	0.010805		0.00026428	0.0150916		0.000211231	0.0060452		0.000202417	0.00544448
P10644;P31321;C9JSK5;Q6NS41	P10644	cAMP-dependent protein kinase type I-alpha regulatory subunit	PRKAR1A	42.981	381	0.000181603	0.0258706		0.000181371	0.0267355		0.000174305	0.0430868		0.000175827	0.0391468		0.000246202	0.0244488		0.000224101	0.0218098		0.000219622	0.00515144		0.00022501	0.0290336
P80303;P80303-2;E7EV42;E9PKG6;H0YEG8;E9PLE9;E9PLR0;E9PM22;H0YD18;E9PJP3	P80303;P80303-2;E7EV42;E9PKG6;H0YEG8	Nucleobindin-2	NUCB2	50.195	420	0.000181475	0.00497207		0.000171296	0.00844099		0.00017974	0.0137981		0.000162104	0.00734597		0.000156842	0.00755899		0.000165554	0.0102143		0.000196292	0.00795549		0.000197364	0.0113517
Q15555;E9PHR3;G5E9I6;F5H1V8;Q15555-2	Q15555;E9PHR3;G5E9I6;F5H1V8;Q15555-2	Microtubule-associated protein RP/EB family member 2	MAPRE2	37.031	327	0.000180716	0.00944852		0.000180937	0.00336611		0.000199051	0.00346929		0.000187395	0.0363492		0.000222253	0.00391999		0.000234195	0.0143404		0.000172787	0.025521		0.000173554	0.0312456
Q8NE71;Q8NE71-2;H0YGW7;E9PC67;F8VQZ0;Q5STZ8;Q5STZ7;F5GYK6	Q8NE71;Q8NE71-2;H0YGW7	ATP-binding cassette sub-family F member 1	ABCF1	95.925	845	0.000180547	0.0015668		0.000167757	0.00186294		7.78708e-05	0.0403561		7.18151e-05	0.0405665		7.69154e-05	0.0384006		7.87042e-05	0.0107908		0.000154514	0.0342755		0.000153166	0.0386647
P30876;C9J2Y9;C9J4M6	P30876;C9J2Y9;C9J4M6	DNA-directed RNA polymerase II subunit RPB2;DNA-directed RNA polymerase	POLR2B	133.9	1174	0.000180426	0.0248468		0.00016208	0.0360248		0.000192799	0.0351489		0.000161004	0.0397186		0.000220897	0.0152849		0.000197731	0.0204065		0.000191552	0.000749766		0.000188982	0.00106325
Q9BQA1;B4DP38;H0Y711	Q9BQA1;B4DP38;H0Y711	Methylosome protein 50	WDR77	36.724	342	0.000180079	0.108177		0.000181444	0.107997		0.000177736	0.000826705		0.000179716	0.00190722		0.000180222	0.00167293		0.000184495	0.000754526		0.000286892	0.011717		0.00029231	0.0120782
P18858;F5GZ28;B4DTU4;H0YFI6;B4E135	P18858;F5GZ28;B4DTU4;H0YFI6	DNA ligase 1;DNA ligase	LIG1	101.73	919	0.000179454	0.0106938		0.000186481	0.0103674		0.000145562	0.0314304		0.000137749	0.0216711		0.000178849	0.00279099		0.000166959	0.00116738		0.000204127	0.00220716		0.000188934	0.000479514
O75995;B4DKQ0	O75995;B4DKQ0	SAM and SH3 domain-containing protein 3	SASH3	41.595	380	0.000178112	0.0535693		0.000167052	0.0320146		0.000163538	0.000576443		0.000160986	0.0040153		0.000162011	0.00227589		0.000154889	0.00192623		0.000178446	0.00329053		0.00017304	0.00489232
B7Z7L3;P00387;P00387-2;B1AHF3;F8WCX7	B7Z7L3;P00387;P00387-2;B1AHF3	NADH-cytochrome b5 reductase 3;NADH-cytochrome b5 reductase 3 membrane-bound form;NADH-cytochrome b5 reductase 3 soluble form	CYB5R3	38.226	334	0.000177968	0.0351759		0.000178712	0.0399414		0.000136508	0.00580703		0.000147368	0.00715492		0.000147737	0.0241444		0.000142417	0.0212637		0.000174877	0.0286153		0.000161405	0.0241629
P49207	P49207	60S ribosomal protein L34	RPL34	13.293	117	0.000177727	0.0911029		0.00018486	0.0951765		0.000285248	0.000931908		0.000276429	0.000649335		0.00022866	0.00468545		0.000222342	0.00310218		0.000155811	0.0210861		0.000158578	0.0233112
P20290;P20290-2;D6RDG3;H0Y9Y1	P20290;P20290-2	Transcription factor BTF3	BTF3	22.168	206	0.000177391	0.0291038		0.000175916	0.0249722		0.000327327	0.024498		0.00030141	0.0284409		0.0002533	0.00181023		0.000255208	0.00821627		0.00016816	0.0473102		0.000167507	0.0573434
Q9UJU6-3;Q9UJU6-2;Q9UJU6;B4DDP6;B4DDD6;B4DDU5;H0Y5J4;C9J7P1;B4DEM2;F8WBG8;F8WFE1;F8WBB2;F8WC20;F2Z3E3;F8WCK3;F8WB73;F2Z2V3	Q9UJU6-3;Q9UJU6-2;Q9UJU6;B4DDP6;B4DDD6;B4DDU5;H0Y5J4;C9J7P1;B4DEM2;F8WBG8	Drebrin-like protein	DBNL	49.042	439	0.00017724	0.00721395		0.000173691	0.00332691		0.000118116	0.00225235		9.89426e-05	0.0122155		0.00012005	0.00013508		0.000108867	0.0153048		0.00017882	0.00962576		0.000166151	0.0102222
P62879;E7EP32;C9JXA5;C9JIS1;B3KPU1;C9JZN1	P62879;E7EP32;C9JXA5;C9JIS1;B3KPU1;C9JZN1	Guanine nucleotide-binding protein G(I)/G(S)/G(T) subunit beta-2	GNB2	37.331	340	0.000177143	0.0179752		0.000175047	0.0265751		0.000129311	0.0190346		0.000126095	0.0127816		0.000149198	0.0134035		0.000154598	0.010943		0.000186649	0.0635696		0.00017218	0.0265092
Q9UHV9	Q9UHV9	Prefoldin subunit 2	PFDN2	16.648	154	0.000176967	0.00212732		0.000180839	0.00241965		0.000129834	0.0203216		0.000131022	0.0196348		0.0001302	0.00105623		0.000124316	0.00123227		0.000149407	0.000588372		0.000156396	0.00676801
Q15819;G3V113;H0YBP9;H0YBX6;E5RGE2;D6RG00	Q15819;G3V113;H0YBP9;H0YBX6;E5RGE2	Ubiquitin-conjugating enzyme E2 variant 2	UBE2V2	16.363	145	0.0001769	0.0421635		0.000182458	0.0280642		0.000134649	0.0557419		0.000130288	0.0641073		0.000105239	0.000748584		0.000107756	0.0127365		0.000149707	0.00420859		0.000147857	0.00369096
Q9H6Z4-2	Q9H6Z4-2	Ran-binding protein 3 (RanBP3)	RANB3	59.694	562	0.000176821	0.000861026		0.000164627	0.00366345		0.000107465	0.00202315		0.000106541	0.0170157		0.000104295	0.000401224		0.000107143	0.020042		0.000139226	0.0177038		0.000135028	0.0174997
O75400;O75400-2;E9PHJ7;F8W9L2;O75400-3;F5H578;H0YG38	O75400;O75400-2;E9PHJ7;F8W9L2;O75400-3	Pre-mRNA-processing factor 40 homolog A	PRPF40A	108.8	957	0.000176711	0.0147677		0.000184863	0.002171		0.000152592	0.016933		0.000153464	0.00797854		0.000163898	0.00410767		0.000177458	0.000417547		0.000225055	0.0092931		0.000228724	0.00934455
O75792	O75792	Ribonuclease H2 subunit A	RNASEH2A	33.395	299	0.000176644	0.011447		0.000161204	0.00461003		0.000138077	0.0304193		0.000136881	0.0394976		0.000141378	0.00572826		0.000137151	0.00537256		0.000185138	0.00604395		0.000173659	0.00778462
F5H2S7;Q13561-2;Q13561-3;Q13561;F8WAG8;F5H223;F8W1I6;A8K8J9;F8VW18;H0YI98;F8VRV7;H0YHL1;F8VX93;F8W0U6;F8VZD2	F5H2S7;Q13561-2;Q13561-3;Q13561;F8WAG8;F5H223;F8W1I6;A8K8J9;F8VW18;H0YI98	Dynactin subunit 2	DCTN2	44.809	406	0.000175902	0.0140128		0.00017115	0.0184316		0.000129598	0.00377042		0.000125447	0.00133531		0.000156409	0.0227757		0.000152075	0.00736554		0.000189976	0.00386784		0.000185563	0.00786425
Q29RF7;Q29RF7-3;H0Y9L9;H0Y9L6;H0Y9X6	Q29RF7	Sister chromatid cohesion protein PDS5 homolog A	PDS5A	150.83	1337	0.000175687	0.0297383		0.000159023	0.0256968		0.000103644	0.0997164		0.00011546	0.0966478		0.000139192	0.0027661		0.000129397	0.00322413		0.000197971	0.00478371		0.000202095	0.00586329
Q8TDN6	Q8TDN6	Ribosome biogenesis protein BRX1 homolog	BRIX1	41.401	353	0.000174375	0.000624545		0.000174484	0.00351261		0.000259084	0.0313254		0.00026226	0.0327803		0.000279733	0.00688153		0.000284279	0.00950242		0.000189506	0.0346182		0.000190894	0.0411322
F5GXF1;F5GXA0;Q8NBK3-3;Q8NBK3;E9PGL0;Q8NBK3-2	F5GXF1;F5GXA0;Q8NBK3-3;Q8NBK3;E9PGL0;Q8NBK3-2	Sulfatase-modifying factor 1	SUMF1	46.99	428	0.000174093	0.00614306		0.000174879	0.00965291		0.000116398	0.0184735		0.000128241	0.0171735		0.00012167	0.000265024		0.00013041	0.00253735		0.000163526	0.0207285		0.000174697	0.0156331
Q99848	Q99848	Probable rRNA-processing protein EBP2	EBNA1BP2	34.852	306	0.000173218	0.0118304		0.000179187	0.00764932		0.000139792	0.0208757		0.00013789	0.0235918		0.000166478	0.0114792		0.000168442	0.0141709		0.00016934	0.0177164		0.000165428	0.0204169
P21399;Q59FI0;Q9HBB2;Q5VZA6	P21399;Q59FI0;Q9HBB2;Q5VZA6	Cytoplasmic aconitate hydratase	ACO1;IRP1	98.398	889	0.000172169	0.00392606		0.000171306	0.00523432		0.000166565	0.0300127		0.000164261	0.0284637		0.00023481	0.0106623		0.000201422	0.00351258		0.000176462	0.00106902		0.000181177	0.00103798
Q9Y224;G3V4C6;H0YJB9;G3V4E7	Q9Y224;G3V4C6	UPF0568 protein C14orf166	C14orf166	28.068	244	0.000171448	0.00418575		0.000168966	0.00258651		0.000179818	0.0170379		0.000177967	0.0180509		0.000218473	0.00288898		0.000219656	0.00136263		0.00020335	0.0100447		0.000197596	0.00511565
O96019;O96019-2;C9JQT2;O94805	O96019;O96019-2	Actin-like protein 6A	ACTL6A	47.46	429	0.000171283	0.00278387		0.00016849	0.00560911		0.000166472	0.00696276		0.000163731	0.0104885		0.000155394	0.00274834		0.000153603	0.000370148		0.000175416	0.0106954		0.00017253	0.0085671
Q15637;Q15637-2;Q15637-3;Q15637-6;Q15637-4;Q15637-5;C9JJE2;B4DX42;F8WEV5;Q14820;C9J792	Q15637;Q15637-2;Q15637-3;Q15637-6;Q15637-4;Q15637-5;C9JJE2;B4DX42	Splicing factor 1	SF1	68.329	639	0.000171181	0.0676586		0.000188975	0.0404319		0.000222892	0.144715		0.000121242	0.0178396		0.000158719	0.0471154		0.000152779	0.058024		0.000204792	0.0196459		0.000216358	0.0221174
O75821	O75821	Eukaryotic translation initiation factor 3 subunit G	EIF3G	35.611	320	0.000171159	0.0279433		0.000165906	0.0238839		0.000138975	0.0163471		0.000139163	0.0143632		0.000160875	0.0120091		0.000158567	0.00156745		0.000208837	0.00349197		0.000216473	0.000472425
Q9HA77;F5H7A3;F5H579;H0YFF0;F5H623;H0YFV1	Q9HA77	Probable cysteine--tRNA ligase, mitochondrial	CARS2	62.223	564	0.000170875	0.159329		0.000175019	0.170735		0.000328514	0.175917		0.000330818	0.178649		7.99673e-05	0.112477		7.40855e-05	0.133725		3.08453e-05	0.0171065		2.97439e-05	0.00858868
Q9BQ67;E7EX09	Q9BQ67	Glutamate-rich WD repeat-containing protein 1	GRWD1	49.419	446	0.000170671	0.022832		0.000172534	0.0169342		0.000155537	0.0110658		0.000136423	0.0143723		0.000164096	0.00937321		0.00015379	0.000435922		0.000213188	0.000824994		0.000208596	0.000925308
Q9NT62;Q9NT62-2;F8WDI0;C9JNW8	Q9NT62;Q9NT62-2	Ubiquitin-like-conjugating enzyme ATG3	ATG3	35.864	314	0.000170167	0.00377068		0.00017329	0.0114141		0.000147959	0.0170957		0.000149111	0.0244512		0.000137751	0.00135978		0.000145862	0.0101254		0.000187645	0.00115273		0.000194827	0.000747519
P51114;B4DXZ6;P51114-2;E9PFF5;C9JAJ4	P51114;B4DXZ6;P51114-2;E9PFF5	Fragile X mental retardation syndrome-related protein 1	FXR1	69.72	621	0.00017015	0.0346438		0.00016907	0.0240301		0.000164901	0.00997672		0.000170023	0.0281138		0.000164704	0.027326		0.000152881	0.0030617		0.000240198	0.00291141		0.00024493	0.00631317
P68402;E9PLP3;A8DPS6;E9PEJ5	P68402;E9PLP3;A8DPS6;E9PEJ5	Platelet-activating factor acetylhydrolase IB subunit beta	PAFAH1B2	25.569	229	0.00017012	0.0671499		0.000158067	0.0459709		0.000220276	0.0095656		0.000215642	0.0117274		0.000238149	0.00397047		0.000232691	0.00995967		0.000204865	0.014083		0.000191809	0.0122761
P61019;B4DMQ5;E9PKL7;F5H399;H0YD31;E9PE37;H0YDL5	P61019;B4DMQ5;E9PKL7;F5H399	Ras-related protein Rab-2A	RAB2A	23.545	212	0.000169542	0.218817		0.000164148	0.190316		6.5707e-05	0.0279344		7.62333e-05	0.0300325		8.40875e-05	0.00180864		8.31757e-05	0.00329014		9.02132e-05	0.0040355		0.000214056	0.21795
P13995;Q7Z650;B8ZZU9;B9A062;B4DY35	P13995;Q7Z650;B8ZZU9;B9A062;B4DY35	Bifunctional methylenetetrahydrofolate dehydrogenase/cyclohydrolase, mitochondrial;NAD-dependent methylenetetrahydrofolate dehydrogenase;Methenyltetrahydrofolate cyclohydrolase	MTHFD2	37.895	350	0.000169373	0.00460951		0.000181646	0.00532406		0.000147354	0.00152258		0.000140112	0.000704796		0.000160349	0.00235651		0.000167081	6.75035e-05		0.000223167	0.00438789		0.00024048	0.000118215
P09104;B7Z2X9;F5H0C8;F5GZ30;F5GWQ3;F5H5U1;F5H1C3	P09104;B7Z2X9;F5H0C8	Gamma-enolase;Enolase	ENO2	47.268	434	0.000169145	0.0295846		0.000176118	0.0232041		0.000165885	0.0460135		0.000174883	0.00879405		0.000213185	0.0079221		0.000217844	0.00879612		0.000168449	0.00252341		0.000162732	0.00732985
P30519	P30519	Heme oxygenase 2	HMOX2	36.032	316	0.00016785	0.111054		0.000158855	0.0766499		0.000117288	0.017511		0.000118862	0.0163769		0.000141234	0.00376042		0.000143122	0.00238324		0.000140975	0.00178433		0.000148418	0.0018135
Q14847;Q14847-2;C9JVR8;B4DGQ0;C9J9W2;B4DIC4	Q14847;Q14847-2;C9JVR8;B4DGQ0;C9J9W2	LIM and SH3 domain protein 1	LASP1	29.717	261	0.000167286	0.0351204		0.000161221	0.0240335		0.000150665	0.0434847		0.000153955	0.0695189		0.000164736	0.0124892		0.00015751	0.0361308		0.000190439	0.00316466		0.000191221	0.0113694
Q58FF8	Q58FF8	Putative heat shock protein HSP 90-beta 2	HSP90AB2P	44.348	381	0.000166801	0.0159733		0.000169719	0.0159906		0.000184495	0.0207065		0.000195181	0.0187923		0.000245082	0.00727118		0.000262446	0.00403524		0.000193448	0.0108484		0.000214063	0.0120575
Q9UQE7	Q9UQE7	Structural maintenance of chromosomes protein 3	SMC3	141.54	1217	0.000165854	0.0565341		0.00017285	0.0502646		0.000124719	0.0805289		0.00012273	0.0784871		0.000152764	0.0139779		0.000143386	0.00418217		0.000159633	0.0312303		0.000170937	0.03377
Q13422-7;Q13422;Q13422-3;Q13422-4;Q13422-5;Q13422-6;Q69BM4;Q3T907;Q9UKT9;Q9UKT9-7;Q9UKT9-3;Q9UKT9-4;H0Y643;Q9UKT9-8;Q9UKT9-6;H0Y692;Q9UKT9-14	Q13422-7;Q13422;Q13422-3;Q13422-4;Q13422-5;Q13422-6	DNA-binding protein Ikaros	IKZF1	52.705	477	0.000165381	0.00542826		0.000163332	0.0108208		0.000126854	0.00574747		0.000126635	0.018171		0.000131834	0.00588828		0.000135989	0.0089893		0.000175542	0.00291601		0.000164494	0.00331524
B0YIW6;P48444;E9PEU4;Q6P1Q5;E9PK34	B0YIW6;P48444;E9PEU4	Coatomer subunit delta	ARCN1	61.626	552	0.000165378	0.0322805		0.000151923	0.0160597		0.000142398	0.0293558		0.000142478	0.0300896		0.000168229	0.0240546		0.000163339	0.0217082		0.000154253	0.00271906		0.000162394	0.00096406
Q14165;F5H1S8;H0YG07;F5GX14	Q14165;F5H1S8;H0YG07	Malectin	MLEC	32.233	292	0.000165304	0.0136095		0.000163791	0.0184146		8.14152e-05	0.00549416		9.34328e-05	0.0116204		8.31848e-05	0.000328294		8.82453e-05	0.000340898		0.000149803	0.00544085		0.000157377	0.0027877
Q9Y294	Q9Y294	Histone chaperone ASF1A	ASF1A	22.968	204	0.00016336	0.00675011		0.000156666	6.96353e-05		0.000122729	0.0268212		0.000113007	0.00851451		0.000125557	0.0433664		0.000119747	0.0331069		0.000178088	0.020761		0.000175006	0.0082026
Q14683;G8JLG1;H0Y7K8;E7EPI6	Q14683;G8JLG1	Structural maintenance of chromosomes protein 1A	SMC1A	143.23	1233	0.000163013	0.00785068		0.000160682	0.0013911		0.000163359	0.0913772		0.000165287	0.091016		6.99056e-05	0.0186968		6.6492e-05	0.00252996		8.8738e-05	0.0406287		9.1112e-05	0.0524134
P50213;H0YL72;P50213-2;B7Z9J8;H0YMU3;H0YLI6;H0YKD0;H0YNF5;H0YM46;H0YM64;H0YNF8;H0YLF8;Q68D72	P50213;H0YL72;P50213-2;B7Z9J8;H0YMU3	Isocitrate dehydrogenase [NAD] subunit alpha, mitochondrial	IDH3A	39.591	366	0.000162806	0.0206993		0.000162383	0.0245352		0.000170066	0.00168103		0.000170532	0.002092		0.000162584	0.00149797		0.000161641	0.000791077		0.000157664	0.000687314		0.000170246	0.00200846
P47813;O14602;A6NJH9	P47813;O14602	Eukaryotic translation initiation factor 1A, X-chromosomal;Eukaryotic translation initiation factor 1A, Y-chromosomal	EIF1AX;EIF1AY	16.46	144	0.000162802	0.00172109		0.000158881	0.0028679		0.000152314	0.0541884		0.000139554	0.0322507		9.72235e-05	0.0233276		9.72432e-05	0.0208826		0.000174382	0.00452591		0.000162945	0.00458114
P24539;Q5QNZ2	P24539;Q5QNZ2	ATP synthase subunit b, mitochondrial	ATP5F1	28.908	256	0.000162483	9.86772e-05		0.000158824	0.00319225		0.000276885	0.0143119		0.000281608	0.0153064		0.000241891	0.0113498		0.000235144	0.0153246		0.000201013	0.000798136		0.000195512	0.000130403
P20674	P20674	Cytochrome c oxidase subunit 5A, mitochondrial	COX5A	16.762	150	0.000162191	0.0115465		0.000148592	0.0188327		0.000201067	0.00780851		0.000173778	0.0192367		0.000214001	0.0118055		0.000194888	0.0215816		0.000193431	0.00513685		0.000180233	0.00716712
E7ENA8;Q9NTI5;Q9NTI5-2;B7Z5S1;Q9NTI5-3;E9PBP3;A9IYQ1;Q9NTI5-5;Q9NTI5-4	E7ENA8;Q9NTI5;Q9NTI5-2;B7Z5S1	Sister chromatid cohesion protein PDS5 homolog B	PDS5B	164.75	1448	0.000161798	0.0238562		0.000163043	0.00644779		0.000111892	0.0215167		0.000118866	0.0085761		0.000122915	0.00440395		0.000116899	0.00255624		0.000162353	0.0087016		0.000149423	0.00907786
Q9NQP4;E9PQY2	Q9NQP4;E9PQY2	Prefoldin subunit 4	PFDN4	15.314	134	0.000161649	0.0124822		0.000167925	0.0394271		0.000137929	0.0333932		0.00011625	0.000810656		0.000108271	0.0234128		0.000110662	0.0258558		0.000235426	0.00114204		0.000248947	0.0127285
P28331;E7ENF3;B4DUC1;B4DPG1;B4DJ81	P28331;E7ENF3;B4DUC1;B4DPG1;B4DJ81	NADH-ubiquinone oxidoreductase 75 kDa subunit, mitochondrial	NDUFS1	79.467	727	0.000161178	0.00985515		0.000130615	0.0039337		0.000120876	0.0181501		9.62995e-05	0.0156767		0.000119979	0.00124588		0.000103423	0.00581457		0.000152595	0.0123393		0.000151334	0.00448948
P07766;E9PSH8	P07766;E9PSH8	T-cell surface glycoprotein CD3 epsilon chain	CD3E	23.147	207	0.00016101	0.00588237		0.000156103	0.00834842		0.000115484	0.00851371		0.000110263	0.00156279		0.000109004	0.000179625		0.000102481	0.00113949		0.000168376	0.0110966		0.000164033	0.00827904
P04908;Q7L7L0;Q93077	P04908;Q7L7L0;Q93077	Histone H2A type 1-B/E;Histone H2A type 3;Histone H2A type 1-C	HIST1H2AB;HIST3H2A;HIST1H2AC	14.135	130	0.000160731	0.0986407		0.000165823	0.0987321		0.000140832	0.0763291		0.000136658	0.0658636		0.000133967	0.0995411		0.000133594	0.0997977		0.000327511	0.0224696		0.00033357	0.031139
O15372;E5RJT0;E5RGU4;E5RFH0;E5RFW7	O15372;E5RJT0	Eukaryotic translation initiation factor 3 subunit H	EIF3H	39.93	352	0.000160672	0.0097254		0.000156685	0.0108999		0.000224557	0.0226727		0.000226782	0.0397687		0.000241271	0.00814415		0.000240964	0.00882816		0.000173125	0.00219521		0.000173257	0.00269202
O60880;O60880-4;O60880-5;O60880-2;O60880-6;A8MYF2;O60880-3	O60880;O60880-4	SH2 domain-containing protein 1A	SH2D1A	14.187	128	0.000160313	0.00580886		0.000164387	0.00898131		0.000140775	0.00421522		0.000140429	0.00283649		0.000138957	0.0049905		0.000130915	0.0092024		0.000164449	0.000970104		0.000163284	0.00143006
P18077;C9K025;F8WB72;F8WBS5	P18077;C9K025;F8WB72;F8WBS5	60S ribosomal protein L35a	RPL35A	12.538	110	0.000159825	0.00408448		0.000159361	0.00598283		0.000242579	0.00296222		0.000234766	0.00275148		0.000196296	0.0159813		0.000195479	0.0183132		0.000115722	0.00460072		0.000116128	0.0136874
Q9Y295;F8WEE0;H0YI06	Q9Y295	Developmentally-regulated GTP-binding protein 1	DRG1	40.542	367	0.000159522	0.0037573		0.000151634	0.00375699		7.9346e-05	0.0106025		8.17615e-05	0.0119379		0.000118034	0.0160134		0.0001217	0.0191165		0.000137441	0.00219601		0.000141616	0.00938193
H0YL70;F5H7D6;H0YKN8;H0YKT5;Q04726;Q04726-4;E9PD64;Q6PI57;Q04726-3;F8W964;Q04726-2;F8W8S3;H0YNT2;B4E2W3;H0YNI7;H0YLI3;B4E345;Q04725;E9PEV7;H0YLW9;H0YKH0;B4DE62;F8WCH2	H0YL70;F5H7D6;H0YKN8;H0YKT5;Q04726;Q04726-4;E9PD64;Q6PI57;Q04726-3;F8W964;Q04726-2;F8W8S3;H0YNT2;B4E2W3;H0YNI7	Transducin-like enhancer protein 3	TLE3	84.477	782	0.000159411	0.216295		5.78174e-05	0.0329399		4.96213e-05	0.0290305		5.04076e-05	0.0142602		4.88724e-05	0.00618028		5.00332e-05	0.00549284		7.0833e-05	0.00891934		7.11472e-05	0.00703046
Q9ULC4;Q9ULC4-3;Q9ULC4-2	Q9ULC4;Q9ULC4-3;Q9ULC4-2	Malignant T-cell-amplified sequence 1	MCTS1	20.555	181	0.000159038	0.0436502		0.00015457	0.0637343		0.000161401	0.00921195		0.000154695	0.0129904		0.000189145	0.000480461		0.000178498	0.00458259		0.000184489	0.00796561		0.000186874	0.0110217
P23634;P23634-8;P23634-6;P23634-7;P23634-2;P23634-3;P23634-4;P23634-5;P20020;P20020-4;P20020-3;P20020-6;P20020-2;P20020-5;Q16720;Q16720-4;Q16720-2;Q16720-5;Q16720-3;Q16720-6;Q16720-7;Q16720-8;E7ERY9;Q01814;Q01814-5;Q01814-8;E7EME2;Q01814-2;Q01814-6;Q01814-3;F5H7F7;Q01814-7;Q01814-4;H0Y7S3;E9PEG5;H0YHH6;H0YDG5	P23634;P23634-8;P23634-6;P23634-7;P23634-2;P23634-3;P23634-4;P23634-5	Plasma membrane calcium-transporting ATPase 4	ATP2B4	137.92	1241	0.000158809	0.0134261		0.000147812	0.0148891		7.10099e-05	0.0303159		7.30951e-05	0.040623		8.36602e-05	0.015916		8.23426e-05	0.0408926		0.00014915	0.0183839		0.000145829	0.0206059
O14828;O14828-2	O14828;O14828-2	Secretory carrier-associated membrane protein 3	SCAMP3	38.287	347	0.00015845	0.00368774		0.000166889	0.00199322		7.438e-05	0.0377382		8.57522e-05	0.0858227		6.49893e-05	0.0176847		6.63165e-05	0.0236511		0.000168689	0.00264138		0.000204017	0.00109066
O14579;F5H1E1;A6NE29;A6NKA3	O14579;F5H1E1;A6NE29;A6NKA3	Coatomer subunit epsilon	COPE	34.482	308	0.000158143	0.00287259		0.000154227	0.00814417		0.000150392	0.0125804		0.000146432	0.0201395		0.000196201	0.00176124		0.000196972	0.000250041		0.000191785	0.00246327		0.000196972	0.000346598
O43719;E9PFP2;Q5H918;Q5H919	O43719;E9PFP2	HIV Tat-specific factor 1	HTATSF1	85.852	755	0.000157077	0.0142929		0.000149578	0.00643059		0.00011237	0.00175515		0.000110639	0.00319608		0.000112844	0.000185604		0.000117722	0.00117096		0.000176778	0.00117861		0.00017618	0.00308469
Q9BZK7;B7Z475;O60907;O60907-2;Q9BQ87;F5H6C0;C9IYU9;C9JBN1;C9JCK0;C9JLJ1;C9J7E1;C9J903;C9J3H2;C9JEC9;C9JY82;C9JTW8;C9JCW4	Q9BZK7;B7Z475	F-box-like/WD repeat-containing protein TBL1XR1	TBL1XR1	55.594	514	0.000156924	0.0141532		0.000155563	0.00319226		0.00013428	0.0524132		0.000131949	0.0463982		0.000157866	0.000771985		0.000156675	0.00346305		0.000147434	0.00999252		0.000141585	0.00196515
O00267;O00267-2;B4DJK4	O00267;O00267-2;B4DJK4	Transcription elongation factor SPT5	SUPT5H	121	1087	0.000156641	0.0352972		0.000152628	0.0291968		0.000203937	0.00216082		0.000192841	0.00847161		0.000188171	0.0226141		0.000187765	0.0135884		0.000248768	0.00424576		0.000249829	0.00881953
P51970;F5H7V7	P51970;F5H7V7	NADH dehydrogenase [ubiquinone] 1 alpha subcomplex subunit 8	NDUFA8	20.105	172	0.000156415	0.00434779		0.00014867	0.00995574		0.000151602	0.0109065		0.000142631	0.00419029		0.000133446	0.0103934		0.000118733	0.00501034		0.000148568	0.00612687		0.000147626	0.00888972
P61513;C9J4Z3;E9PEL3	P61513;C9J4Z3;E9PEL3	60S ribosomal protein L37a	RPL37A	10.275	92	0.000155849	0.00674846		0.000157923	0.0108462		0.000307461	0.0384704		0.000295393	0.0438904		0.000333763	0.0236913		0.000323392	0.012207		0.000137742	0.0138965		0.000133495	0.0155859
P53597	P53597	Succinyl-CoA ligase [ADP/GDP-forming] subunit alpha, mitochondrial	SUCLG1	36.249	346	0.000155686	0.0166285		0.000144426	0.00631652		0.000123865	0.0675954		0.000124319	0.0658208		0.000144705	0.0362607		0.000146907	0.061936		0.000121357	0.0111349		0.000123138	0.0133236
Q16763	Q16763	Ubiquitin-conjugating enzyme E2 S	UBE2S	23.845	222	0.000155669	0.000316589		0.000149975	0.000534438		0.000166468	0.0283071		0.000137157	0.0393485		0.000114355	0.0264807		0.000112195	0.0198877		0.000177473	0.0016993		0.000198442	0.00337856
P40763;G8JLH9	P40763;G8JLH9	Signal transducer and activator of transcription 3	STAT3	88.067	770	0.000155503	0.00341446		0.000142012	0.0370419		9.01603e-05	0.0905197		8.91223e-05	0.0437251		0.000145526	0.0447062		0.000121394	0.0658318		0.000148568	0.00536296		0.000146422	0.0249142
H0YGW6;P31483;F8W8I6;Q96B58;E5RGV5;E5RG67	H0YGW6;P31483;F8W8I6;Q96B58;E5RGV5	Nucleolysin TIA-1 isoform p40	TIA1	51.242	463	0.000155499	0.060351		0.000140306	0.0417446		0.00017839	0.00767313		0.000183962	0.0130786		0.000201136	0.00286228		0.000202055	0.000845918		0.000191826	0.0241377		0.0001815	0.0160539
P55145	P55145	Mesencephalic astrocyte-derived neurotrophic factor	MANF	20.7	182	0.000154578	0.0183572		0.000156935	0.0214079		8.6902e-05	0.0156481		9.37855e-05	0.00244823		0.000112049	0.00988305		0.000128329	0.00029715		0.000130518	0.00420024		0.000150852	0.0027318
Q9NZL9;Q9NZL9-2;Q9NZL9-4;Q9NZL9-3;B7Z1X8;E5RJR3;Q9NZL9-5;E5RFS9	Q9NZL9;Q9NZL9-2;Q9NZL9-4;Q9NZL9-3	Methionine adenosyltransferase 2 subunit beta	MAT2B	37.551	334	0.000154442	0.0231315		0.000156073	0.018102		0.000120726	0.000626567		0.000118848	0.00064713		0.000141303	0.00104552		0.000143736	0.00190592		0.000164754	0.0196323		0.000158864	0.00411741
Q9NX40;G8JLN7;Q9NX40-2;Q9NX40-3;D6RIT9;D6RG39;D6RC55;D6RA54;D6RDI5;D6RBN5;D6RBC5;D6R918;D6RDK6;D6RIV2;D6RF07;D6R9T5;D6RDK1;D6RI08	Q9NX40;G8JLN7;Q9NX40-2;Q9NX40-3;D6RIT9;D6RG39;D6RC55;D6RA54;D6RDI5;D6RBN5;D6RBC5;D6R918	OCIA domain-containing protein 1	OCIAD1	27.626	245	0.000154254	0.00645036		0.000160876	0.0032982		0.000177552	0.10416		0.000172385	0.108061		0.000199114	0.00732039		0.000195878	0.00368898		0.000216778	0.010715		0.00021707	0.0111246
A5YKK6;A5YKK6-2;A5YKK6-3;F8WA87;B5MDN3;A5YKK6-4;B3KPW6;F5H1F4	A5YKK6;A5YKK6-2;A5YKK6-3;F8WA87;B5MDN3;A5YKK6-4	CCR4-NOT transcription complex subunit 1	CNOT1	266.94	2376	0.000154073	0.037915		0.000150011	0.035611		7.98867e-05	0.122008		8.48086e-05	0.112168		0.000103956	0.00449125		9.64719e-05	0.000679357		0.000176478	0.00313996		0.000170039	0.0144346
Q9BT78;D6RFN0;D6RAX7;B3KST5;D6RD63	Q9BT78;D6RFN0;D6RAX7;B3KST5;D6RD63	COP9 signalosome complex subunit 4	COPS4	46.268	406	0.000153949	0.00165343		0.000162254	0.00350767		0.000171582	0.0292107		0.000174368	0.0250097		0.000197899	0.00196143		0.000189616	0.000186001		0.000128095	0.00080727		0.000126158	0.00255954
E7EVW0;P28340;H0Y3D1	E7EVW0;P28340;H0Y3D1	DNA polymerase;DNA polymerase delta catalytic subunit	POLD1	126.39	1133	0.000152446	0.00586451		0.000129621	0.0102114		8.69654e-05	0.0316483		7.85427e-05	0.0381318		0.000122405	0.0016756		0.000106658	0.000104286		0.000167288	0.0120557		0.000149006	0.0102124
P13804;H0YLU7;B4DT43;H0YNX6;H0YL12;H0YKF0;H0YK49;H0YL83;H0YM12	P13804;H0YLU7;B4DT43;H0YNX6;H0YL12;H0YKF0;H0YK49	Electron transfer flavoprotein subunit alpha, mitochondrial	ETFA	35.079	333	0.000152404	0.025674		0.000134223	0.00163682		0.000155616	0.0123991		0.000154029	0.0166489		0.000180357	0.000807371		0.000177743	0.00307563		0.00012947	0.00265045		0.000129737	0.00275432
O94826;B4DZ87	O94826;B4DZ87	Mitochondrial import receptor subunit TOM70	TOMM70A	67.454	608	0.000152279	0.068803		0.000139283	0.0363378		0.00015032	0.0268905		0.000168074	0.00853073		0.000177193	0.000429049		0.000187425	0.0015556		0.00017203	0.000972945		0.000185689	0.00309714
Q9BQ52;E9PGJ0;G5E9D5;E7ES68;Q9BQ52-2	Q9BQ52;E9PGJ0;G5E9D5;E7ES68	Zinc phosphodiesterase ELAC protein 2	ELAC2	92.218	826	0.000151987	0.0285608		0.000131223	0.0249834		0.000126038	0.00167643		0.000106963	0.00789527		0.000146319	0.00156031		0.00011645	0.00102091		0.000182592	0.00719475		0.000165368	0.00224106
Q7L5N1;E7EM64	Q7L5N1;E7EM64	COP9 signalosome complex subunit 6	COPS6	36.163	327	0.000151894	0.00470759		0.000137604	0.0103341		0.000136391	0.00748271		0.000136371	0.000344572		0.000155303	0.00409471		0.000151893	0.000832297		0.000117493	0.0300357		0.000113567	0.0156139
Q96H79;Q96H79-2	Q96H79	Zinc finger CCCH-type antiviral protein 1-like	ZC3HAV1L	32.962	300	0.000150744	0.00667489		0.000150422	0.00431934		9.68006e-05	0.0684469		9.87928e-05	0.0560231		0.000116748	0.0071283		0.000117841	0.000688742		0.000137649	0.0133949		0.000137931	0.00508798
P37108;H0YLA2	P37108;H0YLA2	Signal recognition particle 14 kDa protein	SRP14	14.57	136	0.000150622	0.000556293		0.000146011	0.0097717		0.000193433	0.0134694		0.000190943	0.00825418		0.000222122	0.0323318		0.000225436	0.0331368		0.000147623	0.0028444		0.000157172	0.00143936
Q9NTZ6;Q5JX62;A6PVI0;A6PVI1	Q9NTZ6	RNA-binding protein 12	RBM12	97.394	932	0.000150407	0.0401807		0.000141108	0.0642077		0.000143157	0.0210157		0.000141411	0.0270143		0.000155193	0.0263742		0.000159204	0.0171952		0.000123068	0.0131766		0.000129677	0.0171186
O00629	O00629	Importin subunit alpha-4	KPNA4	57.886	521	0.000150043	0.0336182		0.000145987	0.0352023		0.000148934	0.025306		0.000149099	0.0249476		0.000104558	0.0323364		0.000107477	0.0231655		0.000152034	0.00683547		0.000162466	0.00570901
Q9Y6C9;E9PNT8;F5H3Y2	Q9Y6C9;E9PNT8	Mitochondrial carrier homolog 2	MTCH2	33.331	303	0.000149785	0.00504362		0.000151049	0.0199487		0.000107188	0.154036		9.9726e-05	0.154169		0.000101979	0.0224439		9.73463e-05	0.0216262		0.000116359	0.0247971		0.000107395	0.0148693
P11717	P11717	Cation-independent mannose-6-phosphate receptor	IGF2R	274.37	2491	0.000149766	0.0137329		0.000136404	0.0106056		0.000105642	0.00231352		0.000109211	0.000434974		0.000115087	0.0106067		0.000120282	0.00498183		0.000169283	0.00621861		0.000186202	0.00257945
Q96RP9;Q96RP9-2;C9IZ01;F8WAU4;Q9H9M0;C9JA25	Q96RP9;Q96RP9-2;C9IZ01;F8WAU4	Elongation factor G, mitochondrial	GFM1	83.471	751	0.00014971	0.0695572		0.00014314	0.074593		0.000139077	0.100319		0.000123271	0.102157		0.000205231	0.00238653		0.000182792	0.00200119		0.000184711	0.0110969		0.000178278	0.00482508
B7Z7Q0;P48739;C9JW90;P48739-2;B3KYB7;B3KYB6	B7Z7Q0;P48739;C9JW90;P48739-2	Phosphatidylinositol transfer protein beta isoform	PITPNB	31.7	273	0.000149621	0.00632326		0.000176489	0.000130647		0.000117638	0.00253439		0.000122767	0.00241386		0.000121203	0.00126879		0.000120733	0.00345502		0.000182916	0.0039911		0.000189561	0.00510041
Q969H8	Q969H8	UPF0556 protein C19orf10	C19orf10	18.795	173	0.000149526	0.000979093		0.000140933	0.00533203		0.000121644	0.0114723		0.000125785	0.00358963		0.000123602	0.00140308		0.000129681	0.0106457		0.000141102	0.00102787		0.000141373	0.00342924
E7EX17;P23588;E7EPC9;F8VX11;F8VP89;F8VSC7;F8W0K0;F8VYE9;B4DS13;F8VRU1	E7EX17;P23588;E7EPC9;F8VX11;F8VP89;F8VSC7;F8W0K0;F8VYE9;B4DS13	Eukaryotic translation initiation factor 4B	EIF4B	69.697	616	0.000149347	0.14546		0.000138448	0.116652		0.000108069	0.0426846		0.00011678	0.0256813		5.74565e-05	0.0532468		5.88513e-05	0.0372432		0.000146614	0.0857085		0.000141995	0.0823914
P42224;P42224-2;D2KFR9;E7EPD2;E7ENM1;H0YG89;E9PH66	P42224;P42224-2	Signal transducer and activator of transcription 1-alpha/beta	STAT1	87.334	750	0.000148556	0.0216343		0.000151503	0.0284067		0.000127198	0.00532701		0.000114073	0.00526305		0.000119649	0.0108012		0.000102898	0.0021196		0.000153762	0.00955333		0.000144534	0.0155737
P45974-2;P45974;F5H571	P45974-2;P45974	Ubiquitin carboxyl-terminal hydrolase 5	USP5	93.307	835	0.000147789	0.0412529		0.000154407	0.0201982		0.000108366	0.0350785		0.000109925	0.0162436		0.000156545	0.00846714		0.000138013	0.0183999		0.000221369	0.00282943		0.000207598	0.00972484
P35611-3;P35611;E7ENY0;A2A3N8;E7EV99;P35611-2;Q86XM2;Q96D30;H0Y9H2;D6RF25;D6RAH3;D6RJE2;H0YFD8	P35611-3;P35611;E7ENY0;A2A3N8;E7EV99;P35611-2;Q86XM2;Q96D30;H0Y9H2	Alpha-adducin	ADD1	84.302	768	0.000147682	0.0226599		0.000132587	0.00605391		0.000130415	0.00444674		0.000118912	0.00598961		0.000128796	0.00134451		0.00012495	0.0016545		0.000164666	0.00414895		0.000159634	0.00534224
Q86UE4;E5RJU9;H0YB56;H0YBJ8	Q86UE4;E5RJU9	Protein LYRIC	MTDH	63.836	582	0.000147597	0.00411867		0.000142855	0.0119238		0.000141837	0.0216299		0.000161745	0.0251895		0.000182887	0.00186752		0.00019978	0.011199		0.000181216	0.000299367		0.000190439	0.00119104
O00116;F5H632;B8ZZ81	O00116	Alkyldihydroxyacetonephosphate synthase, peroxisomal	AGPS	72.911	658	0.00014702	0.011972		0.000138915	0.0136802		8.26147e-05	0.0703803		8.37064e-05	0.0843185		0.000108096	0.00934744		0.000100509	0.0222438		0.000158879	0.00169071		0.000145532	0.00251986
O43399-3;O43399-4;O43399-2;B4DPJ6	O43399-3;O43399-4;O43399-2;B4DPJ6		TPD52L2	22.517	209	0.00014609	0.0141291		0.000146579	0.015858		0.000126835	0.0552576		0.000120422	0.0202364		0.000185512	0.0170238		0.000180596	0.000922724		0.00016538	0.00279786		0.000192154	0.00298912
O43847;B1AKJ5;O43847-2;F5H6R2;G3V1R5;F5H7V1;E9PHF8;H0Y5G9	O43847;B1AKJ5;O43847-2;F5H6R2;G3V1R5;F5H7V1	Nardilysin	NRD1	131.57	1150	0.000144907	0.00469478		0.000141799	0.0223057		0.00014099	0.0497673		0.000133197	0.0468608		0.000155388	0.00209744		0.00014203	0.0122041		0.000176105	0.00151463		0.000168573	0.00149885
Q9H3N1;G3V448	Q9H3N1	Thioredoxin-related transmembrane protein 1	TMX1	31.791	280	0.000144591	0.0121574		0.000145194	0.022326		0.000146262	0.0356531		0.00015854	0.0629288		0.00016504	0.00568196		0.000172447	0.00275338		0.000140698	0.0492783		0.000142032	0.0669335
B1AKR6;Q9NP97;B4DFR2;Q8TF09;Q7Z4M1;Q9NP97-2	B1AKR6;Q9NP97;B4DFR2	Dynein light chain roadblock-type 1	DYNLRB1	16.253	148	0.000143784	0.0357434		0.000158989	0.0717369		0.000105019	0.00466872		0.000108329	0.00468705		0.000119451	0.00307584		0.000121615	0.000527163		0.000108054	0.0406018		0.000112855	0.0385952
Q9HDC9;H0Y512;Q9HDC9-2	Q9HDC9;H0Y512;Q9HDC9-2	Adipocyte plasma membrane-associated protein	APMAP;C20orf3	46.48	416	0.000143391	0.00452872		0.000149591	0.00236716		0.000128375	0.0550301		0.00013589	0.0606441		0.000140984	0.0081639		0.000145279	0.00346785		0.000121264	0.00264682		0.000131621	0.00298388
Q13162;E9PEN3;A6NG45;A6NJJ0	Q13162;E9PEN3	Peroxiredoxin-4	PRDX4	30.54	271	0.000143284	0.00916605		0.000153099	0.034389		0.000133127	0.00127662		0.000136187	0.00275203		0.000151164	0.0281957		0.00015111	0.00984627		0.00014515	0.019366		0.000150246	0.0134006
O43252;O95340-2;E7ER89;H0Y373;O95340	O43252	Bifunctional 3-phosphoadenosine 5-phosphosulfate synthase 1;Sulfate adenylyltransferase;Adenylyl-sulfate kinase	PAPSS1	70.832	624	0.000143278	0.0160418		0.000147716	0.0154892		0.000106001	0.0584217		9.80632e-05	0.0785028		0.000122298	0.0126769		0.000108077	0.00820223		0.000216826	0.0769416		0.000213205	0.0617059
O43583;F8VVL1	O43583;F8VVL1	Density-regulated protein	DENR	22.092	198	0.000143109	0.0194188		0.000135085	0.0417187		0.000107316	0.00062116		0.000103688	0.00719372		0.00012293	0.00428079		0.000113696	0.0172163		0.000122579	0.024448		0.000114224	0.0382963
P20073;P20073-2;B4DHY4;B4DT77	P20073;P20073-2;B4DHY4;B4DT77	Annexin A7;Annexin	ANXA7	52.739	488	0.000142942	0.0200443		0.000135767	0.0120919		0.000128667	0.000533623		0.000124293	0.00252515		0.000118662	0.00755047		0.000106297	0.00348113		0.000134553	0.00117677		0.000118162	0.00420034
Q9Y333	Q9Y333	U6 snRNA-associated Sm-like protein LSm2	LSM2	10.834	95	0.000142753	0.0206503		0.000132342	0.0314238		0.000144914	0.0130111		0.000150825	0.0204505		0.00017807	0.00362646		0.000178516	0.00846619		0.000147856	0.00542364		0.000165902	0.00534977
P62316	P62316	Small nuclear ribonucleoprotein Sm D2	SNRPD2	13.527	118	0.000142494	0.0397695		0.000142296	0.0265654		0.000433535	0.01768		0.000422414	0.0231396		0.000403273	0.0106552		0.000396409	0.0141187		0.000160852	0.0218384		0.000162034	0.0183938
P19784	P19784	Casein kinase II subunit alpha	CSNK2A2	41.213	350	0.000142469	0.00868974		0.000146375	0.00285726		0.000131958	0.0123278		0.000142003	0.0124696		0.000139036	0.00145454		0.00014218	0.0020272		0.000166686	0.00315115		0.000182286	0.00133994
Q15269;C9J544	Q15269	Periodic tryptophan protein 2 homolog	PWP2	102.45	919	0.000142064	0.000105801		0.000137267	0.0013335		0.000125866	0.00364284		0.000112327	0.00414064		0.000107484	0.00256435		0.00010123	0.00174017		0.00011121	0.0106198		0.000107804	0.00391528
Q9H9Q2;Q9H9Q2-3;Q9H9Q2-2	Q9H9Q2;Q9H9Q2-3;Q9H9Q2-2	COP9 signalosome complex subunit 7b	COPS7B	29.622	264	0.000141917	0.0164377		0.000132998	0.0177114		9.56078e-05	0.0253091		9.62906e-05	0.0266284		0.000122916	0.00461445		0.000120337	0.00320223		0.000151716	0.0076685		0.000145415	0.00535127
Q5LJA5;Q9Y5K5-3;Q9Y5K5-4;Q9Y5K5-2;Q5LJA9;Q9Y5K5;E7EQ55;E9PGR0;Q5LJB0;B4DW59;H0Y6Y4;B7Z9U9;H0Y4E0;H0Y636;H0Y4K0	Q5LJA5;Q9Y5K5-3;Q9Y5K5-4;Q9Y5K5-2;Q5LJA9;Q9Y5K5;E7EQ55;E9PGR0;Q5LJB0;B4DW59;H0Y6Y4;B7Z9U9;H0Y4E0	Ubiquitin carboxyl-terminal hydrolase isozyme L5	UCHL5	40.423	355	0.000141842	0.0381121		0.000124453	0.0126557		0.000131765	0.0265371		0.00012129	0.0314638		0.000117603	0.00197564		0.000103746	0.00229966		0.000160022	0.00908552		0.000132823	0.0115151
Q9P0L0;Q9P0L0-2	Q9P0L0;Q9P0L0-2	Vesicle-associated membrane protein-associated protein A	VAPA	27.893	249	0.000141169	0.00227994		0.000138166	0.000749448		0.000143621	0.00634316		0.000151269	0.009486		0.000124258	0.000334405		0.000125125	0.00377733		0.000134369	0.00197408		0.000147869	0.0061425
Q9BVC6;E7ETZ3	Q9BVC6;E7ETZ3	Transmembrane protein 109	TMEM109	26.21	243	0.000140915	0.00186455		0.000132536	0.000636837		0.000105984	0.0213976		0.00011959	0.0413519		0.000105662	0.00222366		0.000110911	0.0017275		0.00012393	0.0100045		0.000134115	0.00989206
Q9BY77;F8WCX5;B4DMM2;Q6R954;B4DSH9	Q9BY77;F8WCX5	Polymerase delta-interacting protein 3	POLDIP3	46.089	421	0.000140687	0.022758		0.000139848	0.0210499		9.89076e-05	0.00878648		0.000100848	0.00649477		0.000106492	0.000114033		0.00010922	0.000494492		0.000136624	0.0227744		0.000135443	0.0286144
Q9UBS4	Q9UBS4	DnaJ homolog subfamily B member 11	DNAJB11	40.513	358	0.00014045	0.00250693		0.000138895	0.00538046		0.000116861	0.00341699		0.000113721	0.00790511		0.000106015	0.00376543		0.000115905	0.0050611		0.00012843	0.000237954		0.000139209	0.000461508
Q16836-2;Q16836;E9PF18	Q16836-2;Q16836;E9PF18	Hydroxyacyl-coenzyme A dehydrogenase, mitochondrial	HADH	42.139	390	0.000140215	0.00284577		0.000142075	0.00411136		0.000162737	0.0196916		0.000166159	0.0219208		0.000199358	0.00175027		0.000207299	0.00379569		0.000161282	0.0179051		0.000159198	0.0122397
P19174-2;P19174	P19174-2;P19174	1-phosphatidylinositol 4,5-bisphosphate phosphodiesterase gamma-1	PLCG1	148.66	1291	0.000139839	0.0180927		0.000133904	0.0167189		9.00557e-05	0.012681		8.87597e-05	0.0338588		8.76197e-05	0.000754603		8.78452e-05	0.000930539		0.000148852	0.00243228		0.000152924	0.00364564
Q8TEX9-2;Q8TEX9;H0YN14;H0Y3R2;H0YMR4;H0YN07;H0YL92;H0YLV0;H0YKG5;H0YK93	Q8TEX9-2;Q8TEX9;H0YN14;H0Y3R2	Importin-4	IPO4	118.9	1083	0.000139627	0.0380767		0.000128862	0.0434178		0.000131954	0.0423737		0.000126727	0.0576519		0.000158969	0.00343348		0.000133413	0.00212109		0.000187218	0.000250876		0.000158608	0.00192786
P83731;C9JNW5;C9JXB8	P83731;C9JNW5;C9JXB8	60S ribosomal protein L24	RPL24	17.779	157	0.000139437	0.0194247		0.000144314	0.0337183		0.000314983	0.011553		0.000312262	0.00786096		0.000227096	0.0338332		0.000222924	0.0238511		0.000204047	0.137539		0.00020925	0.139521
Q9H2U2-2;Q9H2U2;E2QRM6;Q9H2U2-3;H0Y9D8;B4DFH3;F8WDN9;D6RGV9;D6R967;D6RGI1;Q9H2U2-4;D6RAD3;H0YAK2	Q9H2U2-2;Q9H2U2;E2QRM6;Q9H2U2-3;H0Y9D8;B4DFH3;F8WDN9;D6RGV9;D6R967	Inorganic pyrophosphatase 2, mitochondrial	PPA2	39.638	349	0.000139279	0.0203813		0.000132923	0.0215713		0.000119808	0.0184798		0.000112308	0.0163828		0.000119219	0.00811096		0.000112601	0.00080605		0.000171087	0.0173818		0.000162293	0.0259687
Q5VY93;Q92974;Q92974-2;Q92974-3;B7Z977;F5H3H5	Q5VY93;Q92974;Q92974-2;Q92974-3	Rho guanine nucleotide exchange factor 2	ARHGEF2	111.49	987	0.000139046	0.0139004		0.000133428	0.0155298		0.000128642	0.0295745		0.000119027	0.0260033		0.000127903	0.00563737		0.000134469	0.0046758		0.000153984	0.00413733		0.000164105	0.00245392
Q9H4E7;F5H853;E9PBR3;H0Y7V7	Q9H4E7;F5H853	Differentially expressed in FDCP 6 homolog	DEF6	73.91	631	0.000138841	0.00849666		0.000140254	0.00627878		7.27415e-05	0.0214893		7.64548e-05	0.0234145		7.41844e-05	0.000459377		7.56753e-05	0.0046871		0.000139892	0.00912179		0.000153338	0.0198764
Q10713;B4DKL3;Q5SXN9;Q5SXN0	Q10713;B4DKL3	Mitochondrial-processing peptidase subunit alpha	PMPCA	58.252	525	0.000138764	0.0103089		0.000132865	0.021687		0.000146976	0.0351513		0.000134353	0.0392681		0.000152672	3.49757e-05		0.000144979	0.0016938		0.000128286	0.00201683		0.000120924	0.00474482
Q5SRN5;P04439;Q5SRN7;Q5SUL4;P30443;P30455;P13746-2;P13746;Q5SUL6;P05534;F8VPX3;P30447;P30457;B4DVX9;F5GXQ3;Q5SPM3;P18462;P30450;P30456;A2ARK8;F8VYX9;E9PBB8;P10319;P18464;P18465;P30464;P30484;P30490;P30491;P30495;P30498;P30685;F8VPA0;F8VZP0;E7EW36;E7ENZ6;E7EQX5;P01889;P03989;P30461;P30475;P30481;P30483;P30485;P30487;P30488;Q04826;Q29718;Q29836;Q95365;E9PHB4;B4DUK6;H0Y5E5;H0Y5W5;H0Y671;F5H017;P3048…	Q5SRN5;P04439;Q5SRN7;Q5SUL4;P30443;P30455;P13746-2;P13746;Q5SUL6	HLA class I histocompatibility antigen, A-3 alpha chain;HLA class I histocompatibility antigen, A-1 alpha chain;HLA class I histocompatibility antigen, A-36 alpha chain;HLA class I histocompatibility antigen, A-11 alpha chain	HLA-A	41.368	371	0.000138754	0.00504391		0.000130271	0.00421779		8.23951e-05	0.000817634		8.07491e-05	0.0033907		9.08192e-05	0.00206012		9.52544e-05	0.00174278		0.000146769	0.00242584		0.000159163	0.00247847
P51784;G5E9A6;Q13107;Q13107-2;Q5JXD3	P51784;G5E9A6	Ubiquitin carboxyl-terminal hydrolase 11;Ubiquitin carboxyl-terminal hydrolase	USP11	109.82	963	0.000138226	0.00917488		0.000109022	0.00347711		9.37923e-05	0.0407948		7.47119e-05	0.0231052		0.000106856	0.0006013		9.82541e-05	0.000982046		0.000169617	0.00129962		0.000177287	1.67978e-05
Q9NUU7;Q9UMR2;E7EMK4;Q9UMR2-2;B4DRZ7;F8W9W5;Q9UMR2-3;Q9UHL0-2;E9PR46	Q9NUU7;Q9UMR2;E7EMK4;Q9UMR2-2;B4DRZ7;F8W9W5;Q9UMR2-3	ATP-dependent RNA helicase DDX19A;ATP-dependent RNA helicase DDX19B	DDX19A;DDX19B	53.974	478	0.000138128	0.00923605		0.00013982	0.0149753		0.000154896	0.0184091		0.000160281	0.0312626		0.000172298	0.00659277		0.000169014	0.00077192		0.000170021	0.0238754		0.000172723	0.0252165
Q5JTH9;E9PCK7;Q5JTH9-2;F5H456	Q5JTH9;E9PCK7;Q5JTH9-2;F5H456	RRP12-like protein	RRP12	143.7	1297	0.000137802	0.0189252		0.000127955	0.0181582		9.13034e-05	0.0192045		8.84471e-05	0.009812		0.000111678	0.00428013		9.93363e-05	0.000784778		0.000152872	0.0177143		0.000138398	0.0159765
O43172;O43172-2	O43172;O43172-2	U4/U6 small nuclear ribonucleoprotein Prp4	PRPF4	58.449	522	0.000137585	0.00216421		0.000146105	0.000407554		0.000123158	0.0425307		0.000123459	0.0326558		0.000153194	0.00164378		0.000151492	0.00144928		0.000153647	0.00772083		0.000155937	0.0170702
O95861;B4DUS9;O95861-2;C9JI50;A6NF51;B4DPS5;F8W1J0;F8VZG4;F8VVW8;F8VRY7	O95861;B4DUS9;O95861-2;C9JI50;A6NF51;B4DPS5	3(2),5-bisphosphate nucleotidase 1	BPNT1	33.392	308	0.000137501	0.000713128		0.000135354	0.00187249		0.000119083	0.0204696		0.000111949	0.0103001		0.000120455	0.00458684		0.00011458	0.00524098		0.000115843	0.00568374		0.000115369	0.00473569
P63167;F8VRV5;F8VXL2;F8VXI7	P63167;F8VRV5;F8VXL2	Dynein light chain 1, cytoplasmic	DYNLL1	10.366	89	0.000137464	0.00249871		0.000139213	0.00551192		0.000159692	0.00664044		0.000163407	0.00626847		0.000170845	0.0237087		0.000178747	0.018783		0.000138995	0.00172628		0.000146053	0.00174604
O75396	O75396	Vesicle-trafficking protein SEC22b	SEC22B	24.593	215	0.000137051	0.0523409		0.000142984	0.011769		8.4143e-05	0.0206641		9.11253e-05	0.0289618		8.22124e-05	0.00648304		8.49308e-05	0.00909248		0.000155774	0.0352935		0.000142478	0.0198635
P62993;P62993-2	P62993;P62993-2	Growth factor receptor-bound protein 2	GRB2	25.206	217	0.000136859	0.00864553		0.000133126	0.00889281		0.000132506	0.00184907		0.00014155	0.00364163		0.000128177	0.00150947		0.000132645	0.000456794		0.000138166	0.0011425		0.000143743	0.00400441
Q8N1G4	Q8N1G4	Leucine-rich repeat-containing protein 47	LRRC47	63.472	583	0.000136345	0.00357811		0.000137746	0.000828062		0.00012712	0.0199412		0.000122886	0.0307916		0.000140864	0.00473202		0.000133005	0.00277875		0.000145855	0.0051036		0.000150352	0.00554835
C9JE52;A8MZ76;Q9UL46;H0YM70;H0YKU2	C9JE52;A8MZ76;Q9UL46;H0YM70	Proteasome activator complex subunit 2	PSME2	29.126	254	0.000135829	0.0216596		0.00013208	0.0209985		0.000184419	0.00877608		0.000185616	0.0162109		0.000197576	0.00587679		0.000180068	0.00107729		0.000145874	0.0249689		0.000139616	0.0253152
Q14738;E9PFR3;Q14738-2;Q14738-3;F5GYS1;H0Y8C4	Q14738;E9PFR3;Q14738-2;Q14738-3;F5GYS1;H0Y8C4	Serine/threonine-protein phosphatase 2A 56 kDa regulatory subunit delta isoform	PPP2R5D	69.991	602	0.000135656	0.00409502		0.000139137	0.00761151		7.01665e-05	0.0148454		7.65597e-05	0.02012		9.06527e-05	0.0031563		8.70487e-05	0.00209138		0.000119458	0.0187055		0.000118814	0.0395542
Q86XP3;Q86XP3-2	Q86XP3;Q86XP3-2	ATP-dependent RNA helicase DDX42	DDX42	102.97	938	0.00013513	0.0501427		0.000132334	0.0568618		0.000126803	0.00883604		0.00012758	0.00373458		0.000126776	0.00618461		0.000122008	0.00637332		0.000154212	0.000481615		0.000150229	4.57234e-05
P36871;F5H857;P36871-2;B4DPV0	P36871;F5H857;P36871-2;B4DPV0	Phosphoglucomutase-1	PGM1	61.448	562	0.000135018	0.000189065		0.000133514	0.00146204		0.000110278	0.022138		0.00011142	0.0129544		0.000118614	0.0153606		0.000114067	0.00836172		0.00015221	0.00463284		0.000143084	0.00485136
Q9BPW8;C9JDV8;F8WCR5	Q9BPW8	Protein NipSnap homolog 1	NIPSNAP1	33.31	284	0.000134813	0.0816379		0.000118355	0.0752881		0.000137007	0.121732		0.000142544	0.107562		0.000182302	0.0699652		0.000178063	0.067514		0.000204775	0.0133413		0.000162129	0.070725
P26583;D6R9A6	P26583;D6R9A6	High mobility group protein B2	HMGB2	24.033	209	0.000134802	0.0942966		0.000137301	0.0954132		0.000597139	0.0960711		0.000590901	0.107492		0.000462022	0.102639		0.000480927	0.0895597		0.000145186	0.00581127		0.000149927	0.00974062
Q9UGV2;Q5TH30;Q9UGV2-2;Q9UGV2-3;F8WBF9;B7Z341;Q5TH29	Q9UGV2;Q5TH30;Q9UGV2-2;Q9UGV2-3;F8WBF9;B7Z341	Protein NDRG3	NDRG3	41.408	375	0.000134682	0.00271877		0.000125289	0.0239828		0.000134248	0.0404508		9.60486e-05	0.0812504		0.000102131	0.00161326		0.000103455	0.000314865		0.000128229	0.0332006		0.000119006	0.0204595
O94906;O94906-2	O94906;O94906-2	Pre-mRNA-processing factor 6	PRPF6	106.92	941	0.000134604	0.013356		0.000123616	0.0300685		0.000122679	0.000438068		0.000103079	0.00782196		0.000136497	0.00341415		0.0001255	0.00427797		0.000142002	0.00122895		0.000142686	0.00121085
Q14739;C9JXK0;E7EVK9;C9JES9	Q14739;C9JXK0	Lamin-B receptor	LBR	70.702	615	0.000134569	0.0229963		0.000119441	0.0536337		0.000119626	0.0169452		0.000131765	0.0154439		0.000128191	0.00215493		0.000138067	0.00429336		0.000137262	0.0176344		0.000138807	0.0319689
O95202;F8WBN9;O95202-3;O95202-2	O95202	LETM1 and EF-hand domain-containing protein 1, mitochondrial	LETM1	83.353	739	0.000134325	0.0119502		0.000128047	0.00103965		7.86194e-05	0.00505803		7.68221e-05	0.00294107		8.36925e-05	0.0162966		7.92085e-05	0.00406756		0.000130134	0.0214746		0.000126535	0.0411316
Q9Y6G9;E9PHI6;C9JGM7;C9JLW1	Q9Y6G9;E9PHI6	Cytoplasmic dynein 1 light intermediate chain 1	DYNC1LI1	56.578	523	0.000134081	0.00986409		0.000135835	0.00537822		0.000105837	0.0334175		0.000109256	0.0133865		0.000116456	0.0087704		0.000117258	0.00341182		0.000139057	0.000805307		0.000139287	0.000421414
O95573;F5GWH2;F5H062	O95573	Long-chain-fatty-acid--CoA ligase 3	ACSL3	80.419	720	0.000133982	0.00250252		0.000135339	0.0045588		9.85758e-05	0.0193031		0.000103838	0.0141303		0.000117685	0.00991489		0.000113092	0.000225635		0.000154257	0.00307809		0.000147844	0.00381207
F8VVA7;P61923;F8VWL5;F8VYZ4;F8VS17;F8W651;F8W156;F8VUC5;F8VXB1;B4DDX8;F8VXR1;F8VYE0;B4DHZ0;F8VYK5	F8VVA7;P61923;F8VWL5;F8VYZ4;F8VS17;F8W651;F8W156;F8VUC5;F8VXB1;B4DDX8;F8VXR1	Coatomer subunit zeta-1	COPZ1	22.34	198	0.000133573	0.0583617		0.000128716	0.0325696		0.000118558	0.0123925		0.000117261	0.0126213		0.000113364	0.00695551		0.000115157	0.00868715		0.000153882	0.0199163		0.000155934	0.0151535
P49755;G3V2K7	P49755;G3V2K7	Transmembrane emp24 domain-containing protein 10	TMED10	24.976	219	0.000133554	0.0209799		0.000126706	0.0391726		0.0002062	0.0166756		0.000203862	0.0155412		0.000149474	0.00106403		0.000149711	0.00124162		0.00014219	0.00751244		0.000143525	0.00532091
C9JEH3;Q13685;C9JG97;C9JTS3	C9JEH3;Q13685;C9JG97;C9JTS3	Angio-associated migratory cell protein	AAMP	46.821	435	0.000133409	0.00138463		0.000112547	0.0136151		9.59827e-05	0.042446		8.78986e-05	0.0341455		0.000108303	0.0130571		9.81201e-05	0.0213795		0.000143779	0.00781041		0.000123107	0.0255303
P07384;E9PRM1;E9PQB3;E9PLQ6;E9PSA6;E9PJA6;E9PMC6;E9PLC9;E9PJJ3;E9PLX0;E9PL37;E9PIA9	P07384	Calpain-1 catalytic subunit	CAPN1	81.889	714	0.00013326	0.00847288		0.000137437	0.0164136		0.000166596	0.0813945		0.000164204	0.0702508		0.000183583	0.0379067		0.000176205	0.0324114		0.000164171	0.00311869		0.000157634	0.00432488
P12236	P12236	ADP/ATP translocase 3	SLC25A6	32.866	298	0.000132869	0.0313877		0.000136036	0.0340472		0.000161269	0.00383349		0.000239324	0.0649593		0.000192743	0.000289905		0.000187702	0.00107791		0.000146706	0.0189769		0.000152074	0.0110664
Q9BVP2;Q9BVP2-2;B4DMU5;C9JZT7;C9JYH9	Q9BVP2;Q9BVP2-2	Guanine nucleotide-binding protein-like 3	GNL3	61.992	549	0.000132252	0.0239329		0.000124616	0.0226315		6.73212e-05	0.0613795		5.83352e-05	0.074581		8.95925e-05	0.0168824		7.00481e-05	0.00216131		0.000149864	0.00223737		0.000135616	0.00268384
Q9BWJ5	Q9BWJ5	Splicing factor 3B subunit 5	SF3B5	10.135	86	0.000132158	0.0201371		0.000127839	0.0128437		0.000196666	0.0489041		0.000187378	0.0550331		0.000210633	0.0114699		0.000199541	0.0128754		0.000156525	0.00290653		0.000148626	0.00918748
P28482;B4DHN0;A8CZ64	P28482;B4DHN0;A8CZ64	Mitogen-activated protein kinase 1	MAPK1	41.389	360	0.000132021	0.0737422		0.000158904	0.0793612		0.000147013	0.0360572		0.000130721	0.00137827		0.000168778	0.0918521		0.000162923	0.00536343		0.000152079	0.00897701		0.000199554	0.0326462
P46013;F5H4V4;P46013-2;E7EN66;Q70L72	P46013;F5H4V4;P46013-2	Antigen KI-67	MKI67	358.69	3256	0.000131688	0.0283774		0.000132632	0.0363731		0.000127439	0.116091		0.000120586	0.103742		0.000165612	0.00693668		0.000157864	0.011051		0.000196653	0.0151251		0.00019253	0.0091492
Q5JWF2;Q5JWF2-2;A6NI00;P63092;P63092-2;P63092-3;Q86XU3;P38405;F5H3J6;H0Y7F4;Q5JWE9	Q5JWF2;Q5JWF2-2;A6NI00;P63092;P63092-2;P63092-3	Guanine nucleotide-binding protein G(s) subunit alpha isoforms XLas;Guanine nucleotide-binding protein G(s) subunit alpha isoforms short	GNAS	111.02	1037	0.000130665	0.00409586		0.000124983	0.0045739		5.78799e-05	0.0184608		5.97953e-05	0.0360241		9.16071e-05	0.00592123		9.31008e-05	0.0222085		0.000151094	0.0108324		0.000149009	0.00622253
Q9HAV4;C9J4N8;E7EQK9;E7EQN7;H0Y9I3;E2QRM3;H0Y3W3;H0Y3Q8	Q9HAV4;C9J4N8;E7EQK9;E7EQN7	Exportin-5	XPO5	136.31	1204	0.000130475	0.0112453		0.000124925	0.018122		9.37856e-05	0.0100024		0.000101194	0.00834771		0.000109074	0.000874795		0.000106918	0.000697453		0.000162153	0.00611841		0.000147039	0.0106468
P13674;P13674-2;C9JL12	P13674;P13674-2;C9JL12	Prolyl 4-hydroxylase subunit alpha-1	P4HA1	61.049	534	0.000130357	0.0195654		0.000134067	0.0408371		0.000125553	0.00863924		0.000122265	0.025369		0.000120957	0.0037428		0.000120786	0.00281085		0.000151044	0.0350749		0.000155362	0.0054746
Q13247;Q13247-3;Q13247-2	Q13247;Q13247-3	Serine/arginine-rich splicing factor 6	SRSF6	39.586	344	0.000129822	0.0106513		0.000139846	0.00338316		0.000133768	0.0607508		0.000126984	0.0502368		0.000107071	0.00252747		0.000105538	0.00169949		0.000116853	0.0141413		0.000121966	0.00848151
P14550;Q5T621	P14550;Q5T621	Alcohol dehydrogenase [NADP(+)]	AKR1A1	36.573	325	0.000129762	0.116727		0.000119742	0.0999039		0.000113644	0.00271275		0.000117648	0.003858		9.72629e-05	0.00759997		9.8935e-05	0.00258967		0.000140871	0.00610499		0.000139584	0.0282701
P61758;F5H2A7	P61758;F5H2A7	Prefoldin subunit 3	VBP1	22.658	197	0.000129054	0.043109		0.000124988	0.0474562		9.60977e-05	0.0079838		9.6052e-05	0.0102903		0.000110097	0.00608112		0.00011124	0.00879406		0.000114198	0.0116512		0.000127876	0.0125353
Q9H4A4;A6NKB8;C9JMZ3	Q9H4A4;A6NKB8	Aminopeptidase B	RNPEP	72.595	650	0.000128987	0.00624554		0.000133036	0.00160792		9.94457e-05	0.00897108		0.000110166	0.000132718		0.000114181	0.00168632		0.000111479	0.00397093		0.000142781	0.0161429		0.000137043	0.00589266
O60749;B4DEK4;D6RC15	O60749;B4DEK4	Sorting nexin-2	SNX2	58.47	519	0.000128844	0.0267673		0.000129398	0.0231919		0.000100388	0.0157637		0.000101941	0.0200274		9.49956e-05	0.00402742		8.96826e-05	0.00126348		0.000175043	0.0100098		0.000171973	0.0101945
Q9NR31;B4DQ19;Q5SQT8;E9PBN0;H0Y5E8;D6RDB2;D6RAA2	Q9NR31;B4DQ19	GTP-binding protein SAR1a	SAR1A	22.367	198	0.00012865	0.00240664		0.000129006	0.00123101		0.000131406	0.0215243		0.00014178	0.050891		0.000111401	0.00796588		0.000107591	0.00854978		0.000138697	0.00161431		0.000138709	0.000413074
Q12849;H0YAK1;H0Y8R1;B3KP14;F5H5I6;B3KPW0;H0YAM1	Q12849;H0YAK1;H0Y8R1;B3KP14;F5H5I6;B3KPW0	G-rich sequence factor 1	GRSF1	53.126	480	0.000128434	0.00568876		0.00011273	0.0210855		0.000102896	0.0565847		8.96527e-05	0.0605026		0.000129933	0.00972395		0.000116382	0.001234		0.000188971	0.0293875		0.000168667	0.0284998
P46109	P46109	Crk-like protein	CRKL	33.777	303	0.000128328	0.00982313		0.000133826	0.0161834		0.000110356	0.0203302		0.000155107	0.0618824		0.00010259	0.0121073		0.000104727	0.0166878		0.000140764	0.00394124		0.000143755	0.0013307
Q92747;E9PF58;B4DLQ7;F8WFD3	Q92747;E9PF58	Actin-related protein 2/3 complex subunit 1A	ARPC1A	41.569	370	0.000127818	0.130214		0.000129662	0.133165		4.37477e-06	0.0925695		4.72558e-06	0.121718		6.47743e-06	0.0190661		7.30243e-06	0.0467368		8.77378e-05	0.172316		9.04144e-05	0.163979
P30085;E7EVE6;Q5T0D2;E9PGI8	P30085;E7EVE6;Q5T0D2;E9PGI8	UMP-CMP kinase	CMPK1	22.222	196	0.000127083	0.0159679		0.000125032	0.00750991		0.000118784	0.00285188		0.000115669	0.00445007		0.000113012	0.00021604		0.000113205	0.0012969		0.0001103	0.02847		0.000103895	0.0250449
P40222	P40222	Alpha-taxilin	TXLNA	61.89	546	0.000126972	0.000555691		0.000115946	0.00438569		7.37586e-05	0.0283532		7.0054e-05	0.0222571		6.72046e-05	0.00126511		7.09875e-05	0.0188871		0.000126161	0.00174178		0.000129217	0.0060899
Q9C0C9	Q9C0C9	Ubiquitin-conjugating enzyme E2 O	UBE2O	141.29	1292	0.000126896	0.0216214		0.000126051	0.0100519		6.54206e-05	0.0678836		6.70204e-05	0.0611123		0.000106683	0.000333533		9.76912e-05	0.0054201		0.000149373	0.00035804		0.000143327	0.00321423
H0YNJ6;Q6PKC0;Q9P2T1-2;Q9P2T1;H0YLV5;Q86T14;H0YMB3;H0YLB8;H0YNH0;H0YNS9;H0YMV5;H0YMR9;H0YK13;P36959;H0YK71;H0YN74;H0YKK3;H0YMG3;H0YN22;H0YMW6;H0YKE1;H0YL68	H0YNJ6;Q6PKC0;Q9P2T1-2;Q9P2T1;H0YLV5;Q86T14;H0YMB3;H0YLB8	GMP reductase;GMP reductase 2	GMPR2	46.937	427	0.000126302	0.144644		0.000113423	0.104135		7.53302e-05	0.00412282		7.05271e-05	0.00766139		5.43911e-05	0.0109738		5.18771e-05	0.0165457		7.51251e-05	0.00846839		7.74553e-05	0.00811883
P52888;B3KSE2	P52888	Thimet oligopeptidase	THOP1	78.839	689	0.000125836	0.0153739		0.000115895	0.0190349		0.000103535	0.00593512		0.000102504	0.00406635		0.000132593	0.0213094		0.000128194	0.028278		0.000140168	0.00537889		0.000125281	0.00925114
P82979;H0YHG0;F8VZQ9;F8VS12	P82979;H0YHG0;F8VZQ9	SAP domain-containing ribonucleoprotein	SARNP	23.671	210	0.000125648	0.0488643		0.000121803	0.0365456		0.000316629	0.0194705		0.000308749	0.00784836		0.000261065	0.0345901		0.000251975	0.0266047		0.000155175	0.0791775		0.000159202	0.085319
Q96C36;E7EUD8;E7EUS9;A6NMB5	Q96C36;E7EUD8;E7EUS9	Pyrroline-5-carboxylate reductase 2;Pyrroline-5-carboxylate reductase	PYCR2	33.637	320	0.000125361	0.00432239		0.00011609	0.00202712		8.9215e-05	0.0252597		8.70396e-05	0.023896		0.000108757	0.00144198		0.000101609	0.00223506		0.000130505	0.0101949		0.000119393	0.00608266
Q5JTV8;E9PD36;H0Y4R4;C9J3B0;Q5JTV8-2;H0YD16;H0YDU3	Q5JTV8;E9PD36;H0Y4R4;C9J3B0;Q5JTV8-2	Torsin-1A-interacting protein 1	TOR1AIP1	66.248	583	0.000124912	0.00287656		0.000125887	0.000553346		8.37862e-05	0.000680686		8.20147e-05	0.0092893		9.2717e-05	0.00535529		8.98576e-05	0.00636925		0.000159903	0.00607127		0.000153452	0.00167534
CON__P13645;P13645;CON__P02535-1;CON__Q99456;Q99456;CON__Q7Z3Y7;CON__Q148H6;Q7Z3Y7;CON__Q7Z3Y8;Q7Z3Y8;CON__Q7Z3Z0;Q7Z3Z0;C9JH30;F5H7G6	CON__P13645;P13645	Keratin, type I cytoskeletal 10	KRT10	59.51	593	0.000124889	0.151043		8.05972e-05	0.13098		0.000189555	0.1022		0.000209414	0.239246		0.000251352	0.0823872		0.000103526	0.112638		0.000102378	0.0329479		0.000104979	0.19973
E9PES1;P50897;E9PMG2;B4DWU3;P50897-2;Q5T0S4;E9PK48;E9PP28;E9PSE5	E9PES1;P50897;E9PMG2;B4DWU3	Palmitoyl-protein thioesterase 1	PPT1	37.131	335	0.000124798	0.00123301		0.000127999	0.00957202		9.96865e-05	0.0175832		9.93741e-05	0.00773519		0.000106012	0.00178563		0.000111753	0.00581285		0.000142578	0.00490883		0.000146546	0.00138849
P54709;B7Z1N7;C9JA36;C9JXZ1;F8WBY4	P54709;B7Z1N7;C9JA36	Sodium/potassium-transporting ATPase subunit beta-3	ATP1B3	31.512	279	0.000124703	0.104807		0.000125443	0.104016		4.39325e-05	0.129653		4.72246e-05	0.13044		6.3221e-05	0.0295068		5.255e-05	0.00478166		9.92491e-05	0.0499514		9.6874e-05	0.0379067
E9PCT1;A9Z1X7;Q8IYB3;Q8IYB3-2;B4DED5	E9PCT1;A9Z1X7;Q8IYB3;Q8IYB3-2	Serine/arginine repetitive matrix protein 1	SRRM1	103.79	916	0.000124464	0.00345518		0.000124916	0.0041961		7.97477e-05	0.0108481		7.92917e-05	0.00547473		8.83272e-05	0.00220163		8.81605e-05	0.000386728		7.98488e-05	0.00467703		7.83127e-05	0.015007
Q12788	Q12788	Transducin beta-like protein 3	TBL3	89.034	808	0.000124418	0.00806165		0.00012388	0.00664522		0.000144955	0.00379585		0.000136517	0.000560317		0.000137802	0.00603114		0.00012147	0.00199769		0.000117847	0.00981018		0.000105971	0.00119141
Q9BXW7;Q9BXW7-2;A8MYZ9	Q9BXW7;Q9BXW7-2	Cat eye syndrome critical region protein 5	CECR5	46.321	423	0.000124299	0.0141729		0.000113664	0.0216035		8.85575e-05	0.00313155		8.45853e-05	0.00955406		0.000115385	0.00167804		0.000109596	0.00758603		0.00023116	0.194881		0.000217624	0.197797
P49711;B5MC38;E9PD18	P49711;B5MC38	Transcriptional repressor CTCF	CTCF	82.785	727	0.000124005	0.0126492		0.0001243	0.0136396		0.00018299	0.111549		0.000185568	0.108873		0.000241339	0.0229983		0.000247386	0.0154653		0.00015043	0.0182267		0.000152093	0.017874
Q92797;Q92797-2;Q92797-3;H0Y2X6	Q92797;Q92797-2;Q92797-3	Symplekin	SYMPK	141.15	1274	0.000123762	0.00274038		0.000117565	0.00264979		8.44876e-05	0.0788961		8.83088e-05	0.0728587		0.000124645	0.0180586		0.000111332	0.0129692		0.000121421	0.00281882		0.000117053	0.0113599
O95373;E9PLB2;E9PLJ0	O95373	Importin-7	IPO7	119.52	1038	0.000123628	0.0190652		0.000120191	0.0110068		9.84958e-05	0.0150162		7.75793e-05	0.0831887		9.42475e-05	0.00107472		9.05692e-05	0.00680057		0.000177015	0.0612524		0.000171554	0.0473375
Q1KMD3	Q1KMD3	Heterogeneous nuclear ribonucleoprotein U-like protein 2	HNRNPUL2	85.104	747	0.000123423	0.0115204		0.00012051	0.0055041		0.000103326	0.0456873		0.000103267	0.0587604		0.000119861	0.00408864		0.000117272	0.0264683		0.000161537	0.00115512		0.000169153	0.000861046
Q9Y2L1;Q9Y2L1-2;G3V1J5;F2Z2C0	Q9Y2L1;Q9Y2L1-2;G3V1J5;F2Z2C0	Exosome complex exonuclease RRP44	DIS3	109	958	0.00012333	0.0362587		0.00013162	0.00837713		0.000129872	0.0100579		9.57509e-05	0.0194481		0.000119729	0.0027069		0.000105348	0.00491373		0.000163349	0.00477672		0.00014519	0.0110438
Q9Y450;Q9Y450-4;H0YDX7;B7Z524;B7Z1K2;H0YES5;E9PHZ9;Q9Y450-2;E9PLR4;E9PMN1;G5E991;E9PN23;E9PS53;E9PJ90	Q9Y450;Q9Y450-4;H0YDX7;B7Z524;B7Z1K2	HBS1-like protein	HBS1L	75.472	684	0.000123057	0.00556082		0.000119129	0.00927589		7.52175e-05	0.0467137		7.43043e-05	0.0976519		0.000102761	0.00412053		9.62102e-05	0.0180365		0.000163375	0.0197033		0.000167718	0.0125457
P52732	P52732	Kinesin-like protein KIF11	KIF11	119.16	1056	0.000122555	0.0771386		0.00012458	0.0924811		0.000190736	0.0489351		0.000181959	0.0494145		0.000153455	0.00144558		0.000154643	0.000269461		0.000116448	0.00685816		0.00012948	0.00229074
Q96FJ2	Q96FJ2	Dynein light chain 2, cytoplasmic	DYNLL2	10.35	89	0.000122281	0.00305302		0.000122709	0.00155182		0.000147139	0.0468219		0.000145912	0.0515978		0.000190569	0.0272775		0.000192934	0.0151224		0.000131498	0.0174291		0.000135517	0.0100441
F8W1H5;P51148;F8VVK3;P61020;B4DKD7;F8VUA5;F8VVZ0;F8VWU4;F8VWZ7;F8VSF8;F8VPW9;F8WD79;F8WCY6;F8WC93	F8W1H5;P51148;F8VVK3	Ras-related protein Rab-5C	RAB5C	27.035	249	0.000122019	0.00112742		0.000123739	0.00407618		9.05559e-05	0.0105797		9.63256e-05	0.0111265		9.76325e-05	0.0209694		9.47588e-05	0.0220969		0.000103284	0.0134337		0.00010751	0.0174465
Q9BPX3;D6RA93;H0Y9Z8	Q9BPX3	Condensin complex subunit 3	NCAPG	114.33	1015	0.000121968	0.0292806		0.000119711	0.0133388		0.000116361	0.00111155		0.000114397	0.00249935		0.000101964	0.0106498		9.64472e-05	0.00797674		0.000127413	0.0293713		0.000123858	0.0172898
Q8N9T8;Q8N9T8-2;D3YTE0;F5H196;H0YFD2	Q8N9T8;Q8N9T8-2;D3YTE0;F5H196	Protein KRI1 homolog	KRI1	83.251	709	0.000121831	0.0872979		9.79813e-05	0.0461012		7.43608e-05	0.0859295		4.06554e-05	0.0205375		5.31437e-05	0.0677456		3.78127e-05	0.00218686		0.000144626	0.0485795		9.79146e-05	0.0428278
Q5BKZ1;A8MYX1;B4E179;Q5BKZ1-2;E2QRN4	Q5BKZ1;A8MYX1;B4E179	DBIRD complex subunit ZNF326	ZNF326	65.653	582	0.000121718	0.0166438		0.000120625	0.0224653		0.000118332	0.00478765		0.000118948	0.00943814		0.000123889	0.00360566		0.000126073	0.00250596		0.000147808	0.000202302		0.000150147	0.00206527
Q8WWY3;E7EVX8;E7ESA8;Q8WWY3-3;Q8WWY3-2;E7EN72;E7ESX0;E7EU94	Q8WWY3;E7EVX8;E7ESA8;Q8WWY3-3;Q8WWY3-2	U4/U6 small nuclear ribonucleoprotein Prp31	PRPF31	55.455	499	0.000121414	0.0101319		0.000119284	0.00012793		0.000118727	0.0274381		0.000113275	0.0381269		0.000156347	0.0106631		0.000155469	0.00897864		0.000137787	0.00169961		0.000128053	0.00045678
O75964;E9PN17	O75964;E9PN17	ATP synthase subunit g, mitochondrial	ATP5L	11.428	103	0.000121185	0.0179067		0.00012059	0.0113416		8.70826e-05	0.0218658		8.42683e-05	0.0213363		8.80728e-05	0.0101499		8.72223e-05	0.00359598		0.000114689	0.0106511		0.000114842	0.00621531
P61586;C9JX21;C9JNR4;C9JRM1;C9J1T2	P61586;C9JX21;C9JNR4	Transforming protein RhoA	RHOA	21.768	193	0.000121069	0.0390487		0.000114439	0.0478162		8.66138e-05	0.0314296		8.72632e-05	0.0281608		6.52734e-05	0.0583521		6.0178e-05	0.0422826		0.000137086	0.005054		0.00013522	0.00787098
Q9Y6A5;C9JA91;E7EMT0;H0Y8F2;C9JWI7;Q8IX09;F8WC55	Q9Y6A5	Transforming acidic coiled-coil-containing protein 3	TACC3	90.359	838	0.000121031	0.00249221		0.000120218	0.00136328		7.27714e-05	0.0239435		7.36024e-05	0.0523186		9.12992e-05	0.0064265		9.93293e-05	0.021388		0.000156255	0.00415239		0.000189493	0.00262428
Q8IWX8	Q8IWX8	Calcium homeostasis endoplasmic reticulum protein	CHERP	103.7	916	0.000120641	0.0197297		0.000129133	0.0153624		0.000156525	0.0392934		0.000163548	0.0281269		0.000167462	0.0102899		0.000161292	0.00974237		0.000117159	0.0105136		0.000120759	0.00861991
Q7L1Q6;Q7L1Q6-2;C9IZ80;H0Y503;C9JFN4;C9JWF5;C9J188;C9JV57	Q7L1Q6;Q7L1Q6-2;C9IZ80	Basic leucine zipper and W2 domain-containing protein 1	BZW1	48.043	419	0.000120613	0.0410446		0.000109787	0.0450462		0.000109685	0.0433333		9.81664e-05	0.0188118		9.52246e-05	0.00854095		8.7565e-05	0.0072713		0.000100467	0.0104453		9.60424e-05	0.0049963
O60832;A8MUT5;O60832-2;C9IYT0	O60832;A8MUT5;O60832-2;C9IYT0	H/ACA ribonucleoprotein complex subunit 4	DKC1	57.673	514	0.000120235	0.0119779		0.000115032	0.0153655		0.000174828	0.0453307		0.000156131	0.0396816		0.000203984	0.00951616		0.000191711	0.00795833		0.000107208	0.00730397		0.000108223	0.0052295
P13612;E7ESG7;E7EP60;Q7Z4L6	P13612;E7ESG7;E7EP60	Integrin alpha-4	ITGA4	114.9	1032	0.000119808	0.0477727		0.000117424	0.0859533		0.000120544	0.0427668		0.000110509	0.0874772		0.000139055	0.0020365		0.000114424	0.0196868		0.000110066	0.00838021		9.28492e-05	0.000476449
Q15435;Q15435-2;C9J177;C9JD73;Q15435-3;B5MBZ8;Q15435-4;B5MCY6;C9JRC4	Q15435;Q15435-2;C9J177;C9JD73;Q15435-3;B5MBZ8;Q15435-4;B5MCY6	Protein phosphatase 1 regulatory subunit 7	PPP1R7	41.564	360	0.000119629	0.0105159		0.000114713	0.00454024		9.26103e-05	0.00356046		8.8684e-05	0.000473963		9.58551e-05	0.000363791		9.7764e-05	0.0037055		0.000151024	0.00379283		0.000144973	0.00517538
Q8N684-3;Q8N684;Q8N684-2;F5H669;F5H047;F5H6M0;F5GWE6;C9J323;C9J286;C9JM38;F5GXA3;F5H6A8;F5H6P5;F5H2K8;F5H1W4;F5H5B7	Q8N684-3;Q8N684;Q8N684-2;F5H669;F5H047;F5H6M0	Cleavage and polyadenylation specificity factor subunit 7	CPSF7	56.374	514	0.000119576	0.005201		0.000111551	0.00751619		0.000110487	0.00212237		9.13764e-05	0.00767573		0.000104928	0.0243057		0.000110286	0.0640956		0.000153073	0.0116568		0.000160636	0.0168099
Q9NVS9;B4E1D7;B4E0V0;B4E152	Q9NVS9;B4E1D7;B4E0V0;B4E152	Pyridoxine-5-phosphate oxidase	PNPO	29.988	261	0.000118634	0.00662208		0.000121514	0.00506735		0.000128982	0.0183263		0.000128937	0.0177715		0.000126499	0.00915688		0.000131031	0.00708113		0.000142164	0.0244876		0.000141528	0.0273867
P11166;F8WC15;G8JLF4;C9JIM8	P11166;F8WC15;G8JLF4;C9JIM8	Solute carrier family 2, facilitated glucose transporter member 1	SLC2A1	54.083	492	0.000118564	0.0490475		0.000138448	0.145785		6.05744e-05	0.182073		7.4916e-05	0.18747		5.40061e-05	0.0384093		6.10199e-05	0.155669		7.5074e-05	0.0633157		7.84714e-05	0.0834749
E9PBB0;Q6Y7W6;Q6Y7W6-3;A6H8W4;E7ESB6;F5H3C2;C9JHW1;E9PC50;C9JRZ2;C9JHT0;C9J0V6;C9JXQ0;C9JPV7;F8WCD5;C9JH18;C9IYH5;C9JH78;C9JW88;B8ZZD2;C9J7G1;C9JZC0;C9J1A6;C9JBZ3	E9PBB0;Q6Y7W6;Q6Y7W6-3;A6H8W4;E7ESB6;F5H3C2;C9JHW1	PERQ amino acid-rich with GYF domain-containing protein 2	GIGYF2	149.48	1293	0.000118433	0.00876059		0.000107991	0.00929867		5.33398e-05	0.0569682		5.54565e-05	0.0615349		6.86132e-05	0.00510665		7.34465e-05	0.0131962		0.000112375	0.0111182		0.000120914	0.00969863
P11177;P11177-2;B4DDD7;C9J634;F8WF02	P11177;P11177-2;B4DDD7;C9J634	Pyruvate dehydrogenase E1 component subunit beta, mitochondrial	PDHB	39.233	359	0.00011825	0.00501659		0.000107173	0.00272267		7.47533e-05	0.0157472		6.642e-05	0.0157247		9.6639e-05	0.00021762		8.12302e-05	0.00835576		0.000140461	0.0212748		0.000111157	0.0035192
Q2NL82	Q2NL82	Pre-rRNA-processing protein TSR1 homolog	TSR1	91.809	804	0.000117745	0.0159583		0.000112075	0.00643197		8.85411e-05	0.0635285		8.10556e-05	0.0599468		0.00012823	0.00446461		0.000102452	0.00188944		0.000134523	0.0104068		0.00012063	0.00641309
Q9H6R4;Q9H6R4-4;G8JLK7;Q9H6R4-2;Q9H6R4-3;F5H6M7	Q9H6R4;Q9H6R4-4;G8JLK7;Q9H6R4-2;Q9H6R4-3	Nucleolar protein 6	NOL6	127.59	1146	0.000117719	0.052421		0.000125802	0.044496		0.000154611	0.00279303		0.000334011	0.136379		0.000195282	0.0568289		0.000164409	0.0722862		0.000162248	0.0235245		0.000201095	0.0304124
O75153;C9J6D7	O75153;C9J6D7	Protein KIAA0664	KIAA0664	146.67	1309	0.000117666	0.0217101		0.000117246	0.0286998		6.48804e-05	0.102172		6.205e-05	0.10668		8.20241e-05	0.000314025		7.04006e-05	0.00133057		0.000145419	0.00360788		0.000132816	0.00275428
Q96RS6;Q96RS6-2;Q96RS6-3;E5RGX7	Q96RS6;Q96RS6-2;Q96RS6-3	NudC domain-containing protein 1	NUDCD1	66.755	583	0.000117157	0.0215514		0.000106457	0.0102347		9.47267e-05	0.0350787		9.95409e-05	0.0193766		0.000102151	0.00339844		0.000101707	0.00637766		0.000102553	0.038526		0.000114183	0.0603992
Q96I24;A6NJ37;Q96I24-2	Q96I24;A6NJ37	Far upstream element-binding protein 3	FUBP3	61.64	572	0.00011698	0.0904699		9.68277e-05	0.0397576		0.000102304	0.00282765		9.83232e-05	0.00862278		0.000111055	0.00265878		0.000101048	0.0187816		9.94066e-05	0.00255018		9.5217e-05	0.0115063
Q8WVM8;B7Z738;B7Z4U7;B7Z594;B7Z5N7;G3V2M8;G3V5F3;G3V4I1;H0YJS6;G3V363;G3V3K9	Q8WVM8;B7Z738;B7Z4U7;B7Z594;B7Z5N7	Sec1 family domain-containing protein 1	SCFD1	72.379	642	0.000116971	0.0151451		0.000120223	0.0010608		8.45937e-05	0.000463612		8.44211e-05	0.0028584		8.87947e-05	0.000596142		8.4214e-05	0.000755165		0.000139134	0.0230456		0.000125161	0.0155137
Q08257;A6NP24;A6NN60;C9JH92;Q5HYE7	Q08257;A6NP24;A6NN60;C9JH92	Quinone oxidoreductase	CRYZ	35.206	329	0.00011674	0.0519155		0.000141477	0.0737348		7.28443e-05	0.0567784		7.16602e-05	0.0580779		0.000100056	0.000127411		9.66811e-05	0.00107166		7.64136e-05	0.000910371		7.65918e-05	0.00102433
Q92530;Q5QPM7;E7ER20;Q5QPM9;E9PCH7;F5H4Z3;H0Y555	Q92530;Q5QPM7;E7ER20;Q5QPM9;E9PCH7;F5H4Z3	Proteasome inhibitor PI31 subunit	PSMF1	29.816	271	0.000116669	0.00591081		0.000123146	0.00400933		0.000110154	0.0271732		0.000108685	0.0368263		0.000131798	0.00263307		0.000132665	0.00477589		0.000123116	0.00107511		0.000116744	0.00495306
O14737;B4DE64;Q3HM38	O14737;B4DE64	Programmed cell death protein 5	PDCD5	14.285	125	0.000116466	0.0349822		0.00011497	0.0331784		0.000123155	0.0002736		0.000127166	0.00377133		0.0001165	0.00455001		0.000115623	0.00209802		0.000127679	0.0070553		0.000114959	0.00273676
Q9HD45;Q5TB53	Q9HD45;Q5TB53	Transmembrane 9 superfamily member 3	TM9SF3;RP11-34E5.1	67.887	589	0.000116369	0.0980715		0.000110741	0.0770839		0.000109897	0.0656495		0.000119685	0.0832826		0.000123974	0.00310726		0.000117415	0.000991957		0.0001996	0.00712667		0.000194916	0.00424874
P04040	P04040	Catalase	CAT	59.755	527	0.000116223	0.0316764		0.000103885	0.0346159		0.000121619	0.00852969		0.000104067	0.0249496		0.00012314	0.00898363		0.00012447	0.017137		0.000131661	0.00650133		0.000124807	0.00982384
Q9Y3L5;P10114;F6U784	Q9Y3L5	Ras-related protein Rap-2c	RAP2C	20.745	183	0.000116102	0.0230196		0.000112284	0.021391		6.8482e-05	0.175733		6.91232e-05	0.169635		0.000130752	0.0137836		0.000137747	0.00675323		0.000110009	0.0792386		0.000121214	0.0492186
P41227;A6NM98;A8MWP7;F8W808;C9JW55;C9JN83;Q6P4J0;Q9BSU3;H0Y8T0	P41227;A6NM98;A8MWP7;F8W808	N-alpha-acetyltransferase 10	NAA10	26.458	235	0.000115903	0.00925893		0.000114394	0.0111478		0.000184502	0.031738		0.000159333	0.0089732		0.000140691	0.03151		0.000127718	0.0175142		0.000113333	0.0127346		0.000108633	0.0106548
P00846	P00846	ATP synthase subunit a	MT-ATP6	24.817	226	0.000115875	0.00137313		0.00011938	0.0071291		7.27666e-05	0.0167746		7.47664e-05	0.034823		6.97008e-05	0.0271057		7.05172e-05	0.0450945		0.000106382	0.0110061		0.000102724	0.00345746
Q06203;D6RCC8;D6RE15	Q06203	Amidophosphoribosyltransferase	PPAT	57.398	517	0.000115659	0.029403		0.000110575	0.034321		0.000102713	0.0254718		0.000105389	0.0233518		0.000129478	0.00351692		0.000132388	0.00086153		0.000116848	0.013787		0.000117601	0.00636964
Q7Z333-4;Q7Z333;Q7Z333-3	Q7Z333-4;Q7Z333;Q7Z333-3	Probable helicase senataxin	SETX	306.34	2706	0.00011549	0.00951514		0.000119584	0.00245964		0.000132341	0.0403633		0.000130199	0.0213422		0.000200511	0.00113791		0.000219558	0.000790116		0.000122504	0.00672684		0.000124291	0.0105388
Q9UNZ2-5;Q9UNZ2;Q9UNZ2-4;F2Z2K0;Q9UNZ2-6;G3V4V8	Q9UNZ2-5;Q9UNZ2;Q9UNZ2-4;F2Z2K0;Q9UNZ2-6	NSFL1 cofactor p47	NSFL1C	40.816	372	0.000115396	0.0261214		0.000114622	0.0181738		7.19951e-05	0.0411839		7.0421e-05	0.0506053		7.66788e-05	0.0166473		7.99839e-05	0.0154077		0.000118954	0.00526478		0.000111243	0.0179087
P48556	P48556	26S proteasome non-ATPase regulatory subunit 8	PSMD8	39.611	350	0.000115348	0.0147745		0.000106189	0.0171273		0.000114798	0.00121625		0.000107363	0.0101987		0.000115715	0.00555754		0.000115841	0.00658406		0.000130705	0.00546115		0.000133161	0.00521971
Q9BVK6	Q9BVK6	Transmembrane emp24 domain-containing protein 9	TMED9	27.277	235	0.000115344	0.221102		0.000103362	0.212095		3.41389e-05	0.0863863		0.0001266	0.129664		2.29953e-05	0.0833203		1.91922e-05	0.0632713		4.14855e-05	0.0836586		4.07154e-05	0.037581
O60711;B4DV71;E7EN00;E9PNX9	O60711;B4DV71;E7EN00	Leupaxin	LPXN	43.332	386	0.000114698	0.0189874		0.000107709	0.0313939		9.40599e-05	0.0122485		9.02079e-05	0.0081998		0.000101446	0.011795		9.47526e-05	0.045301		0.000121471	0.000456967		0.000121912	0.00988468
O96028;A2A2T2;O96028-2;O96028-3;O96028-5;O96028-4;O96028-6;D6R9V2;H0Y9U6;O96028-7;D6RIS1;H0Y9L4	O96028;A2A2T2;O96028-2	Probable histone-lysine N-methyltransferase NSD2	WHSC1	152.26	1365	0.000114624	0.0219576		0.000116329	0.0312059		5.90867e-05	0.155691		5.39298e-05	0.154897		8.01679e-05	0.0531691		7.86597e-05	0.0286635		0.000137063	0.0126164		0.000144756	0.0113718
P04179;B3KUK2;F5GYZ5;F5H4R2;P04179-2;F5H3C5;G8JLJ2;B4E3K9;F5GXZ9;G5E9P6	P04179;B3KUK2;F5GYZ5;F5H4R2;P04179-2;F5H3C5;G8JLJ2	Superoxide dismutase [Mn], mitochondrial;Superoxide dismutase	SOD2	24.722	222	0.000114555	0.0041614		0.000125162	0.00671534		0.000101182	0.035088		0.000102348	0.0328652		0.000122808	0.012947		0.000132257	0.0076172		9.9247e-05	0.0979398		0.000101712	0.112903
Q8IX12;Q8IX12-2;F5H2E6;F5H1H2;F5H3E1;H0YFJ7;F5H218	Q8IX12;Q8IX12-2;F5H2E6;F5H1H2	Cell division cycle and apoptosis regulator protein 1	CCAR1	132.82	1150	0.000114148	0.0227362		0.000111588	0.0255487		8.24201e-05	0.0763057		8.06362e-05	0.0693495		8.93449e-05	0.0117196		9.02924e-05	0.00836652		0.000143741	0.0349873		0.000134921	0.0321443
P57088;D6RAA6;H0Y8N0;D6RBY2	P57088;D6RAA6	Transmembrane protein 33	TMEM33	27.978	247	0.000114034	0.0525326		0.000116286	0.0626325		9.98448e-05	0.0106495		0.000107059	0.00903802		0.000117855	0.0064277		0.000120353	0.0130449		0.000111637	0.0128425		0.000115404	0.0304515
O43592;F8WDU6;F5GZM3;F5GYW6	O43592	Exportin-T	XPOT	109.96	962	0.000113984	0.0788823		8.8526e-05	0.0213149		6.99044e-05	0.00618367		7.17935e-05	0.0104098		0.000101376	0.0511143		8.88582e-05	0.00319478		0.000105501	0.0339485		0.000100244	0.023627
O75663;O75663-2	O75663;O75663-2	TIP41-like protein	TIPRL	31.444	272	0.000113955	0.0690185		0.000112924	0.0662048		0.000119265	0.030423		0.000113539	0.0391017		0.00013419	0.00521969		0.000130973	0.0118969		0.00010761	0.0259619		0.000110642	0.0182841
Q9BYG3;E9PFS2;C9J808;C9J6C5	Q9BYG3;E9PFS2;C9J808;C9J6C5	MKI67 FHA domain-interacting nucleolar phosphoprotein	MKI67IP	34.222	293	0.000113927	0.00680791		0.000128592	0.00472229		0.000115729	0.0630844		0.000113708	0.0619275		0.000139768	0.00417781		0.000137163	0.00396388		0.000118092	0.00227357		0.00013038	0.00623128
Q9Y314	Q9Y314	Nitric oxide synthase-interacting protein	NOSIP	33.172	301	0.000113798	0.00911521		9.96141e-05	0.00411325		8.42164e-05	0.0024201		8.16192e-05	0.00956679		8.57225e-05	0.0137462		8.17263e-05	0.00351646		0.00010647	0.000786153		9.36561e-05	0.0033937
Q02978;F5GY65	Q02978;F5GY65	Mitochondrial 2-oxoglutarate/malate carrier protein	SLC25A11	34.061	314	0.000113776	0.0876518		0.000114129	0.0875829		0.000130157	0.014002		0.000131561	0.0253277		0.000151568	0.00420687		0.000153933	0.00871727		0.000153964	0.0180449		0.000148013	0.0231941
O43818	O43818	U3 small nucleolar RNA-interacting protein 2	RRP9	51.84	475	0.00011369	0.027292		0.000122008	0.00901894		9.38469e-05	0.00563377		9.36383e-05	0.00542153		8.61888e-05	0.00354774		8.71734e-05	0.00820349		0.000121687	0.0227026		0.000120191	0.0115944
P34913;E7ETW9;E5RFU2;B4E1M2;G3V134;E5RFH6;H0YAW7;E5RI53	P34913;E7ETW9;E5RFU2;B4E1M2;G3V134;E5RFH6	Epoxide hydrolase 2	EPHX2	62.615	555	0.000113666	0.00132835		0.000110927	0.00936772		9.43752e-05	0.00433476		9.32452e-05	0.00174546		9.01901e-05	0.00629359		8.83897e-05	0.00882422		0.000139528	0.0107575		0.000134804	0.0132374
O43488;C9JSL3;Q8NHP1;F8W7D9;O95154	O43488	Aflatoxin B1 aldehyde reductase member 2	AKR7A2	39.589	359	0.000113561	0.00160156		0.000131501	0.00247491		8.28183e-05	0.043679		8.246e-05	0.0485433		9.55067e-05	0.0386663		9.6631e-05	0.0295631		0.000150688	0.0185048		0.000142759	0.00778938
P24928;F5H841	P24928	DNA-directed RNA polymerase II subunit RPB1	POLR2A	217.17	1970	0.000113535	0.0234028		9.08659e-05	0.0246549		6.13495e-05	0.0618816		5.1064e-05	0.0816229		9.87557e-05	0.00603698		8.97575e-05	0.00102855		0.000139762	0.0172318		0.000120354	0.0404628
A8MW61;O43660;O43660-2;D6RA26;H0YA24;B7Z982;H0YAA2	A8MW61;O43660;O43660-2	Pleiotropic regulator 1	PLRG1	57.181	514	0.000112497	0.0270066		9.96818e-05	0.0481919		0.000128398	0.0108356		0.000107989	0.0409772		0.0001384	0.00537007		0.000133446	0.0088457		0.000133201	0.010267		0.000116005	0.00464546
O15145;B4DM63;C9JZD1;F8VR50	O15145;B4DM63;C9JZD1;F8VR50	Actin-related protein 2/3 complex subunit 3	ARPC3	20.546	178	0.000112241	0.0691033		0.000114405	0.0653152		0.000166201	0.0129881		0.000160401	0.00195436		0.000122063	0.00607532		0.00011986	0.00460732		0.000128236	0.0296494		0.000137708	0.0204604
Q7Z7K6-3	Q7Z7K6-3	Centromere protein V (CENP-V) (Nuclear protein p30) (Proline-rich protein 6)	CENPV	29.73	272	0.000112184	0.0112992		0.000113586	0.00285228		0.00014667	0.00947374		0.000145647	0.000509489		0.000143069	0.00486009		0.00014579	0.00931653		0.000118466	0.0112482		0.000109959	0.00479888
Q9Y6E2;E7ETZ4;B5MCH7;B5MCE7;Q75MG1;E7EMS9;C9JF98;F8WDX8;E9PFD4	Q9Y6E2;E7ETZ4;B5MCH7;B5MCE7;Q75MG1	Basic leucine zipper and W2 domain-containing protein 2	BZW2	48.162	419	0.000112068	0.0147872		0.000113934	0.0146638		0.000106925	0.00778954		0.000106417	0.00410677		0.000110683	0.00570622		0.000104966	0.0105522		0.000124897	0.00405994		0.000116937	0.00298929
Q96HE7;G3V3E6;G3V5B3;G3V503;G3V2H0;Q86YB8;Q5TAE8	Q96HE7	ERO1-like protein alpha	ERO1L	54.392	468	0.000111926	0.0660089		0.000111678	0.0936916		7.57425e-05	0.0825222		8.93368e-05	0.0263352		9.03463e-05	0.00692149		0.000100952	0.0205278		0.000133879	0.0296581		0.0001235	0.0183481
B5MC40;Q86YP4;Q86YP4-2;B4DKZ7;F5H7D9;C9JJK9;C9JHD7;C9JGN4;C9JMI3;C9JVY3	B5MC40;Q86YP4;Q86YP4-2;B4DKZ7	Transcriptional repressor p66-alpha	GATAD2A	70.349	653	0.000111833	0.000958354		0.000109734	0.000468266		8.71916e-05	0.0362185		8.50625e-05	0.0266438		8.59704e-05	0.0463617		9.19365e-05	0.0494593		0.000111211	0.00952323		0.000106694	0.0210192
P00441;F5H503	P00441	Superoxide dismutase [Cu-Zn]	SOD1	15.936	154	0.000111795	0.0401511		0.000105802	0.0300374		0.000364249	0.0236021		0.000359981	0.0311736		0.000307658	0.0266998		0.000326243	0.0373372		0.000153001	0.0339288		0.000163145	0.0234353
P52948;P52948-5;P52948-6;P52948-2;P52948-3;P52948-4;H0YDF4;H0YCT1;H0YEN4	P52948;P52948-5;P52948-6;P52948-2	Nuclear pore complex protein Nup98-Nup96;Nuclear pore complex protein Nup98;Nuclear pore complex protein Nup96	NUP98	197.58	1817	0.000111775	0.022989		0.000101408	0.0110109		7.28898e-05	0.00914065		6.833e-05	0.0557667		6.88422e-05	0.00156892		5.97504e-05	0.0119761		0.000109308	0.0173747		0.000100818	0.00812759
O75152;B4DLG2;E9PQ61;E9PBY7	O75152;B4DLG2;E9PQ61;E9PBY7	Zinc finger CCCH domain-containing protein 11A	ZC3H11A	89.13	810	0.000111558	0.03127		0.000119699	0.0394399		5.46999e-05	0.00707937		5.43257e-05	0.0263945		8.52898e-05	0.00117022		8.72559e-05	0.00222117		0.000104054	0.0268262		0.000109365	0.0444863
O60234	O60234	Glia maturation factor gamma	GMFG	16.801	142	0.000111526	0.0233626		0.0001063	0.0225353		0.000103314	0.0255297		0.000104945	0.0167938		0.000125654	0.00603943		0.000115217	0.00558317		0.00012059	0.0121616		0.000120013	0.01184
Q15428	Q15428	Splicing factor 3A subunit 2	SF3A2	49.255	464	0.000111375	0.109097		0.000120784	0.101789		0.000251543	0.00813592		0.00025818	0.0129728		0.000260871	0.00627013		0.000267676	0.0161071		0.00014031	0.0176886		0.000145396	0.031195
P30154;P30154-2;B4DWW5;F8W8G1;A8MY67;E7EUF3;H0YDG7;E9PHZ6;E9PPI5	P30154;P30154-2;B4DWW5;F8W8G1;A8MY67;E7EUF3	Serine/threonine-protein phosphatase 2A 65 kDa regulatory subunit A beta isoform	PPP2R1B	66.213	601	0.000111333	0.00307575		0.000100174	0.00476283		6.70633e-05	0.0198525		5.47257e-05	0.0241052		6.49502e-05	0.016829		5.58967e-05	0.00534168		0.000115642	0.00857017		0.000107753	0.0306021
O75521;O75521-2;F1LLU7;C9JB63;F8WAW4;C9J000;F8W6J1	O75521;O75521-2;F1LLU7	Enoyl-CoA delta isomerase 2, mitochondrial	ECI2	43.585	394	0.000111209	0.0279576		0.000111747	0.0364201		0.000132416	0.0649805		0.000108042	0.0527247		0.000135703	0.0128224		0.000133428	0.0100575		0.000129483	0.0132643		0.000126504	0.0176505
Q969G3;Q969G3-2;B4DGM3;B4DFR4;C0IMW5	Q969G3;Q969G3-2;B4DGM3;B4DFR4;C0IMW5	SWI/SNF-related matrix-associated actin-dependent regulator of chromatin subfamily E member 1	SMARCE1	46.649	411	0.000110802	0.00849909		0.000100579	0.000245974		7.37027e-05	0.00739641		6.63961e-05	0.0117543		9.23555e-05	0.00319037		8.32702e-05	0.00441614		0.000126878	0.000762621		0.000119142	0.0151167
Q96ST3	Q96ST3	Paired amphipathic helix protein Sin3a	SIN3A	145.17	1273	0.000110754	0.221031		0.000128765	0.246741		1.57819e-05	0.245185		1.37046e-05	0.23063		3.25079e-05	0.00966122		2.91348e-05	0.00251312		0.000169574	0.158079		0.000104041	0.184318
Q96C19;H0Y4Y4;C9JTI6	Q96C19	EF-hand domain-containing protein D2	EFHD2	26.697	240	0.000110378	0.00224214		0.000106212	0.0162988		0.000184531	0.012372		0.000153866	0.0130723		0.000128197	0.00462577		0.000134377	0.0213797		9.52075e-05	0.00905567		0.000100438	0.0168417
Q13123;E7EQZ7;Q9H4P6;D6REL4;D6RAY9	Q13123	Protein Red	IK	65.601	557	0.000110183	0.0163851		0.000103505	0.026727		9.95476e-05	0.0378991		0.00010122	0.0356136		9.37648e-05	0.0202276		9.57322e-05	0.0219335		0.0001256	0.00288993		0.000131329	0.0118827
O75340;Q2YDC2;H0Y9N1;H0Y9X3;E7EPW6;E7ESR3;Q86W51;D6RA21	O75340;Q2YDC2	Programmed cell death protein 6	PDCD6	21.868	191	0.000110002	0.0782992		0.000110862	0.0770967		8.4041e-05	0.0252495		8.64264e-05	0.00762396		0.000123283	0.00968971		0.00012329	0.0259388		0.000128622	0.0254185		0.000127838	0.0232405
O95747;C9JIG9	O95747;C9JIG9	Serine/threonine-protein kinase OSR1	OXSR1	58.022	527	0.00010981	0.0020376		0.000107769	0.00213937		9.33705e-05	0.00565654		9.06564e-05	0.00835139		0.000102991	0.000167542		9.68576e-05	0.000386975		0.000111478	0.00908062		9.88305e-05	0.00152735
P61011;B4DUW6;G3V4F7;G3V480;G3V3L9;G3V346	P61011;B4DUW6;G3V4F7	Signal recognition particle 54 kDa protein	SRP54	55.704	504	0.000109771	0.0017077		0.000113894	0.00643702		8.11478e-05	0.00143903		8.76827e-05	0.0166264		9.77415e-05	0.000104547		9.52767e-05	0.00205378		0.000111994	0.00142968		0.000121065	0.00958996
Q9UBM7;B4E1K5;H0YE57	Q9UBM7;B4E1K5;H0YE57	7-dehydrocholesterol reductase	DHCR7	54.489	475	0.000109298	0.186543		0.000111268	0.179272		0.000128392	0.0453609		0.000137853	0.0304731		0.000108189	0.0166816		0.000103912	0.00519728		0.000103467	0.128056		9.60718e-05	0.0876562
A5YVE9;P08559;P08559-3;P08559-2;Q5JPU3;P29803;Q5JPU1;Q5JPU0;Q5JPT9;Q5JPU2	A5YVE9;P08559;P08559-3;P08559-2	Pyruvate dehydrogenase E1 component subunit alpha, somatic form, mitochondrial	PDHA1	47.579	428	0.000109285	0.00905316		9.8495e-05	0.00126315		8.27586e-05	0.0180566		7.64578e-05	0.00724112		9.57934e-05	0.000491781		9.60169e-05	0.000470482		8.92174e-05	0.0270263		8.32158e-05	0.0203602
P04632;Q96L46	P04632	Calpain small subunit 1	CAPNS1	28.315	268	0.00010895	0.00338843		0.000107897	0.00547572		8.96541e-05	0.0104446		8.18239e-05	0.0314464		6.49672e-05	0.00381142		6.62326e-05	0.00628687		9.17376e-05	0.00990429		9.06748e-05	0.0118633
P51572;C9J0M4;C9JQ75;C9JSP1;C9JMD7;C9JM14	P51572;C9J0M4;C9JQ75;C9JSP1	B-cell receptor-associated protein 31	BCAP31	27.991	246	0.000108676	0.0152749		9.5468e-05	0.053441		0.000185231	0.0452035		0.000210786	0.0420064		0.000127632	0.0425879		0.00010752	0.0349399		8.70054e-05	0.0325335		8.84555e-05	0.0216583
E9PC97;Q8IWS0;Q5JRC6;Q8IWS0-2;B4E0G4	E9PC97;Q8IWS0;Q5JRC6;Q8IWS0-2;B4E0G4	PHD finger protein 6	PHF6	41.361	366	0.000108603	0.00116268		0.000108388	0.000519774		9.03884e-05	0.0447793		9.19557e-05	0.0518431		5.86758e-05	0.028868		6.48967e-05	0.0234493		0.000148779	0.0152191		0.000153216	0.0084066
P62877	P62877	E3 ubiquitin-protein ligase RBX1	RBX1	12.274	108	0.000108266	0.0061202		0.000114246	0.0321679		8.54625e-05	0.00379134		9.0303e-05	0.00545547		0.000108349	0.0140989		0.00010068	0.0292907		9.95796e-05	0.000472844		9.98775e-05	0.00252877
O75832;B1AJY7;B1AJY5;Q8IZK9;B1AJY6	O75832;B1AJY7;B1AJY5	26S proteasome non-ATPase regulatory subunit 10	PSMD10	24.428	226	0.000108057	0.00343781		0.000101417	0.0083613		0.000158598	0.0366006		0.000162025	0.0374055		0.000125554	0.0413511		0.000133092	0.0358825		0.000134992	0.0188196		0.000148697	0.0229377
P78316;P78316-2;E9PFK5;F5H653	P78316;P78316-2;E9PFK5;F5H653	Nucleolar protein 14	NOP14	97.667	857	0.000108047	0.0202117		0.000101463	0.0180743		0.000103437	0.0457596		0.000100458	0.0576888		8.11887e-05	0.00678765		8.05685e-05	0.012853		0.000116772	0.00313718		0.000109192	0.00327328
P62140;E7ETD8;C9JP48;C9J9S3;H0Y3Y6	P62140;E7ETD8	Serine/threonine-protein phosphatase PP1-beta catalytic subunit;Serine/threonine-protein phosphatase	PPP1CB	37.186	327	0.000107989	0.021612		8.0735e-05	0.0152494		9.60099e-05	0.00422889		9.01128e-05	0.0317257		0.000113589	0.00248563		0.000104535	0.00110205		0.000143128	0.00472372		0.000155141	0.00544643
Q9GZS3;H0YN81;H0YMF9;H0YL19;H0YM76;H0YLA1	Q9GZS3;H0YN81;H0YMF9;H0YL19	WD repeat-containing protein 61	WDR61	33.58	305	0.000107743	0.0122564		0.00010606	0.00682298		0.000120491	0.0345104		0.000113653	0.0469232		0.000138136	0.00611076		0.00012734	0.00553624		0.000124069	0.0119342		0.000114026	0.0167772
P23258;Q9NRH3	P23258;Q9NRH3	Tubulin gamma-1 chain;Tubulin gamma-2 chain	TUBG1;TUBG2	51.169	451	0.000107705	0.0107816		0.000104178	0.00484336		8.17801e-05	0.0387346		7.90248e-05	0.033664		8.47503e-05	0.00157607		8.71108e-05	0.0115953		0.000131548	0.0174579		0.000134144	0.0129806
Q9BTW9;Q9BTW9-4;F8WC00;F5H8C7;Q9BTW9-5;A6NE57;C9J1U4;Q9BTW9-3;Q9BTW9-2	Q9BTW9;Q9BTW9-4;F8WC00;F5H8C7;Q9BTW9-5	Tubulin-specific chaperone D	TBCD	132.6	1192	0.000107366	0.00117502		9.97966e-05	0.00238539		8.19694e-05	0.00599732		8.96694e-05	0.0077027		8.54854e-05	0.00143163		7.79006e-05	0.00613991		0.000102011	0.00997524		9.44398e-05	0.0114845
O75937	O75937	DnaJ homolog subfamily C member 8	DNAJC8	29.841	253	0.000107302	0.0581746		0.000102874	0.0350238		0.000143038	0.033061		0.000140019	0.0136359		0.000178941	0.00466351		0.000170162	0.0147016		0.000140846	0.0169219		0.000139498	0.0186821
P12955;E9PCE8;A8MX47	P12955;E9PCE8;A8MX47	Xaa-Pro dipeptidase	PEPD	54.548	493	0.000107151	0.000883379		0.000105146	0.00896432		0.000128265	0.000508813		0.000131774	0.0133253		0.000121709	0.0133084		0.000121647	0.0254542		0.000151875	0.0148329		0.000137372	0.00387547
Q13895;F8WBL2	Q13895	Bystin	BYSL	49.601	437	0.000107083	0.0407256		9.73451e-05	0.0425054		9.54328e-05	0.0266067		9.55243e-05	0.0106391		9.44331e-05	0.0215511		8.24407e-05	0.0148371		0.000125967	0.00348396		0.000116262	0.000546219
P53041;H0YDU8;B4DDZ8;A8MU39	P53041;H0YDU8;B4DDZ8;A8MU39	Serine/threonine-protein phosphatase 5;Serine/threonine-protein phosphatase	PPP5C	56.878	499	0.000107077	0.0230612		0.000105671	0.0187207		9.76392e-05	0.00749258		8.99785e-05	0.017289		0.0001108	0.00128607		0.000105776	0.00476016		0.000110301	0.00591538		0.00010352	0.00816495
P22061-2;P22061;B7Z972;F8WAX2;F8WAV5;F8WDT3;C9J0F2	P22061-2;P22061;B7Z972	Protein-L-isoaspartate(D-aspartate) O-methyltransferase;Protein-L-isoaspartate O-methyltransferase	PCMT1	24.679	228	0.000106851	0.000968241		0.000107191	0.000919819		0.000128493	0.00131286		0.000132142	7.29949e-05		0.000100767	0.0126562		0.00010568	0.0116256		0.000110674	0.00183847		0.000113556	0.00223548
P18085;C9JAK5;C9JPM4;F8WDB3;F8WCJ5;F5H6T5;F5H1V1	P18085;C9JAK5;C9JPM4	ADP-ribosylation factor 4	ARF4	20.511	180	0.000106825	0.00558259		0.000104292	0.00196956		6.08887e-05	0.00672932		6.56203e-05	0.00239474		6.47425e-05	8.40897e-05		6.80296e-05	0.0011959		0.000113245	0.0534918		0.000114837	0.0649168
Q9NZB2-6;Q9NZB2;Q9NZB2-4;Q9NZB2-5;Q9NZB2-2;Q5T035	Q9NZB2-6;Q9NZB2;Q9NZB2-4	Constitutive coactivator of PPAR-gamma-like protein 1	FAM120A	125.27	1146	0.000106664	0.0262555		0.000105299	0.0360913		8.24292e-05	0.00505068		8.20282e-05	0.00350755		7.51431e-05	0.0111157		7.45947e-05	0.00579172		0.000136344	0.025035		0.00014562	0.0486387
O60664;O60664-3;O60664-2	O60664;O60664-3;O60664-2	Perilipin-3	PLIN3	47.074	434	0.000106476	0.00975254		0.000114707	0.0194642		0.000122503	0.00801269		0.000122444	0.00424579		0.000116255	0.00467535		0.000119135	0.0137832		0.000126009	0.00220194		0.000128051	0.00662808
O75475;O75475-2;Q9Y3E1	O75475;O75475-2	PC4 and SFRS1-interacting protein	PSIP1	60.103	530	0.000106328	0.00398086		0.000103667	0.00995041		8.62564e-05	0.0906403		8.03028e-05	0.0665458		9.41555e-05	0.0631708		8.73556e-05	0.0324513		0.000118257	0.00239529		0.000110034	0.000910502
Q14318-2;Q14318;C8C9T5	Q14318-2;Q14318	Peptidyl-prolyl cis-trans isomerase FKBP8	FKBP8	44.648	413	0.000106104	0.0145676		0.000102762	0.0465941		9.51226e-05	0.00359744		9.01082e-05	0.000472196		8.42009e-05	0.0143738		8.10575e-05	0.0160521		0.000118231	0.0261555		0.000103516	0.0251125
Q8NI27;E9PHG2;H0Y815;F2Z2V2	Q8NI27	THO complex subunit 2	THOC2	182.77	1593	0.000105966	0.056798		0.000111246	0.0451893		9.8059e-05	0.0944294		9.63683e-05	0.0748256		0.000127896	0.00562136		0.000125583	0.00590727		0.00013576	0.00271857		0.00012649	0.00142704
Q9H078-2;H0YGM0;Q9H078;E7EWN6;B4DXW4;F8W7P6;Q7Z777;F5GX99;H0YFF5;F5H7A5;F5H392	Q9H078-2;H0YGM0;Q9H078;E7EWN6;B4DXW4;F8W7P6;Q7Z777;F5GX99	Caseinolytic peptidase B protein homolog	CLPB	75.448	677	0.000105619	0.0192826		0.000105465	0.0295079		8.05792e-05	0.0669689		8.08513e-05	0.0583845		0.000100024	0.0159685		9.87653e-05	0.0133181		0.00010792	0.00247866		0.000105609	0.00619661
P56385	P56385	ATP synthase subunit e, mitochondrial	ATP5I	7.9331	69	0.000105113	0.00418434		0.000102418	0.0156794		0.000104822	0.0060961		0.000100947	0.00538193		9.95196e-05	0.00148747		9.84109e-05	0.00381002		0.000115007	0.0283099		0.000114699	0.0148423
B3KXW5;O43747-2;O43747;E7EUH1;F5GZV5;B4DGE1	B3KXW5;O43747-2;O43747;E7EUH1;F5GZV5	AP-1 complex subunit gamma-1	AP1G1	94.139	845	0.000105015	0.0568696		0.000107042	0.0764681		4.83558e-05	0.0180973		5.14329e-05	0.0302372		6.23513e-05	0.041363		6.81183e-05	0.0732081		9.16493e-05	0.0318467		9.18125e-05	0.0313544
O60231;B0V0F8;Q5SQH5;Q5JP46;B0V0F7;A2AB15;F8VPA4	O60231;B0V0F8;Q5SQH5;Q5JP46	Putative pre-mRNA-splicing factor ATP-dependent RNA helicase DHX16	DHX16	119.26	1041	0.000104895	0.0212906		9.71574e-05	0.0519506		8.61454e-05	0.0318963		8.6401e-05	0.015659		0.000105221	0.000784731		0.000101118	0.00105393		0.000105179	0.000930026		0.000107289	0.000739224
O75934	O75934	Pre-mRNA-splicing factor SPF27	BCAS2	26.131	225	0.000104795	0.00656173		0.000100128	0.00884835		9.9155e-05	0.00328763		9.21009e-05	0.00534539		0.000113551	0.0067179		0.000113103	0.00460874		9.92164e-05	0.00999622		9.76958e-05	0.0145928
Q9NZ08-2;Q9NZ08;H0Y9X5;D6RAL9	Q9NZ08-2;Q9NZ08	Endoplasmic reticulum aminopeptidase 1	ERAP1	107.84	948	0.000104732	0.00217821		0.000102736	0.00633397		4.90379e-05	0.0421163		4.90272e-05	0.0607374		5.65463e-05	0.00500057		5.4909e-05	0.00955591		9.42967e-05	0.00215325		9.26737e-05	0.00136291
Q8TCS8	Q8TCS8	Polyribonucleotide nucleotidyltransferase 1, mitochondrial	PNPT1	85.95	783	0.000104612	0.0297039		0.000109885	0.0215812		9.17969e-05	0.0384998		8.57216e-05	0.0199907		0.000114527	0.0048696		0.000109333	0.000510512		0.000142359	0.0046393		0.000133236	0.00648357
P62304;A6NHK2	P62304;A6NHK2	Small nuclear ribonucleoprotein E	SNRPE	10.803	92	0.000104564	0.00380023		0.000104006	0.002864		0.000146824	0.0435611		0.00014763	0.0295533		0.000175168	0.0116115		0.000175585	0.00889102		0.000100956	0.0455734		0.00010126	0.0436026
Q9UIG0;Q9UIG0-2	Q9UIG0;Q9UIG0-2	Tyrosine-protein kinase BAZ1B	BAZ1B	170.9	1483	0.000104224	0.0645155		9.827e-05	0.0654107		0.000137475	0.0168345		0.000123986	0.0143341		0.000152135	0.000520868		0.000156971	0.0244843		0.000128216	0.011572		0.000120982	0.0119939
Q13595;B4DUA9;B4DQI6;Q13595-2	Q13595;B4DUA9;B4DQI6;Q13595-2	Transformer-2 protein homolog alpha	TRA2A	32.688	282	0.000104221	0.016457		0.000102105	0.00211459		6.97282e-05	0.0196956		7.32501e-05	0.0211307		6.93668e-05	0.00843038		7.30592e-05	0.00146534		0.000122511	0.0181897		0.000130361	0.0132238
C9JRZ6;Q9NX63;F8WAR4;G3V1K1;F8WD73	C9JRZ6;Q9NX63;F8WAR4;G3V1K1	Coiled-coil-helix-coiled-coil-helix domain-containing protein 3, mitochondrial	CHCHD3	26.694	232	0.000104217	0.00338483		0.000106033	0.0365125		0.000146495	0.0471118		0.000145098	0.0593357		0.000132687	0.00500095		0.000130751	0.00195386		0.000100708	0.00361007		9.78287e-05	0.0216375
Q6FI81;Q6FI81-3;Q6FI81-2	Q6FI81;Q6FI81-3	Anamorsin	CIAPIN1	33.582	312	0.000104142	0.00585656		9.63316e-05	0.00191635		0.000118355	0.00331157		0.000111322	0.00268461		0.000109676	0.00235947		0.000106033	0.00120907		0.000127268	0.00175812		0.000114854	0.00411741
Q9NWH9;A8K5V8;H0YKH2;H0YL55;H0YLE6;H0YMR6;H0YNF3;H0YMW8;H0YLW7;H0YMM0	Q9NWH9;A8K5V8	SAFB-like transcription modulator	SLTM	117.15	1034	0.000103976	0.00318785		0.000105623	0.00819169		0.000102857	0.00209006		9.28668e-05	0.00559468		9.47642e-05	0.0167087		8.7531e-05	0.0366964		0.000110585	0.00954054		9.87797e-05	0.00680711
Q7Z3B4;B4DT35;E7EUM5;Q7Z3B4-2	Q7Z3B4;B4DT35;E7EUM5;Q7Z3B4-2	Nucleoporin p54	NUP54	55.435	507	0.000103878	0.0406114		0.000101574	0.0537646		8.35351e-05	0.0960188		6.61796e-05	0.075844		8.48498e-05	0.000194647		8.21603e-05	0.00203711		0.000107471	0.0192387		0.000102962	0.0232452
P57678;E7EN12	P57678	Gem-associated protein 4	GEMIN4	120.04	1058	0.000103637	0.0886427		0.000100722	0.0820321		1.26573e-05	0.086997		1.1303e-05	0.0886364		1.72137e-05	0.0458193		1.42636e-05	0.0199593		0.000148194	0.00251694		0.000146456	0.0100162
B8ZZN6;P63165;B9A032;B8ZZJ0;A8MUS8;B8ZZ67	B8ZZN6;P63165;B9A032;B8ZZJ0	Small ubiquitin-related modifier 1	SUMO1	16.645	146	0.000103546	0.050507		9.26362e-05	0.0600813		0.000140053	0.0133079		0.000129323	0.0165892		0.000102167	0.00269427		9.917e-05	0.00217983		5.57925e-05	0.0109337		5.38967e-05	0.0113541
O75368	O75368	SH3 domain-binding glutamic acid-rich-like protein	SH3BGRL	12.774	114	0.000103519	0.0482169		0.000101859	0.0637853		8.45823e-05	0.0199057		7.98634e-05	0.0215444		8.24179e-05	0.00312847		7.86541e-05	0.00551878		9.31026e-05	0.000452377		9.31392e-05	0.00204165
Q9P2R7;Q9P2R7-2;F5GXC8;F5H5G8;Q5T9Q5;F5H5Q7;Q5T9Q8	Q9P2R7;Q9P2R7-2;F5GXC8;F5H5G8;Q5T9Q5;F5H5Q7	Succinyl-CoA ligase [ADP-forming] subunit beta, mitochondrial	SUCLA2	50.317	463	0.000103414	0.0189978		9.44439e-05	0.0188559		0.000100611	0.00604183		0.00010347	0.0114482		0.000150712	0.00719795		0.000146081	0.000278851		0.000107195	0.0102243		0.00010625	0.0220677
Q15067-2;Q15067;F5GYQ8;F5H0M0	Q15067-2;Q15067;F5GYQ8;F5H0M0	Peroxisomal acyl-coenzyme A oxidase 1;Acyl-coenzyme A oxidase	ACOX1	74.667	660	0.000103356	0.0751766		0.000104156	0.0856556		9.59117e-05	0.0490144		9.65284e-05	0.0579832		9.60865e-05	0.0033104		9.25922e-05	0.00614645		0.000132513	0.00827673		0.000136811	0.00283565
O43813;E9PHS0;F8WDS9	O43813;E9PHS0	LanC-like protein 1	LANCL1	45.283	399	0.000103233	0.00747431		0.000109415	0.00555847		8.40521e-05	0.0243021		8.83073e-05	0.0197967		8.85999e-05	0.0115279		8.96635e-05	0.0181265		0.000140269	0.00624395		0.000124345	0.00057185
Q5JPE7;Q5JPE7-2;P69849;Q4G177;Q15155;F5H826;F5GX42	Q5JPE7;Q5JPE7-2;P69849;Q4G177;Q15155;F5H826;F5GX42	Nodal modulator 2;Nodal modulator 3;Nodal modulator 1	NOMO2;NOMO3;NOMO1	139.44	1267	0.000103199	0.0326617		9.28992e-05	0.0376219		9.56089e-05	0.035335		9.04386e-05	0.0300264		0.00010803	0.00138054		0.000105064	0.0010208		0.000116038	0.00778664		0.000120296	0.0343866
Q8TDP1;Q8TDP1-2;E9PN81;H0YEF3;H0YCP5;H0YE52;E9PKP0	Q8TDP1;Q8TDP1-2;E9PN81;H0YEF3;H0YCP5;H0YE52;E9PKP0	Ribonuclease H2 subunit C	RNASEH2C	17.84	164	0.000103078	0.0505059		9.54884e-05	0.0508148		7.04626e-05	0.00870947		6.6022e-05	0.0208957		6.94842e-05	0.00324497		6.43952e-05	0.000122654		0.000112399	0.0057905		0.000113714	0.0021263
E7EWR4;P33240;P33240-2;B4DUD5;E9PID8	E7EWR4;P33240;P33240-2;B4DUD5;E9PID8	Cleavage stimulation factor subunit 2	CSTF2	62.942	597	0.00010296	0.000354561		0.000103367	0.00978469		7.90132e-05	0.0590604		7.8979e-05	0.0518795		9.5025e-05	0.000772348		9.21012e-05	0.00214849		0.000145347	0.00666893		0.000146689	0.0122894
P52434;C9JLU1;C9JCU7;C9JBJ6;C9J413;C9JUA8	P52434;C9JLU1;C9JCU7;C9JBJ6	DNA-directed RNA polymerases I, II, and III subunit RPABC3	POLR2H	17.143	150	0.000102615	0.00564918		0.000118174	0.0646974		0.000119466	0.0209742		0.000100218	0.0185958		0.000101986	0.0564005		8.95277e-05	0.0530826		9.48651e-05	0.0148057		0.000110178	0.0174416
Q96A26;F8W7Q4;E9PH05	Q96A26;F8W7Q4;E9PH05	Protein FAM162A	FAM162A	17.342	154	0.000102359	0.00431366		9.8554e-05	0.0137599		0.000157618	0.0541126		0.000162221	0.0473705		0.000165376	0.0165732		0.000169708	0.0121763		7.16495e-05	0.00779151		7.25136e-05	0.0130157
Q9UKX7;Q9UKX7-2;E9PH35;B4E2D3;B0QY21;B1AHA5	Q9UKX7;Q9UKX7-2	Nuclear pore complex protein Nup50	NUP50	50.144	468	0.000102347	0.025953		0.000102054	0.0289846		0.000128149	0.0178439		0.00013416	0.013821		0.000138693	0.00947974		0.000140681	0.0223762		0.000157933	0.0475426		0.000160144	0.0416751
P61201-2;P61201;B4DIH5;H0YKU5;H0YM03;H0YMC2	P61201-2;P61201;B4DIH5	COP9 signalosome complex subunit 2	COPS2	52.404	450	0.000102261	0.00622756		9.19594e-05	8.38675e-05		7.90548e-05	0.165734		7.5497e-05	0.165386		0.000114543	0.00447787		0.000115021	0.00957892		0.000100913	0.00360118		9.82937e-05	0.0079366
P35249;C9JZI1;C9J8M3;C9JTT7;C9JXZ7;F8WE44;C9JGY5;C9JW34	P35249;C9JZI1;C9J8M3	Replication factor C subunit 4	RFC4	39.681	363	0.000102194	0.0513655		0.000104792	0.0961287		0.000106335	0.0137868		0.000111994	0.0312403		0.000109013	0.0430948		0.000107683	0.0356286		0.000121208	0.0343019		0.000127777	0.0310169
Q15437;Q5QPE2;E9PBH1;Q5QPE1	Q15437;Q5QPE2	Protein transport protein Sec23B	SEC23B	86.478	767	0.000102041	0.0352913		9.54492e-05	0.0473828		7.69766e-05	0.0565444		8.24675e-05	0.0453971		9.97313e-05	0.0113456		0.000102202	0.013331		9.69459e-05	0.0361154		9.95526e-05	0.044759
Q9NX24;D6RCB9;D6RC52;H0YC83	Q9NX24;D6RCB9;D6RC52	H/ACA ribonucleoprotein complex subunit 2	NHP2	17.201	153	0.000102	0.0887178		0.000105372	0.0656266		0.000140293	0.0259813		0.000145076	0.0315186		0.000158891	0.0361524		0.000158158	0.0204819		0.000118402	0.0357211		0.000118651	0.0460138
O75150;O75150-4;F8W8Z4;O75150-3;Q6ZN99;F6SYU7;B3KQV1	O75150;O75150-4;F8W8Z4;O75150-3	E3 ubiquitin-protein ligase BRE1B	RNF40	113.65	1001	0.000101682	0.0133984		0.000105422	0.0089031		3.74603e-05	0.095127		4.04201e-05	0.10207		4.84772e-05	0.0411264		5.09669e-05	0.0501912		0.000131911	0.000422995		0.000127434	0.00300747
P53004;C9J1E1	P53004	Biliverdin reductase A	BLVRA	33.428	296	0.000101572	0.00719146		8.3864e-05	0.00277515		7.19914e-05	0.0222313		7.16186e-05	0.0322144		8.71236e-05	0.00568237		8.0884e-05	0.0463259		0.00014057	0.0496162		0.000126953	0.0510034
Q15370;B7WPD3;B8ZZU8	Q15370;B7WPD3;B8ZZU8	Transcription elongation factor B polypeptide 2	TCEB2	13.133	118	0.000101565	0.0687099		0.00010067	0.0681981		0.000120115	0.0300605		0.000117432	0.0209348		0.000104517	0.00734168		0.000104747	0.00170391		0.000121508	0.00419198		0.000119988	0.00404063
P18583-5;P18583-2;P18583-9;P18583;P18583-7;P18583-4;P18583-10;P18583-3;P18583-6;P18583-8	P18583-5;P18583-2;P18583-9;P18583;P18583-7;P18583-4;P18583-10;P18583-3;P18583-6	Protein SON	SON	267.03	2459	0.000101028	0.0329534		9.34112e-05	0.0450962		8.56617e-05	0.00234778		9.39985e-05	0.0044825		7.45674e-05	0.0173287		8.29638e-05	0.0053064		0.000136477	0.000935957		0.000137431	0.0052601
Q8TDX7;F8WAG2;Q8TDX7-2;Q9HC98-2;Q9HC98-4;Q9HC98-3;Q9HC98;E9PC32;Q5TBH0;Q5TBH1;Q5TBH2;Q5TBG7;F5H3U7;Q5TBG1;C9J1H8	Q8TDX7	Serine/threonine-protein kinase Nek7	NEK7	34.551	302	0.000100989	1.89413e-05		0.000100278	0.00188284		7.62613e-05	0.0087765		7.47527e-05	0.0275438		8.22254e-05	0.00110884		7.86127e-05	0.00181634		0.000105107	0.0218734		9.95879e-05	0.00806596
Q12888-2;Q12888;A6NNK5;F8VY86;C9JXV0	Q12888-2;Q12888;A6NNK5;F8VY86	Tumor suppressor p53-binding protein 1	TP53BP1	214.11	1977	0.000100821	0.0364747		9.42139e-05	0.00359118		2.00512e-05	0.178224		2.21374e-05	0.175391		2.41222e-05	0.071186		2.27329e-05	0.0569128		0.000130308	0.0315415		0.000136998	0.0233922
P29590-5;P29590;H2N333;P29590-8;P29590-3;P29590-9;P29590-2;P29590-4;P29590-12;P29590-11;P29590-13;E9PBR7;P29590-10;P29590-14;F8W9X2	P29590-5;P29590;H2N333;P29590-8;P29590-3;P29590-9;P29590-2;P29590-4;P29590-12;P29590-11;P29590-13;E9PBR7;P29590-10;P29590-14	Protein PML	PML	70.023	633	0.000100689	0.0649177		9.47415e-05	0.101588		8.7841e-05	0.048664		8.79837e-05	0.0626116		0.000111894	0.0449742		9.5914e-05	0.0203465		8.1014e-05	0.00960295		7.66103e-05	0.00339345
Q9BQ39;F5H3H6	Q9BQ39;F5H3H6	ATP-dependent RNA helicase DDX50	DDX50	82.564	737	0.000100481	0.038055		9.95937e-05	0.038889		0.000148936	0.0376872		0.000138462	0.0387212		0.00014872	0.00391376		0.000155004	0.0137647		0.0001029	0.000648218		9.99108e-05	0.00246022
P53634;F5HGG6;H0YCY8	P53634;F5HGG6	Dipeptidyl peptidase 1;Dipeptidyl peptidase 1 exclusion domain chain;Dipeptidyl peptidase 1 heavy chain;Dipeptidyl peptidase 1 light chain	CTSC	51.853	463	0.000100037	0.0267625		9.94289e-05	0.0204566		0.000106359	0.0130102		9.85066e-05	0.023045		0.000120731	0.000145607		0.000115338	0.00245264		0.000127617	0.0101827		0.000122825	0.0106269
Q13619;A8MSH7;Q13619-2	Q13619;A8MSH7;Q13619-2	Cullin-4A	CUL4A	87.679	759	9.9833e-05	0.0362437		0.000102281	0.0105161		9.82595e-05	0.0282503		9.7437e-05	0.034983		0.000141358	0.00825199		0.000110434	0.00482223		0.000104048	0.0570189		9.85829e-05	0.032521
P25685;B4DX52;Q9UDY4	P25685;B4DX52	DnaJ homolog subfamily B member 1	DNAJB1	38.044	340	9.98021e-05	0.0354854		0.000135519	0.0665009		0.000139598	0.0218212		0.000187881	0.000278556		0.000150936	0.0157432		0.000192481	0.0100015		9.72929e-05	0.00264377		0.000124964	0.00624773
Q9UJU2;Q9UJU2-6;Q9UJU2-5;E9PDK3;Q9UJU2-3;Q9UJU2-2;Q9UJU2-4;D6RAB1;D6RIV1	Q9UJU2;Q9UJU2-6;Q9UJU2-5;E9PDK3;Q9UJU2-3	Lymphoid enhancer-binding factor 1	LEF1	44.2	399	9.96319e-05	0.0152816		8.80912e-05	0.0146785		7.23368e-05	0.0541918		6.158e-05	0.0818444		8.12109e-05	0.0115078		7.97217e-05	0.00548423		8.06274e-05	0.00510285		8.4085e-05	0.00304164
O00429-6;O00429;O00429-3;F8W8D1;O00429-2;G8JLD5;O00429-5;O00429-4;G8JL97;B4DGC9;F8VZ52;B4DPZ9;B4DDQ3;F8W1W3;F8VUJ9;F8VYL3;F8VR28;H0YHY4;H0YI79	O00429-6;O00429;O00429-3;F8W8D1;O00429-2;G8JLD5;O00429-5;O00429-4;G8JL97;B4DGC9	Dynamin-1-like protein	DNM1L	83.398	749	9.94843e-05	0.0070362		0.000102663	0.00225002		6.76257e-05	0.0515229		7.37163e-05	0.0515495		0.000101808	0.00193739		0.000101195	0.00358059		0.000110142	0.00992717		0.000110931	0.00601416
P55081	P55081	Microfibrillar-associated protein 1	MFAP1	51.958	439	9.94075e-05	0.007371		9.00199e-05	0.0170135		7.05567e-05	0.00117563		6.38917e-05	0.0022959		8.39096e-05	0.00794427		8.23704e-05	0.00411719		0.00012762	0.00129206		0.000123105	0.000596186
P62857	P62857	40S ribosomal protein S28	RPS28	7.8409	69	9.93648e-05	0.0249374		9.77606e-05	0.0295023		0.000185384	0.00126312		0.000179192	0.00769749		0.000140248	0.0272474		0.00013872	0.0405507		0.000129802	0.0925075		0.000135266	0.10326
Q9UBE0;B3KNJ4;G3XAK6;F5GXX7;B4DY66	Q9UBE0;B3KNJ4;G3XAK6;F5GXX7	SUMO-activating enzyme subunit 1	SAE1	38.449	346	9.92336e-05	0.00780513		0.000100944	0.00676177		7.56722e-05	0.0190963		6.97881e-05	0.026751		8.26847e-05	0.00391998		7.75711e-05	0.00176436		0.000121013	0.00113942		0.000117366	0.00104498
P46977;E9PNQ1;E9PI32;E9PN73;E9PIJ8	P46977;E9PNQ1	Dolichyl-diphosphooligosaccharide--protein glycosyltransferase subunit STT3A	STT3A	80.529	705	9.91597e-05	0.0169373		0.000108646	0.0249491		9.07982e-05	0.0469653		9.42432e-05	0.0395024		8.95294e-05	0.0100682		9.23183e-05	0.00099261		9.25178e-05	0.00502019		0.000103057	0.00538087
P11172;B5LY68;P11172-2;E9PFD2;B5LY72;F8WDG4;F2Z303;F2Z3P2	P11172;B5LY68;P11172-2;E9PFD2	Uridine 5-monophosphate synthase;Orotate phosphoribosyltransferase;Orotidine 5-phosphate decarboxylase	UMPS	52.221	480	9.90372e-05	0.00633192		9.57884e-05	0.00675225		8.31905e-05	0.0188247		8.19897e-05	0.0334464		0.000107688	0.00188786		9.75667e-05	0.00605287		9.53058e-05	0.012668		8.97812e-05	0.00193451
Q96C86	Q96C86	m7GpppX diphosphatase	DCPS	38.608	337	9.88989e-05	0.0169075		9.79973e-05	0.0236156		8.30295e-05	0.0208026		8.51437e-05	0.0186131		0.000105312	0.00539244		0.000104758	0.00422883		0.000123875	0.00264451		0.000125043	0.00420297
Q96P70	Q96P70	Importin-9	IPO9	115.96	1041	9.88967e-05	0.0274914		9.74142e-05	0.0331022		7.06839e-05	0.0338776		7.37907e-05	0.0249832		8.86504e-05	0.00383393		8.40213e-05	0.0068943		0.000103002	0.00905686		9.76956e-05	0.0125587
Q9UHY7;F5GW88;D6RA00;Q9UHY7-2	Q9UHY7;F5GW88;D6RA00	Enolase-phosphatase E1	ENOPH1	28.932	261	9.88214e-05	0.0542641		0.000112844	0.0638337		7.95298e-05	0.047689		8.01934e-05	0.0388142		0.000113259	0.00341953		0.00011082	0.00480356		0.000100968	0.0158019		0.000105029	0.032934
Q15003;E9PHA2;C9J470;B4E189;C9JZP1	Q15003;E9PHA2;C9J470;B4E189	Condensin complex subunit 2	NCAPH	82.562	741	9.77109e-05	0.00987179		9.5307e-05	0.00837597		0.000106003	0.00350137		9.7113e-05	0.0126821		0.000105169	0.0126754		9.6816e-05	0.0206421		0.000130577	0.0187065		0.000128237	0.0344164
Q9UBT2;B3KWB9;F5H4L5	Q9UBT2;B3KWB9	SUMO-activating enzyme subunit 2	UBA2	71.223	640	9.75521e-05	0.00896754		9.34066e-05	0.00854757		0.000104123	0.0138568		0.00010071	0.00226175		0.000116193	0.000881103		0.000105199	0.00350353		0.00013584	0.00685379		0.000129961	0.00663967
Q9NW13;E9PDD9;C9JAA9;C9JE21	Q9NW13;E9PDD9	RNA-binding protein 28	RBM28	85.737	759	9.74732e-05	0.0932064		9.91068e-05	0.0969784		8.50045e-05	0.0459356		8.94392e-05	0.0681086		0.000121843	0.0106388		0.000106036	0.00862908		9.69017e-05	0.0092913		0.000101997	0.0416872
P46459;F5H2E1;B4DFA2	P46459;F5H2E1;B4DFA2	Vesicle-fusing ATPase	NSF	82.593	744	9.73656e-05	0.025564		9.81953e-05	0.0391931		5.46128e-05	0.00400731		5.85099e-05	0.00357539		6.63578e-05	0.0005109		6.50674e-05	0.00185061		0.000107461	0.0263208		0.000105065	0.0242217
Q7Z4H3;Q7Z4H3-2;Q7Z4H3-3	Q7Z4H3;Q7Z4H3-2	HD domain-containing protein 2	HDDC2	23.39	204	9.7177e-05	0.0120865		0.00010043	0.023149		9.77091e-05	0.00296538		9.94917e-05	0.00935602		0.000102203	0.0168015		0.000100316	0.0176114		0.000101758	0.002398		9.78523e-05	0.0020868
P53582;F5GXS7;H0Y955;H0Y903;H0YAI3	P53582;F5GXS7;H0Y955	Methionine aminopeptidase 1;Methionine aminopeptidase	METAP1	43.215	386	9.71008e-05	0.00707543		0.000100415	0.000419048		0.00011625	0.0294592		0.000115387	0.0154104		0.000115453	0.0184636		0.000108682	0.01394		0.000101506	0.00115895		9.66546e-05	0.000787959
Q9NQR4;F8WF70	Q9NQR4	Omega-amidase NIT2	NIT2	30.608	276	9.70756e-05	0.0815122		7.45885e-05	0.0198658		0.000107912	0.115827		6.91175e-05	0.0257693		9.61634e-05	0.119641		7.95839e-05	0.0705521		7.42113e-05	0.00557078		7.31741e-05	0.0104819
P43307;C9IZQ1;E9PAL7;C9J5W0;C9J3L8;F5H5Y2;P43307-2;C9JBX5	P43307;C9IZQ1;E9PAL7;C9J5W0;C9J3L8;F5H5Y2;P43307-2	Translocon-associated protein subunit alpha	SSR1	32.235	286	9.70545e-05	0.00204598		9.58297e-05	0.00558792		7.3296e-05	0.0427419		6.84784e-05	0.0174344		5.62167e-05	0.0253167		7.65453e-05	0.0736899		8.86538e-05	0.0616205		9.89475e-05	0.0232438
Q9UBB4;Q9UBB4-2;E7ESH8;E9PCY2;B1AHE4;H0Y7N2;B1AHE3	Q9UBB4;Q9UBB4-2;E7ESH8	Ataxin-10	ATXN10	53.488	475	9.70112e-05	0.00456615		9.90408e-05	0.00501254		7.01947e-05	0.00732407		7.26164e-05	0.0011223		8.3954e-05	0.00972698		7.48313e-05	0.00507734		0.000106203	0.00940495		0.000101385	0.0108086
P29218;H0YBL1;E5RIP7;E5RGY4;P29218-2;E5RI82;E5RG13;E5RHE9;E5RG94;E5RIF4	P29218;H0YBL1;E5RIP7;E5RGY4;P29218-2;E5RI82;E5RG13;E5RHE9;E5RG94	Inositol monophosphatase 1	IMPA1	30.188	277	9.66568e-05	0.00382904		0.000128227	0.0310877		7.13609e-05	0.0279564		6.81865e-05	0.0353546		8.48135e-05	0.0232523		8.51846e-05	0.0377404		0.000135728	0.0172655		0.00018954	0.0562066
Q9BZJ0;Q5JY65;Q9BZJ0-3;Q9BZJ0-2	Q9BZJ0;Q5JY65;Q9BZJ0-3;Q9BZJ0-2	Crooked neck-like protein 1	CRNKL1	100.45	848	9.66048e-05	0.0854934		7.51777e-05	0.0123531		3.65968e-05	0.12784		3.59323e-05	0.121992		5.29959e-05	0.0303877		4.59211e-05	0.014249		5.92206e-05	0.00274977		6.28503e-05	0.00490817
Q01780;Q01780-2;B4DKG8	Q01780;Q01780-2;B4DKG8	Exosome component 10	EXOSC10	100.83	885	9.6461e-05	0.00473841		9.27307e-05	0.00695539		7.26306e-05	0.056381		7.06046e-05	0.0512415		8.23811e-05	0.00427162		7.76602e-05	0.00583649		0.000101544	0.0170232		0.000102111	0.0179909
Q99543;Q99543-2;F5H621;F2Z3N9;C9IZ83;F2Z3H0	Q99543;Q99543-2	DnaJ homolog subfamily C member 2	DNAJC2	71.996	621	9.63442e-05	0.103299		8.70213e-05	0.0666978		6.52679e-05	0.0316476		6.62026e-05	0.0395185		7.27465e-05	0.00360717		6.77828e-05	0.00180613		0.000141496	0.0167132		0.000112233	0.0569209
O75131;E5RG68;H0YB26;E5RHZ0;E5RJ85;E5RG97;Q9UBL6;F5GXN1;Q9HCH3;Q96A23-2;Q86YQ8;Q9UBL6-2;O95741;Q96A23;Q8IYJ1;E7ENV7;Q96FN4;Q719H8;Q7Z6C8;Q86VY2;E5RFT7	O75131;E5RG68	Copine-3	CPNE3	60.13	537	9.61775e-05	0.00116196		9.56785e-05	0.0022134		6.11884e-05	0.045579		6.61124e-05	0.0250797		8.30535e-05	0.0033206		7.74926e-05	0.00305663		0.000102514	0.000247596		0.000108187	0.0127004
Q9Y3C6	Q9Y3C6	Peptidyl-prolyl cis-trans isomerase-like 1	PPIL1	18.237	166	9.60243e-05	0.0312821		9.19052e-05	0.0697074		9.47282e-05	0.0276167		8.51742e-05	0.0140964		6.82862e-05	0.0093574		6.62368e-05	0.0121324		8.76344e-05	0.0371204		8.74513e-05	0.0247549
O95758-5;O95758;O95758-4;B1ALY5;O95758-1;O95758-2;B1ALY6;B1ALY2;B1ALY4	O95758-5;O95758;O95758-4;B1ALY5;O95758-1;O95758-2;B1ALY6	Polypyrimidine tract-binding protein 3	PTBP3;ROD1	60.008	555	9.58475e-05	0.00189982		9.11063e-05	0.00632483		0.000111961	0.0375555		0.000104185	0.0375464		0.000152324	0.00189216		0.000145317	3.84883e-05		0.000107155	0.0331931		0.00010327	0.016406
P35250;P35250-2;F8WC37	P35250;P35250-2	Replication factor C subunit 2	RFC2	39.157	354	9.57519e-05	0.00403824		9.66082e-05	0.00296853		6.79468e-05	0.00415391		6.90908e-05	0.00660137		6.89778e-05	0.00140809		6.41527e-05	0.00254939		0.000115173	0.0391885		0.000114023	0.0333382
Q93084-5;Q93084-6;Q93084;Q93084-7;Q93084-3;Q93084-2;F8WC06;Q93084-4	Q93084-5;Q93084-6;Q93084;Q93084-7;Q93084-3;Q93084-2;F8WC06;Q93084-4	Sarcoplasmic/endoplasmic reticulum calcium ATPase 3	ATP2A3	114.93	1052	9.56993e-05	0.035929		8.43891e-05	0.00763928		8.0172e-05	0.0364441		7.62022e-05	0.012943		8.66675e-05	0.0354213		8.10815e-05	0.00203106		0.000108055	0.0148648		0.00010514	0.0208694
Q9Y5M8;C9J5Z8	Q9Y5M8	Signal recognition particle receptor subunit beta	SRPRB	29.702	271	9.55442e-05	0.0357024		8.58444e-05	0.0193655		4.2464e-05	0.0183904		4.37693e-05	0.0034273		6.96708e-05	0.0164784		6.23692e-05	0.0193441		7.98257e-05	0.000766101		8.27636e-05	0.0064985
O95104;C9JLZ0;C9J1W7;O95104-2;C9JD39	O95104;C9JLZ0;C9J1W7;O95104-2;C9JD39	Splicing factor, arginine/serine-rich 15	SCAF4	125.87	1147	9.54307e-05	0.0139716		9.64353e-05	0.0243653		6.67683e-05	0.0383146		6.65254e-05	0.0504576		7.52463e-05	0.00902617		8.08667e-05	0.0198191		0.000114813	0.00757676		0.000120886	0.0070772
E7EQZ4;Q16637;Q16637-3;Q16637-2;Q16637-4;B4DP61;H0YBZ9	E7EQZ4;Q16637;Q16637-3;Q16637-2;Q16637-4;B4DP61	Survival motor neuron protein	SMN1	31.689	294	9.53573e-05	0.107758		8.00122e-05	0.0500605		1.85228e-05	0.104698		1.9934e-05	0.137484		1.80744e-05	0.0246924		1.96179e-05	0.00662513		6.4013e-05	0.0123004		6.29233e-05	0.0123471
Q9H3P7	Q9H3P7	Golgi resident protein GCP60	ACBD3	60.593	528	9.52991e-05	0.00195131		9.09908e-05	0.00514428		5.54479e-05	0.052921		5.91405e-05	0.0712536		6.71681e-05	0.00732975		7.64333e-05	0.0563977		0.000115959	0.00970841		0.000130907	0.00472333
O15212;A2AB88	O15212	Prefoldin subunit 6	PFDN6	14.582	129	9.50564e-05	0.0284238		9.45587e-05	0.0190631		9.00785e-05	0.0403524		9.55963e-05	0.0269419		7.24392e-05	0.0407933		7.31896e-05	0.0222402		8.20493e-05	0.00438216		8.35611e-05	0.00755232
Q92734;G5E9V1;Q05BK6;C9JJP5;C9JUE0;C9JTY3	Q92734;G5E9V1;Q05BK6;C9JJP5;C9JUE0	Protein TFG	TFG	43.447	400	9.50501e-05	0.0695521		9.27327e-05	0.0792332		8.22863e-05	0.0748127		8.19441e-05	0.061257		5.83535e-05	0.007885		5.83536e-05	0.011685		0.000109656	0.0341466		0.000111138	0.0337028
Q8NFH3;B4E2F0;Q5VYB5;B4DVD1;F5H0E3;B4E301	Q8NFH3	Nucleoporin Nup43	NUP43	42.15	380	9.48893e-05	0.000250638		9.63089e-05	0.00248873		8.15912e-05	0.0217421		7.98374e-05	0.0153265		8.64776e-05	0.0197768		8.41607e-05	0.0030827		9.78943e-05	0.0054913		0.000100156	0.00510748
P21912	P21912	Succinate dehydrogenase [ubiquinone] iron-sulfur subunit, mitochondrial	SDHB	31.629	280	9.48807e-05	0.0197952		9.0422e-05	0.0142396		9.18228e-05	0.00878705		9.20289e-05	0.03513		9.94595e-05	0.0145382		9.54617e-05	0.0203636		0.000127191	0.00054318		0.000115842	0.00498619
O75874;C9J4N6;C9JLU6;C9JJE5	O75874	Isocitrate dehydrogenase [NADP] cytoplasmic	IDH1	46.659	414	9.47093e-05	0.00481775		0.000100739	0.0156007		9.1377e-05	0.0407969		9.24388e-05	0.0117481		0.000117392	0.00527264		0.000110625	0.00251169		0.000100031	0.00491863		0.000100807	0.0109002
Q5VTR2;C9JXC9;C9J0A5;C9JWJ4;C9JMW8	Q5VTR2	E3 ubiquitin-protein ligase BRE1A	RNF20	113.66	975	9.46899e-05	0.0285067		9.55037e-05	0.0163979		6.95256e-05	0.0131353		6.745e-05	0.00690323		7.58781e-05	0.00642894		7.34446e-05	0.00192143		0.000113888	0.000821911		0.000125389	0.00501235
O75880;A8MY34	O75880;A8MY34	Protein SCO1 homolog, mitochondrial	SCO1	33.814	301	9.4612e-05	0.0225266		9.53092e-05	0.0173345		9.35326e-05	0.00183864		0.000105086	0.0181491		6.45778e-05	0.02961		6.85086e-05	0.016484		7.64995e-05	0.0259923		8.35284e-05	0.00415941
D6RER5;Q9NVA2;D6RGI3;Q9NVA2-2;D6RDU5;H0Y961;D6R9Y6;D6RDP1;H0Y9G8	D6RER5;Q9NVA2;D6RGI3;Q9NVA2-2;D6RDU5	Septin-11	40787	49.808	432	9.45833e-05	0.0120871		8.74518e-05	0.00648615		4.70149e-05	0.0858253		4.12837e-05	0.116627		5.64976e-05	0.000915911		5.4811e-05	0.0149072		9.28766e-05	0.00250955		0.000100469	0.00566872
Q53GS9;B9A018;B8ZZD1;B4DHT4;G5E9H0;F8WC91;C9JIU2	Q53GS9;B9A018;B8ZZD1;B4DHT4;G5E9H0	U4/U6.U5 tri-snRNP-associated protein 2	USP39	65.38	565	9.4579e-05	0.0245033		9.50582e-05	0.0272517		8.37448e-05	0.00496971		8.50323e-05	0.00515209		8.44142e-05	0.00264303		8.40709e-05	0.0029138		0.000146284	0.0117649		0.000133005	0.00113167
P50416;P50416-2	P50416;P50416-2	Carnitine O-palmitoyltransferase 1, liver isoform	CPT1A	88.367	773	9.45535e-05	0.000298262		0.000109838	0.017439		9.14966e-05	0.00102406		0.000104798	0.00768101		9.48477e-05	0.0120766		8.68093e-05	0.0173094		8.78523e-05	0.0171292		8.14665e-05	0.0113978
P30419;P30419-2;Q5VUC7;O60551;F5H594;Q5VUC6;B4DXS1;B7Z8J4;E9PE74	P30419;P30419-2	Glycylpeptide N-tetradecanoyltransferase 1	NMT1	56.806	496	9.44739e-05	0.0259645		9.75252e-05	0.0161739		0.000130644	0.0307715		0.000125855	0.0130857		0.00014224	0.00585989		0.000144811	0.00466233		0.000114116	0.00330113		0.000120272	0.0131053
O43865;O43865-2;Q96HN2;Q96HN2-2;F8W7N8;H0Y8B3;D7UEQ7;B4DIZ5;D9N155	O43865;O43865-2;Q96HN2;Q96HN2-2;F8W7N8;H0Y8B3;D7UEQ7;B4DIZ5;D9N155	Putative adenosylhomocysteinase 2;Putative adenosylhomocysteinase 3;Adenosylhomocysteinase	AHCYL1;AHCYL2	58.951	530	9.42815e-05	0.0738246		9.06067e-05	0.0777606		0.000270119	0.23902		0.000279308	0.234544		5.64752e-05	0.00708774		5.60644e-05	0.00407875		9.98329e-05	0.0122111		9.73832e-05	0.0127235
Q15052;B7Z3C7;F5H8B2;Q15052-2	Q15052;B7Z3C7;F5H8B2;Q15052-2	Rho guanine nucleotide exchange factor 6	ARHGEF6	87.498	776	9.41236e-05	0.00263001		8.36728e-05	0.00279229		6.76734e-05	0.07554		5.63174e-05	0.095164		0.000109939	0.00924139		9.98815e-05	0.0027859		9.69638e-05	0.01221		9.80994e-05	5.95787e-05
Q13045;E7EPM0;F5H407	Q13045;E7EPM0;F5H407	Protein flightless-1 homolog	FLII	144.75	1269	9.40263e-05	0.0232772		8.97106e-05	0.00728678		6.25013e-05	0.0753297		5.57956e-05	0.0882936		9.33901e-05	0.00355079		8.64184e-05	0.0564475		0.000110185	0.000864159		0.000114004	0.00804881
Q9BXY0;H0YBV6	Q9BXY0;H0YBV6	Protein MAK16 homolog	MAK16	35.368	300	9.3981e-05	0.00570203		8.25597e-05	0.00363656		7.87277e-05	0.0275859		7.18314e-05	0.0251188		8.59102e-05	0.0206301		8.39323e-05	0.0183658		8.30742e-05	0.0070139		8.36307e-05	0.0054341
Q9UI30;F5GX77;F5GYQ2	Q9UI30;F5GX77;F5GYQ2	tRNA methyltransferase 112 homolog	TRMT112	14.199	125	9.39369e-05	0.00582507		0.000101558	0.00566902		0.000136308	0.00247999		0.000121893	0.00359695		0.000155658	0.0247642		0.0001473	0.00404017		0.00011545	0.0017022		0.000117237	0.00376091
Q9UBQ0;F8VXU5;Q9UBQ0-2;Q05DG7	Q9UBQ0;F8VXU5;Q9UBQ0-2	Vacuolar protein sorting-associated protein 29	VPS29	20.505	182	9.37929e-05	0.0075842		9.50357e-05	0.0119523		8.83032e-05	0.0459176		8.62293e-05	0.0410356		0.00010296	0.0107723		0.000105131	0.00520928		0.000105741	0.000904086		0.000108645	3.82885e-05
Q16539;Q16539-2;Q16539-3;Q16539-4;B4E0K5;B5TY33;E7EX54	Q16539;Q16539-2;Q16539-3;Q16539-4;B4E0K5;B5TY33	Mitogen-activated protein kinase 14	MAPK14	41.293	360	9.36799e-05	0.015934		7.79398e-05	0.0420124		8.00875e-05	0.0925257		6.47099e-05	0.086379		0.000101691	0.00259545		9.0017e-05	0.000193297		9.66792e-05	0.00156715		8.44564e-05	0.00851457
O00139-2;O00139-4;O00139;E9PB70;O00139-1;D6R9M0;H0Y8H2	O00139-2;O00139-4;O00139;E9PB70;O00139-1	Kinesin-like protein KIF2A	KIF2A	75.042	660	9.35818e-05	0.0109207		8.89573e-05	2.08188e-05		7.67965e-05	0.028636		6.84837e-05	0.0499567		7.57383e-05	0.0487137		6.57411e-05	0.0323069		0.000115295	0.0115887		0.000111351	0.0254605
Q9HB07;F5H641;F8VQQ3;F8VXF6;F8VR84	Q9HB07;F5H641;F8VQQ3;F8VXF6;F8VR84	UPF0160 protein MYG1, mitochondrial	C12orf10	42.449	376	9.34962e-05	0.0993885		9.54659e-05	0.10482		8.36272e-05	0.0451636		7.83842e-05	0.0419304		9.11456e-05	0.00264228		9.07173e-05	0.0123263		8.99982e-05	0.0086284		9.2131e-05	0.0083032
Q8NI36;D6R922;D6RIY8;D6RFM8	Q8NI36;D6R922;D6RIY8	WD repeat-containing protein 36	WDR36	105.32	951	9.33312e-05	0.0512776		0.000108995	0.121796		9.77926e-05	0.00630794		9.62821e-05	0.00930437		0.000108351	0.000378655		0.00010081	0.0126545		0.000114738	0.039819		9.57614e-05	0.00935055
A8MU27;B4DUW4;A8MUA9;P55854;P61956;Q6EEV6;P61956-2	A8MU27;B4DUW4;A8MUA9;P55854;P61956;Q6EEV6;P61956-2	Small ubiquitin-related modifier 3;Small ubiquitin-related modifier 2;Small ubiquitin-related modifier 4	SUMO3;SUMO2;SUMO4	16.956	147	9.32563e-05	0.00883485		0.000131471	0.00482127		0.000132009	0.00939248		0.000133477	0.0246609		0.000159798	0.111064		0.000150861	0.0916849		0.00014967	0.0901652		0.000154027	0.0839884
P23919;G5E9E9	P23919;G5E9E9	Thymidylate kinase	DTYMK	23.819	212	9.31915e-05	0.0147854		9.24956e-05	0.0202101		9.54266e-05	0.0315769		9.84096e-05	0.0534473		0.000102702	0.000644908		0.000112348	0.00314473		9.30724e-05	0.00641206		0.000100498	0.024024
O43615	O43615	Mitochondrial import inner membrane translocase subunit TIM44	TIMM44	51.355	452	9.28294e-05	0.00576468		8.86114e-05	0.0137512		8.96189e-05	0.00422869		8.98683e-05	0.00463719		9.31911e-05	0.0131352		9.15831e-05	0.00505113		9.97494e-05	0.000174645		0.000100939	0.00892372
Q15020;B7ZKM0;F8VV04;F5H0B8;E7EMI4;Q15020-2;F8W667;F8VZM2;H0YHU8;F8VVK9;Q15020-3	Q15020;B7ZKM0;F8VV04;F5H0B8;E7EMI4	Squamous cell carcinoma antigen recognized by T-cells 3	SART3	109.93	963	9.28063e-05	0.00426152		8.34922e-05	0.0159092		5.29007e-05	0.0952037		5.12581e-05	0.109717		8.34133e-05	0.0224579		6.99107e-05	0.0171273		0.000115724	0.00671629		0.000116975	0.0058064
Q9UKF6;G5E9W3;E7ER23;F5GXZ2;C9JZH6	Q9UKF6;G5E9W3;E7ER23;F5GXZ2	Cleavage and polyadenylation specificity factor subunit 3	CPSF3	77.485	684	9.27788e-05	0.000287118		9.43806e-05	9.35096e-05		0.000108043	0.00836767		0.000113654	0.0457371		7.90814e-05	0.0288783		7.91624e-05	0.022217		0.000153418	0.0226784		0.000147618	0.0248139
P04234;E9PMT5;H0YE18;A8MVP6	P04234;E9PMT5;H0YE18;A8MVP6	T-cell surface glycoprotein CD3 delta chain	CD3D	18.929	171	9.22525e-05	0.0277317		7.23899e-05	0.0210905		7.62315e-05	0.000627147		4.62692e-05	0.0194871		6.81559e-05	0.00036916		4.77853e-05	0.000450443		8.90083e-05	0.00101354		8.60859e-05	0.00517502
Q8WU90;F5H0F5;B4DMW2;F8WB26	Q8WU90;F5H0F5	Zinc finger CCCH domain-containing protein 15	ZC3H15	48.602	426	9.21258e-05	0.0209392		8.24357e-05	0.0099917		8.68456e-05	0.0549556		8.56384e-05	0.0963495		0.000106934	0.0169778		0.000108621	0.0200666		9.43564e-05	0.032735		9.03814e-05	0.0235509
O15160;O15160-2;E7EQB9;H0Y723;E9PBA4;E9PDD3;D6RDJ3	O15160;O15160-2;E7EQB9;H0Y723;E9PBA4	DNA-directed RNA polymerases I and III subunit RPAC1	POLR1C	39.249	346	9.20607e-05	0.00537321		8.11261e-05	0.00257168		9.54967e-05	0.0179057		8.6364e-05	0.0154688		8.56408e-05	0.0283517		8.03092e-05	0.033829		8.51684e-05	0.00620925		8.14305e-05	0.00197349
P30626;A8MTH6;C9J0K6;B4DKK2;B4DHQ6	P30626;A8MTH6;C9J0K6;B4DKK2;B4DHQ6	Sorcin	SRI	21.676	198	9.20428e-05	0.0523852		9.10494e-05	0.034836		9.29534e-05	0.0777714		9.11962e-05	0.0728966		0.000126803	0.000875966		0.000117822	0.00196968		7.68764e-05	0.0014994		7.81082e-05	0.00133394
P18031;B4DSN5	P18031;B4DSN5	Tyrosine-protein phosphatase non-receptor type 1	PTPN1	49.966	435	9.18492e-05	0.00944798		9.81759e-05	0.0169812		8.25934e-05	0.0453051		7.83286e-05	0.0478457		8.09793e-05	0.00802938		8.14841e-05	0.0201565		9.8135e-05	0.0010353		0.000107316	0.00474625
Q9NR28;Q9NR28-2;Q6W3F3;F5H796;F5GX50;F5GXT8;F5GYH3;F5H0Q4	Q9NR28;Q9NR28-2;Q6W3F3;F5H796;F5GX50;F5GXT8;F5GYH3	Diablo homolog, mitochondrial	DIABLO	27.131	239	9.16319e-05	0.00244537		9.1428e-05	0.0154472		0.000134082	0.0460501		0.000140231	0.0639904		9.44401e-05	0.0181917		7.11704e-05	0.00825133		9.56531e-05	0.066985		8.69329e-05	0.0801239
P11216;H0Y4Z6;P11217;F5GZH7;A6NDY6;P06737;E9PK47;F5H816;E7END0;E9PMM6	P11216	Glycogen phosphorylase, brain form	PYGB	96.695	843	9.15528e-05	0.00912519		8.66487e-05	0.0188897		8.60177e-05	0.0128374		8.30461e-05	0.018046		9.10634e-05	0.000594528		9.16456e-05	0.00958146		8.61857e-05	0.00208049		8.21359e-05	0.00477851
Q04323-2	Q04323-2	UBX domain-containing protein 1 (SAPK substrate protein 1) (UBA/UBX 33.3 kDa protein)	UBXN1	35.107	312	9.15138e-05	0.00171632		8.74223e-05	0.00282494		6.9535e-05	0.0152831		5.4685e-05	0.0143959		6.47332e-05	0.00100041		6.11141e-05	0.0105007		0.000130536	0.00525231		0.000129685	0.00180575
Q6IBS0;D6RG15;H0Y858	Q6IBS0;D6RG15	Twinfilin-2	TWF2	39.548	349	9.1461e-05	0.0133917		8.92628e-05	0.0191547		7.22007e-05	0.000271733		7.44495e-05	0.00519524		7.369e-05	0.000913842		7.01274e-05	0.0028937		0.000104728	0.00440323		9.44547e-05	0.00259598
A6NHR9;A6NHR9-2;A6NHR9-3	A6NHR9;A6NHR9-2	Structural maintenance of chromosomes flexible hinge domain-containing protein 1	SMCHD1	226.37	2005	9.12915e-05	0.0699948		8.56529e-05	0.0772438		3.79026e-05	0.102821		3.49076e-05	0.130888		4.88081e-05	0.00821326		4.07469e-05	0.0168401		0.000127614	0.00566889		0.000111276	0.0106978
A6NCK0;Q13564;A6NFN4;A8MU28	A6NCK0;Q13564;A6NFN4;A8MU28	NEDD8-activating enzyme E1 regulatory subunit	NAE1	60.516	537	9.10559e-05	0.0103364		8.32953e-05	0.00830395		5.53901e-05	0.0037552		4.84179e-05	0.000814121		5.45676e-05	0.00727599		5.60872e-05	0.0168734		0.000100921	0.00455283		9.78534e-05	0.00638852
Q99567;B4DP20	Q99567;B4DP20	Nuclear pore complex protein Nup88	NUP88	83.541	741	9.09026e-05	0.0118276		8.59903e-05	0.0168575		3.86403e-05	0.0532057		2.99211e-05	0.0746626		5.73974e-05	0.00563182		5.18177e-05	0.0172734		0.000100101	0.0281047		9.23444e-05	0.0299008
P62899;B7Z4C8;P62899-2;Q6IRZ0;B7Z4E3;C9JU56;B8ZZK4	P62899;B7Z4C8;P62899-2;Q6IRZ0;B7Z4E3;C9JU56	60S ribosomal protein L31	RPL31	14.463	125	9.07994e-05	0.0767498		8.41435e-05	0.0798087		0.000289485	0.0606587		0.000282133	0.0729781		0.00039064	0.0263337		0.000401015	0.0291171		0.00011062	0.0867511		0.00010906	0.0903417
Q9NZ45	Q9NZ45	CDGSH iron-sulfur domain-containing protein 1	CISD1	12.199	108	9.06953e-05	0.0129441		9.31717e-05	0.0158621		0.000117963	0.0209753		0.000128925	0.0306156		6.83303e-05	0.0129256		7.50994e-05	0.0244717		7.53581e-05	0.0139482		7.91115e-05	0.00795175
P14635;E9PC90;Q5TZP9;D6RHI0;H0YA62;O95067;H0YMP3	P14635;E9PC90;Q5TZP9;D6RHI0	G2/mitotic-specific cyclin-B1	CCNB1	48.337	433	9.06949e-05	0.0146943		7.90058e-05	0.0218689		4.19942e-05	0.00336408		3.76845e-05	0.00349685		5.16641e-05	0.0108412		5.64963e-05	0.00413664		9.78679e-05	0.0211956		0.000173206	0.0298383
Q9Y512;A8MZI2	Q9Y512	Sorting and assembly machinery component 50 homolog	SAMM50	51.976	469	9.0549e-05	0.0401815		8.92524e-05	0.0493189		6.09667e-05	0.0313927		6.32471e-05	0.039495		7.56234e-05	0.0100428		7.41035e-05	0.0155393		8.93178e-05	0.00159713		8.81383e-05	0.00163268
Q13363;Q7Z2Q5;D6RAX2;E7EPF8;E7ESU7;E9PGB1;H0Y8W7;E7EUB3;P56545-2;Q5SQP8;P56545;H0Y8U5;H0Y9M9	Q13363;Q7Z2Q5;D6RAX2;E7EPF8;E7ESU7;E9PGB1	C-terminal-binding protein 1	CTBP1	47.535	440	9.04211e-05	0.0145613		8.81268e-05	0.0163303		5.6833e-05	0.0980458		5.60934e-05	0.0848342		8.2809e-05	0.00196259		8.34519e-05	0.00824649		6.53381e-05	0.0288452		6.65253e-05	0.0159516
P06400;F5H6G1	P06400;F5H6G1	Retinoblastoma-associated protein	RB1	106.16	928	9.03909e-05	0.0248219		8.13106e-05	0.0188561		6.79607e-05	0.0246443		6.70969e-05	0.0340614		9.2304e-05	0.0162803		8.17134e-05	0.0224775		8.14335e-05	0.0392361		7.34058e-05	0.00894897
Q14232;B4DGX0;F5H0D0;H0YGG4	Q14232;B4DGX0;F5H0D0	Translation initiation factor eIF-2B subunit alpha	EIF2B1	33.712	305	9.01693e-05	0.0733414		9.37696e-05	0.0661589		9.32327e-05	0.0226025		9.46554e-05	0.00965569		9.1293e-05	0.00361887		9.50284e-05	0.00713467		0.000133564	0.0680617		0.000165113	0.0684712
Q9H2U1;F5GZS0;Q9H2U1-2;Q9H2U1-3;E7EWK3	Q9H2U1;F5GZS0;Q9H2U1-2;Q9H2U1-3;E7EWK3	Probable ATP-dependent RNA helicase DHX36	DHX36	114.76	1008	9.0161e-05	0.0481745		8.75637e-05	0.0584069		5.04763e-05	0.0505507		4.16638e-05	0.0805447		5.74882e-05	0.028809		4.5679e-05	0.0247447		0.000100498	0.0716523		6.6788e-05	0.0231742
Q10567-3;Q10567;Q10567-2;F8WDL0;C9J1E7	Q10567-3;Q10567;Q10567-2;F8WDL0;C9J1E7	AP-1 complex subunit beta-1	AP1B1	103.56	939	9.01227e-05	0.0633836		8.12555e-05	0.040048		3.64733e-05	0.0627794		4.0939e-05	0.0866678		4.52298e-05	0.00391464		4.54797e-05	0.00877346		8.16681e-05	0.00440875		7.56401e-05	0.00182094
D6REX3;O94979-8;O94979;O94979-2;O94979-4;B7ZL00;O94979-3;O94979-6;D6RHZ5;O94979-7;O94979-5;H0YAB3;H0Y9T9;H0Y8W8;H0Y8V7;H0Y9K1;D6RCQ9;D6RE64;H0YAF5;H0Y9V3;D6RHE8;D6RBT0	D6REX3;O94979-8;O94979;O94979-2;O94979-4;B7ZL00;O94979-3;O94979-6;D6RHZ5;O94979-7;O94979-5	Protein transport protein Sec31A	SEC31A	136.22	1251	9.00773e-05	0.0269053		8.50097e-05	0.00692124		7.07333e-05	0.105879		7.13811e-05	0.108267		8.50036e-05	0.0246955		8.26572e-05	0.024741		0.000109925	0.00449832		0.000116906	0.00798597
Q9H583;Q5T3Q7;Q6P664	Q9H583;Q5T3Q7	HEAT repeat-containing protein 1	HEATR1	242.37	2144	9.00583e-05	0.0567841		0.000101884	0.12441		5.05831e-05	0.00609645		5.83021e-05	0.00514874		5.76564e-05	0.0147687		4.88427e-05	0.0290989		8.67681e-05	0.0195425		7.1282e-05	0.00535274
Q9BZX2;B4DGD3;Q9BZX2-2	Q9BZX2;B4DGD3	Uridine-cytidine kinase 2	UCK2	29.299	261	8.97757e-05	0.0460081		9.84342e-05	0.0830634		7.35347e-05	0.168977		7.527e-05	0.15488		0.00014102	0.0156103		0.000122186	0.00903092		0.00013092	0.0244933		0.000115189	0.00874253
Q71RC2-4;Q71RC2;Q71RC2-3;G5E976;E9PDG5;G3XAA8;Q96J85;Q6P4E2;Q71RC2-2;Q8TBL5;F8VY40;F8W1I4;F8W1Z5;E5RHZ8	Q71RC2-4;Q71RC2;Q71RC2-3;G5E976;E9PDG5;G3XAA8;Q96J85;Q6P4E2;Q71RC2-2;Q8TBL5	La-related protein 4	LARP4	81.243	730	8.9762e-05	0.0570203		8.91831e-05	0.00379188		8.14603e-05	0.0429184		7.3633e-05	0.0348229		7.47765e-05	0.00419757		7.38805e-05	0.0029821		9.38178e-05	0.0253706		8.67736e-05	0.053366
Q96CS3;B4E2M8;D6RBG6	Q96CS3;B4E2M8	FAS-associated factor 2	FAF2	52.623	445	8.96662e-05	0.107628		9.072e-05	0.11272		9.53236e-05	0.0411174		9.79403e-05	0.0538488		0.000120421	0.00279213		0.000122653	0.00337641		0.000109797	0.0276651		0.000115486	0.0332491
P50402;Q5HY57;F8WEQ1	P50402	Emerin	EMD	28.994	254	8.96318e-05	0.00180006		9.79792e-05	0.010438		7.78212e-05	0.0335052		9.06743e-05	0.0185907		6.1834e-05	0.0430985		5.91618e-05	0.0530865		8.75178e-05	0.00454465		8.42796e-05	0.00547727
P35244;B5MC59	P35244;B5MC59	Replication protein A 14 kDa subunit	RPA3	13.569	121	8.95965e-05	0.00751443		9.39835e-05	0.00302013		8.38644e-05	0.0231472		8.08123e-05	0.0245746		5.7804e-05	0.0129137		5.85472e-05	0.00262245		0.000100642	0.00703833		0.000100417	0.00881528
Q14258	Q14258	E3 ubiquitin/ISG15 ligase TRIM25	TRIM25	70.973	630	8.94678e-05	0.0491913		8.6472e-05	0.0547492		8.65667e-05	0.13771		8.71234e-05	0.0366421		7.06751e-05	0.0251737		6.9335e-05	0.0296742		0.000123865	0.00565264		0.000121029	0.00423356
Q92614;Q92614-4;F8W6U1;Q92614-3	Q92614;Q92614-4;F8W6U1;Q92614-3	Unconventional myosin-XVIIIa	MYO18A	233.11	2054	8.92647e-05	0.0179606		8.86741e-05	0.020758		5.0988e-05	0.139891		5.11579e-05	0.120035		6.92132e-05	0.00106835		6.52436e-05	0.00157049		0.000116679	0.0181418		0.000109987	0.0182496
Q6ZNJ1;Q6ZNJ1-3;Q6ZNJ1-2;H0Y764;C9IZK6	Q6ZNJ1;Q6ZNJ1-3;Q6ZNJ1-2;H0Y764;C9IZK6	Neurobeachin-like protein 2	NBEAL2	302.51	2754	8.91935e-05	0.00554563		9.09236e-05	0.0067487		0.000197843	0.00510393		0.0001919	0.00302786		0.000238243	0.00623326		0.000241895	0.00922668		8.14542e-05	0.0192592		7.91646e-05	0.0245287
E7EW49;E7ERI8;F5H604;E3W994;O75122;F5H3X0;E9PBA6;E7ENG2;B3KR06;O75122-2;C9J668;D6RBU8	E7EW49;E7ERI8;F5H604;E3W994;O75122;F5H3X0;E9PBA6	CLIP-associating protein 2	CLASP2	165.7	1514	8.87902e-05	0.154985		9.36332e-05	0.12996		2.82789e-05	0.0252344		3.06667e-05	0.0341383		3.76358e-05	0.0123104		3.50973e-05	0.00258284		4.77528e-05	0.00517713		5.04773e-05	0.0207668
Q969V3;Q969V3-2	Q969V3;Q969V3-2	Nicalin	NCLN	62.974	563	8.85041e-05	0.0119786		9.44655e-05	0.00900617		4.91829e-05	0.0877394		5.32215e-05	0.0852365		5.97461e-05	0.0333536		5.66218e-05	0.0330842		9.12218e-05	0.00819445		8.79473e-05	0.00946783
O96000;Q96II6	O96000;Q96II6	NADH dehydrogenase [ubiquinone] 1 beta subcomplex subunit 10	NDUFB10	20.776	172	8.82736e-05	0.0428135		8.48985e-05	0.00977266		5.42463e-05	0.0231399		4.93874e-05	0.0155912		5.05824e-05	0.0079811		4.81244e-05	0.000978056		9.33609e-05	0.0113428		8.89911e-05	0.0106072
Q8IYT4;Q8IYT4-2;F8WBL0	Q8IYT4;Q8IYT4-2;F8WBL0	Katanin p60 ATPase-containing subunit A-like 2	KATNAL2	61.252	538	8.81416e-05	0.0544786		7.51664e-05	0.0496473		4.0756e-05	0.106057		3.89883e-05	0.103995		3.10907e-05	0.0129874		2.96454e-05	0.00616964		7.76266e-05	0.0574391		7.22089e-05	0.0809483
O95456;O95456-2;F8WBH7	O95456;O95456-2	Proteasome assembly chaperone 1	PSMG1	32.854	288	8.80569e-05	0.0212995		8.69962e-05	0.0385857		7.90789e-05	0.00241756		7.84938e-05	0.00948905		9.06231e-05	0.00101228		8.68032e-05	0.00461441		8.27798e-05	0.00131907		8.03406e-05	0.0100308
Q9UNX4;Q6PDA5	Q9UNX4	WD repeat-containing protein 3	WDR3	106.1	943	8.77649e-05	0.0410778		8.34295e-05	0.0633805		6.53777e-05	0.0925904		6.75896e-05	0.0993688		9.2851e-05	0.00509397		8.98436e-05	0.0109557		0.000113485	0.00115363		0.000112096	0.0133625
B4DJP9;O75494;O75494-2;O75494-3;Q5JRI3;O75494-4;Q5JRI1;Q8WXF0	B4DJP9;O75494;O75494-2;O75494-3;Q5JRI3;O75494-4;Q5JRI1	Serine/arginine-rich splicing factor 10	SRSF10;FUSIP1	20.117	165	8.76651e-05	0.00567659		7.82924e-05	0.00406512		0.000126	0.000104518		0.000125265	0.000477974		0.000106167	0.0173162		0.000113795	0.0175563		6.47396e-05	0.00294127		7.12186e-05	0.00122648
Q96T88;F5GXG0;B5ME40	Q96T88;F5GXG0;B5ME40	E3 ubiquitin-protein ligase UHRF1	UHRF1	89.813	793	8.71779e-05	0.0189747		6.8888e-05	0.0397426		8.49899e-05	0.137916		6.2538e-05	0.136625		0.000103518	0.000666769		9.7267e-05	0.00221618		9.14798e-05	0.00359649		8.19103e-05	0.0122008
G5E949;P51649;C9J8Q5;F5H328	G5E949;P51649;C9J8Q5;F5H328	Succinate-semialdehyde dehydrogenase, mitochondrial	ALDH5A1	58.653	548	8.71179e-05	0.0199735		7.76078e-05	0.0136109		3.80615e-05	0.0367942		3.61772e-05	0.0265453		4.85279e-05	0.0130457		4.75147e-05	0.0276864		6.1619e-05	0.0260506		6.11234e-05	0.0288134
P05107;A8MYE6;F5H0T6;E7EVZ9;E5RK25;E5RIG7;A8MVG7;E5RIE4;E5RFI0;E5RHT0	P05107;A8MYE6;F5H0T6	Integrin beta-2;Integrin beta	ITGB2	84.781	769	8.65933e-05	0.031805		8.42659e-05	0.0265887		5.39643e-05	0.0483197		5.26291e-05	0.0237545		5.65407e-05	0.0206365		4.89403e-05	0.00663139		8.4955e-05	0.00428181		8.91591e-05	0.0165588
O14497;O14497-2;O14497-3;H0Y488;Q96SM7;H0Y2R3;C9JZD6;H0Y3S9;H0YEW5;H0YCU6	O14497;O14497-2;O14497-3;H0Y488	AT-rich interactive domain-containing protein 1A	ARID1A	242.04	2285	8.63607e-05	0.0287726		9.03619e-05	0.0239965		7.01038e-05	0.10377		7.17159e-05	0.112804		7.97876e-05	0.00315611		7.68187e-05	0.000917434		0.000121583	0.0104971		0.000114934	0.00160613
Q12824-2;G5E975;Q12824;B5MCL5;C9JTA6	Q12824-2;G5E975;Q12824;B5MCL5	SWI/SNF-related matrix-associated actin-dependent regulator of chromatin subfamily B member 1	SMARCB1	43.158	376	8.6317e-05	0.0228629		7.76925e-05	0.019452		7.4801e-05	0.0221733		7.17035e-05	0.0175993		9.1139e-05	0.0193303		8.17265e-05	0.00939511		0.000100175	0.00359388		9.4662e-05	0.0120395
O75915;E9PER8;B4DWQ6;F8WF33;C9JQU6;F8WF90	O75915;E9PER8;B4DWQ6;F8WF33;C9JQU6;F8WF90	PRA1 family protein 3	ARL6IP5	21.614	188	8.62461e-05	0.00228074		8.8444e-05	0.00988506		5.60966e-05	0.0377484		5.65943e-05	0.0277645		6.36558e-05	0.0201502		6.62333e-05	0.0166468		8.31757e-05	2.06168e-05		9.12237e-05	0.000241148
O43395;E7EVD1;B4DSY9	O43395;E7EVD1	U4/U6 small nuclear ribonucleoprotein Prp3	PRPF3	77.528	683	8.61885e-05	0.0247035		8.73266e-05	0.0191025		9.80984e-05	0.0276504		8.54649e-05	0.0217294		0.000110821	0.00677586		0.000107976	0.00933439		9.9734e-05	0.00530274		0.000105635	0.000491451
Q9H8S9;B4DRY3;Q7L9L4;Q9H8S9-2;D6RCK3	Q9H8S9;B4DRY3;Q7L9L4;Q9H8S9-2;D6RCK3	MOB kinase activator 1A;MOB kinase activator 1B	MOB1A;MOB1B	25.079	216	8.58903e-05	0.0110981		8.64759e-05	0.0187793		9.5396e-05	0.00697593		9.58255e-05	0.00700772		7.43588e-05	0.00265612		8.14058e-05	0.00783779		8.62058e-05	0.0381067		8.33116e-05	0.0338164
P40937;A8MZ62;F8W9B4;F5H5S0;C9JH72;E9PEP3;F5H0U6;F5H304	P40937;A8MZ62;F8W9B4	Replication factor C subunit 5	RFC5	38.496	340	8.56142e-05	0.0296312		9.15679e-05	0.0329792		8.74935e-05	0.00511278		8.85289e-05	0.0257188		7.74817e-05	0.000204627		7.15935e-05	6.21075e-05		9.98638e-05	0.0470137		0.000104902	0.0578992
Q00059;A8MRB2	Q00059;A8MRB2	Transcription factor A, mitochondrial	TFAM	29.096	246	8.55082e-05	0.0649423		8.7717e-05	0.080766		0.000117339	0.00330379		0.000119375	0.00314687		0.000109257	0.0108706		0.00010798	0.00802217		0.000115221	0.000399686		0.000116942	0.00215188
P22059;B7WNL4;H0YCV6;Q969R2;Q0VF99;B4DKE4;Q6ZN50;F5H2A3;B4DFA8;Q8NA37;B4DTR3	P22059	Oxysterol-binding protein 1	OSBP	89.42	807	8.53897e-05	0.119115		8.88261e-05	0.102487		4.41626e-05	0.00900257		4.65136e-05	0.0351695		6.14347e-05	0.00964432		6.03511e-05	0.00943786		0.000105792	0.0113777		0.000106104	0.00182029
P28062;P28062-2;B0UZC1;Q5JNW7	P28062;P28062-2;B0UZC1;Q5JNW7	Proteasome subunit beta type-8	PSMB8	30.354	276	8.5305e-05	0.0159401		0.000104244	0.0124291		6.96048e-05	0.0210419		7.11743e-05	0.0143546		8.41957e-05	0.0105405		8.20551e-05	0.0129379		0.000143757	0.164878		8.38787e-05	0.0253381
Q9Y570;Q9Y570-2;Q9Y570-3;F5H2D4	Q9Y570;Q9Y570-2	Protein phosphatase methylesterase 1	PPME1	42.315	386	8.51889e-05	0.0159041		7.80332e-05	0.0087902		8.69793e-05	0.00396959		9.2414e-05	0.00762412		7.98363e-05	0.00453216		8.92508e-05	0.00585178		0.000109321	0.0164937		0.000114579	0.0127881
F6S0T5;O60341-2;O60341	F6S0T5;O60341-2;O60341	Lysine-specific histone demethylase 1A	KDM1A	95.222	876	8.49885e-05	0.102728		8.20943e-05	0.100116		7.75915e-05	0.125409		6.69639e-05	0.10044		9.99345e-05	0.00632138		9.61588e-05	0.00169406		8.50804e-05	0.0382799		7.96259e-05	0.0503256
P35754	P35754	Glutaredoxin-1	GLRX	11.776	106	8.48667e-05	0.0255095		8.17154e-05	0.0131129		0.000109973	0.0196795		0.000106753	0.023518		0.000123305	0.0217542		0.000126355	0.0215141		8.92765e-05	0.00762476		9.60026e-05	0.0231746
[truncated: 1,868 more rows]
