# Supplementary material for: Quantitative proteomics of heat-treated human cells show an across-the-board mild depletion of housekeeping proteins to massively accumulate few HSPs
Source: Cell Stress Chaperones. 2015 Apr 8;20(4):605–20. doi: 10.1007/s12192-015-0583-2 (PMC4463922; doi:10.1007/s12192-015-0583-2)
Supplement: Supplementary file 7 — (A) Protein table containing individual protein mass fraction at 37 and 41 °C. (B) Protein table containing individual protein copy numbers at 37 and 41 °C (XLSX 3984 kb) [file 12192_2015_583_MOESM7_ESM.xlsx]

## Sheet: Supp Table3a
Protein IDs	Majority protein IDs	Protein names	Gene names	Mol. weight [kDa]	Sequence length	Protein mass fraction in Jurkat cell
						120 minutes-control at 37°C			120 minutes-heat shock at 41°C				240 minutes-control at 37°C			240 minutes-heat shock at 41°C				360 minutes-control at 37°C			360 minutes-heat shock at 41°C				600 minutes-control at 37°C			600 minutes-heat shock at 41°C
						Replicate 1	Replicate 2	Replicate 3	Replicate 1	Replicate 2	Replicate 3		Replicate 1	Replicate 2	Replicate 3	Replicate 1	Replicate 2	Replicate 3		Replicate 1	Replicate 2	Replicate 3	Replicate 1	Replicate 2	Replicate 3		Replicate 1	Replicate 2	Replicate 3	Replicate 1	Replicate 2	Replicate 3
P63261;F5H0N0	P63261;F5H0N0	Actin, cytoplasmic 2;Actin, cytoplasmic 2, N-terminally processed	ACTG1	41.792	375	0.032133	0.0293317	0.0304506	0.0327022	0.0297928	0.0306184		0.0426581	0.0317494	0.0327978	0.0412699	0.0318867	0.0330758		0.0331409	0.0331426	0.0297069	0.0336423	0.0326243	0.0294164		0.0282401	0.0275539	0.0262632	0.0279242	0.0276206	0.026101
P07900-2;P07900;Q86U12;G3V2J8;Q14568;Q58FG0	P07900-2;P07900;Q86U12	Heat shock protein HSP 90-alpha	HSP90AA1	98.16	854	0.0211933	0.0222401	0.0244146	0.0228452	0.0235918	0.0242239		0.0270045	0.0268989	0.0266721	0.0303651	0.0295618	0.0274715		0.0257323	0.0261702	0.028008	0.0299053	0.0295808	0.0300853		0.0196308	0.018528	0.0198773	0.0234572	0.0217018	0.0221971
E7EUT4;E7EUT5;E7EPW1;O14556	E7EUT4;E7EUT5	Glyceraldehyde-3-phosphate dehydrogenase	GAPDH	31.548	293	0.0217765	0.0172681	0.016315	0.0197579	0.0166376	0.0169428		0.0211557	0.0207573	0.0174064	0.0191986	0.0184553	0.0171342		0.018303	0.0180992	0.0197565	0.0186139	0.0179446	0.0193523		0.017736	0.0186896	0.0152808	0.0174144	0.0174787	0.0158982
P11142;E9PKE3;E7ET08;P11142-2;E9PNE6;E9PN89;E9PLF4;E9PK54;E9PQK7;E9PQQ4;E9PPY6;E9PN25;P54652;E9PS65;E9PI65;E9PM13;B3KUS2;E9PSH5	P11142;E9PKE3;E7ET08;P11142-2;E9PNE6;E9PN89	Heat shock cognate 71 kDa protein	HSPA8	70.897	646	0.0210133	0.0159236	0.0156494	0.0226931	0.017108	0.0166205		0.0205883	0.0144081	0.0152387	0.0227108	0.0163045	0.0167889		0.0142529	0.0140345	0.0124878	0.0159932	0.0159266	0.0136669		0.0179799	0.0156858	0.0160686	0.0194627	0.0164161	0.0166261
Q71U36;G3V1U9;Q13748;F8VXZ4;Q6PEY2;Q13748-2;F8VQQ4	Q71U36;G3V1U9;Q13748;F8VXZ4;Q6PEY2;Q13748-2	Tubulin alpha-1A chain;Tubulin alpha-3C/D chain;Tubulin alpha-3E chain	TUBA1A;TUBA3C;TUBA3E	50.135	451	0.0164709	0.0146783	0.0149295	0.0153866	0.0151746	0.0145717		0.0170789	0.0130835	0.0140488	0.0176905	0.013632	0.0134397		0.0151768	0.0145846	0.0142527	0.0155786	0.0147381	0.0135543		0.0128531	0.0149634	0.0138809	0.0127045	0.0151441	0.0129054
P62805	P62805	Histone H4	HIST1H4A	11.367	103	0.0125423	0.0114215	0.0138257	0.0131862	0.0129457	0.0128876		0.0211566	0.0133749	0.0169573	0.0217022	0.0143101	0.0156498		0.0133159	0.014134	0.0134639	0.0142062	0.015575	0.0129177		0.0113088	0.00900884	0.0108234	0.0126673	0.0100765	0.00955428
Q6FI13;Q16777	Q6FI13;Q16777	Histone H2A type 2-A;Histone H2A type 2-C	HIST2H2AA3;HIST2H2AC	14.095	130	0.0126929	0.0107316	0.0124047	0.013625	0.0119665	0.0116683		0.0149127	0.0153491	0.0138933	0.0156003	0.0164051	0.0127773		0.0144711	0.0143352	0.0157954	0.0154327	0.0162453	0.0156961		0.0100522	0.00961327	0.010541	0.00919504	0.0104082	0.00967723
P68371	P68371	Tubulin beta-4B chain	TUBB4B	49.83	445	0.0125346	0.0129068	0.012026	0.0131255	0.0130548	0.0117753		0.0109364	0.0111278	0.0106923	0.0109654	0.0110944	0.0102889		0.0107132	0.0111061	0.0112489	0.010911	0.0110014	0.0108759		0.0129868	0.0133076	0.0132626	0.0130914	0.0132867	0.0124668
P06733;P06733-2;D3DTL2;P13929;P13929-2;P13929-3;E5RGZ4;E5RG95;E5RI09	P06733;P06733-2	Alpha-enolase	ENO1	47.168	434	0.00951661	0.00986562	0.0100173	0.00986777	0.00992298	0.00959048		0.0116662	0.010997	0.0110745	0.0121391	0.0112455	0.0108589		0.0110682	0.0112875	0.0117006	0.0111096	0.0115668	0.0114657		0.00914033	0.0102159	0.0099272	0.00935899	0.0100791	0.00897257
P08238;Q58FF7;Q5T9W8;E9PHI1;H0Y6E4;E9PHI2;H0Y5S7;E9PHH7;H0Y598;Q58FG1	P08238	Heat shock protein HSP 90-beta	HSP90AB1	83.263	724	0.00960214	0.00932543	0.0110088	0.0102569	0.00976101	0.010957		0.0112908	0.00937437	0.00978971	0.0119132	0.0101785	0.00987903		0.00989842	0.00928485	0.00954622	0.0109979	0.0101646	0.00998787		0.00980012	0.00959119	0.01049	0.0111409	0.0106979	0.0112431
P13796;Q5TBN3;B4DUA0;Q5TBN5;B4DI60	P13796	Plastin-2	LCP1	70.288	627	0.0100937	0.00994195	0.00905071	0.0102361	0.00964112	0.00943631		0.0089013	0.00848376	0.00857681	0.00901497	0.00872805	0.00885881		0.00912285	0.00924249	0.00907631	0.00945194	0.00927289	0.00933319		0.00882609	0.00919211	0.00908791	0.00932762	0.00945103	0.00906643
P68104;Q6IQ15;Q5VTE0;F8W6I0;Q5JR01;A6PW80	P68104;Q6IQ15;Q5VTE0;F8W6I0	Elongation factor 1-alpha 1;Putative elongation factor 1-alpha-like 3;Elongation factor 1-alpha	EEF1A1;EEF1A1P5	50.14	462	0.00805149	0.00987108	0.00930258	0.00845976	0.0100249	0.00919145		0.0108514	0.00861465	0.00952911	0.0111678	0.00913651	0.00922429		0.00896475	0.00881457	0.0095575	0.00938849	0.00917932	0.0093421		0.00854707	0.0080263	0.00859821	0.00892481	0.00841231	0.00858702
P10809;E7ESH4;E7EXB4;C9JL25;B7Z712;C9JCQ4;C9JL19;C9J0S9	P10809	60 kDa heat shock protein, mitochondrial	HSPD1	61.054	573	0.0085605	0.0089839	0.00821113	0.00885919	0.00907049	0.00837588		0.010838	0.00885427	0.00853459	0.0113102	0.00915918	0.00869172		0.00932334	0.00943496	0.00941325	0.0100935	0.0100247	0.0103177		0.00782135	0.008278	0.00829675	0.00856014	0.0089912	0.00920004
P14618;B4DUU6;E9PF79	P14618;B4DUU6;E9PF79	Pyruvate kinase isozymes M1/M2;Pyruvate kinase	PKM2	57.936	531	0.00730317	0.00841419	0.00801304	0.00735829	0.00828976	0.00814285		0.00809361	0.00939869	0.00951106	0.00822604	0.0095821	0.00969158		0.00994139	0.00945294	0.0105667	0.0097183	0.00946472	0.010722		0.00839907	0.00833086	0.00825754	0.00798167	0.00812541	0.00805711
P27797;B4E2Y9	P27797;B4E2Y9	Calreticulin	CALR	48.141	417	0.00842022	0.00634923	0.00649201	0.0088979	0.00668064	0.00617257		0.00894655	0.00619372	0.00647319	0.00912824	0.00625141	0.00637262		0.00595184	0.00568681	0.00420466	0.00620822	0.00588906	0.00417507		0.0053751	0.00677614	0.00637164	0.00562239	0.0071615	0.00634367
P06748;P06748-2;Q9BYG9;E5RGW4;E5RI98	P06748;P06748-2;Q9BYG9	Nucleophosmin	NPM1	32.575	294	0.00580716	0.00705293	0.00675473	0.00617964	0.00743884	0.00638115		0.00624348	0.0056207	0.00596847	0.00628675	0.0056821	0.00548634		0.0054924	0.00539226	0.005257	0.00557123	0.00562246	0.00507123		0.00584621	0.00756506	0.0074999	0.00591573	0.0075394	0.00702768
P07195;A8MW50;C9J7H8;F5H793;P07864;Q6ZMR3;F5H245;G3XAP5;F5H155;F5H5G7	P07195;A8MW50	L-lactate dehydrogenase B chain;L-lactate dehydrogenase	LDHB	36.638	334	0.00435579	0.00516765	0.00564779	0.00452061	0.00531538	0.00534929		0.00695483	0.00613622	0.00647471	0.007284	0.00643151	0.00674657		0.00673888	0.00676212	0.00579475	0.00710898	0.00681755	0.00573748		0.0042891	0.00492334	0.00428999	0.00433481	0.00503074	0.00425318
P00338-3;P00338;B4DKQ2;P00338-2;E9PH51;F5H308;A8MXQ4;F8W819;F5GXY2;F5GYU2;F5GXH2;F5H6W8;F5H5J4;F5GZQ4;F5GWW2;F5GXC7;F5H8H6;F5GXU1	P00338-3;P00338;B4DKQ2;P00338-2;E9PH51;F5H308;A8MXQ4;F8W819;F5GXY2;F5GYU2	L-lactate dehydrogenase A chain;L-lactate dehydrogenase	LDHA	39.837	361	0.00474574	0.00463354	0.00478723	0.00474688	0.00457517	0.00453065		0.00644641	0.00691634	0.0064876	0.00682864	0.00728097	0.00640553		0.00613021	0.00648876	0.00662768	0.0062146	0.00655497	0.00609919		0.00463589	0.00486204	0.00446071	0.00435408	0.00449604	0.00379583
P08670;B0YJC4;F5H288;B0YJC5;Q5JVS8;P17661;P07197;E7ESP9;E7EMV2;E9PBF7;Q16352;P12036;F8WC76;P12036-2;P07196	P08670;B0YJC4;F5H288;B0YJC5	Vimentin	VIM	53.651	466	0.00724756	0.00578991	0.00613485	0.00643936	0.00524057	0.00654783		0.00700358	0.00560138	0.00492628	0.00610834	0.00502961	0.00494615		0.00501788	0.00506685	0.00414838	0.00438641	0.00444558	0.00432231		0.00534849	0.00526504	0.00506839	0.00498386	0.0046648	0.00523457
P22626;P22626-2	P22626;P22626-2	Heterogeneous nuclear ribonucleoproteins A2/B1	HNRNPA2B1	37.429	353	0.00514775	0.00535058	0.0054617	0.00541845	0.00578274	0.00520275		0.00473497	0.00600393	0.00548354	0.0051416	0.00642603	0.00543595		0.00527857	0.00496637	0.00611163	0.00573705	0.00563411	0.00618789		0.00503834	0.00546386	0.00606495	0.005585	0.00585864	0.00600559
P62937;B4DM82;C9J5S7;F8WE65;Q567Q0;E5RIZ5;F5H284;Q9Y536	P62937;B4DM82;C9J5S7;F8WE65;Q567Q0	Peptidyl-prolyl cis-trans isomerase A;Peptidyl-prolyl cis-trans isomerase	PPIA	18.012	165	0.00622652	0.00503891	0.00526291	0.00639221	0.00520794	0.00500424		0.00651406	0.00478707	0.0045006	0.00646793	0.00484054	0.00440288		0.00493136	0.00475707	0.00503854	0.00510102	0.00489969	0.00476108		0.00481703	0.00526194	0.00525525	0.00489427	0.00547247	0.00500071
P13639;F5H370;B4DPU3;F5GZG3;B4DMC6	P13639;F5H370;B4DPU3	Elongation factor 2	EEF2	95.337	858	0.00511466	0.00545326	0.00559815	0.00501327	0.0053262	0.00523453		0.00415033	0.00469387	0.00501728	0.00415766	0.00472416	0.00506241		0.00532593	0.00504957	0.00504405	0.00532102	0.00502561	0.00500894		0.00492674	0.005615	0.00510246	0.00512051	0.0057058	0.0052616
P00558;B7Z7A9;B4E1H9;E7ERH5;B4DHM5;P07205	P00558;B7Z7A9;B4E1H9;E7ERH5;B4DHM5	Phosphoglycerate kinase 1;Phosphoglycerate kinase	PGK1	44.614	417	0.00581207	0.00487498	0.00497469	0.0057746	0.00505651	0.00485097		0.00597707	0.00464771	0.00493727	0.00610737	0.00475572	0.00501033		0.00452363	0.00497125	0.00499401	0.00463267	0.00504132	0.0051022		0.00490393	0.00525752	0.00518958	0.00504792	0.00528477	0.00489013
P09651;F8W6I7;P09651-2;F8VRQ1;F8VXY0;F8W1S7;F8VSB5;P09651-3;F8VZ49;Q32P51;F8VTQ5;H0YH80;F8W646;F8VYN5	P09651;F8W6I7;P09651-2;F8VRQ1;F8VXY0;F8W1S7;F8VSB5;P09651-3;F8VZ49;Q32P51;F8VTQ5	Heterogeneous nuclear ribonucleoprotein A1;Heterogeneous nuclear ribonucleoprotein A1-like 2	HNRNPA1;HNRNPA1L2	38.746	372	0.00523136	0.0044001	0.00447104	0.00543063	0.00451164	0.00433661		0.00479801	0.00549826	0.00581043	0.00472058	0.00568148	0.00527514		0.00546417	0.00502945	0.0064895	0.00545218	0.00523473	0.00643533		0.00372311	0.005026	0.00463674	0.0037555	0.00502125	0.00448182
P19338;E7EX81;Q9BQ02	P19338;E7EX81;Q9BQ02	Nucleolin	NCL	76.613	710	0.00434365	0.00503495	0.00527753	0.00465544	0.00541514	0.00501282		0.00617178	0.00466521	0.00470145	0.00612738	0.00474944	0.0043206		0.00465473	0.00480118	0.00458842	0.00473376	0.00482638	0.00428849		0.00508963	0.00527174	0.00563735	0.00517103	0.0052504	0.00516164
P07437;F8VW92;F8VYX6;Q5JP53;F8VUJ7;Q5ST81;E7EWR1;E7ENH1;E9PBJ4;F5H894;A6NNZ2;A6NKZ8;Q9H4B7	P07437;F8VW92;F8VYX6;Q5JP53;F8VUJ7;Q5ST81;E7EWR1;E7ENH1;E9PBJ4;F5H894	Tubulin beta chain	TUBB	49.67	444	0.00514398	0.00488385	0.00513242	0.0053399	0.00513654	0.00485487		0.0047913	0.00450651	0.00422632	0.0050809	0.00449062	0.00412608		0.00488854	0.00481527	0.00446977	0.00498551	0.00483211	0.00431922		0.00513482	0.0052952	0.00514324	0.00525767	0.00530484	0.00478262
P62979;P0CG48;F5H041;F5H7K6;Q96C32;P0CG47;F5GXK7;F5H747;F5H388;B4DV12;F5H7Y5;F5H265;F5H2Z3;F5GYU3;P62987;F5H6Q2;F5H4D8;F5GYX6;F5GZ39	P62979;P0CG48;F5H041;F5H7K6;Q96C32;P0CG47;F5GXK7;F5H747;F5H388;B4DV12;F5H7Y5;F5H265;F5H2Z3;F5GYU3;P62987;F5H6Q2	Ubiquitin-40S ribosomal protein S27a;Ubiquitin;40S ribosomal protein S27a;Polyubiquitin-C;Ubiquitin;Polyubiquitin-B;Ubiquitin;Ubiquitin-60S ribosomal protein L40;Ubiquitin;60S ribosomal protein L40	RPS27A;UBC;UBB;UBA52	17.965	156	0.00316048	0.002923	0.00311799	0.00328383	0.00307395	0.00335586		0.00694005	0.00695909	0.00674657	0.00680901	0.00711949	0.00674991		0.00647526	0.00657544	0.00731071	0.006483	0.00652435	0.00744407		0.0024012	0.00261878	0.00253431	0.00242281	0.00277046	0.00254201
E9PK25;P23528;E9PP50;G3V1A4;E9PQB7;E9PS23;E9PLJ3;Q9Y281;G3V5P4	E9PK25;P23528;E9PP50;G3V1A4;E9PQB7	Cofilin-1	CFL1	22.728	204	0.00376042	0.00456461	0.00428466	0.00372371	0.00444484	0.00434271		0.00369428	0.00552766	0.0052786	0.00361068	0.00542681	0.00538359		0.00550392	0.00547057	0.00536606	0.00543119	0.0052795	0.0054676		0.00407758	0.00557857	0.00464759	0.0041798	0.00562826	0.00451482
P35579;P35579-2;H0Y3P4;Q5BKV1;B1AH99	P35579;P35579-2	Myosin-9	MYH9	226.53	1960	0.00484393	0.00460119	0.00425945	0.00482679	0.00460664	0.00441818		0.0044765	0.00441687	0.00402702	0.00408785	0.00423659	0.0042314		0.00430509	0.00433918	0.00386455	0.00396029	0.00417931	0.00403822		0.00506275	0.00504091	0.00492026	0.00493698	0.00504121	0.00515213
Q00839;Q00839-2;B3KX72;Q5RI18	Q00839;Q00839-2;B3KX72	Heterogeneous nuclear ribonucleoprotein U	HNRNPU	90.583	825	0.00392908	0.00417935	0.0042962	0.00393535	0.00439196	0.00416739		0.0037651	0.00481079	0.00459392	0.00391112	0.00483881	0.00453489		0.00453733	0.00496099	0.00504153	0.00452061	0.0052687	0.00507226		0.00372677	0.00455754	0.00435133	0.00383322	0.00481443	0.00440603
P68032;P68133;A6NL76;Q5T8M8;E7EQV5	P68032;P68133;A6NL76;Q5T8M8;E7EQV5	Actin, alpha cardiac muscle 1;Actin, alpha skeletal muscle	ACTC1;ACTA1	42.019	377	0.00637259	0.00421849	0.00458849	0.006562	0.00419062	0.00467202		0.00477742	0.00372013	0.00351678	0.00474516	0.00363241	0.00354975		0.00351207	0.00376967	0.00366766	0.00347664	0.00367436	0.00378799		0.00420739	0.00472175	0.00508553	0.00414769	0.00469732	0.00504113
Q06830	Q06830	Peroxiredoxin-1	PRDX1	22.11	199	0.00516392	0.00392091	0.00460465	0.00541323	0.00398619	0.00466957		0.00465034	0.00375375	0.00349317	0.00475811	0.00387192	0.00355495		0.00350563	0.00353384	0.00382543	0.00371549	0.00363634	0.00399003		0.0040864	0.00342291	0.00373936	0.00428894	0.00358227	0.00382887
P55060;P55060-3;F8W904;E7ENK9;B4DUC5;B4DM67;F5GX54;E7EPX1;P55060-2	P55060;P55060-3;F8W904;E7ENK9;B4DUC5;B4DM67;F5GX54	Exportin-2	CSE1L	110.42	971	0.00385499	0.00357887	0.00471207	0.00399665	0.00382885	0.00442512		0.00696027	0.00377039	0.00361777	0.00740803	0.00401371	0.00342323		0.00367902	0.00375622	0.00358003	0.00394631	0.00410192	0.00342567		0.00380331	0.00269485	0.00355915	0.0040633	0.00282047	0.00340085
P61978-3;Q5T6W5;Q5T6W2	P61978-3;Q5T6W5;Q5T6W2		HNRNPK	48.562	440	0.00337139	0.00367933	0.0037829	0.00362116	0.00384167	0.00370806		0.00400423	0.00384407	0.0040466	0.00418776	0.00392378	0.00394083		0.00400509	0.00407149	0.00379323	0.00402271	0.00416328	0.00364822		0.00380907	0.00340653	0.00375808	0.00389628	0.00343572	0.00357381
P52566;F5H3P3;H0YGX7;F5H6Q0;F5H2R5	P52566;F5H3P3;H0YGX7;F5H6Q0	Rho GDP-dissociation inhibitor 2	ARHGDIB	22.988	201	0.00440869	0.00374278	0.00339344	0.00438953	0.00365768	0.00355377		0.00365987	0.00310424	0.00276043	0.00364296	0.00295608	0.00298443		0.00310691	0.00328328	0.00259323	0.00305189	0.00312493	0.00277968		0.00413151	0.00386548	0.00390876	0.00409462	0.00374426	0.00402442
P06576;F8VPV9;H0YH81;F8W079;F8W0P7;H0YI37;F8VQY0	P06576;F8VPV9;H0YH81;F8W079	ATP synthase subunit beta, mitochondrial;ATP synthase subunit beta	ATP5B	56.559	529	0.00406535	0.00367038	0.00353658	0.00409616	0.00353408	0.00352871		0.00417019	0.00297684	0.0029714	0.00400598	0.002981	0.00296614		0.00335201	0.0032904	0.00313311	0.00329737	0.00326818	0.00313408		0.00356645	0.00354809	0.00348184	0.00350686	0.00346158	0.00329369
P60842;B4DKP9;B4E102	P60842	Eukaryotic initiation factor 4A-I	EIF4A1	46.153	406	0.00398593	0.00346446	0.00359351	0.00409254	0.00333973	0.00364483		0.00371601	0.00324459	0.0032471	0.00353345	0.00322304	0.00319523		0.0031011	0.00307929	0.0030381	0.00313438	0.00298616	0.00298929		0.00313742	0.00339068	0.00332818	0.00309327	0.00325424	0.00337392
P07737;CON__P02584	P07737	Profilin-1	PFN1	15.054	140	0.0038829	0.00347495	0.00355707	0.00396996	0.00346916	0.00349402		0.00403901	0.00303027	0.00257881	0.00405534	0.00293075	0.00270994		0.00327658	0.00338037	0.00268204	0.00334492	0.00339975	0.00296619		0.00391213	0.00303713	0.00346776	0.00400572	0.00309488	0.00341729
P09211;A8MX94	P09211;A8MX94	Glutathione S-transferase P	GSTP1	23.356	210	0.00329619	0.00328476	0.00334778	0.00386052	0.00351164	0.0033508		0.00260951	0.00292341	0.00307226	0.00278526	0.00309018	0.00297268		0.00325628	0.00326689	0.00364037	0.00349798	0.00334434	0.00347634		0.0035455	0.00321751	0.00365362	0.00376263	0.00337328	0.00366883
Q562R1	Q562R1	Beta-actin-like protein 2	ACTBL2	42.003	376	0.00351021	0.00322679	0.00467495	0.00353658	0.00323277	0.00449871		0.00362265	0.00310682	0.0030001	0.00345991	0.00297865	0.00309711		0.00323705	0.00322146	0.00303009	0.00325411	0.0031954	0.00311227		0.00297873	0.00247103	0.00287757	0.00289008	0.00244422	0.00285303
P04075;P05062;C9J4K3;Q5T7D5	P04075	Fructose-bisphosphate aldolase A	ALDOA	39.42	364	0.00295143	0.0031274	0.00307845	0.00281502	0.00297028	0.00314369		0.00378825	0.00325679	0.00320336	0.00357262	0.00309411	0.00335658		0.00313289	0.00305427	0.00334095	0.00292759	0.00290663	0.00340905		0.00285773	0.003229	0.00325517	0.00259508	0.00308733	0.00326561
P36578;E7EWF1;B4DMJ2;B4DP82	P36578;E7EWF1;B4DMJ2	60S ribosomal protein L4	RPL4	47.697	427	0.00307103	0.00265892	0.00289518	0.00310547	0.00258035	0.00284029		0.00440792	0.00334809	0.00305133	0.00409865	0.00328805	0.00305118		0.00340164	0.00332471	0.00313928	0.00336164	0.00312716	0.00309383		0.00258513	0.00299434	0.00297671	0.00255724	0.00306779	0.00289235
G8JLB6;P31943;E9PCY7;H0YB39;H0YBD7;D6RBM0;D6RIU0;D6RIT2;H0YBG7;D6RIH9;D6RJ04;D6RDU3;E7EN40;D6RFM3;D6R9T0;E5RGV0;D6RAM1;E7EQJ0;F5GZT4;D6RDL0;E5RGH4;D6RF17;D6R9D3;H0YAQ2;E5RJ94	G8JLB6;P31943;E9PCY7;H0YB39;H0YBD7	Heterogeneous nuclear ribonucleoprotein H;Heterogeneous nuclear ribonucleoprotein H, N-terminally processed	HNRNPH1	51.229	472	0.00301785	0.00253553	0.00297254	0.0031752	0.00263102	0.00303274		0.00408142	0.00346189	0.00382554	0.00429606	0.00352433	0.0037362		0.00318205	0.00310405	0.00300938	0.00322735	0.00317647	0.00292264		0.00244164	0.00314763	0.002634	0.00237779	0.00297039	0.00249877
P08865;C9J9K3;A6NE09;C9JQR9	P08865;C9J9K3;A6NE09	40S ribosomal protein SA	RPSA;RPSAP58	32.854	295	0.00309844	0.00322003	0.00313198	0.00313158	0.00321113	0.00310243		0.00311915	0.00280335	0.00273913	0.00310894	0.00273429	0.00263228		0.00290527	0.00304443	0.00312061	0.00286099	0.0028585	0.00299212		0.00338484	0.00314601	0.00322439	0.0031471	0.00298187	0.00310915
P78371;B7ZAT2;F5GWF6;F8VQ14	P78371;B7ZAT2;F5GWF6;F8VQ14	T-complex protein 1 subunit beta	CCT2	57.488	535	0.00301467	0.00312062	0.00301154	0.00299846	0.00301969	0.00296821		0.00317991	0.00293366	0.00302439	0.00310858	0.00296508	0.00304355		0.0031719	0.00318014	0.00317698	0.00329865	0.00320251	0.00320816		0.00272006	0.00302305	0.00284406	0.00282229	0.00298062	0.00293915
B5MDF5;P62826;F5H018;B4DV51;H0YFC6	B5MDF5;P62826;F5H018;B4DV51	GTP-binding nuclear protein Ran	RAN	26.224	233	0.00285604	0.00323579	0.00293273	0.00316758	0.00337018	0.00285367		0.00320731	0.00280162	0.00277742	0.00318499	0.00291213	0.00276559		0.00263026	0.00295218	0.00302217	0.00272527	0.00295938	0.00293712		0.00319923	0.0028527	0.00325985	0.00338213	0.00293503	0.00311724
Q00610;Q00610-2;F5H5N6	Q00610;Q00610-2	Clathrin heavy chain 1	CLTC	191.61	1675	0.00313591	0.00293264	0.00280554	0.00312214	0.00278753	0.00283621		0.00242867	0.00284225	0.00299304	0.00260798	0.00309346	0.00301628		0.00295162	0.00284575	0.00295688	0.00313343	0.00278851	0.00281127		0.00258788	0.00310353	0.00272486	0.00257491	0.00309093	0.00279462
Q99640;B4DZM6;F8W164;A6NHV6	Q99640;B4DZM6;F8W164;A6NHV6	Membrane-associated tyrosine- and threonine-specific cdc2-inhibitory kinase	PKMYT1	54.521	499	0.0040735	0.000178694	0.00348708	0.00427179	0.000193267	0.00338667		0.00598186	0.0023802	0.00175309	0.00639444	0.00238864	0.00173863		0.00267851	0.00287133	0.00179895	0.00270531	0.00301165	0.00185084		0.00331445	0.00224711	0.00305742	0.00374629	0.00251979	0.00267131
P11021;B4DEF7	P11021	78 kDa glucose-regulated protein	HSPA5	72.332	654	0.00336269	0.00261048	0.0029261	0.00332659	0.00274632	0.00306775		0.00352029	0.00272456	0.00259101	0.0038813	0.00302517	0.00283771		0.00269976	0.00269235	0.00263861	0.00291014	0.0030668	0.00311709		0.00281225	0.00260798	0.00241714	0.00302091	0.00276802	0.00266785
O75083;A8MVA9;O75083-3;B4DY05;D6RD66	O75083;A8MVA9;O75083-3;B4DY05	WD repeat-containing protein 1	WDR1	66.193	606	0.00299645	0.00257714	0.00292009	0.00304432	0.00249121	0.00295214		0.0029113	0.0029359	0.00280976	0.00270622	0.00287187	0.00281384		0.00277314	0.00275781	0.00279649	0.00278509	0.00268369	0.00273804		0.00250726	0.0027341	0.00273412	0.00244595	0.00272494	0.00280309
P14866;A6NIT8;B4DPK8;B4DVF8	P14866;A6NIT8	Heterogeneous nuclear ribonucleoprotein L	HNRNPL	64.132	589	0.00361782	0.00266624	0.00280737	0.00377012	0.00278916	0.002764		0.00236314	0.00271756	0.00260208	0.00253346	0.00291715	0.0025513		0.00262777	0.00242678	0.00248621	0.00279265	0.00266298	0.00245676		0.00251308	0.00322577	0.00337608	0.00269658	0.00345132	0.00327916
P31146	P31146	Coronin-1A	CORO1A	51.026	461	0.00307237	0.00219028	0.00182937	0.00197679	0.00198167	0.00227212		0.00292421	0.00392011	0.00295082	0.00249008	0.00320591	0.00345915		0.0032364	0.0035327	0.00287676	0.00294088	0.00301352	0.00338081		0.00222611	0.00250831	0.00202171	0.00202004	0.00218971	0.00235177
Q14103-2;B4DTC3;Q14103-4;Q14103;Q14103-3;H0Y8G5;H0YA96;D6RAF8;F5H6R6;D6RF44;D6RBQ9	Q14103-2;B4DTC3;Q14103-4;Q14103;Q14103-3;H0Y8G5;H0YA96;D6RAF8;F5H6R6;D6RF44	Heterogeneous nuclear ribonucleoprotein D0	HNRNPD	36.272	336	0.00302685	0.00272818	0.00295049	0.00306649	0.00260036	0.00304867		0.00261604	0.002464	0.00186852	0.00264252	0.00227791	0.00198144		0.00273699	0.00282345	0.0029437	0.00243803	0.00257663	0.00307133		0.00269523	0.00266205	0.00307005	0.00258334	0.00250533	0.0030684
P17987;E7ERF2;E7EQR6;F5H282;F5GZ03;F5H136;F5H676;F5GZI8;F5H726;F5GYL4;F5H7Y1	P17987;E7ERF2;E7EQR6;F5H282	T-complex protein 1 subunit alpha	TCP1	60.343	556	0.00287847	0.00272806	0.0025277	0.00289402	0.00271482	0.00256866		0.00279429	0.00275442	0.00257023	0.00278841	0.00285784	0.00264314		0.00256247	0.00277306	0.00258629	0.00266325	0.00282388	0.00266113		0.00254117	0.00249359	0.0024458	0.00253437	0.00255724	0.00254925
P26641;B4DTG2;B4DUP0;E7EMT2	P26641;B4DTG2;B4DUP0;E7EMT2	Elongation factor 1-gamma	EEF1G	50.118	437	0.00253645	0.00268753	0.00251004	0.00244941	0.00256623	0.0026741		0.00288883	0.00250021	0.00265447	0.0027497	0.00252441	0.00287461		0.0028291	0.00267707	0.00276759	0.00281355	0.00253986	0.00283644		0.00274705	0.00257777	0.00220564	0.00281414	0.00256809	0.0024922
P50990;G5E9B2;B4DEM7;B4DQH4	P50990;G5E9B2;B4DEM7;B4DQH4	T-complex protein 1 subunit theta	CCT8	59.62	548	0.00311861	0.00260601	0.00255991	0.00315076	0.00271197	0.00260132		0.00271827	0.00245315	0.00256786	0.00287507	0.00257337	0.00248394		0.00235714	0.00247779	0.00244233	0.00248622	0.00255967	0.00232474		0.00294076	0.00262234	0.00244254	0.00312364	0.00278194	0.00250036
P49368;P49368-2;E9PAQ6;B4DUR8;E9PRC8;E9PM09;Q5SZX9	P49368;P49368-2;E9PAQ6;B4DUR8	T-complex protein 1 subunit gamma	CCT3	60.533	545	0.00278429	0.00293931	0.00268018	0.00290386	0.00268098	0.00290844		0.00286596	0.00214488	0.00235249	0.00292032	0.0021896	0.00232176		0.00243412	0.00236588	0.00211007	0.00252536	0.00240684	0.00213069		0.00260714	0.00316819	0.00258165	0.00275427	0.00312291	0.00263018
P40227;B4DPJ8;A6NCD2;Q92526;B4DYB0;B4DX20	P40227;B4DPJ8;A6NCD2	T-complex protein 1 subunit zeta	CCT6A	58.024	531	0.00270213	0.00266336	0.00264691	0.00272635	0.00273512	0.00264284		0.00251494	0.00253066	0.00242957	0.00251629	0.00245536	0.00253785		0.00258583	0.00252579	0.00239097	0.00266957	0.00261983	0.00245051		0.00267749	0.00263358	0.00266562	0.00276138	0.00270846	0.00272827
P62424;Q5T8U2;Q5T8U3	P62424;Q5T8U2	60S ribosomal protein L7a	RPL7A	29.995	266	0.00273398	0.00235142	0.00249607	0.00281944	0.0025626	0.00248576		0.00228341	0.00307691	0.0032166	0.00219211	0.00308129	0.00321395		0.00272781	0.00253993	0.0030069	0.0027453	0.00249399	0.00287089		0.00235705	0.00164207	0.00185078	0.0024745	0.00175188	0.00176268
E7EPA7;P29401;B4E022;B3KSI4;E9PFF2;F8W888	E7EPA7;P29401;B4E022;B3KSI4;E9PFF2	Transketolase	TKT	68.813	631	0.00260623	0.00274179	0.00200676	0.00219795	0.00230753	0.00233809		0.00242754	0.00276837	0.00225442	0.00219016	0.00232629	0.00268263		0.00280681	0.00271681	0.00235146	0.00241479	0.00225507	0.00284619		0.00270511	0.00278812	0.00210504	0.00224027	0.00232704	0.00238569
P13010;C9JZ81	P13010	X-ray repair cross-complementing protein 5	XRCC5	82.704	732	0.00268952	0.00235564	0.00225682	0.00272844	0.00236526	0.00213116		0.00219695	0.00277573	0.00247454	0.00250674	0.00283623	0.00235533		0.00277959	0.0025617	0.00271261	0.00279268	0.00256683	0.00258426		0.0020806	0.00258792	0.00237548	0.00207736	0.00263593	0.00223729
P63241-2;P63241;C9J7B5;F8WCJ1	P63241-2;P63241	Eukaryotic translation initiation factor 5A-1	EIF5A	20.17	184	0.00309776	0.0026216	0.00264544	0.00282562	0.00264231	0.00269275		0.00188879	0.0021833	0.00237506	0.00186999	0.00219013	0.00230311		0.00232909	0.00233359	0.00227911	0.00235358	0.00223071	0.00220243		0.00226217	0.00317462	0.00243209	0.00211628	0.00295692	0.00239372
P63104;E7EX29;B0AZS6;E7EX24;E7ESK7;H0YB80;B7Z2E6;E7EVZ2;E9PD24;E5RIR4;E5RGE1	P63104;E7EX29;B0AZS6;E7EX24;E7ESK7;H0YB80;B7Z2E6	14-3-3 protein zeta/delta	YWHAZ	27.745	245	0.00270511	0.00262126	0.00234083	0.00265959	0.00259024	0.00242917		0.00210774	0.00252088	0.00223147	0.00199477	0.00237038	0.00227844		0.00240163	0.0026212	0.00254852	0.00235142	0.00248106	0.00261391		0.00234127	0.00226138	0.00239711	0.00225758	0.00227209	0.00246073
Q08211;F5GXA5;Q08211-2	Q08211	ATP-dependent RNA helicase A	DHX9	140.96	1270	0.00264077	0.0024797	0.00243582	0.00267212	0.00253261	0.00236417		0.00172096	0.00229744	0.00229431	0.0017878	0.0024487	0.00225506		0.00258786	0.00239993	0.00270333	0.00272212	0.00242384	0.00261201		0.00256355	0.00255419	0.00241682	0.00253527	0.00250049	0.00236944
P18124;A8MUD9;C9JIJ5;C9JZ88	P18124;A8MUD9	60S ribosomal protein L7	RPL7	29.225	248	0.00277205	0.00187998	0.00214653	0.002808	0.00192682	0.00206575		0.00262085	0.00264801	0.00287275	0.00252718	0.00263187	0.00280379		0.00262588	0.0024956	0.00272139	0.00271709	0.00250346	0.0026011		0.00207394	0.00194414	0.00211723	0.00223789	0.00213862	0.00195422
P22314;E7ERL1;B4DDE4;Q5JRR6;Q5JRS0;Q5JRR9;Q5JRS2;Q5JRS3;Q5JRS1	P22314;E7ERL1;B4DDE4	Ubiquitin-like modifier-activating enzyme 1	UBA1	117.85	1058	0.00242105	0.00238047	0.00255818	0.00253981	0.00249514	0.00238815		0.00205213	0.00211516	0.00220803	0.00231998	0.00231314	0.0020878		0.0022662	0.00233578	0.0023248	0.0024217	0.00256661	0.00217104		0.00283157	0.00262788	0.00265878	0.00293222	0.00263716	0.00252304
P34932;F5H3R0;Q9BUK9	P34932;F5H3R0	Heat shock 70 kDa protein 4	HSPA4	94.33	840	0.00249271	0.00248175	0.00249096	0.00262849	0.002615	0.00256475		0.00232893	0.00192712	0.00230535	0.00250016	0.00238326	0.00230602		0.00214752	0.00224728	0.00197503	0.00229941	0.0024304	0.00217374		0.00295541	0.00275365	0.0026715	0.00328613	0.0030663	0.00290921
P12956;B1AHC7;B1AHC8;B1AHC9;F5H1I8	P12956;B1AHC7;B1AHC8;B1AHC9;F5H1I8	X-ray repair cross-complementing protein 6	XRCC6	69.842	609	0.00291383	0.00219628	0.00204674	0.00299508	0.00229787	0.00195048		0.00258254	0.00255401	0.00252587	0.00269281	0.00253212	0.00249754		0.00254572	0.00238073	0.00228309	0.00255865	0.00238335	0.00229338		0.00211853	0.00234249	0.0022378	0.00210145	0.00236191	0.0021168
P23246;P23246-2;H0Y9K7;H0Y9U2	P23246;P23246-2	Splicing factor, proline- and glutamine-rich	SFPQ	76.149	707	0.00177268	0.00234456	0.00233899	0.00182217	0.00250112	0.00231769		0.00187352	0.00268309	0.00273934	0.00185632	0.00256973	0.00268962		0.00257615	0.00271132	0.00308238	0.0026501	0.00281254	0.00316758		0.00161787	0.0022226	0.00222617	0.00165535	0.00229444	0.00225918
Q32Q12;P22392-2;P22392;O60361	Q32Q12;P22392-2;P22392	Nucleoside diphosphate kinase;Nucleoside diphosphate kinase B	NME1-NME2;NME2	32.642	292	0.00225005	0.00224434	0.0024544	0.00235142	0.00231801	0.00242899		0.00314842	0.00230914	0.00222231	0.00316739	0.00237112	0.00222414		0.00216358	0.00208542	0.00216197	0.00219677	0.00213192	0.00217793		0.0024534	0.00221719	0.00240738	0.00258041	0.00219676	0.00240185
P62258;P62258-2	P62258;P62258-2	14-3-3 protein epsilon	YWHAE	29.174	255	0.00263961	0.00256184	0.0025556	0.00274427	0.00275282	0.00240068		0.00215981	0.0022356	0.00208101	0.00230556	0.00234853	0.0019879		0.00196362	0.00198275	0.00220106	0.0021777	0.00211408	0.00209449		0.00250233	0.00239109	0.00253098	0.00263515	0.00252537	0.00240394
Q99832;B8ZZC9;B7Z4T9;B7Z4Z7;F5GZK5;B7Z1C9;A8MWI8;F8WAM2;F8WBP8	Q99832;B8ZZC9;B7Z4T9;B7Z4Z7;F5GZK5;B7Z1C9;A8MWI8	T-complex protein 1 subunit eta	CCT7	59.366	543	0.00214234	0.0022915	0.00221535	0.00208225	0.00232434	0.00224568		0.00206414	0.00226676	0.00223572	0.00195664	0.00229156	0.00230763		0.00248754	0.00241039	0.00224597	0.00248347	0.00238278	0.00224812		0.00246752	0.00255872	0.00239048	0.00253342	0.00252908	0.00250431
P51991-2;E7ERJ4;E7EWI9	P51991-2;E7ERJ4;E7EWI9		HNRNPA3	37.029	356	0.00241737	0.00231724	0.00236053	0.00260887	0.00238684	0.00228523		0.00246737	0.00250292	0.00220963	0.00238242	0.00252966	0.00210807		0.00214972	0.0022041	0.00232497	0.00222829	0.00233856	0.00235382		0.00210309	0.00233094	0.00231993	0.00221797	0.00244514	0.00213224
P62263;E5RH77;H0YB22	P62263;E5RH77	40S ribosomal protein S14	RPS14	16.273	151	0.00296178	0.00254479	0.00257003	0.00283742	0.00243803	0.0025383		0.00221845	0.00178601	0.00190789	0.00211695	0.0016755	0.00180743		0.00201946	0.00197926	0.00186593	0.00196432	0.00191796	0.00182601		0.00239808	0.00269976	0.00256171	0.00234893	0.00254831	0.00261319
F2Z2J9;P18669;E7EMA8;Q8N0Y7;P15259	F2Z2J9;P18669	Phosphoglycerate mutase;Phosphoglycerate mutase 1	PGAM1	28.85	254	0.0022145	0.00202912	0.00220716	0.00225185	0.00205619	0.00229494		0.00231497	0.00267206	0.00256121	0.00236307	0.00257047	0.00271164		0.00245205	0.00240459	0.0019348	0.00240031	0.00231068	0.00202832		0.00228704	0.00228006	0.00211578	0.00208515	0.00219573	0.00211582
P63244;D6RAC2;D6REE5;D6R9L0;D6R9Z1;D6RHH4;H0Y8W2;D6RDF4;H0YAM7;D6RFX4;H0YAF8;D6RFZ9;D6RBD0;E9PD14;D6RAU2;H0Y8R5;D6R909;D6RF23;D6RGK8;D6RHJ5;H0Y9P0;D6RDI0	P63244;D6RAC2;D6REE5;D6R9L0;D6R9Z1;D6RHH4;H0Y8W2;D6RDF4;H0YAM7;D6RFX4;H0YAF8	Guanine nucleotide-binding protein subunit beta-2-like 1	GNB2L1	35.076	317	0.00278917	0.00211999	0.00254564	0.00279114	0.00217962	0.00237673		0.00310521	0.00197521	0.00217107	0.00301299	0.00191706	0.00208426		0.00227753	0.00208127	0.00175202	0.00223297	0.00202967	0.00161959		0.00230834	0.00220282	0.00207052	0.00236196	0.00230233	0.00203131
Q09028;Q09028-3;Q09028-4;H0YF10;H0YDK2;H0YCT5;B4DRT0;H0YEU5;E9PNS6;E9PIC4;E9PNS2;C9JPP3;E9PND5	Q09028;Q09028-3;Q09028-4	Histone-binding protein RBBP4	RBBP4	47.655	425	0.00215707	0.00214574	0.00247468	0.00215859	0.00226877	0.00243087		0.00201719	0.00253712	0.00254685	0.00199366	0.00247228	0.00247185		0.00248644	0.00239979	0.00186081	0.0022115	0.00243098	0.00171908		0.00201163	0.00240136	0.00229663	0.00210725	0.00251397	0.00209411
P48643;E9PCA1;E7EWW2;B7ZAR1;E7ENZ3;B4DYD8;D6RIZ7;H0Y914	P48643;E9PCA1;E7EWW2;B7ZAR1;E7ENZ3;B4DYD8	T-complex protein 1 subunit epsilon	CCT5	59.67	541	0.00210537	0.00218528	0.00210407	0.00219217	0.00222594	0.00206037		0.00191301	0.00241169	0.00238376	0.00187737	0.00240486	0.00245052		0.00246958	0.00245015	0.00256436	0.0025629	0.00244694	0.00259235		0.00188562	0.00245628	0.00216667	0.00193943	0.00247665	0.00217976
O43175;Q5SZU1;F5H634;F5GYN9	O43175;Q5SZU1;F5H634	D-3-phosphoglycerate dehydrogenase	PHGDH	56.65	533	0.002515	0.00241232	0.00243675	0.00271189	0.00244422	0.00238695		0.00236196	0.00201065	0.00201801	0.00257989	0.00210463	0.00210674		0.00189714	0.00208369	0.00200812	0.00214019	0.00225245	0.00210462		0.00269941	0.0021516	0.00248524	0.00311934	0.00244124	0.00263316
P22234;P22234-2;E9PBS1;D6RF62	P22234;P22234-2;E9PBS1;D6RF62	Multifunctional protein ADE2;Phosphoribosylaminoimidazole-succinocarboxamide synthase;Phosphoribosylaminoimidazole carboxylase	PAICS	47.079	425	0.00272498	0.00249457	0.00244627	0.0027718	0.00254073	0.00237675		0.0025231	0.00175545	0.00200599	0.00284204	0.00184565	0.00195583		0.00182162	0.00196576	0.00189369	0.00189807	0.00202146	0.00181815		0.00235628	0.00251977	0.00251351	0.00245553	0.00245796	0.00243266
P62241;Q5JR95	P62241;Q5JR95	40S ribosomal protein S8	RPS8	24.205	208	0.00269708	0.00208941	0.00233229	0.00268626	0.00222713	0.00222592		0.00253184	0.00233014	0.00218582	0.00263039	0.00234403	0.00204715		0.00207242	0.00221146	0.00246625	0.00205263	0.00216793	0.00228936		0.00211237	0.00178205	0.00206411	0.00212285	0.00187977	0.00188801
P31948;G3XAD8;F5H0T1;F5H783;F5GXD8;H0YGI8	P31948;G3XAD8;F5H0T1	Stress-induced-phosphoprotein 1	STIP1	62.639	543	0.00204268	0.00222975	0.00198768	0.0020744	0.00224025	0.00208721		0.00224837	0.00262435	0.00243323	0.0023645	0.00273895	0.00271285		0.00221895	0.00229795	0.00230641	0.00239223	0.00251938	0.00256846		0.00199907	0.00219743	0.00212403	0.00222324	0.00233168	0.00234989
P38646;B7Z4V2;F5H3L8;H0YBG6;D6RJI2;H0Y8S0;D6RA73	P38646;B7Z4V2;F5H3L8	Stress-70 protein, mitochondrial	HSPA9	73.68	679	0.00236379	0.00218018	0.00207659	0.00233082	0.00209726	0.00216135		0.0023918	0.00246014	0.0022156	0.00252544	0.00242187	0.00227401		0.0022384	0.00225507	0.00178265	0.00229467	0.0022936	0.00188435		0.00217547	0.00215667	0.00200766	0.00234251	0.00219876	0.00221732
P00813;F5GWI4;F5GXW0;F5GYD4	P00813;F5GWI4;F5GXW0	Adenosine deaminase	ADA	40.764	363	0.00204019	0.00212444	0.00197794	0.00211157	0.00211298	0.00190277		0.00192284	0.00241748	0.00250891	0.00209684	0.00243806	0.00238035		0.00234116	0.00245496	0.0021164	0.00241071	0.00247429	0.00196583		0.00175566	0.00190766	0.00245965	0.00158199	0.00186784	0.00215115
Q13813;Q13813-2;A6NG51;Q13813-3;F8W7K3;B4DGT1;A6NN88	Q13813;Q13813-2;A6NG51;Q13813-3;F8W7K3;B4DGT1	Spectrin alpha chain, brain	SPTAN1	284.54	2472	0.00237227	0.00233356	0.00194703	0.00253457	0.00201729	0.0022649		0.00220678	0.00223091	0.00185183	0.00197967	0.00190098	0.00217477		0.00188878	0.00198482	0.0016029	0.00167439	0.00171236	0.0019246		0.00276421	0.00250453	0.00232239	0.00240983	0.00213519	0.00281199
P14625;E9PEX3;Q96GW1;H0YIV0;Q58FF3;F8W026	P14625;E9PEX3	Endoplasmin	HSP90B1	92.468	803	0.00261667	0.00244706	0.00229311	0.00248847	0.00244813	0.00234558		0.00196096	0.00182415	0.00194594	0.00208958	0.00196926	0.00205916		0.00205212	0.00183327	0.00203113	0.00216265	0.00211859	0.00228924		0.0021072	0.00241826	0.00219576	0.00222965	0.0026245	0.00241721
P46777;B3KTM6;Q5T7N0	P46777;B3KTM6	60S ribosomal protein L5	RPL5	34.362	297	0.00229623	0.00173419	0.00175179	0.00229031	0.00173805	0.00181263		0.0031679	0.00215059	0.00230953	0.00310845	0.00215779	0.00225911		0.00189676	0.0020003	0.00160994	0.00190181	0.00197335	0.00155949		0.00235509	0.0019111	0.001898	0.00235906	0.00184627	0.00184725
Q13885	Q13885	Tubulin beta-2A chain	TUBB2A	49.906	445	0.00196738	0.00212787	0.00224725	0.00199939	0.00233759	0.00206304		0.00292054	0.00189803	0.00183946	0.00304345	0.00186096	0.00174248		0.00200313	0.00242502	0.00194066	0.00204753	0.00248623	0.0019579		0.00175262	0.00183159	0.00208792	0.00172718	0.00191672	0.00194535
P05386	P05386	60S acidic ribosomal protein P1	RPLP1	11.514	114	0.00157174	0.00189065	0.00162919	0.00164335	0.00196021	0.00164298		0.000987137	0.00225716	0.00231062	0.00104252	0.00225421	0.00228278		0.00293882	0.00251167	0.00286827	0.00297494	0.00258307	0.00274702		0.00164913	0.00241267	0.00198356	0.00166857	0.00246071	0.00188124
P25705;A8K092	P25705;A8K092	ATP synthase subunit alpha, mitochondrial;ATP synthase subunit alpha	ATP5A1	59.75	553	0.00207294	0.0020797	0.0021125	0.00205523	0.00209987	0.0021428		0.00226497	0.00202382	0.00189933	0.00222559	0.00194949	0.00190932		0.0019284	0.00204994	0.00208721	0.0018515	0.00197597	0.00215911		0.00188378	0.00186904	0.0019888	0.00196216	0.00182319	0.00196191
Q3ZCM7;Q5SQY0;C9JAA5;F5H0I4	Q3ZCM7;Q5SQY0;C9JAA5;F5H0I4	Tubulin beta-8 chain	TUBB8;RP11-631M21.2	49.775	444	0.0021971	0.00196738	0.00221208	0.00228651	0.00222469	0.00199041		0.00203632	0.00166864	0.00183167	0.00224021	0.0018841	0.00161902		0.00187455	0.00201618	0.00198112	0.00198913	0.00226217	0.00172022		0.00203093	0.00215617	0.00211105	0.00216408	0.002274	0.00184534
P62753;A2A3R5;A2A3R7	P62753;A2A3R5	40S ribosomal protein S6	RPS6	28.68	249	0.00258051	0.00166275	0.00172847	0.00257125	0.00170977	0.00181643		0.00142004	0.00291715	0.0014533	0.00135793	0.00287205	0.00141679		0.00193961	0.00246687	0.00255197	0.00187711	0.0024282	0.00242378		0.00179972	0.00164185	0.00172203	0.00170059	0.00155801	0.00170659
P39023;F2Z3A5;G5E9G0;B5MCW2;F8WCR1;Q92901	P39023;F2Z3A5;G5E9G0;B5MCW2	60S ribosomal protein L3	RPL3	46.108	403	0.00152463	0.00183763	0.00172918	0.00154507	0.00184047	0.0016888		0.00162351	0.00234075	0.00237013	0.00154627	0.00234569	0.00241855		0.00239234	0.00222095	0.00230247	0.00233748	0.00227197	0.00234575		0.00150441	0.00192042	0.0016891	0.00158024	0.00193387	0.00163865
Q14204;H0YJ21	Q14204	Cytoplasmic dynein 1 heavy chain 1	DYNC1H1	532.4	4646	0.00185555	0.00214757	0.00235687	0.00205345	0.00245018	0.0021941		0.00141708	0.00157193	0.00182108	0.00181028	0.00192906	0.00174864		0.00156903	0.00158874	0.00176972	0.00173426	0.00167203	0.00149348		0.00230461	0.00215842	0.00239077	0.00251687	0.00235461	0.0020147
P50502;Q3KNR6;Q8NFI4;Q8IZP2;F6VDH7;F5H3M7;F8WAQ7	P50502;Q3KNR6;Q8NFI4;Q8IZP2;F6VDH7	Hsc70-interacting protein;Putative protein FAM10A5;Putative protein FAM10A4	ST13;ST13P5;ST13P4	41.331	369	0.00174964	0.00205157	0.00209613	0.00175696	0.00198576	0.00216826		0.0024017	0.00173764	0.00184401	0.00263059	0.00172718	0.00196348		0.00185275	0.00180232	0.0016541	0.0018931	0.00177936	0.0017948		0.00191702	0.00179551	0.00177626	0.00210706	0.00183126	0.00202163
P26038;E9PNP4	P26038	Moesin	MSN	67.819	577	0.00134844	0.00179941	0.00153852	0.00126942	0.00177789	0.00159182		0.00175955	0.00214202	0.00206421	0.00180234	0.00208209	0.002316		0.00237681	0.00228681	0.00208951	0.00229005	0.0021069	0.00218814		0.00152298	0.0018226	0.00177929	0.00140629	0.00173642	0.00185913
Q92841;Q59F66;Q92841-2;Q92841-3;Q92841-1;C9JMU5;Q9UQL5;G5E9L5	Q92841;Q59F66;Q92841-2;Q92841-3;Q92841-1;C9JMU5	Probable ATP-dependent RNA helicase DDX17	DDX17	80.272	729	0.00203054	0.00201124	0.00201404	0.00196507	0.00195852	0.00199282		0.0021353	0.00175928	0.00160214	0.00199942	0.00171065	0.00158647		0.00173078	0.00182313	0.00183722	0.00161688	0.00173272	0.00183588		0.00199992	0.00171979	0.00177593	0.00199645	0.001672	0.00180976
P50914;B7Z6S8;E7EPB3	P50914;B7Z6S8;E7EPB3	60S ribosomal protein L14	RPL14	23.432	215	0.00237904	0.00171515	0.00166519	0.00248205	0.00196837	0.00163267		0.00182465	0.00198122	0.00180343	0.00155075	0.0019534	0.00179103		0.0016516	0.00168096	0.00207843	0.00166559	0.00159765	0.00207814		0.00215546	0.00140554	0.00198089	0.00217348	0.00155138	0.00191385
P60174;P60174-1;B7Z5D8	P60174;P60174-1;B7Z5D8	Triosephosphate isomerase	TPI1	30.791	286	0.00229352	0.00197832	0.00207189	0.00258033	0.00215186	0.00199148		0.00173985	0.00165861	0.00149638	0.00183896	0.00161768	0.00152436		0.0016059	0.00190042	0.00202509	0.00152133	0.0020279	0.00188324		0.00206652	0.00194413	0.00149434	0.00247586	0.00206513	0.00146121
A6NN80;E5RK69;E5RK63;E5RJF5;E5RFF0;E5RI05;E5RJR0;E5RIU8;H0YC77	A6NN80;E5RK69	Annexin	ANXA6	75.276	667	0.00228092	0.00197963	0.0019362	0.00258831	0.00179347	0.00209167		0.00197601	0.00177132	0.00167285	0.001945	0.00170751	0.00181614		0.00174366	0.00162134	0.00162538	0.00174979	0.00166031	0.0018572		0.00180753	0.00197359	0.0017207	0.00177391	0.00193464	0.0020055
Q9BUQ0;P26599-2;P26599;A6NLN1	Q9BUQ0;P26599-2;P26599	Polypyrimidine tract-binding protein 1	PTBP1	59.632	557	0.00179368	0.00202932	0.0014647	0.00184294	0.00200985	0.0014837		0.000939005	0.00169772	0.00175999	0.000911874	0.00168105	0.00174099		0.00206629	0.0020063	0.00194761	0.00204038	0.00203092	0.00196749		0.00188268	0.00226077	0.0019782	0.00195492	0.00224359	0.00198091
P07910-2;G3V4C1;B4DY08;G3V4W0;P07910-4;G3V2D6;G3V251;G3V3K6;G3V5X6	P07910-2;G3V4C1;B4DY08;G3V4W0;P07910-4;G3V2D6;G3V251;G3V3K6;G3V5X6		HNRNPC	32.337	293	0.00175683	0.00166921	0.00198501	0.0018315	0.00190406	0.00186638		0.00231233	0.00178402	0.00191066	0.00241585	0.00197662	0.00189606		0.00189135	0.00185768	0.00196649	0.00203526	0.00201791	0.00199242		0.00156135	0.0014928	0.00160916	0.00166824	0.00173956	0.00163773
P20700;E9PBF6	P20700;E9PBF6	Lamin-B1	LMNB1	66.408	586	0.00159727	0.00172236	0.00163849	0.00157804	0.0017193	0.00161891		0.00202415	0.00236528	0.00203475	0.0019166	0.00227772	0.00198896		0.00176531	0.00187513	0.00186522	0.00173058	0.00194	0.00197796		0.00133188	0.00160137	0.00161782	0.00139242	0.00161854	0.00163772
P06744;B4DG39;Q59F85	P06744;B4DG39	Glucose-6-phosphate isomerase	GPI	63.146	558	0.00225446	0.00173241	0.00181244	0.00217927	0.00173228	0.00188229		0.00175399	0.00162421	0.00170243	0.00175928	0.00170384	0.00174084		0.00185469	0.00180779	0.00177403	0.00180234	0.00171684	0.00172978		0.00154472	0.00165215	0.00182685	0.00155357	0.00161677	0.00165843
P12268;H0Y4R1;F5H247;E7ETK5	P12268;H0Y4R1;F5H247	Inosine-5-monophosphate dehydrogenase 2	IMPDH2	55.804	514	0.00191317	0.00161673	0.00171303	0.002002	0.00166465	0.00163962		0.00157544	0.00183681	0.00200155	0.00154344	0.00190767	0.00187058		0.00176465	0.00187845	0.00180352	0.00186653	0.00195705	0.00172611		0.00151027	0.00185006	0.00173503	0.00157825	0.00183014	0.00165524
Q15365;P57721;P57721-4;Q6IPF4;Q15366;A8K7X6;A8MX33;E9PFP8;F8VYL7;P57721-5;P57721-3;P57721-2;Q32Q82;Q68Y55;B4DXP5;F8VZX2;G3V0E8;B4DLC0;B4DRD7;F8VXH9;F8W0G4;F8VRG9;F8VWQ4;F8W1G6;F8VTZ0	Q15365	Poly(rC)-binding protein 1	PCBP1	37.497	356	0.00143191	0.00189569	0.00229908	0.0014057	0.00177983	0.00222529		0.00171733	0.00175415	0.00138954	0.0016799	0.00165568	0.00131482		0.00186656	0.00195429	0.00189929	0.00183137	0.00184993	0.001924		0.00150936	0.0015064	0.00148421	0.00148816	0.00150689	0.00151359
P27348;B4DMT8;E9PG15;P31947;P31947-2	P27348;B4DMT8;E9PG15	14-3-3 protein theta	YWHAQ	27.764	245	0.00193175	0.0019122	0.00172865	0.00197053	0.0018504	0.00178944		0.00122064	0.00156357	0.00146156	0.00121846	0.00157078	0.00148055		0.00159853	0.00154694	0.00160197	0.00160097	0.00151249	0.00156904		0.00220244	0.00175396	0.00185196	0.00208786	0.00160164	0.00185824
P06753-2;Q5VU66;Q5VU58;P06753-3;Q5VU72;Q5VU59;Q5VU61;Q8NAG3;D6R904;P06753;Q5VU63;A6NL28;H0YKP3;H0YL80;D6RFM2;A6NL28-2;C9IZA2	P06753-2;Q5VU66;Q5VU58;P06753-3;Q5VU72;Q5VU59;Q5VU61;Q8NAG3;D6R904;P06753	Tropomyosin alpha-3 chain	TPM3	29.032	248	0.00208212	0.00150473	0.00129181	0.0020717	0.00150986	0.00132552		0.00234495	0.00192568	0.00164469	0.00242854	0.00192362	0.00167113		0.00155957	0.00157771	0.00140906	0.00164106	0.00172544	0.00143925		0.00186467	0.00144306	0.00160475	0.0018304	0.00141591	0.00166957
P50991;B7Z9L0;F5H5W3;B7Z2F4	P50991;B7Z9L0;F5H5W3;B7Z2F4	T-complex protein 1 subunit delta	CCT4	57.924	539	0.00183451	0.00183742	0.00174242	0.00182381	0.00172246	0.00191493		0.00151725	0.00145362	0.00152047	0.00161882	0.0015224	0.00159329		0.00161316	0.00168616	0.00171619	0.00168287	0.00168409	0.00171583		0.00171506	0.00173779	0.00161006	0.0016402	0.0016544	0.00172235
P55209;F5H4R6;B3KNT8;F8W0J6;F8VY35;H0YIV4;F8VV59;B7Z9C2;F8VUX1;B3KV44;F8W020;F8W118;F8VXI6;H0YHC3;F5H1X5;F8VVB5;F8VRJ2	P55209;F5H4R6;B3KNT8;F8W0J6;F8VY35;H0YIV4;F8VV59;B7Z9C2;F8VUX1;B3KV44;F8W020;F8W118;F8VXI6;H0YHC3;F5H1X5;F8VVB5	Nucleosome assembly protein 1-like 1	NAP1L1	45.374	391	0.00177625	0.00167802	0.0014411	0.00185836	0.00164398	0.00144238		0.00153213	0.00162616	0.00166251	0.00148981	0.00161242	0.00160002		0.00170547	0.00165955	0.00159511	0.00166097	0.00162983	0.00159384		0.00162282	0.00194688	0.00173337	0.00158517	0.00188778	0.00159921
P62917;E9PKZ0;E9PKU4;E7EW01;G3V1A1;E9PIZ3;E9PP36	P62917;E9PKZ0;E9PKU4;E7EW01;G3V1A1;E9PIZ3	60S ribosomal protein L8	RPL8	28.024	257	0.00159903	0.00142732	0.00103676	0.00161382	0.00156778	0.000995184		0.00160013	0.00168679	0.00185539	0.00165803	0.00168801	0.0017783		0.00146385	0.00161206	0.00167901	0.00144253	0.00161854	0.00159952		0.002587	0.00149725	0.00167777	0.00259771	0.00164887	0.00151594
P30101;G5EA52;B3KQT9;F5H119	P30101;G5EA52;B3KQT9;F5H119	Protein disulfide-isomerase A3	PDIA3	56.782	505	0.0014348	0.00163761	0.00168023	0.00150742	0.0016569	0.0017278		0.00163369	0.00184661	0.00169518	0.00166526	0.00176783	0.00178421		0.00172992	0.00177203	0.00164622	0.00175616	0.00181558	0.00183508		0.00141323	0.0015726	0.00162684	0.0016743	0.00169398	0.00170247
P11940;E7EQV3;P11940-2;E7ERJ7;Q9H361;H0YAR2;H0YBQ4;H0YBN4;H0YAP2;E5RJB9;H0YB75;H0YAS6;H0YB86;E5RH24;E5RGH3;Q4VXU2;H0YAS7;Q4VY17;E5RHG7;H0YAW6;H0YC10;Q96DU9;E5RFD8;E5RGC4;Q5JQF8;E5RJM8	P11940;E7EQV3;P11940-2;E7ERJ7	Polyadenylate-binding protein 1	PABPC1	70.67	636	0.00181561	0.00179008	0.00160413	0.001659	0.00156401	0.00156947		0.00160926	0.00145833	0.00152459	0.00146308	0.00134613	0.00143921		0.0014616	0.00145551	0.00144365	0.00147293	0.00145898	0.00146833		0.00173749	0.00203342	0.00159006	0.00167124	0.00179364	0.00182443
P05388;F8VWS0;Q3B7A4;Q8NHW5;F8VU65;F8VW21;G3V210;F8VPE8;F8VRK7;F8VQY6;F8VZS0;F8VWV4;F8VS58;F8W1K8	P05388;F8VWS0;Q3B7A4;Q8NHW5;F8VU65;F8VW21;G3V210;F8VPE8;F8VRK7;F8VQY6	60S acidic ribosomal protein P0;60S acidic ribosomal protein P0-like	RPLP0;RPLP0P6	34.273	317	0.00183068	0.00166393	0.00165165	0.00186082	0.00167953	0.00165348		0.00180321	0.00141569	0.00146488	0.00180903	0.00140462	0.0014994		0.00136953	0.00149174	0.00140587	0.00137122	0.00147232	0.00144272		0.001725	0.00163235	0.00166333	0.00175299	0.00162036	0.00162409
F8VQ10;Q13838-2;Q13838;Q5STU3;H0Y7G4;F8VZL8;F6WLT2;B4DP52;H0Y7X6;F6TRA5;F6UN21;F6S4E6;E9PP12;F6UJC5;H0Y557;H0Y800;B4DIJ6;F6QYI9;F6V772;H0Y6G9;H0Y4V8;H0Y6N8;F8W0J0;H0YCC6;H0Y400;E7EMX2;F6SXL5;F6S2B7;F6U6E2;F6QWI5;H0Y6J9	F8VQ10;Q13838-2;Q13838;Q5STU3;H0Y7G4;F8VZL8;F6WLT2;B4DP52;H0Y7X6;F6TRA5;F6UN21;F6S4E6;E9PP12;F6UJC5;H0Y557;H0Y800	Spliceosome RNA helicase DDX39B	DDX39B;BAT1	50.745	443	0.00143435	0.00154544	0.00169719	0.00175361	0.00176681	0.00147702		0.00162271	0.00153357	0.00173731	0.00169459	0.0017381	0.00171799		0.0016225	0.00159621	0.00187713	0.00165287	0.00175535	0.00177569		0.00120317	0.00156512	0.00159594	0.00134629	0.00177251	0.00142477
Q01082	Q01082	Spectrin beta chain, brain 1	SPTBN1	274.61	2364	0.00185116	0.00174254	0.00163035	0.00158959	0.00154891	0.00186257		0.00139043	0.00146108	0.00132503	0.00128735	0.00129746	0.00154802		0.00144299	0.00155437	0.00118954	0.00123623	0.00130518	0.00140428		0.00187626	0.00184328	0.0016007	0.00162965	0.00160341	0.00181547
Q07020;H0YHA7;F8VWC5;G3V203;F8VYV2;E7EW92;F8VUA6	Q07020;H0YHA7;F8VWC5;G3V203;F8VYV2;E7EW92;F8VUA6	60S ribosomal protein L18	RPL18	21.634	188	0.00130981	0.000886106	0.00124092	0.00136981	0.00112214	0.00126366		0.00158662	0.00191951	0.00187475	0.00173988	0.00185901	0.00190948		0.00199455	0.00163415	0.00188053	0.00201506	0.00160392	0.00178799		0.00184176	0.00120564	0.00151267	0.00188682	0.00133333	0.00150779
P31939;E9PBU3;F5GWY2;C9JLK0;F8WEF0	P31939;E9PBU3;F5GWY2	Bifunctional purine biosynthesis protein PURH;Phosphoribosylaminoimidazolecarboxamide formyltransferase;IMP cyclohydrolase	ATIC	64.615	592	0.00161035	0.00149495	0.00170774	0.00169789	0.00157299	0.00163599		0.00153484	0.00130024	0.00146275	0.00157331	0.00133194	0.00136404		0.0013932	0.00151028	0.0015454	0.00141631	0.0015167	0.00141528		0.00171813	0.00166638	0.00183176	0.00168885	0.00162391	0.00165196
Q01105-2;Q01105;Q5VXV2;A6NGV1;B2REB8	Q01105-2;Q01105;Q5VXV2;A6NGV1;B2REB8	Protein SET	SET	32.103	277	0.00100726	0.00141641	0.00149847	0.00106832	0.00133898	0.00154818		0.00180548	0.00175923	0.00163512	0.00184361	0.00203188	0.00162526		0.00182296	0.00184817	0.00168949	0.0020608	0.00217976	0.00142973		0.00125155	0.00155292	0.0014348	0.00124714	0.0014767	0.0014839
E7ENH9;P53396;P53396-2;B4E3P0	E7ENH9;P53396;P53396-2;B4E3P0	ATP-citrate synthase	ACLY	126.22	1155	0.00170965	0.00159057	0.00160044	0.00176156	0.00166834	0.0015827		0.00123651	0.00150907	0.00154356	0.00128096	0.00157951	0.00157648		0.00147879	0.00151692	0.00159787	0.00152027	0.00154208	0.00159186		0.00164484	0.00155441	0.00169731	0.0017082	0.0016467	0.00155773
P52272;P52272-2;F5H7Z1	P52272;P52272-2	Heterogeneous nuclear ribonucleoprotein M	HNRNPM	77.515	730	0.00187815	0.00154504	0.00165147	0.00173771	0.00156682	0.00166062		0.00147352	0.00147153	0.00152683	0.00149829	0.00143792	0.00151213		0.00156338	0.00143027	0.00162909	0.00153013	0.00146669	0.00172175		0.00134735	0.00157466	0.00143641	0.0013482	0.00155853	0.00142339
E7EU23;P50395;Q5SX88;Q5SX87;Q5SX90;E9PFL7;Q5SX91;Q5SX86	E7EU23;P50395;Q5SX88	Rab GDP dissociation inhibitor beta	GDI2	51.18	449	0.00170584	0.00157523	0.00143168	0.00149496	0.00155428	0.00144124		0.0014604	0.00137097	0.00142671	0.00147156	0.00137417	0.0014795		0.00158157	0.00160644	0.00156345	0.00158414	0.00155849	0.00156891		0.00148073	0.00161236	0.00157243	0.00138268	0.00153802	0.00153715
Q13263;Q13263-2	Q13263;Q13263-2	Transcription intermediary factor 1-beta	TRIM28	88.549	835	0.00156011	0.00160389	0.00152073	0.00162247	0.00158425	0.00144191		0.00164864	0.00127573	0.00153025	0.00158801	0.00125298	0.00136757		0.00148176	0.00154015	0.00147031	0.00140273	0.00147763	0.00136955		0.00152573	0.00156323	0.00148015	0.0014656	0.00152579	0.00137635
Q9HB71;B3KSF1;Q5R370;Q9HB71-2;B2ZWH1	Q9HB71;B3KSF1;Q5R370	Calcyclin-binding protein	CACYBP	26.21	228	0.00208854	0.00145267	0.00145283	0.00232006	0.00148842	0.00154138		0.00191641	0.00131124	0.00136928	0.00198069	0.00138045	0.00155754		0.00151786	0.00142517	0.00116356	0.0015203	0.00150197	0.00133318		0.0014482	0.00151526	0.00148914	0.0016686	0.00173226	0.00171197
P49327;F5H0D4	P49327	Fatty acid synthase;[Acyl-carrier-protein] S-acetyltransferase;[Acyl-carrier-protein] S-malonyltransferase;3-oxoacyl-[acyl-carrier-protein] synthase;3-oxoacyl-[acyl-carrier-protein] reductase;3-hydroxypalmitoyl-[acyl-carrier-protein] dehydratase;Enoyl-[acyl-carrier-protein] reductase;Oleoyl-[acyl-carrier-protein] hydrolase	FASN	273.42	2511	0.00131409	0.00164742	0.00150957	0.00109889	0.00149195	0.00151419		0.00110144	0.00134631	0.00139752	0.000984686	0.00110566	0.00138411		0.0014818	0.00150291	0.00145303	0.00118201	0.00116181	0.00130082		0.00172151	0.00177808	0.00178172	0.00138648	0.00147	0.00146881
P62701;A6NH36;Q8TD47;P22090;C9JEH7;C9JQ55	P62701;A6NH36	40S ribosomal protein S4, X isoform	RPS4X	29.597	263	0.0011302	0.00132179	0.00130027	0.00114379	0.00129105	0.00132701		0.00134441	0.00180084	0.00179045	0.00127084	0.00172679	0.00173389		0.00194145	0.00177155	0.00194255	0.00177936	0.00164926	0.00192938		0.00124566	0.00126035	0.00117036	0.00121797	0.00115905	0.00116107
Q01469;A8MUU1	Q01469	Fatty acid-binding protein, epidermal	FABP5	15.164	135	0.00220923	0.00145954	0.00150119	0.00219583	0.00155915	0.00149292		0.00181668	0.00128689	0.0013116	0.00182783	0.00130794	0.00132131		0.00129908	0.00124711	0.00113732	0.00124579	0.00121122	0.00113085		0.00143001	0.00150721	0.00172389	0.0014602	0.001475	0.00160703
P61353	P61353	60S ribosomal protein L27	RPL27	15.798	136	0.00127078	0.00149711	0.00162686	0.00130505	0.00154968	0.00150018		0.00176381	0.0014749	0.0016999	0.00164254	0.00148728	0.00151951		0.00152355	0.00150102	0.00153788	0.00151271	0.00156691	0.00144633		0.00122686	0.00137163	0.0013628	0.00129474	0.00153676	0.00126449
P52597;B4DKS8	P52597;B4DKS8	Heterogeneous nuclear ribonucleoprotein F;Heterogeneous nuclear ribonucleoprotein F, N-terminally processed	HNRNPF	45.671	415	0.00132666	0.00149923	0.00147961	0.00133791	0.00144508	0.00148716		0.00114421	0.00153264	0.00152902	0.00111019	0.00152378	0.00152527		0.00164344	0.00151736	0.00172447	0.00160761	0.00150602	0.00178771		0.00110658	0.00187109	0.00146065	0.00117669	0.00189506	0.00145988
Q9Y490;Q5TCU6	Q9Y490;Q5TCU6	Talin-1	TLN1	269.76	2541	0.00174698	0.00158253	0.00157181	0.00160969	0.00144231	0.00162598		0.00145333	0.00116715	0.00125828	0.00139457	0.00105751	0.00136478		0.00124947	0.00140881	0.00123268	0.00110445	0.00132097	0.00134722		0.00187433	0.00160181	0.00162605	0.00170939	0.0015072	0.00180795
Q12906;C9JFV5;Q12906-3;Q12906-2;Q12906-5;B4DFG4	Q12906;C9JFV5;Q12906-3;Q12906-2;Q12906-5;B4DFG4	Interleukin enhancer-binding factor 3	ILF3	95.337	894	0.00138022	0.00136986	0.00137026	0.00152859	0.00140006	0.00130985		0.00148674	0.00171466	0.00174129	0.00144777	0.00170996	0.00161709		0.00141869	0.00137404	0.00150483	0.00149652	0.00140126	0.00153357		0.00131884	0.00130522	0.00144039	0.00128879	0.00130454	0.00127731
P07814;E7EMN0;F5H7I7	P07814;E7EMN0;F5H7I7	Bifunctional glutamate/proline--tRNA ligase;Glutamate--tRNA ligase;Proline--tRNA ligase	EPRS	170.59	1512	0.00155946	0.00145252	0.00155138	0.00181021	0.00156087	0.00139502		0.00102109	0.00129666	0.00153353	0.00118296	0.00147631	0.00136012		0.0013794	0.00141547	0.00150258	0.00153937	0.00157488	0.00142916		0.00131964	0.00151727	0.00180104	0.00153384	0.00172632	0.00157002
Q14697;F5H6X6;H0YFL4	Q14697;F5H6X6	Neutral alpha-glucosidase AB	GANAB	106.87	944	0.00126398	0.00147562	0.00135559	0.00174498	0.00205025	0.00135766		0.000929444	0.00147206	0.00204803	0.000995421	0.0019946	0.00150867		0.00131959	0.0013931	0.00207813	0.00168529	0.00186699	0.00149123		0.00118534	0.00146301	0.00121878	0.00176215	0.00151156	0.00120525
P52565;A8MXW0	P52565;A8MXW0	Rho GDP-dissociation inhibitor 1	ARHGDIA	23.207	204	0.00176992	0.00148713	0.00149087	0.00167716	0.00146778	0.00155049		0.00164331	0.00114025	0.00119405	0.00160587	0.00107123	0.00121087		0.00119436	0.00116446	0.000933621	0.00106572	0.0010836	0.000952266		0.00175063	0.00169831	0.00170222	0.00164763	0.00165019	0.00170669
Q9Y617;Q9Y617-2	Q9Y617;Q9Y617-2	Phosphoserine aminotransferase	PSAT1	40.422	370	0.00169126	0.00162307	0.00146218	0.00153462	0.00152106	0.00152179		0.0011901	0.0012193	0.00119472	0.00118296	0.00122906	0.00139436		0.00110926	0.00126313	0.00122725	0.00124395	0.00139629	0.00143459		0.00195599	0.00149715	0.00138578	0.00213768	0.00160513	0.00172076
Q02878;F8W181;F8VZ45;F8VR69;F8VWR1;F8VZA3	Q02878;F8W181	60S ribosomal protein L6	RPL6	32.728	288	0.00124752	0.00129063	0.00150502	0.00130396	0.00144307	0.00139688		0.00175924	0.00169118	0.00133895	0.00167998	0.00164009	0.001283		0.00145748	0.00140922	0.00118018	0.00143214	0.00138414	0.00115456		0.00139279	0.00119624	0.00131857	0.00143026	0.00128781	0.00126796
P52209;B4DQJ8;F5H7U0;F5H0L3;B4DV68	P52209;B4DQJ8;F5H7U0;F5H0L3;B4DV68	6-phosphogluconate dehydrogenase, decarboxylating	PGD	53.139	483	0.00145638	0.00151297	0.0015875	0.00130149	0.00161626	0.00144591		0.00110117	0.00118318	0.00117773	0.00127997	0.00119451	0.00124862		0.00137933	0.00128134	0.00133819	0.00135568	0.0012451	0.00131529		0.00139675	0.00149244	0.00185463	0.00161403	0.00167883	0.00159023
P61604;B8ZZL8;B8ZZ54	P61604;B8ZZL8;B8ZZ54	10 kDa heat shock protein, mitochondrial	HSPE1	10.932	102	0.0010511	0.00131975	0.00100619	0.000956118	0.0012331	0.00108405		0.00207035	0.00168921	0.0015952	0.00209211	0.00166749	0.00171238		0.00138033	0.0014744	0.00184719	0.00146177	0.00150293	0.00209623		0.00126217	0.00097731	0.000979957	0.00139258	0.00095947	0.00115234
A8MXP9;P43243;D6REM6;D6R991;H0Y8T4;B7ZAV5;B3KM87;D6RBK5;Q68E03;D6RIA2;D6RE02;D6RBI2;D6R8Z5;D6REK4;D6RCM3;D6RBS2;D6RAY2;D6RAM9;D6R9F3;D6RB45	A8MXP9;P43243;D6REM6;D6R991	Matrin-3	MATR3	99.966	895	0.00134679	0.00133549	0.00150045	0.00133767	0.00149883	0.00125494		0.00121516	0.00135236	0.00150037	0.001197	0.00129365	0.00139234		0.00149912	0.00136575	0.00134044	0.00146311	0.00146913	0.00127896		0.00137715	0.00138097	0.00143329	0.00140265	0.00143481	0.0013535
P40121;B4DU58;B8ZZS7;E7ENU9;E7EUE9;E7EUR2;B8ZZL6	P40121;B4DU58;B8ZZS7;E7ENU9;E7EUE9;E7EUR2	Macrophage-capping protein	CAPG	38.498	348	0.00117229	0.00147597	0.00145101	0.00116692	0.00145256	0.00154048		0.00140574	0.00138385	0.00147159	0.00143807	0.0014656	0.00137241		0.00125378	0.00141816	0.00123528	0.00130285	0.001503	0.00117717		0.00157091	0.00134401	0.00142229	0.00152184	0.00126666	0.00147623
P23526;F5H737	P23526;F5H737	Adenosylhomocysteinase	AHCY	47.716	432	0.00146596	0.0015075	0.00146887	0.00144794	0.00147413	0.00145836		0.00159828	0.00137759	0.00130876	0.00149712	0.00138382	0.00135555		0.00121606	0.00120063	0.00115539	0.00124851	0.00117998	0.00119239		0.00140991	0.00144047	0.0014527	0.00142945	0.00140361	0.00142765
P08708;P0CW22;H0YK46;H0YN88;H0YN73	P08708;P0CW22;H0YK46;H0YN88	40S ribosomal protein S17;40S ribosomal protein S17-like	RPS17;RPS17L	15.55	135	0.00145604	0.00153455	0.00126118	0.00147802	0.00146427	0.00121083		0.00112168	0.00128517	0.00128958	0.00104075	0.0012031	0.00121454		0.0013174	0.00144454	0.00121768	0.00130686	0.00142535	0.00117151		0.00158454	0.00151674	0.00154095	0.00153186	0.00146913	0.00149854
P09874;F8WC10;Q5VX85;Q5VX84	P09874	Poly [ADP-ribose] polymerase 1	PARP1	113.08	1014	0.00141383	0.00139493	0.00143888	0.00134462	0.00133908	0.00154986		0.00156169	0.00136901	0.0013241	0.0014989	0.00128018	0.0015094		0.00121357	0.00133144	0.00101294	0.00118743	0.00122732	0.00119308		0.00156548	0.00145683	0.00141822	0.00149098	0.00142069	0.00157889
Q01813;Q5VSR7;H0Y3P8;B1APP8;B1APP6;H0Y757;Q5VSR5;H0Y3Y3;Q5VSR6;P08237;P08237-2	Q01813;Q5VSR7;H0Y3P8	6-phosphofructokinase type C;6-phosphofructokinase	PFKP	85.595	784	0.00139707	0.0014587	0.00153241	0.00139871	0.00141578	0.00152652		0.00140472	0.00118243	0.00126123	0.00143321	0.00116418	0.0012823		0.00119516	0.00126259	0.00116962	0.00115523	0.00118997	0.00113632		0.00157452	0.00141721	0.00152343	0.001501	0.00137584	0.0014524
P78527;P78527-2;E7EUY0;F5GX40;H0YG84	P78527;P78527-2;E7EUY0	DNA-dependent protein kinase catalytic subunit	PRKDC	469.08	4128	0.0014137	0.00150849	0.00168904	0.00149161	0.00148124	0.00148305		0.00089354	0.00105496	0.00135701	0.00105829	0.00118951	0.00121245		0.00119276	0.00114712	0.00129657	0.0012186	0.00111294	0.00107014		0.00170233	0.00138494	0.0016953	0.00177731	0.00145786	0.00159241
E9PRY8;P29692-2;P29692;E9PK01;E9PBQ9;E9PQZ1;H0YCK7;E9PI39;E9PQ49;E9PL12;E9PPR1;E9PIZ1;E9PMW7;E9PK06;E9PK72;E9PKK3;H0YE72;H0YE58;E9PJD0;E9PNW6;E9PQC9	E9PRY8;P29692-2;P29692;E9PK01;E9PBQ9;E9PQZ1;H0YCK7;E9PI39;E9PQ49;E9PL12;E9PPR1;E9PIZ1;E9PMW7	Elongation factor 1-delta	EEF1D	76.569	697	0.00166897	0.00145445	0.0015289	0.00165922	0.00150253	0.00143469		0.00130363	0.00103377	0.00115164	0.0013319	0.00109881	0.00107803		0.00103504	0.00107763	0.00110572	0.00110866	0.00117004	0.00108177		0.00194372	0.00121821	0.00173105	0.00197515	0.00129934	0.00171372
P40926;E9PDB2;G3XAL0	P40926;E9PDB2;G3XAL0	Malate dehydrogenase, mitochondrial;Malate dehydrogenase	MDH2	35.503	338	0.00157574	0.00149286	0.00145024	0.00155905	0.00146055	0.00143465		0.0012326	0.00112239	0.00111054	0.00121364	0.00113068	0.0010887		0.00126587	0.00128853	0.00131171	0.00127213	0.00128013	0.00129049		0.00147698	0.0014024	0.00141384	0.00147811	0.00135738	0.0013237
P61247;D6RAT0;D6RG13;E9PFI5;D6RB09;F5H4F9;H0Y8L7;H0Y9Y4;D6RAS7;D6R9B6;D6RED7;D6RI02;D6RGE0	P61247;D6RAT0;D6RG13;E9PFI5;D6RB09;F5H4F9;H0Y8L7;H0Y9Y4;D6RAS7	40S ribosomal protein S3a	RPS3A	29.945	264	0.00174003	0.00114446	0.00118855	0.00176803	0.0011472	0.00118324		0.00147849	0.00142698	0.00129662	0.00137323	0.00142056	0.00125468		0.00139632	0.00138628	0.00144054	0.00130008	0.00132659	0.00140563		0.00114322	0.00116618	0.0012737	0.00113149	0.00112602	0.00123148
Q14974;B7ZAV6;F5H4R7	Q14974;B7ZAV6;F5H4R7	Importin subunit beta-1	KPNB1	97.169	876	0.00151495	0.0014861	0.00136903	0.00151427	0.00138267	0.0014608		0.000882606	0.00123737	0.00124824	0.000820718	0.00130001	0.00135347		0.00130453	0.00135505	0.00106057	0.00125546	0.00120552	0.00109435		0.00148112	0.0015501	0.00132229	0.00142851	0.00150908	0.00135624
P35268	P35268	60S ribosomal protein L22	RPL22	14.787	128	0.00114047	0.0013753	0.00124782	0.00109309	0.0013138	0.00126694		0.0010902	0.00131937	0.00117359	0.00102926	0.00130338	0.00122186		0.00141389	0.00145107	0.00151809	0.00132771	0.00143487	0.00156266		0.00121237	0.00139592	0.00132481	0.00115045	0.00133237	0.00128584
Q9UMS4;F5GY56;H0YGZ5;F5H2I0;H0YGF3	Q9UMS4	Pre-mRNA-processing factor 19	PRPF19	55.18	504	0.00122904	0.00119998	0.0010587	0.00124003	0.00122445	0.00106219		0.0013179	0.00136457	0.00139789	0.00135841	0.00144472	0.00134306		0.00134733	0.00135804	0.00135568	0.00142596	0.00142132	0.00134301		0.00140746	0.00131827	0.00127396	0.00142622	0.0013319	0.00126287
P43487;B7Z6U1;C9JJ34;C9JXG8;C9JGV6;C9JDM3;C9JIC6;B3KUP2	P43487;B7Z6U1;C9JJ34;C9JXG8;C9JGV6;C9JDM3	Ran-specific GTPase-activating protein	RANBP1	23.31	201	0.000975151	0.00135236	0.0013889	0.000966825	0.00144136	0.00133131		0.00159332	0.00127912	0.00124711	0.00172474	0.00123635	0.0012059		0.00134363	0.00125195	0.00100905	0.00136368	0.00126644	0.00100697		0.00119698	0.00160944	0.00122822	0.00123385	0.00164391	0.00119907
F5H1E9;P49736;F5H3V0;H0Y8E6;F8WDM3;C9JZ21;C9J013	F5H1E9;P49736;F5H3V0;H0Y8E6	DNA replication licensing factor MCM2	MCM2	106.93	954	0.00187782	0.00161593	0.00116352	0.00130458	0.00135717	0.00138712		0.0010692	0.00121754	0.000892803	0.00105564	0.000913018	0.00111729		0.00138813	0.000794256	0.000887619	0.000944252	0.000788471	0.00120579		0.00156966	0.00166954	0.00130624	0.00123017	0.00116892	0.00150027
P23396;E9PL09;E9PPU1;E9PL45;H0YCJ7;F2Z2S8;H0YEU2;H0YF32;E9PK82;E9PJH4;E9PQ96;E9PSF4;E9PQX2;H0YES8	P23396;E9PL09;E9PPU1;E9PL45;H0YCJ7;F2Z2S8;H0YEU2;H0YF32	40S ribosomal protein S3	RPS3	26.688	243	0.00148577	0.00146758	0.00130357	0.00151461	0.00141678	0.0012757		0.00154397	0.00104423	0.00116355	0.00142807	0.00101886	0.00112954		0.00110604	0.0010574	0.00114694	0.00107233	0.00105637	0.00110437		0.00138541	0.00130092	0.0013273	0.00134599	0.0012305	0.00131093
P49588;E7ETK8	P49588;E7ETK8	Alanine--tRNA ligase, cytoplasmic	AARS	106.81	968	0.00138856	0.00137594	0.00134287	0.001459	0.00148787	0.00132751		0.00110141	0.00111434	0.00118085	0.00112274	0.00120817	0.0011759		0.0010574	0.00117441	0.00104633	0.00117657	0.00133738	0.00115226		0.00150763	0.00140873	0.00161363	0.00161315	0.0015379	0.00167359
P27635;A6QRI9;B8A6G2	P27635	60S ribosomal protein L10	RPL10	24.604	214	0.00106927	0.00114168	0.00103808	0.0010884	0.00115252	0.00103702		0.00103018	0.00133032	0.0013782	0.0010191	0.00138474	0.00136855		0.00158801	0.00153934	0.00150487	0.00157135	0.0015065	0.00141568		0.000958719	0.00149012	0.00119036	0.000944626	0.00146718	0.00118929
Q9UQ80;F8VTY8;H0Y3X3;F8VRZ3;F8VR77;F8W0A3;H0YIN7;F8VZ69	Q9UQ80;F8VTY8;H0Y3X3;F8VRZ3;F8VR77;F8W0A3	Proliferation-associated protein 2G4	PA2G4	43.786	394	0.00134434	0.00122069	0.00124508	0.00120955	0.0010609	0.00134987		0.00153526	0.00130481	0.00118038	0.00127277	0.00106142	0.00132337		0.00129629	0.00135919	0.000988998	0.00107958	0.00109296	0.00113075		0.00131456	0.00128097	0.00107371	0.00111701	0.00104653	0.00113216
P15880;E9PQD7;H0YEN5;E9PMM9;E9PM36;E9PPT0;D3DU83;H0YE27	P15880;E9PQD7;H0YEN5;E9PMM9;E9PM36;E9PPT0	40S ribosomal protein S2	RPS2	31.324	293	0.00115909	0.00125673	0.00135526	0.00118753	0.00126925	0.00137771		0.00105598	0.00128976	0.00127349	0.000996001	0.00113249	0.00127713		0.00116049	0.00129104	0.00120677	0.00110894	0.00123878	0.00120334		0.00121472	0.00124123	0.00140455	0.00118038	0.00118477	0.0013424
P62906	P62906	60S ribosomal protein L10a	RPL10A	24.831	217	0.0017105	0.00117664	0.00125932	0.00165428	0.00117322	0.00126611		0.00151652	0.00106193	0.00115647	0.00155862	0.00107485	0.00112138		0.00105063	0.00105389	0.00106769	0.00103614	0.0010471	0.00102216		0.00124308	0.00118392	0.00131035	0.0012367	0.00125315	0.00124346
E9PFF0;P09429;Q5T7C6;Q5T7C4;Q5T7C0;B2RPK0	E9PFF0;P09429;Q5T7C6;Q5T7C4;Q5T7C0	High mobility group protein B1	HMGB1	25.814	216	0.000782677	0.000886611	0.0006116	0.000810036	0.00091307	0.000683696		0.00115175	0.00227998	0.00210392	0.00116917	0.00230893	0.00207748		0.000970902	0.00124162	0.00227665	0.00099722	0.00123314	0.00224982		0.000945356	0.000703355	0.000756152	0.0010313	0.000770187	0.000712082
F5GZS6;P08195;P08195-4;F5H4J7;P08195-3;H0YFS2;F5GZI0;H0YFX4;F5GZR9	F5GZS6;P08195;P08195-4;F5H4J7;P08195-3	4F2 cell-surface antigen heavy chain	SLC3A2	64.872	599	0.00128828	0.00124229	0.00116399	0.00120748	0.00126426	0.0012714		0.00122969	0.00107981	0.00114348	0.00127213	0.0011179	0.0013386		0.0012013	0.00118472	0.0010466	0.00132069	0.00115611	0.00119274		0.00139518	0.00139721	0.00121062	0.0014914	0.0014945	0.00139901
Q9Y3U8	Q9Y3U8	60S ribosomal protein L36	RPL36	12.254	105	0.0016334	0.00118236	0.00113422	0.00161864	0.00118124	0.00109324		0.00139943	0.00110467	0.00108238	0.00140202	0.00114826	0.00103657		0.000924183	0.000900358	0.000888699	0.000926541	0.000927791	0.00087586		0.0015875	0.00109604	0.00131873	0.00158461	0.0011188	0.0012442
Q9NR30;Q9NR30-2;Q3SWU7	Q9NR30;Q9NR30-2	Nucleolar RNA helicase 2	DDX21	87.343	783	0.00127205	0.00119708	0.00113226	0.00130536	0.00128757	0.00112328		0.00118751	0.00109435	0.00119582	0.00113053	0.00112997	0.0011399		0.0011257	0.00112094	0.00124186	0.00112389	0.00116902	0.00120425		0.00121671	0.00113698	0.0011575	0.00128465	0.00114532	0.00110851
Q14152;F5H335	Q14152;F5H335	Eukaryotic translation initiation factor 3 subunit A	EIF3A	166.57	1382	0.00100062	0.00117388	0.00117017	0.000998519	0.0011806	0.00120086		0.000874028	0.00115346	0.00122269	0.000914057	0.00119459	0.00120228		0.00125893	0.00117919	0.00125348	0.00115542	0.00113274	0.0012029		0.00124546	0.00124154	0.0012979	0.00117455	0.00127495	0.00128713
Q16666;E7EPR3;Q16666-2;Q16666-3;C9JXU0;Q6K0P9;Q6K0P9-2;Q6K0P9-3;Q6K0P9-4;Q6K0P9-5;Q6K0P9-6	Q16666;E7EPR3;Q16666-2;Q16666-3	Gamma-interferon-inducible protein 16	IFI16	88.255	785	0.00117657	0.00129637	0.00121066	0.0010943	0.00110471	0.00114214		0.00126711	0.00108422	0.00111793	0.00112837	0.000960752	0.00102255		0.00113841	0.000993111	0.000937627	0.00103831	0.000944394	0.000932981		0.00132225	0.00121304	0.00120893	0.0012084	0.00110274	0.00122334
P17844;E7ETL9	P17844;E7ETL9	Probable ATP-dependent RNA helicase DDX5	DDX5	69.147	614	0.00127432	0.00101076	0.000993276	0.00121111	0.00102241	0.000974832		0.00143867	0.001024	0.00105555	0.00129805	0.000925463	0.000909428		0.00100607	0.0010123	0.00094475	0.000859041	0.000903725	0.000844001		0.00159882	0.00152799	0.00106018	0.00102335	0.00109463	0.00096715
Q02790;F5H1U3;H0YFG2;F5H120	Q02790	Peptidyl-prolyl cis-trans isomerase FKBP4;Peptidyl-prolyl cis-trans isomerase FKBP4, N-terminally processed	FKBP4	51.804	459	0.00116829	0.00116021	0.00118504	0.00127178	0.00121371	0.00119441		0.00113627	0.00115946	0.0011733	0.00122132	0.00126571	0.00125426		0.00107999	0.00109175	0.00125962	0.0012352	0.00121262	0.0014021		0.00101427	0.00124409	0.0012361	0.00118125	0.00141672	0.00140873
O00410-3;O00410;H0Y8C6;O00410-2;B4E0R6;E7ETV3;C9JMV5;E7EV12;E7EQT5;E7EX05;E7EWK4;C9JZ53;E7ETV8;E7ESZ1;E7ESA1;C9JQT6;C9JZD8;C9J875;O60518;C9J5I6;C9JXE0	O00410-3;O00410;H0Y8C6;O00410-2;B4E0R6	Importin-5	IPO5	125.54	1115	0.00128357	0.00120859	0.00116932	0.00129994	0.00119068	0.0012297		0.00104484	0.00102406	0.00105675	0.00111082	0.0011021	0.0011933		0.0011662	0.0011397	0.000927569	0.00112917	0.00103062	0.000921157		0.00134622	0.00128285	0.00122865	0.00132571	0.00126409	0.0012268
B4DW28;P60866;E5RJX2;E5RIP1;G3XAN0	B4DW28;P60866;E5RJX2;E5RIP1	40S ribosomal protein S20	RPS20	16.005	142	0.00147726	0.0010136	0.000869096	0.00139686	0.000976248	0.00089968		0.00223196	0.00115995	0.00135219	0.0022778	0.0011812	0.00129588		0.00116082	0.00107566	0.0006068	0.00111269	0.00106212	0.000567394		0.000994423	0.000916291	0.000922546	0.000974726	0.00089735	0.000890629
P13693;E9PJF7;Q8TBK7;H0YCX0;Q56UQ5	P13693;E9PJF7;Q8TBK7	Translationally-controlled tumor protein	TPT1	19.595	172	0.00128919	0.00113359	0.0013119	0.00124856	0.00111709	0.0010803		0.00101558	0.000971896	0.000911575	0.000927942	0.000867243	0.000759343		0.00107916	0.00115043	0.000985766	0.00118141	0.00127429	0.000913057		0.00091024	0.00132209	0.00132862	0.00110171	0.00152158	0.00122178
E9PFM1;Q04637;E7EUU4;Q04637-3;E9PGM1;Q04637-4;E7EX73;Q04637-5;G5E9S1;Q04637-6;C9JF13;C9J6B6;C9K073;C9J2Z7;C9JHW9;F8WCF2;C9J987;C9JIH5	E9PFM1;Q04637;E7EUU4;Q04637-3;E9PGM1;Q04637-4;E7EX73;Q04637-5;G5E9S1;Q04637-6	Eukaryotic translation initiation factor 4 gamma 1	EIF4G1	176.23	1606	0.00153261	0.00111444	0.00112602	0.00131539	0.00110829	0.00112885		0.000993433	0.00104355	0.000973035	0.00107245	0.000983248	0.00101456		0.00106405	0.000869009	0.00066025	0.000958339	0.000819427	0.000606913		0.00118884	0.00132183	0.00130304	0.00110709	0.00122683	0.00121694
P09972;A8MVZ9;B7Z1N6;B7Z3K7;C9J8F3	P09972;A8MVZ9;B7Z1N6;B7Z3K7	Fructose-bisphosphate aldolase C;Fructose-bisphosphate aldolase	ALDOC	39.455	364	0.00136991	0.00113451	0.000997491	0.00125646	0.00103289	0.00105636		0.00110512	0.000918199	0.000835433	0.00104221	0.000809731	0.000877103		0.000995502	0.0010276	0.0010143	0.000905584	0.000916777	0.00108125		0.00140223	0.00112918	0.00125952	0.00128654	0.00105119	0.00126074
Q7KZF4;E7ESM6	Q7KZF4;E7ESM6	Staphylococcal nuclease domain-containing protein 1	SND1	102	910	0.001108	0.0011438	0.00113686	0.00122718	0.00123945	0.000956965		0.000832509	0.00098057	0.00108991	0.000875913	0.00107931	0.000902652		0.0010046	0.00108891	0.00109177	0.00108852	0.00120863	0.000875414		0.00113904	0.00118578	0.00137845	0.00127958	0.00129085	0.00108963
P55072;C9IZA5;C9JUP7	P55072	Transitional endoplasmic reticulum ATPase	VCP	89.321	806	0.00114051	0.00117306	0.00119918	0.00112947	0.00114433	0.00125169		0.000823435	0.00101267	0.000983178	0.000782132	0.000956321	0.00101639		0.00106933	0.00110905	0.00107526	0.00101071	0.00106561	0.00117045		0.00113088	0.00125446	0.00114434	0.00107082	0.00119805	0.00118858
O75533;B4DGZ4;E9PCH3	O75533	Splicing factor 3B subunit 1	SF3B1	145.83	1304	0.00109088	0.00103187	0.00112435	0.00110963	0.00113736	0.00107778		0.000760748	0.00109047	0.000962314	0.000897373	0.00115271	0.00111463		0.00100782	0.00101321	0.00100878	0.00102263	0.000874727	0.00103105		0.0013964	0.00136752	0.00122267	0.0011178	0.00112986	0.0011451
E7EU54	E7EU54	Glyceraldehyde-3-phosphate dehydrogenase	GAPDH	23.269	215	0.000501876	0.00140627	0.00101326	0.000581228	0.00157282	0.000944252		0.000187022	0.00119004	0.00115929	0.000209884	0.00133905	0.00104473		0.00117044	0.000921876	0.000818464	0.00133373	0.000990849	0.000719786		0.00140114	0.00186276	0.00142363	0.0014951	0.00210401	0.00126621
Q14566	Q14566	DNA replication licensing factor MCM6	MCM6	92.888	821	0.0011912	0.00103437	0.00135308	0.0013411	0.00125333	0.00112319		0.00103288	0.000987023	0.00102185	0.00103465	0.0010163	0.00104204		0.00100402	0.000981289	0.00118881	0.00104983	0.00104328	0.00110101		0.0010166	0.00098378	0.00123925	0.00101574	0.00114355	0.00103018
F5H2F4;G3V2B8;P11586;G3V3L6	F5H2F4;G3V2B8;P11586;G3V3L6	C-1-tetrahydrofolate synthase, cytoplasmic;Methylenetetrahydrofolate dehydrogenase;Methenyltetrahydrofolate cyclohydrolase;Formyltetrahydrofolate synthetase	MTHFD1	110.61	1020	0.001116	0.00110544	0.00104235	0.00107926	0.00114185	0.00105415		0.00125767	0.00106964	0.000971948	0.00133497	0.00109933	0.000940633		0.000949748	0.00106904	0.00090897	0.000972488	0.00109443	0.000832154		0.00135252	0.000922852	0.00117829	0.00131601	0.000946072	0.00113796
P33993;F5H776;F5H4S2;A4D2A2;P33993-2;C9J8M6	P33993;F5H776;F5H4S2;A4D2A2	DNA replication licensing factor MCM7	MCM7	81.307	719	0.00113716	0.00126325	0.00110367	0.0011108	0.00134978	0.00105674		0.0010558	0.000994775	0.000999552	0.00109699	0.00109205	0.000997051		0.00108504	0.00100886	0.0010594	0.00107251	0.00100184	0.00104165		0.00113141	0.00107778	0.00101388	0.00120412	0.00108152	0.000964436
Q15393;Q15393-3;Q15393-2	Q15393	Splicing factor 3B subunit 3	SF3B3	135.58	1217	0.00114122	0.00108431	0.00103103	0.00106401	0.00109967	0.00101748		0.0010539	0.00097866	0.000984792	0.00103351	0.000937891	0.00101818		0.00106907	0.00104738	0.00100507	0.00100765	0.00101087	0.00105337		0.00122151	0.00112304	0.00117626	0.00117885	0.00107139	0.00113916
Q15181;Q5SQT6	Q15181;Q5SQT6	Inorganic pyrophosphatase	PPA1	32.66	289	0.0010665	0.00119855	0.00111306	0.00100842	0.00111535	0.00118745		0.000922807	0.000941402	0.000886431	0.000911167	0.000895469	0.000889101		0.00102045	0.00104965	0.00101903	0.00103175	0.00102404	0.00101304		0.00116792	0.00128571	0.00119557	0.00110072	0.00126759	0.00126639
P33991;E7EM48;E5RG31;E7ER43;E5RFJ8;E5RHP5;E5RK04;E7EQU7;Q9UJA3;Q9UJA3-3;Q9UJA3-2	P33991;E7EM48	DNA replication licensing factor MCM4	MCM4	96.557	863	0.00128706	0.000951109	0.000965859	0.00124018	0.000960817	0.000950493		0.00100933	0.00115561	0.00114922	0.00102761	0.00114477	0.0011236		0.00113666	0.00114774	0.00114068	0.00112119	0.00115786	0.00110464		0.000816218	0.00111276	0.000994136	0.000836826	0.00113197	0.00099035
Q15233;F5GYZ3;C9JYS8;C9IZL7;C9J4X2	Q15233;F5GYZ3	Non-POU domain-containing octamer-binding protein	NONO	54.231	471	0.000890063	0.00109331	0.00115	0.000844861	0.00120331	0.00106439		0.00107493	0.00104496	0.00116072	0.00104352	0.001042	0.0011118		0.00100684	0.000965889	0.0011756	0.00102686	0.000936748	0.00117511		0.000962825	0.00099598	0.00106185	0.00100155	0.000977011	0.000977006
F5H098;P40925;B4DUN2;B9A041;B8ZZ51;C9JF79;C9JRL4;C9JLV6	F5H098;P40925;B4DUN2;B9A041;B8ZZ51;C9JF79	Malate dehydrogenase;Malate dehydrogenase, cytoplasmic	MDH1	38.627	352	0.000990477	0.00101576	0.000958128	0.00104132	0.00103283	0.000959755		0.00107739	0.00101291	0.00113382	0.00113057	0.00103076	0.00103161		0.00119848	0.00108056	0.00106089	0.00127848	0.00103926	0.00111941		0.000977664	0.000978601	0.00100855	0.00102055	0.0010133	0.000962214
P25398	P25398	40S ribosomal protein S12	RPS12	14.515	132	0.00114182	0.000785855	0.000840591	0.00112536	0.000800329	0.000817492		0.00156643	0.00120555	0.00119872	0.00144069	0.00121969	0.0011298		0.00116729	0.00116398	0.000826517	0.00116302	0.00113653	0.000756474		0.000812573	0.00089232	0.000870812	0.000832126	0.000898783	0.000787914
P28066	P28066	Proteasome subunit alpha type-5	PSMA5	26.411	241	0.00113182	0.00107954	0.00116923	0.000983089	0.00115775	0.00102647		0.00137774	0.000787619	0.00070225	0.00139769	0.000873359	0.000653536		0.000823271	0.000874103	0.000652763	0.000816203	0.000919855	0.000607983		0.00128889	0.00112091	0.00134996	0.00109042	0.00112472	0.00116082
P26373;F5H1S2	P26373;F5H1S2	60S ribosomal protein L13	RPL13	24.261	211	0.00119093	0.00090737	0.000988695	0.00122831	0.000913185	0.000957128		0.00112931	0.00131302	0.00105302	0.00117569	0.00124785	0.00103127		0.000881249	0.000993454	0.001008	0.000892962	0.00095799	0.000976122		0.000976384	0.000866367	0.000947524	0.000991429	0.000884253	0.000915255
Q16531;F5GY55;E7EPB0;B4DZP5;B4DG00;F5H581;F5H775;F5H2L3;F5H0Y5;F5GZY8;F5GWI0;F5H6C5;F5GYG8;F5H238;F5GZ34;F8WF81;F5H4N9;F5H198;F5H7A0	Q16531;F5GY55;E7EPB0;B4DZP5	DNA damage-binding protein 1	DDB1	126.97	1140	0.000899545	0.00119573	0.00108712	0.000915232	0.00109788	0.00105117		0.000851383	0.000949705	0.000967491	0.000745838	0.000881443	0.000876512		0.000981765	0.000988043	0.0010901	0.000909207	0.000917104	0.00099521		0.00104628	0.00103862	0.00111755	0.0010373	0.000997121	0.000998667
P62942;Q5W0X3;Q1JUQ5;Q5VVH2;A8MSS1	P62942;Q5W0X3	Peptidyl-prolyl cis-trans isomerase FKBP1A;Peptidyl-prolyl cis-trans isomerase	FKBP1A	11.951	108	0.000744848	0.000940895	0.000829717	0.000803911	0.000968348	0.000842616		0.000828676	0.0011056	0.00125817	0.000825458	0.00110389	0.00130713		0.000935081	0.000933499	0.00117856	0.000944083	0.000937376	0.00133927		0.00135299	0.000985244	0.00109269	0.00141534	0.00100437	0.000990485
O60506;O60506-2;O60506-3;O60506-4;O60506-5;F6UXX1	O60506;O60506-2;O60506-3;O60506-4;O60506-5	Heterogeneous nuclear ribonucleoprotein Q	SYNCRIP	69.602	623	0.00103554	0.00103081	0.00110399	0.00104229	0.00104518	0.00108501		0.00103088	0.000979797	0.000968755	0.0010231	0.000999184	0.000926367		0.000859199	0.000997746	0.0010065	0.000865766	0.000994237	0.000985572		0.00103317	0.00106515	0.00106375	0.000991885	0.00104152	0.00105276
P55884-2;F8W8C8;P55884;B4DV79;C9JZG1	P55884-2;F8W8C8;P55884;B4DV79	Eukaryotic translation initiation factor 3 subunit B	EIF3B	99.028	873	0.000734666	0.0013572	0.00104926	0.000737671	0.00103788	0.0010004		0.00093728	0.00088996	0.000950316	0.000872796	0.000902889	0.000893753		0.000944801	0.00103255	0.00100246	0.00102509	0.000943564	0.000892926		0.000943629	0.00127642	0.00100978	0.000904512	0.00108604	0.000973964
Q08945;E9PMD4;E9PPZ7	Q08945	FACT complex subunit SSRP1	SSRP1	81.074	709	0.0010366	0.000987376	0.0010719	0.00108608	0.00110829	0.00097675		0.000943486	0.00100108	0.000970433	0.000942988	0.00102908	0.000939955		0.000893288	0.000940275	0.000987761	0.000901388	0.0009724	0.000977017		0.00104895	0.00112725	0.00109176	0.00106644	0.00112788	0.000970288
P0C0S5;Q71UI9;C9J0D1;A6NN01;A6NKY0;A6NFA8;C9J386	P0C0S5;Q71UI9;C9J0D1;A6NN01;A6NKY0;A6NFA8;C9J386	Histone H2A.Z;Histone H2A.V;Histone H2A	H2AFZ;H2AFV	13.553	128	0.00132532	0.00102979	0.000857588	0.00125365	0.00100506	0.000905543		0.000680809	0.00107911	0.00108552	0.00064588	0.00102075	0.00107055		0.00105364	0.000927885	0.00120163	0.000975574	0.000891501	0.00127921		0.000924132	0.00112095	0.000741642	0.000836635	0.00110297	0.000765045
P40429;Q6NVV1;B4DNC8	P40429;Q6NVV1	60S ribosomal protein L13a;Putative 60S ribosomal protein L13a-like MGC87657	RPL13A	23.577	203	0.000818279	0.000899054	0.00101817	0.000915341	0.000926419	0.0010262		0.000982787	0.00136547	0.00112789	0.000932588	0.00136012	0.0010746		0.000966465	0.000981895	0.00142869	0.000956412	0.000985239	0.00139135		0.000959358	0.000630996	0.00078524	0.000896624	0.00055416	0.000788404
Q14444;Q14444-2;G3V153;E9PLA9;E9PEK6;E9PP31	Q14444;Q14444-2;G3V153;E9PLA9;E9PEK6	Caprin-1	CAPRIN1	78.365	709	0.00131606	0.00115257	0.0012611	0.00143072	0.00123373	0.00110055		0.000635645	0.000860319	0.000756418	0.000521403	0.000744352	0.000750549		0.000801464	0.000791837	0.000703434	0.000753267	0.000753524	0.000733695		0.00128728	0.00116027	0.00121703	0.00126078	0.00119568	0.00131274
P26368;P26368-2	P26368;P26368-2	Splicing factor U2AF 65 kDa subunit	U2AF2	53.5	475	0.00114885	0.0011525	0.00101209	0.00111807	0.00112931	0.00106273		0.000979421	0.000742924	0.000788219	0.000961171	0.000751156	0.000793453		0.000822914	0.000892531	0.000717639	0.000821698	0.000900006	0.000759616		0.00118009	0.00115579	0.00118641	0.00116777	0.00111247	0.00119383
Q9P258	Q9P258	Protein RCC2	RCC2	56.084	522	0.00114928	0.000876261	0.00100161	0.0011617	0.000919259	0.000971964		0.00104199	0.000930998	0.00105706	0.00106277	0.000992746	0.00108784		0.000945031	0.000985723	0.000947799	0.000966067	0.00101571	0.000989157		0.000937517	0.000812991	0.000977055	0.000998112	0.000881376	0.000919181
O43143;F5H6K0	O43143;F5H6K0	Putative pre-mRNA-splicing factor ATP-dependent RNA helicase DHX15	DHX15	90.932	795	0.000981363	0.000990577	0.000863969	0.00104336	0.000942903	0.000952175		0.000859594	0.00100778	0.000944786	0.000794821	0.00110018	0.00100231		0.0010721	0.000918601	0.00122505	0.000947591	0.00085407	0.00116293		0.000911948	0.000926525	0.000931496	0.000869794	0.00084161	0.00096514
Q9Y5B9;F5H063;G3V2X0;G3V401;G3V5A4	Q9Y5B9	FACT complex subunit SPT16	SUPT16H	119.91	1047	0.000941825	0.000958405	0.00095426	0.000961199	0.000931069	0.000925334		0.00105294	0.000904809	0.00105266	0.000942888	0.000892251	0.000988548		0.000881101	0.000965471	0.000971948	0.000857279	0.00096861	0.000915909		0.00106239	0.000925199	0.000946479	0.00107642	0.0008736	0.00091621
P22102;B4DJ93;P22102-2;F8WD69;C9JTV6;C9JBJ1;C9JKQ7;C9JZG2	P22102;B4DJ93	Trifunctional purine biosynthetic protein adenosine-3;Phosphoribosylamine--glycine ligase;Phosphoribosylformylglycinamidine cyclo-ligase;Phosphoribosylglycinamide formyltransferase	GART	107.77	1010	0.000952125	0.000933869	0.000972613	0.000955181	0.000905141	0.000875291		0.000978025	0.000866361	0.000871625	0.000974305	0.000833291	0.000828386		0.000933546	0.000926553	0.000908275	0.000940332	0.000867467	0.000875505		0.00107294	0.00111394	0.00103583	0.00107103	0.00112499	0.000974001
P30050;P30050-2	P30050;P30050-2	60S ribosomal protein L12	RPL12	17.818	165	0.00120123	0.000908398	0.000994086	0.00572455	0.000886393	0.000976314		0.00097552	0.000776311	0.000798621	0.00187101	0.000934839	0.00080634		0.000865635	0.000898857	0.000978308	0.000850163	0.000869623	0.000957453		0.00126561	0.000772457	0.00112231	0.00129976	0.000822249	0.00105993
Q01518;F5H6Z3;E7ENY9;Q5T0R1;Q5T0R2;Q5T0R3;Q5T0R4;Q5T0R5;Q5T0R6;Q5T0R7;Q5T0S3;Q5T0R8;P40123;E9PDI2;B7Z1C4;E9PDI0;B7Z385;B7Z214	Q01518;F5H6Z3;E7ENY9	Adenylyl cyclase-associated protein 1;Adenylyl cyclase-associated protein	CAP1	51.901	475	0.000906534	0.00104414	0.000976872	0.000900628	0.000861923	0.000949567		0.000876644	0.00110873	0.000787804	0.000803965	0.00087503	0.000988729		0.00100094	0.00101615	0.000862339	0.000802451	0.000815701	0.00115608		0.00104225	0.000898754	0.00102785	0.00106894	0.000885452	0.00113241
B4DT31;Q96AE4;E9PEB5	B4DT31;Q96AE4;E9PEB5	Far upstream element-binding protein 1	FUBP1	69.864	665	0.00100307	0.000773714	0.00108543	0.00106116	0.000781233	0.00108802		0.00103742	0.00086454	0.000898991	0.00109053	0.000979038	0.000929243		0.000899667	0.000919396	0.000924175	0.000922655	0.000972735	0.000925652		0.00107869	0.00110172	0.000948418	0.00120714	0.000997396	0.000956675
P62277;E9PS50	P62277	40S ribosomal protein S13	RPS13	17.222	151	0.0011581	0.000837272	0.00090998	0.00109171	0.000844943	0.000890152		0.00139761	0.000938545	0.00097112	0.00129942	0.000875664	0.000889149		0.000924669	0.000858226	0.000896857	0.00091091	0.00087001	0.000861162		0.000904187	0.000850138	0.000850048	0.000877098	0.000812016	0.000809562
P41091;Q2VIR3;F8W810;Q2VIR3-2	P41091;Q2VIR3;F8W810;Q2VIR3-2	Eukaryotic translation initiation factor 2 subunit 3;Putative eukaryotic translation initiation factor 2 subunit 3-like protein	EIF2S3;EIF2S3L	51.109	472	0.00109159	0.000908982	0.000918484	0.00107538	0.000909921	0.000907973		0.000939221	0.000934749	0.000987472	0.000959435	0.000984233	0.000965663		0.000881089	0.000878782	0.000937789	0.000910685	0.000922557	0.000941632		0.00104057	0.000938749	0.0010137	0.00109536	0.000917514	0.000988932
Q99536;B3KUF8;B0AZP7;E9PF80	Q99536;B3KUF8;B0AZP7;E9PF80	Synaptic vesicle membrane protein VAT-1 homolog	VAT1	41.92	393	0.00118719	0.000951285	0.000871062	0.00111367	0.000896984	0.000932567		0.000978225	0.00075783	0.000725121	0.000948901	0.000712268	0.000799321		0.000871087	0.000924451	0.000769101	0.000778356	0.000793953	0.000831155		0.00129758	0.00100659	0.0010784	0.00124796	0.000934203	0.00107623
P21796;C9JI87;E7ER14	P21796;C9JI87;E7ER14	Voltage-dependent anion-selective channel protein 1	VDAC1	30.772	283	0.000813566	0.000753081	0.000940049	0.000847842	0.000809255	0.000982869		0.00114238	0.000967036	0.00108062	0.00119314	0.00100716	0.00100354		0.000934163	0.00101651	0.00102238	0.00097251	0.00109697	0.000990469		0.000901178	0.000935331	0.000895724	0.000898607	0.000947791	0.000940249
P14174	P14174	Macrophage migration inhibitory factor	MIF	12.476	115	0.00100036	0.000806296	0.000783276	0.00110395	0.000903527	0.000753862		0.00136505	0.000922967	0.000955856	0.00143732	0.000995644	0.000957545		0.000812439	0.000919281	0.000919273	0.00088476	0.00094486	0.000863729		0.00121573	0.000822763	0.000772875	0.0012335	0.000843559	0.000746054
Q9Y266	Q9Y266	Nuclear migration protein nudC	NUDC	38.242	331	0.000690867	0.000597198	0.000594634	0.000742971	0.000593901	0.000626595		0.000949323	0.00148773	0.00133576	0.000968182	0.00152114	0.0014521		0.00124166	0.00132326	0.001249	0.00132878	0.0013963	0.00141197		0.000459672	0.000638471	0.000597041	0.000511224	0.000661499	0.000686477
P41252;F5H1M4;Q5TCD1;Q5TCC4;F5H434;Q5TCC6;Q5TCC5;Q5TCD2;Q5TCC9	P41252;F5H1M4	Isoleucine--tRNA ligase, cytoplasmic	IARS	144.5	1262	0.000831856	0.000980419	0.000968363	0.000954258	0.00106928	0.000865577		0.000765398	0.000748398	0.000915036	0.000898952	0.000909834	0.000975616		0.00101148	0.000849756	0.000920231	0.00101219	0.000926144	0.000842039		0.000977561	0.00106601	0.00104906	0.00106214	0.00116057	0.000926393
P63000;P63000-2;P60763	P63000;P63000-2;P60763	Ras-related C3 botulinum toxin substrate 1;Ras-related C3 botulinum toxin substrate 3	RAC1;RAC3	21.45	192	0.000969278	0.000925762	0.000853913	0.000911595	0.000812213	0.00100767		0.00139291	0.000874494	0.000955066	0.00159673	0.00102806	0.00127742		0.000692852	0.000886243	0.000590715	0.000763535	0.000749711	0.000543639		0.00109612	0.00083515	0.000872449	0.000929956	0.000743047	0.00100125
P52292;A8MYJ9	P52292	Importin subunit alpha-2	KPNA2	57.861	529	0.000981273	0.000966185	0.000949897	0.000890072	0.000897273	0.000866205		0.000686474	0.000758228	0.000724001	0.00054535	0.000650153	0.000691658		0.000944764	0.000981445	0.000820682	0.000814973	0.000751183	0.000894782		0.000972621	0.00113254	0.000969554	0.00100235	0.0011155	0.00108714
P12004	P12004	Proliferating cell nuclear antigen	PCNA	28.768	261	0.000871199	0.0010413	0.000886935	0.000918216	0.000968558	0.000962458		0.000799611	0.000785032	0.000717737	0.000827875	0.000762017	0.000686153		0.000873468	0.00089709	0.000819512	0.000841368	0.00088477	0.000795225		0.00114384	0.000988042	0.000952492	0.0010372	0.000938388	0.00101323
P25205;E9PF11;Q7Z6P5	P25205	DNA replication licensing factor MCM3	MCM3	90.98	808	0.000729765	0.000838781	0.000805055	0.000747082	0.000831007	0.000828744		0.000836163	0.000992622	0.000972599	0.000829884	0.00101709	0.000954666		0.00108559	0.00101594	0.000940396	0.00106959	0.00101146	0.000924322		0.000796159	0.000870046	0.000873035	0.000811377	0.000870508	0.000867114
P07237;E7EPA8;B4DUA5;F5H8J2;H0Y3Z3	P07237;E7EPA8;B4DUA5;F5H8J2;H0Y3Z3	Protein disulfide-isomerase	P4HB	57.116	508	0.000728607	0.000928773	0.000898324	0.000681603	0.000925893	0.000944761		0.000976285	0.00104586	0.00100485	0.000911244	0.000984248	0.00100904		0.000925984	0.000960276	0.000907776	0.000961846	0.000949258	0.000963161		0.000637065	0.00080317	0.000932694	0.000661443	0.000851855	0.000962683
P24534;C9JZW3;F2Z2G2;F8WF65	P24534	Elongation factor 1-beta	EEF1B2	24.763	225	0.000961788	0.000939563	0.000767226	0.000921967	0.000890091	0.000819214		0.000755031	0.000703502	0.000742013	0.000721458	0.000652833	0.000764004		0.000935099	0.00085602	0.00070855	0.000894599	0.000818812	0.00070036		0.00101344	0.00125374	0.00105089	0.000937876	0.00116697	0.001104
Q9P2J5;F5H698;B4DJ10;B4DER1;Q2TU79;F5H2Z9;E7EN15	Q9P2J5;F5H698;B4DJ10;B4DER1	Leucine--tRNA ligase, cytoplasmic	LARS	134.46	1176	0.000712825	0.000876312	0.00125701	0.000757179	0.00117554	0.000779703		0.000708755	0.000777101	0.00105445	0.000715524	0.000955982	0.000806721		0.000786676	0.000811546	0.00102957	0.000936297	0.0010088	0.000787806		0.00082597	0.000898638	0.00094388	0.000841519	0.000876584	0.000860271
Q92945;Q92945-2;E7EP96	Q92945;Q92945-2;E7EP96	Far upstream element-binding protein 2	KHSRP	73.114	711	0.00106328	0.00088791	0.000814476	0.00102374	0.000874498	0.000807561		0.000853632	0.000919963	0.000732235	0.000851239	0.000903938	0.000771593		0.000606733	0.000740432	0.000756317	0.000546452	0.000732779	0.000796298		0.00133058	0.000750519	0.00107358	0.00125304	0.000706571	0.00105623
P16949-2;P16949;A2A2D0;G3V110;Q93045;B7Z4N6;E5RGX5	P16949-2;P16949;A2A2D0	Stathmin	STMN1	19.823	174	0.0010198	0.000925682	0.000888005	0.00101888	0.000932583	0.000896116		0.00112498	0.000743208	0.000711831	0.00107836	0.000784492	0.000693225		0.000822918	0.000886263	0.000847309	0.000822453	0.000884895	0.00082893		0.000875462	0.000786241	0.000897196	0.000801381	0.000751005	0.000864926
P07355-2;P07355;H0YN42;A6NMY6;H0YMU9;H0YMD0;H0YM50;H0YKS4;B3KRQ1;H0YNP5;H0YL33;H0YN28;H0YMM1;H0YMW4;H0YKX9;H0YMT9;H0YLV6;H0YKZ7;H0YKL9;H0YNA0;H0YKV8;H0YMD9;H0YN52;H0YKN4;H0YNB8;H0YLE2	P07355-2;P07355;H0YN42;A6NMY6;H0YMU9;H0YMD0;H0YM50;H0YKS4;B3KRQ1	Annexin A2;Annexin;Putative annexin A2-like protein	ANXA2;ANXA2P2	40.411	357	0.00101425	0.00103176	0.000938919	0.000806017	0.000930162	0.00104003		0.00099727	0.00076825	0.000678911	0.000761493	0.000639724	0.000780054		0.000707395	0.000804191	0.000705695	0.000593923	0.000669906	0.000747643		0.00111936	0.000927889	0.000789357	0.000754515	0.000736277	0.000952017
O14818;O14818-2;Q5JXJ2;E9PBC8;H0Y586;Q8TAA3;Q8TAA3-5;F5H3G5;Q8TAA3-2;F5GY34	O14818;O14818-2;Q5JXJ2	Proteasome subunit alpha type-7;Proteasome subunit alpha type	PSMA7	27.887	248	0.00104693	0.000985766	0.000792984	0.00101017	0.000927676	0.000823864		0.00069333	0.00086897	0.000791668	0.000701411	0.000811107	0.000820363		0.000942979	0.000799709	0.000759915	0.000930556	0.00079026	0.000803607		0.000880932	0.000951343	0.000966972	0.000858148	0.000917874	0.000982086
P62081;B5MCP9	P62081	40S ribosomal protein S7	RPS7	22.127	194	0.000780541	0.000806551	0.000701848	0.000633493	0.000764282	0.000685593		0.000523969	0.00111262	0.000938269	0.000472387	0.00104177	0.000895639		0.00108233	0.00100152	0.00115621	0.00102572	0.000935077	0.00114717		0.000721746	0.000893534	0.000700544	0.000743118	0.000873397	0.000754002
Q99497	Q99497	Protein DJ-1	PARK7	19.891	189	0.00102768	0.00096647	0.000945565	0.000960335	0.000942672	0.000987774		0.00111058	0.000763571	0.000676379	0.00111535	0.000704208	0.00071448		0.00061333	0.000696455	0.000607875	0.000610419	0.000681226	0.000631898		0.00107345	0.000851937	0.00106308	0.00104472	0.000812275	0.00108078
B2ZZ83;O75369;Q60FE7;O75369-2;O75369-3;O75369-6;O75369-7;E7EN95;O75369-4;O75369-5;Q8WXT3	B2ZZ83;O75369;Q60FE7;O75369-2;O75369-3;O75369-6;O75369-7;E7EN95;O75369-4;O75369-5	Filamin-B	FLNB	281.63	2633	0.000728624	0.000952558	0.000894257	0.000698738	0.000854043	0.00104275		0.000639345	0.000864253	0.000764999	0.000622355	0.000764008	0.000813827		0.000861563	0.000874971	0.000835285	0.000729896	0.000758579	0.000890835		0.00100136	0.000958824	0.000948815	0.000885102	0.000797526	0.000962906
P52907	P52907	F-actin-capping protein subunit alpha-1	CAPZA1	32.922	286	0.000965872	0.000885841	0.000793241	0.000965906	0.000937755	0.000816318		0.00084144	0.000775495	0.000776826	0.000805806	0.000720424	0.000820196		0.000831161	0.000846915	0.000719646	0.000793748	0.000797086	0.000721735		0.00115819	0.000804539	0.000897794	0.00129199	0.000770981	0.000904359
P10768	P10768	S-formylglutathione hydrolase	ESD	31.462	282	0.000553303	0.000970111	0.000726209	0.000550556	0.000906971	0.000835852		0.000669294	0.000857939	0.000919409	0.000680586	0.000847799	0.000983636		0.000897551	0.000987532	0.000753441	0.000883737	0.00089997	0.000763385		0.000923435	0.00114319	0.000878483	0.000802758	0.000988043	0.000957607
P49321;P49321-3;F5H3J2;B4DS57;P49321-2;Q5T624;E9PRH9;H0YF33;E9PI86;E9PPR5;H0YDS9;E9PPQ8;E9PNB5;E9PKR5;E9PJQ2;E9PAU3;E9PQG5	P49321;P49321-3;F5H3J2;B4DS57;P49321-2;Q5T624	Nuclear autoantigenic sperm protein	NASP	85.237	788	0.000698486	0.000862323	0.000929543	0.000714348	0.000858308	0.000902144		0.000809082	0.000847536	0.000885333	0.00080963	0.000862629	0.000851832		0.000763501	0.00081813	0.000901196	0.000730724	0.000801273	0.000827216		0.000805013	0.00097902	0.000968234	0.000728324	0.00094865	0.000910129
O43390;E7ERE4;Q2L7G6;E7ETM7	O43390;E7ERE4;Q2L7G6;E7ETM7	Heterogeneous nuclear ribonucleoprotein R	HNRNPR	70.942	633	0.000719841	0.000866872	0.000900673	0.000702828	0.000898085	0.000878553		0.000897542	0.000939152	0.000902526	0.000887943	0.000914976	0.000848237		0.000881872	0.000883355	0.000816469	0.000861153	0.000887235	0.000854917		0.000716279	0.000888274	0.000815779	0.000730603	0.000938709	0.000837685
Q16643;A8MV58;Q16643-2;D6R9W4;F8W9Z3;D6R9Q9;D6RFI1;D6RCR4	Q16643;A8MV58;Q16643-2;D6R9W4	Drebrin	DBN1	71.428	649	0.00103746	0.000782124	0.000948423	0.00107909	0.000815371	0.000927572		0.000678066	0.000838234	0.00079217	0.000781198	0.000829931	0.000767571		0.000831299	0.000883426	0.000546998	0.000835502	0.000872397	0.000572079		0.000914592	0.000889083	0.00104583	0.000972227	0.000909651	0.00100462
Q13200;F5GZ16;E7EW34;E9PCS3;H0Y305;C9JPC0;F8WBS8	Q13200;F5GZ16;E7EW34;E9PCS3;H0Y305	26S proteasome non-ATPase regulatory subunit 2	PSMD2	100.2	908	0.000899248	0.000941213	0.000825676	0.000913617	0.000860083	0.000879908		0.00077167	0.000793318	0.000838315	0.00069287	0.000733652	0.000854819		0.000844619	0.000800482	0.000674147	0.000794342	0.000722302	0.000685392		0.000885469	0.000976837	0.000921509	0.000863052	0.000898905	0.000990794
P05455;E9PFH8;E7ERC4;E9PGX9;E9PFL9;F5H673	P05455;E9PFH8;E7ERC4	Lupus La protein	SSB	46.836	408	0.000517869	0.000756708	0.000812468	0.000568058	0.000787018	0.000795364		0.000721316	0.00106456	0.00102363	0.000768629	0.00109499	0.000927618		0.00104821	0.000983464	0.0011005	0.0011321	0.00106265	0.00114665		0.000592656	0.000821863	0.000728263	0.000634035	0.000859913	0.000716706
P42166	P42166	Lamina-associated polypeptide 2, isoform alpha;Thymopoietin;Thymopentin	TMPO	75.491	694	0.000947124	0.000958977	0.00102825	0.000826155	0.000906274	0.000935748		0.000634604	0.000619088	0.000662069	0.000775571	0.000730828	0.000636425		0.000690785	0.000698724	0.000674449	0.000685768	0.000719543	0.000654356		0.00122804	0.000971546	0.00102465	0.00109146	0.000935322	0.00108453
Q9C037;Q9C037-2;Q9C037-3;B4DEC5	Q9C037;Q9C037-2;Q9C037-3;B4DEC5	Tripartite motif-containing protein 4	TRIM4	57.46	500	0.000512691	0.000856604	0.00101551	0.000580294	0.000938597	0.000948097		0.000646199	0.000772667	0.000887697	0.000654071	0.000848282	0.000765866		0.000998096	0.00104033	0.00123945	0.00110295	0.00112816	0.00119522		0.000571203	0.000910181	0.000674817	0.000670551	0.00103118	0.000683897
Q99729-2;D6RBZ0;Q99729-3;D6RD18;D6R9P3;Q99729;Q99729-4	Q99729-2;D6RBZ0;Q99729-3;D6RD18;D6R9P3;Q99729;Q99729-4	Heterogeneous nuclear ribonucleoprotein A/B	HNRNPAB	35.967	332	0.000722012	0.00083776	0.000853232	0.000643273	0.000782227	0.000970408		0.000816023	0.000789986	0.000846055	0.000738719	0.000738009	0.000835307		0.000916972	0.000887521	0.000968989	0.00085616	0.000832949	0.000976951		0.00076033	0.000890666	0.000828732	0.000651199	0.000813451	0.000858899
A8MUS3;A8MXA8;P62750	A8MUS3;A8MXA8;P62750	60S ribosomal protein L23a	RPL23A	21.916	194	0.000717713	0.0010934	0.000898894	0.000746698	0.00105893	0.000905102		0.000981619	0.000771301	0.000924146	0.000921687	0.000769492	0.000880695		0.000637746	0.000713526	0.00100945	0.000652594	0.000704417	0.000990406		0.000820565	0.000679146	0.000867855	0.000851281	0.000671503	0.000869262
P62888;E5RI99;E5RJH3	P62888;E5RI99	60S ribosomal protein L30	RPL30	12.784	115	0.000726243	0.000780568	0.000605196	0.000848867	0.000749573	0.00060342		0.000856715	0.000911885	0.00115324	0.000854343	0.000894812	0.00112963		0.00110758	0.000863242	0.00124971	0.00113847	0.000869387	0.00123602		0.000466024	0.000779108	0.000576628	0.000521621	0.000648246	0.000555417
E9PEQ4;P50570;F5H4R9;A8K1B6;P50570-2;F5H722;C9JXE5;Q9UQ16-4;Q9UQ16;Q9UQ16-3;Q9UQ16-2;E5RHK8;Q05193;Q05193-2;Q05193-4;Q05193-3;Q05193-5;Q6P2G1;F8W9W1;E5RIK2;F5H2V1	E9PEQ4;P50570;F5H4R9;A8K1B6;P50570-2	Dynamin-2	DNM2	97.965	870	0.00107936	0.000917343	0.000873285	0.00109189	0.000950629	0.000874031		0.000912972	0.000659327	0.000513936	0.000874556	0.000666502	0.000526484		0.00074892	0.000826063	0.000630445	0.000713668	0.000807813	0.000631013		0.00117798	0.000738844	0.000961829	0.00123598	0.00077943	0.000954527
E7EQZ9;P14314;A8K318	E7EQZ9;P14314;A8K318	Glucosidase 2 subunit beta	PRKCSH	60.192	535	0.000945778	0.000965916	0.000776776	0.000948207	0.000950537	0.000787962		0.000712159	0.000787999	0.000689349	0.000712979	0.000774329	0.000719958		0.000656866	0.000777924	0.000818286	0.000654807	0.000795856	0.000810342		0.00110564	0.000916757	0.000885402	0.00109806	0.000911834	0.000965554
P21333;P21333-2;Q5HY54;E9PHF0;E7EWU2;H0Y5C6;H0Y5F3	P21333;P21333-2;Q5HY54	Filamin-A	FLNA	280.74	2647	0.000847016	0.000969362	0.000913949	0.000763702	0.000900986	0.000848292		0.000600835	0.000683147	0.000656173	0.000486405	0.000553971	0.000657027		0.000730655	0.000798993	0.000704296	0.000605544	0.000677167	0.00074603		0.00114049	0.00107708	0.000875386	0.00102549	0.000974549	0.000866902
P39687;F2Z3H3;H0YN26;O43423;O95626	P39687;F2Z3H3;H0YN26	Acidic leucine-rich nuclear phosphoprotein 32 family member A	ANP32A	28.585	249	0.000730562	0.000852701	0.000782065	0.000642149	0.000802199	0.000835811		0.000849799	0.000832341	0.000861207	0.000844099	0.000893092	0.000893262		0.000911544	0.000911051	0.000830971	0.000872064	0.000900383	0.000918521		0.00089742	0.000776834	0.000743095	0.000884246	0.000773768	0.000760721
Q15084-2;B5MCQ5;F8WA83;Q15084;B7Z254	Q15084-2;B5MCQ5;F8WA83;Q15084;B7Z254	Protein disulfide-isomerase A6	PDIA6	53.9	492	0.00103012	0.000888765	0.000880445	0.00104417	0.000915014	0.000878387		0.000927989	0.000762786	0.000786628	0.00098009	0.000783888	0.000798661		0.000754997	0.00077341	0.000729362	0.000789503	0.000836166	0.000779352		0.000768775	0.00081442	0.00084877	0.000868776	0.000893429	0.000908696
P12814;Q1HE25;P12814-2;B7TY16;G3V2N5;H0YJW3;G3V2W4;B2RCS5;P35609;Q08043;H0YJ11;G3V5M4;G3V2X9;H0YGN3;G3V2E8;G3V380	P12814;Q1HE25;P12814-2;B7TY16	Alpha-actinin-1	ACTN1	103.06	892	0.000898113	0.00086795	0.000929874	0.00108993	0.000939039	0.000889913		0.000579359	0.000756018	0.000793332	0.000642448	0.000802676	0.000754401		0.00070759	0.000773246	0.000895846	0.000748675	0.000785447	0.000793923		0.00081047	0.000896008	0.00104512	0.000857128	0.000969054	0.000934792
Q15046;Q15046-2;E9PDU1	Q15046;Q15046-2;E9PDU1	Lysine--tRNA ligase	KARS	68.047	597	0.0007561	0.000728856	0.000804468	0.000701904	0.000819718	0.000783809		0.000777485	0.000900213	0.000740343	0.000811155	0.000626336	0.00100923		0.00116704	0.00110262	0.000604259	0.000703433	0.000763739	0.00121658		0.000766356	0.000781082	0.000754468	0.000773664	0.00082873	0.000748961
Q9Y4L1;F5H4Z5;E9PL22;F5H4X7;F5GXI3;F5GWH9;E9PJ21;B7Z909;E9PSI5;Q9BST8;Q9BXT5	Q9Y4L1;F5H4Z5;E9PL22;F5H4X7;F5GXI3;F5GWH9;E9PJ21	Hypoxia up-regulated protein 1	HYOU1	111.33	999	0.000784873	0.000805811	0.000687541	0.000687691	0.00083262	0.000697121		0.000672631	0.000783676	0.000877292	0.000693365	0.000936528	0.000776997		0.000880428	0.00085324	0.000916932	0.000920676	0.000891908	0.000825024		0.000879729	0.000838703	0.000813727	0.000923192	0.000882245	0.000921338
P22087	P22087	rRNA 2-O-methyltransferase fibrillarin	FBL	33.784	321	0.00102195	0.000752096	0.000755563	0.00107895	0.000750285	0.000753301		0.000816536	0.000915991	0.000915968	0.000811151	0.00090722	0.00089895		0.000778194	0.000787456	0.000834534	0.000784716	0.000820075	0.000825259		0.000743683	0.000713787	0.000729606	0.000703916	0.000696289	0.000731483
P18621;B4E3C2	P18621;B4E3C2	60S ribosomal protein L17	RPL17	21.397	184	0.000560965	0.000783283	0.000508076	0.000589347	0.000796775	0.000521418		0.000663132	0.00101429	0.00127404	0.000612421	0.00100779	0.0012253		0.000748143	0.000943972	0.00102726	0.000748039	0.000934587	0.0010102		0.00110018	0.000480238	0.000637269	0.00110129	0.000500436	0.000618692
Q6P2Q9;F5H2I4	Q6P2Q9	Pre-mRNA-processing-splicing factor 8	PRPF8	273.6	2335	0.000677023	0.000855633	0.000878627	0.000618631	0.00082961	0.000886966		0.000571799	0.000824345	0.000905051	0.000659222	0.000810696	0.000877271		0.000844619	0.000821984	0.000763717	0.000805428	0.000751944	0.000765644		0.000849183	0.000873127	0.000859905	0.000766978	0.000839522	0.000866562
P33992;B1AHB1;E7EQY5;F8WBR1;B1AHA9;C9JMJ8;B1AHB2;F8WFD7	P33992;B1AHB1;E7EQY5	DNA replication licensing factor MCM5	MCM5	82.285	734	0.00088738	0.000817053	0.00085503	0.00090591	0.000779393	0.000842293		0.000974944	0.000729843	0.00080886	0.000984109	0.000779096	0.000774529		0.000827619	0.000713721	0.000772191	0.000821987	0.000698408	0.000754302		0.000696761	0.000807083	0.000816698	0.000689176	0.000787147	0.00080268
P53999;F5H1H8	P53999;F5H1H8	Activated RNA polymerase II transcriptional coactivator p15	SUB1	14.395	127	0.000837414	0.00090694	0.000912057	0.00078792	0.000872012	0.000908014		0.000762379	0.000702369	0.00061679	0.000738404	0.000679613	0.000679341		0.000657428	0.000703495	0.000732056	0.000672805	0.000644997	0.000821856		0.000891793	0.000938083	0.00101733	0.000924942	0.000983181	0.00101413
P84243;Q16695;Q6NXT2;B4DEB1	P84243;Q16695;Q6NXT2;B4DEB1	Histone H3.3;Histone H3.1t;Histone H3.3C;Histone H3	H3F3A;HIST3H3;H3F3C	15.328	136	0.000206059	0.000490795	0.00047355	0.000240288	0.000524895	0.000376781		0.000316075	0.00103744	0.00108561	0.000353857	0.00115118	0.00090924		0.00147598	0.00123799	0.00121625	0.00165678	0.00141618	0.0011122		0.000612612	0.000773596	0.000709101	0.000657985	0.0010125	0.00064916
P04844;Q5JYR6;A6NKT1;Q5JYR7;Q5JYR4;F2Z3K5;H0Y5M1;Q5JYR2;Q5JYR3	P04844;Q5JYR6;A6NKT1	Dolichyl-diphosphooligosaccharide--protein glycosyltransferase subunit 2	RPN2	69.283	631	0.000802062	0.000866679	0.000830403	0.000848926	0.000928172	0.000808388		0.000502552	0.000711416	0.000790772	0.000538307	0.000751124	0.000778917		0.000869226	0.00076559	0.000923544	0.00098282	0.000785769	0.000903087		0.000803329	0.000853372	0.000813945	0.000849029	0.000897796	0.000827561
P11387;Q969P6;E7ES89;E7ESI1;E5RIC7;E5RFS0;E5RJ95;H0YAR3	P11387	DNA topoisomerase 1	TOP1	90.725	765	0.00053827	0.000734445	0.000601447	0.000547506	0.000619783	0.000727253		0.00119533	0.00101622	0.000441146	0.000348308	0.000443793	0.00105368		0.00140921	0.00121926	0.000422409	0.000386679	0.00043567	0.000983465		0.000713507	0.000649908	0.000572079	0.000606813	0.000540312	0.000726835
P46940;F5H7A1;H0YLE8;H0YKA5;Q86VI3;F2Z2E2	P46940;F5H7A1;H0YLE8	Ras GTPase-activating-like protein IQGAP1	IQGAP1	189.25	1657	0.000844261	0.000801921	0.000781194	0.000884456	0.000800221	0.000810796		0.000664723	0.00065621	0.000607603	0.00067323	0.000637097	0.000645758		0.000827692	0.000799493	0.000616574	0.000766161	0.000753046	0.000648157		0.000995347	0.000969313	0.000851577	0.00106176	0.00100866	0.000913116
O75643;F5H447;F5H4C1;B4E0P5;C9JAQ9;O75643-2;A2RRQ7	O75643	U5 small nuclear ribonucleoprotein 200 kDa helicase	SNRNP200	244.5	2136	0.000615108	0.00069881	0.00077048	0.0005964	0.000689817	0.00109151		0.000520337	0.000744986	0.000817426	0.00052739	0.00074442	0.000808107		0.000788993	0.000865964	0.000921067	0.000765716	0.000784332	0.000959295		0.000779849	0.00111014	0.000776925	0.000708382	0.000874648	0.00080139
P30153;B4DDF7;F5H3X9;E9PH38;B4E1Q0;C9J9C1;E9PNM7	P30153;B4DDF7;F5H3X9;E9PH38	Serine/threonine-protein phosphatase 2A 65 kDa regulatory subunit A alpha isoform	PPP2R1A	65.308	589	0.000720011	0.000768863	0.000773596	0.00071452	0.000788057	0.000744555		0.000774474	0.00070426	0.000843825	0.000786972	0.000720321	0.000866556		0.000743641	0.000851679	0.000762614	0.000783018	0.000889616	0.00076124		0.000858592	0.000827039	0.000774883	0.000823067	0.000855256	0.000744127
P25786-2;P25786;F5GX11;B4DEV8	P25786-2;P25786;F5GX11	Proteasome subunit alpha type-1	PSMA1	30.239	269	0.000741049	0.000781494	0.000790964	0.000752561	0.000748766	0.00081638		0.000646614	0.0007347	0.000702637	0.000651648	0.000709242	0.000753224		0.000792652	0.000847952	0.000796497	0.000772319	0.000796099	0.000841832		0.000860388	0.000886251	0.000797789	0.000816038	0.000840222	0.000813919
P25789;H0YL69;H0YMZ1;H0YN18;H0YMA1;H0YKT8;H0YMI6;H0YLC2;Q567Q5;H0YLS6;H0YKS0;H0YMV3	P25789;H0YL69;H0YMZ1;H0YN18;H0YMA1;H0YKT8;H0YMI6;H0YLC2;Q567Q5	Proteasome subunit alpha type-4;Proteasome subunit alpha type;Proteasome subunit beta type	PSMA4	29.483	261	0.000649735	0.000936252	0.000841801	0.000675991	0.000889211	0.000844397		0.000619458	0.000793489	0.00077814	0.000625922	0.000752308	0.000791862		0.000800382	0.000850301	0.00077837	0.000769946	0.000844798	0.00080026		0.000788763	0.000779243	0.000739623	0.000771163	0.000735433	0.000745891
Q9P1F3;Q5SZC9	Q9P1F3	Costars family protein ABRACL	ABRACL	9.0564	81	0.000671244	0.000844236	0.000822315	0.00068774	0.000822838	0.00082468		0.000423205	0.000711658	0.000719991	0.000428746	0.000726143	0.000720968		0.000853463	0.000867997	0.00105085	0.000882706	0.000855893	0.00105598		0.000559854	0.00101533	0.000794645	0.000545023	0.000974739	0.000813255
Q07021	Q07021	Complement component 1 Q subcomponent-binding protein, mitochondrial	C1QBP	31.362	282	0.000684197	0.000941563	0.000883314	0.000723535	0.000981224	0.000900532		0.000609521	0.000490182	0.000611938	0.000609406	0.000486223	0.000637652		0.000722657	0.000638992	0.000370566	0.000707476	0.000597767	0.000374489		0.00101864	0.00132291	0.00101907	0.00105054	0.00137059	0.00100119
P68366;A8MUB1;C9JJQ8;C9JQ00;C9JEV8;C9JDL2	P68366;A8MUB1	Tubulin alpha-4A chain	TUBA4A	49.924	448	0.000807763	0.000887127	0.000779768	0.000867762	0.000826901	0.000921984		0.000904712	0.000694553	0.000740151	0.000953402	0.000551056	0.000748084		0.000874427	0.000845003	0.000520839	0.000769335	0.000838817	0.000646396		0.000684951	0.000914957	0.000639905	0.000538882	0.000721197	0.000692874
P37802;Q9UI15;C9J5W6	P37802	Transgelin-2	TAGLN2	22.391	199	0.000685881	0.000801245	0.000941467	0.000682329	0.000792977	0.000934529		0.000645918	0.000754867	0.000650572	0.000603635	0.000737052	0.000629461		0.000788877	0.000878634	0.000867818	0.000782001	0.000842605	0.000870441		0.000679269	0.00079013	0.000798422	0.000639238	0.000720314	0.000752801
P46781;C9JM19;B5MCT8;A8MXK4;F2Z3C0	P46781;C9JM19;B5MCT8	40S ribosomal protein S9	RPS9	22.591	194	0.000885753	0.000646841	0.000604749	0.000774977	0.000514932	0.000650865		0.00100692	0.000794881	0.000896705	0.000904712	0.000751539	0.000859304		0.000833158	0.000775448	0.000740962	0.000775462	0.00073692	0.000723866		0.000667339	0.000844646	0.000545187	0.000549671	0.000610148	0.00055084
Q15029;B4DK30	Q15029;B4DK30	116 kDa U5 small nuclear ribonucleoprotein component	EFTUD2	109.43	972	0.000673243	0.000727299	0.000691696	0.000662836	0.000701781	0.000680886		0.000774334	0.00072181	0.000776902	0.000718801	0.000688725	0.000733258		0.000781884	0.000782656	0.000760508	0.000776478	0.000732931	0.000712713		0.000829546	0.000886284	0.000794961	0.000769982	0.000853375	0.000786875
Q07666;E7ET98;Q07666-2;Q07666-3;Q5VWX1;F5H5F6	Q07666;E7ET98;Q07666-2;Q07666-3	KH domain-containing, RNA-binding, signal transduction-associated protein 1	KHDRBS1	48.227	443	0.000563306	0.000758397	0.000710866	0.000547169	0.000750209	0.000720452		0.000331879	0.000773913	0.000634582	0.000325767	0.000757359	0.000654177		0.000934588	0.00101901	0.000913426	0.000857867	0.00089991	0.000949505		0.000713673	0.000991039	0.000856035	0.000705213	0.000945842	0.000829601
P46782	P46782	40S ribosomal protein S5;40S ribosomal protein S5, N-terminally processed	RPS5	22.876	204	0.000496141	0.000717798	0.000679842	0.000449992	0.000726103	0.000703984		0.00053416	0.000823479	0.000854034	0.000471533	0.00079134	0.000876243		0.00099961	0.00102557	0.000850936	0.000969713	0.000909517	0.000756718		0.000772356	0.000769947	0.000651731	0.000739188	0.000696089	0.000660369
Q92688;Q92688-2;Q5T6W8	Q92688;Q92688-2;Q5T6W8	Acidic leucine-rich nuclear phosphoprotein 32 family member B	ANP32B	28.787	251	0.00140748	0.000587093	0.000620069	0.00142391	0.000570685	0.000646903		0.000867947	0.000876428	0.000768667	0.000894341	0.000884553	0.000795024		0.000751357	0.000658005	0.000879081	0.000739162	0.000672171	0.000874509		0.000527002	0.000632382	0.00057456	0.000540686	0.000619988	0.0005712
P27695;G3V3M6;G3V5Q1;G3V3C7;G3V359;G3V5M0;G3V5D9;G3V574;G3V3Y6	P27695;G3V3M6;G3V5Q1;G3V3C7	DNA-(apurinic or apyrimidinic site) lyase;DNA-(apurinic or apyrimidinic site) lyase, mitochondrial	APEX1	35.554	318	0.000916798	0.000771569	0.000660977	0.000868458	0.000732856	0.000734639		0.000596782	0.000723192	0.000729906	0.000628521	0.000793137	0.000763465		0.000724196	0.000744982	0.000708698	0.000691962	0.00076076	0.000678296		0.000746154	0.000882769	0.000908341	0.000699874	0.000814774	0.000948379
H0Y7A7;E7ETZ0;P62158;E7EMB3;Q96HY3;G3V361;G3V479;G3V226;F8WBR5	H0Y7A7;E7ETZ0;P62158;E7EMB3;Q96HY3;G3V361	Calmodulin	CALM2;CALM1	20.762	187	0.000924957	0.000854183	0.000763228	0.000907762	0.000832516	0.000769549		0.00086985	0.000553506	0.000592609	0.000820253	0.000537465	0.000607797		0.000623033	0.00066082	0.000473282	0.000647247	0.00065291	0.000489867		0.000926637	0.00088827	0.000952146	0.000937081	0.000917473	0.000986075
P23284	P23284	Peptidyl-prolyl cis-trans isomerase B	PPIB	23.742	216	0.0010058	0.000762173	0.000771048	0.000935872	0.00075887	0.000766299		0.00105057	0.000694932	0.000690979	0.00110566	0.000673086	0.00075544		0.000697038	0.000684443	0.000586369	0.000685335	0.000695955	0.000667509		0.000621191	0.000764486	0.000726616	0.000687417	0.000792019	0.000742264
P61313;E7ENU7;E7EQV9;E7EX53;Q642I1;E7ERA2	P61313;E7ENU7;E7EQV9;E7EX53	60S ribosomal protein L15;Ribosomal protein L15	RPL15	24.146	204	0.000605905	0.000491575	0.000577252	0.000608299	0.000496357	0.00057041		0.000684613	0.00106648	0.00106636	0.000670738	0.00100093	0.00105857		0.00111172	0.000902424	0.0010338	0.00112999	0.000902872	0.00103786		0.000451137	0.000580627	0.000452921	0.000466917	0.000590064	0.000448568
P42704;F5H4J6;B8ZZ38;C9JCA9	P42704;F5H4J6	Leucine-rich PPR motif-containing protein, mitochondrial	LRPPRC	157.9	1394	0.000653342	0.00074497	0.000731157	0.00063489	0.000724864	0.000752435		0.000656973	0.000720811	0.000693851	0.000662872	0.000733195	0.000708975		0.000769431	0.000779116	0.000769313	0.000691786	0.00071282	0.000736068		0.000962578	0.000776968	0.000721021	0.000792433	0.00068392	0.000718103
P67936;P67936-2	P67936;P67936-2	Tropomyosin alpha-4 chain	TPM4	28.521	248	0.000896398	0.000704228	0.000600089	0.000859541	0.000660409	0.000657425		0.00107329	0.000861568	0.000849394	0.000969979	0.000802744	0.000904339		0.000709921	0.000761695	0.00056861	0.000693038	0.000707222	0.000633794		0.000765411	0.000552884	0.000617883	0.0007205	0.000578573	0.000677941
Q9UHD1;Q9UHD1-2;E9PHZ2;E9PPQ5;E9PSD5;E9PIZ4;E9PL00;E9PIF7	Q9UHD1;Q9UHD1-2;E9PHZ2	Cysteine and histidine-rich domain-containing protein 1	CHORDC1	37.489	332	0.00102343	0.000664582	0.000659528	0.00101128	0.000681103	0.000700167		0.000587201	0.000786511	0.000823299	0.000701838	0.000886612	0.000916306		0.000816204	0.000807317	0.000688688	0.0010145	0.00101248	0.000836495		0.000599815	0.000824325	0.000655954	0.000695615	0.000930367	0.000813562
Q13435;E9PPJ0;H0YCG1;E9PJ04;E9PJT3;H0YEX5;H0YDT7;E9PIL8	Q13435;E9PPJ0	Splicing factor 3B subunit 2	SF3B2	100.23	895	0.000945151	0.000784316	0.000623566	0.00094586	0.00074959	0.000609385		0.000684052	0.000730595	0.000639655	0.000705417	0.000686033	0.000654896		0.0006554	0.000710732	0.000491405	0.000603882	0.000690305	0.000492452		0.000924555	0.000785001	0.000925491	0.000957205	0.000784818	0.000889769
E9PAV3;F8VU71;Q13765;H0YHX9;F8VZJ2;F8W0W4;F8VNW4;F8W1N5;Q9BZK3;F8VZ58	E9PAV3;F8VU71;Q13765;H0YHX9;F8VZJ2;F8W0W4;F8VNW4;F8W1N5	Nascent polypeptide-associated complex subunit alpha	NACA	205.42	2078	0.000710731	0.000845485	0.000836982	0.000688113	0.000800887	0.000848124		0.00076454	0.00049608	0.000641334	0.00069901	0.000536727	0.000625276		0.000700026	0.000700766	0.00074525	0.000684739	0.000678382	0.000763971		0.000822572	0.000749121	0.000842334	0.000810077	0.000716157	0.000851644
Q86VP6;Q86VP6-2;H0YH27;Q86VP6-3;H0YGP5;O75155;O75155-2;F8WBB8;F5H6I6	Q86VP6;Q86VP6-2	Cullin-associated NEDD8-dissociated protein 1	CAND1	136.37	1230	0.000733743	0.000802201	0.00077732	0.000757854	0.000753877	0.000818946		0.000685514	0.000621772	0.000625313	0.000750929	0.000661256	0.00069234		0.000687376	0.000743385	0.000640597	0.000726994	0.00069907	0.000643344		0.000954444	0.000809327	0.000763113	0.000938293	0.000828249	0.000760789
P05141;Q9H0C2	P05141	ADP/ATP translocase 2	SLC25A5	32.852	298	0.000590218	0.00063614	0.000693744	0.000539679	0.000609828	0.000759936		0.000725007	0.00104955	0.000937185	0.000737971	0.00111001	0.00101707		0.00101027	0.000860131	0.000762728	0.000978742	0.00080386	0.000784077		0.000458736	0.000576101	0.000539357	0.000450639	0.000562758	0.000539354
P62280	P62280	40S ribosomal protein S11	RPS11	18.431	158	0.000583042	0.000649841	0.000681727	0.000579588	0.000648468	0.000644416		0.000734923	0.000818906	0.000660218	0.000861134	0.000728039	0.000653704		0.000930244	0.000922376	0.000789414	0.000890323	0.000859137	0.000782677		0.000830227	0.000567776	0.000662944	0.000633953	0.000517429	0.000649078
P46783;F6U211;Q9NQ39	P46783;F6U211	40S ribosomal protein S10	RPS10	18.898	165	0.00071761	0.000651021	0.000701273	0.000680854	0.000639944	0.000727342		0.000551643	0.00088278	0.000819328	0.000510052	0.000833571	0.000825351		0.000869629	0.000781121	0.000941263	0.00085611	0.000729458	0.000869993		0.000556085	0.000715772	0.000620545	0.000536866	0.000683327	0.000597038
P45880;P45880-1;P45880-2;B4DKM5;Q5JSD1;Q5JSD2;A2A3S1	P45880;P45880-1;P45880-2;B4DKM5;Q5JSD1;Q5JSD2	Voltage-dependent anion-selective channel protein 2	VDAC2	31.566	294	0.000695576	0.000776702	0.000818974	0.000653404	0.000746817	0.000853164		0.000895728	0.000610633	0.000660389	0.000862397	0.000605546	0.000676146		0.00062739	0.0007164	0.000580765	0.000661065	0.000717063	0.000590517		0.00079314	0.000645512	0.000856683	0.000786331	0.00067901	0.000852352
P13667	P13667	Protein disulfide-isomerase A4	PDIA4	72.932	645	0.000617345	0.000711598	0.000752252	0.000588962	0.000690979	0.000793654		0.000767731	0.000775151	0.000801154	0.000765999	0.000812839	0.000871922		0.000780532	0.000755977	0.000847716	0.000847589	0.000815214	0.000916961		0.00058988	0.000610549	0.000658567	0.000680385	0.000755579	0.000772393
O00567;Q5JXT2;H0YDU4;E9PDI8;H0Y653	O00567	Nucleolar protein 56	NOP56	66.049	594	0.00070025	0.000662799	0.000690923	0.000719736	0.000676581	0.000678163		0.000580467	0.000772735	0.000793795	0.000580772	0.000803502	0.000814594		0.000821972	0.000727438	0.000932625	0.000870964	0.000783141	0.000923143		0.000728331	0.000648219	0.000604019	0.000741482	0.000666982	0.000606501
P38919	P38919	Eukaryotic initiation factor 4A-III	EIF4A3	46.871	411	0.000905792	0.000682593	0.000629336	0.000967087	0.000654126	0.000671916		0.000672428	0.000692845	0.000734372	0.000621562	0.000648687	0.000758223		0.000745717	0.000719572	0.000776772	0.000718647	0.000701153	0.000820816		0.000671409	0.000641888	0.000764599	0.000652801	0.00063156	0.000847257
Q9BWD1;B7Z233	Q9BWD1;B7Z233	Acetyl-CoA acetyltransferase, cytosolic	ACAT2	41.35	397	0.000844685	0.000856802	0.000686512	0.000920311	0.000940017	0.00069199		0.0004686	0.000597328	0.000598779	0.000577319	0.000620587	0.000599201		0.000556863	0.000619791	0.000609708	0.000610426	0.000634503	0.000541778		0.000968071	0.000903414	0.0008923	0.000956525	0.000908305	0.000752521
P04843;F5H6I5;B7Z4L4;B4DNJ5;F8WF32	P04843;F5H6I5;B7Z4L4;B4DNJ5	Dolichyl-diphosphooligosaccharide--protein glycosyltransferase subunit 1	RPN1	68.569	607	0.000660539	0.000777896	0.000767362	0.000673909	0.000801446	0.000765723		0.000589607	0.000709111	0.000635707	0.000566014	0.000742762	0.000654329		0.000770239	0.000799617	0.000738314	0.000833781	0.000783244	0.000761219		0.000650611	0.000741485	0.000698574	0.000666913	0.000745416	0.000708838
P84090;G3V279	P84090;G3V279	Enhancer of rudimentary homolog	ERH	12.259	104	0.000977007	0.000732012	0.000805368	0.00102089	0.00077735	0.000807319		0.000918894	0.000574423	0.000540152	0.000877603	0.000613659	0.00052821		0.00052221	0.000563245	0.000606403	0.000523517	0.000580633	0.000602432		0.000792334	0.000726704	0.000758207	0.000816896	0.000712368	0.000724232
P37837;F2Z393;E9PKI8;E9PM01	P37837;F2Z393	Transaldolase	TALDO1	37.54	337	0.00105687	0.000672813	0.000589592	0.00101688	0.000625246	0.000644364		0.000810421	0.000822505	0.000721296	0.000780807	0.000759261	0.000749109		0.000579421	0.000676125	0.000630372	0.000569639	0.000611276	0.000697712		0.000663913	0.000646319	0.000583642	0.000624682	0.00063025	0.000622589
P62249;Q6IPX4	P62249	40S ribosomal protein S16	RPS16	16.445	146	0.000684732	0.000479287	0.000618247	0.000665775	0.000482078	0.000617367		0.000741957	0.000949917	0.000852596	0.000696492	0.000829564	0.000885192		0.000839273	0.000755058	0.000884215	0.000758847	0.00068755	0.000876563		0.000594096	0.000481512	0.00050027	0.000570543	0.000471323	0.000498006
O76021;B4DJ58	O76021	Ribosomal L1 domain-containing protein 1	RSL1D1	54.972	490	0.000717418	0.000568903	0.000744252	0.000700044	0.000603773	0.000572489		0.000682484	0.000761594	0.000790465	0.000659021	0.000772525	0.000770161		0.000751815	0.000736699	0.000712318	0.00074406	0.000761765	0.000717231		0.000633766	0.000635576	0.000637521	0.000653332	0.000655781	0.000659959
P46776;E9PLL6;E9PJD9;E9PLX7	P46776;E9PLL6;E9PJD9	60S ribosomal protein L27a	RPL27A	16.561	148	0.000614195	0.0007401	0.000596103	0.00056868	0.000749787	0.000619994		0.000634365	0.000694892	0.000707075	0.000583874	0.0006783	0.000694783		0.000599934	0.000717912	0.000919325	0.000607985	0.00068617	0.000943079		0.000887327	0.000600755	0.00064208	0.000904721	0.000585612	0.000640172
O75367;O75367-3;O75367-2;B4DJC3;D6RCF2;Q9P0M6;Q5SQT3	O75367;O75367-3;O75367-2;B4DJC3	Core histone macro-H2A.1;Histone H2A	H2AFY	39.617	372	0.000812954	0.000684366	0.000653945	0.000786751	0.000694057	0.000693338		0.000627965	0.000673878	0.000649507	0.000641297	0.000686997	0.000647711		0.000613309	0.000668929	0.000666947	0.000584843	0.00066507	0.000678052		0.000850951	0.000733687	0.000715204	0.000776894	0.000690125	0.000687425
P61221;D6R9I9;D6RGF4;H0Y990	P61221;D6R9I9	ATP-binding cassette sub-family E member 1	ABCE1	67.314	599	0.000911495	0.000830097	0.00063451	0.000673114	0.000668136	0.00063223		0.000633531	0.000662592	0.000549878	0.000594978	0.000597689	0.000551066		0.000660411	0.000674748	0.000572652	0.000596732	0.000578358	0.000555316		0.00068741	0.000845369	0.000686326	0.000617097	0.00066973	0.000765145
Q12905	Q12905	Interleukin enhancer-binding factor 2	ILF2	43.062	390	0.000688673	0.000826179	0.000763598	0.00065141	0.000808799	0.000848773		0.000689752	0.000626276	0.000651831	0.00056849	0.000583765	0.000646629		0.000694067	0.000659925	0.000588824	0.000653157	0.000638643	0.000600649		0.000623632	0.00083687	0.000687442	0.00056742	0.00074918	0.000717743
O95433;B4DUR9;H0YJG7;G3V438;H0YJU2;H0YJ63;G3V3W9;H0YJG6	O95433;B4DUR9;H0YJG7;G3V438	Activator of 90 kDa heat shock protein ATPase homolog 1	AHSA1	38.274	338	0.000592254	0.00073617	0.000738145	0.000580999	0.000726802	0.000767175		0.000459966	0.000740988	0.000708962	0.00047728	0.000805628	0.000800927		0.000793328	0.000700855	0.000718304	0.000852955	0.000813663	0.000844068		0.000591823	0.000821555	0.00069685	0.000673392	0.000905129	0.00083021
P35580;P35580-3;F8W6L6;P35580-2;F8VTL3;E7ERA5	P35580;P35580-3;F8W6L6;P35580-2;F8VTL3	Myosin-10	MYH10	229	1976	0.000765385	0.000648573	0.000866427	0.000778264	0.000662471	0.000847665		0.000422374	0.000668781	0.000567291	0.000453232	0.000715824	0.000543801		0.00061865	0.000659398	0.000657199	0.000637544	0.00064511	0.000589219		0.000867022	0.000747619	0.000801259	0.000878541	0.000771584	0.000752788
G8JLA2;P60660-2;B7Z6Z4;G3V1V0;P60660;F8W1R7;F8VPF3;G3V1Y7;F8W180;F8VZU9;H0YI43;F8VXL3	G8JLA2;P60660-2;B7Z6Z4;G3V1V0;P60660;F8W1R7;F8VPF3;G3V1Y7;F8W180;F8VZU9	Myosin light polypeptide 6	MYL6	17.089	152	0.000861719	0.000587021	0.000890273	0.000807271	0.000553637	0.000786428		0.00073583	0.000650019	0.000713095	0.00068742	0.000669792	0.00063559		0.000608835	0.000681558	0.000669926	0.000640156	0.000720269	0.000670822		0.000750055	0.000586676	0.000553953	0.00074908	0.000547661	0.000586166
P46778;G3V1B3	P46778;G3V1B3	60S ribosomal protein L21	RPL21	18.565	160	8.33285e-05	0.000714108	0.000600199	8.96316e-05	0.000713446	0.000584311		0.000669743	0.000860288	0.000893371	0.000709715	0.000836638	0.000896247		0.000715018	0.000765973	0.00096835	0.000739656	0.000762562	0.000940482		0.000799019	0.000643858	0.000564706	0.000791251	0.000660112	0.000547138
P07954;P07954-2	P07954;P07954-2	Fumarate hydratase, mitochondrial	FH	54.636	510	0.000660444	0.000745487	0.000700622	0.000673587	0.000748469	0.000690939		0.000513387	0.000623018	0.000619206	0.000511945	0.000606632	0.000603656		0.000713225	0.000626885	0.000646939	0.000705856	0.000638403	0.00064243		0.000795625	0.000818947	0.000774296	0.000760408	0.000809846	0.000724542
P62913;Q5VVC8;Q5VVC9	P62913;Q5VVC8	60S ribosomal protein L11	RPL11	20.252	178	0.000639485	0.000743328	0.00067939	0.000664778	0.000731009	0.000696677		0.000820273	0.000701518	0.000534284	0.000769701	0.000661367	0.00054402		0.00069139	0.000710946	0.000718218	0.000695797	0.000717151	0.000714173		0.000770385	0.000579411	0.000610009	0.000754167	0.000558612	0.000628911
Q96PK6;Q96PK6-2;B8ZZ74;F2Z2W2;F8WDX3;Q2PYN1;D6RGD8	Q96PK6	RNA-binding protein 14	RBM14	69.491	669	0.00058358	0.000574442	0.000653321	0.000670022	0.000608103	0.000662075		0.00066992	0.000688301	0.000875123	0.000712176	0.000753175	0.000753335		0.000648843	0.000644677	0.000777712	0.000706156	0.0008408	0.000773458		0.000668413	0.000667062	0.000743182	0.000700034	0.000671607	0.000683502
P63173	P63173	60S ribosomal protein L38	RPL38	8.2178	70	0.000516031	0.000570979	0.00062413	0.000467197	0.000566715	0.000638243		0.000517047	0.000763064	0.000814793	0.000469644	0.000775009	0.000763199		0.000826974	0.000731693	0.00107764	0.000853871	0.000722748	0.00102691		0.000433041	0.000596531	0.000620018	0.000399112	0.00058341	0.000628589
P61158;B4DXW1;F5H3P5;B4DTI0;Q9P1U1;Q9P1U1-3;Q9P1U1-2;C9IZN3;Q9C0K3;F8WE84;F8WEW2	P61158;B4DXW1;F5H3P5;B4DTI0	Actin-related protein 3	ACTR3	47.371	418	0.000675406	0.000902859	0.000689555	0.000679974	0.000790992	0.000729902		0.000677046	0.000521484	0.000579963	0.000660144	0.000536728	0.000562373		0.000552676	0.000570012	0.000473719	0.000574601	0.000577176	0.000488084		0.000805796	0.000842785	0.000779952	0.000750216	0.000763488	0.000841962
Q9UMX0;H0YEZ9	Q9UMX0	Ubiquilin-1	UBQLN1	62.518	589	0.000781844	0.000798825	0.000741628	0.000763796	0.000712281	0.000773886		0.000667459	0.000570562	0.000510175	0.000672804	0.000546412	0.000533416		0.000613904	0.000559728	0.000527319	0.000612416	0.000578789	0.000532525		0.000741125	0.000776031	0.000769649	0.000695933	0.000736835	0.000793764
P49411	P49411	Elongation factor Tu, mitochondrial	TUFM	49.541	452	0.000646291	0.000542751	0.000524397	0.000594163	0.000487756	0.000588254		0.000617062	0.000933648	0.000760774	0.000618428	0.000901851	0.000807099		0.000797367	0.00079565	0.000873688	0.000764622	0.000782361	0.000922579		0.000504692	0.000523557	0.000521059	0.0004593	0.00048285	0.000575055
P54578;A6NJA2;B7Z4N8	P54578;A6NJA2;B7Z4N8	Ubiquitin carboxyl-terminal hydrolase 14;Ubiquitin carboxyl-terminal hydrolase	USP14	56.068	494	0.000678883	0.000760508	0.000750054	0.000652195	0.000724715	0.000767612		0.000565143	0.000585084	0.000595284	0.000538422	0.000557549	0.000613177		0.000620495	0.000610416	0.000575524	0.000597592	0.000599735	0.000572403		0.000799007	0.000702268	0.000779684	0.000787732	0.000685785	0.000797323
P62318;B4DJP7	P62318;B4DJP7	Small nuclear ribonucleoprotein Sm D3	SNRPD3	13.916	126	0.000896362	0.000620962	0.000658366	0.000854185	0.000659548	0.000652365		0.000814513	0.000720903	0.000586651	0.00080339	0.000725763	0.00058361		0.000575215	0.000584438	0.000652403	0.000591552	0.000581072	0.00064137		0.000629604	0.000623247	0.000605433	0.000612784	0.000645851	0.000594035
P84077;F5H3A6;F5H423;F5H0C7	P84077;F5H3A6;F5H423	ADP-ribosylation factor 1	ARF1;ARF3	20.697	181	0.000580581	0.00066329	0.000611081	0.000629328	0.000707156	0.000615415		0.000489015	0.000637033	0.000670297	0.000513183	0.000673309	0.0007463		0.000806474	0.000767298	0.000691847	0.00086204	0.000718058	0.000691148		0.000679566	0.000710627	0.000638038	0.000701072	0.000729398	0.000637703
E5RJD8;O75347;E5RIW3;B4DT30;E5RIX8;E5RHG6	E5RJD8;O75347;E5RIW3;B4DT30	Tubulin-specific chaperone A	TBCA	14.306	119	0.000774953	0.000684181	0.000684718	0.000799673	0.000662949	0.000700902		0.000842111	0.000758858	0.000668243	0.00154286	0.00071368	0.000680419		0.000600147	0.000652236	0.000568986	0.000613168	0.000628219	0.000581543		0.000363601	0.000668505	0.000677079	0.000369349	0.000670842	0.00064223
Q15691	Q15691	Microtubule-associated protein RP/EB family member 1	MAPRE1	29.999	268	0.00044696	0.00053691	0.000637779	0.00048514	0.000550606	0.000606657		0.000614519	0.000812014	0.000830367	0.000583991	0.000863113	0.000859397		0.000847689	0.000758081	0.000888105	0.000828844	0.000789711	0.000877332		0.00047628	0.000547888	0.00054229	0.000486322	0.000566234	0.000524543
Q96EP5;Q96EP5-2	Q96EP5;Q96EP5-2	DAZ-associated protein 1	DAZAP1	43.383	407	0.000594086	0.000712368	0.000602843	0.000728431	0.000679253	0.000598002		0.000453918	0.000703167	0.000738811	0.0004578	0.000696522	0.000659174		0.000785122	0.000663289	0.000782941	0.00080741	0.000676851	0.000705924		0.000594102	0.000618316	0.00063533	0.000614242	0.000599062	0.00065592
E7ETH8;F5H1J5;Q14141;B1AMS2;Q14141-4;Q14141-2;B4E049;F8W8Q8;Q14141-3	E7ETH8;F5H1J5;Q14141;B1AMS2;Q14141-4;Q14141-2;B4E049	Septin-6	38961	52.235	457	0.000686116	0.000783817	0.000759377	0.000619873	0.000728314	0.000751625		0.000586837	0.000565822	0.000561242	0.000521653	0.000548286	0.000539844		0.000551882	0.000588654	0.000573212	0.000514847	0.000557146	0.000564178		0.000751419	0.000688934	0.000747161	0.000693626	0.000658314	0.000773211
Q15185;B4DP11;B4DP21;B4DHP2;B4DDC6	Q15185;B4DP11;B4DP21;B4DHP2	Prostaglandin E synthase 3	PTGES3	18.697	160	0.000713027	0.000669467	0.000722016	0.000729119	0.000663625	0.000669001		0.000672235	0.000574463	0.000558803	0.000684268	0.000589195	0.000555241		0.000632893	0.000653165	0.000651081	0.000691339	0.000708066	0.000687697		0.000634421	0.000635382	0.000690621	0.000663297	0.000694997	0.000703573
Q92499;B4DME8;B4DPN6	Q92499;B4DME8;B4DPN6	ATP-dependent RNA helicase DDX1	DDX1	82.431	740	0.000631306	0.000619203	0.000635636	0.000570163	0.000608983	0.000593805		0.000572401	0.00065239	0.000708668	0.0005377	0.000650366	0.000732587		0.000720367	0.000693926	0.000759244	0.000700899	0.000671394	0.000758503		0.000570347	0.000664975	0.000578829	0.000513853	0.000618362	0.000602194
Q9HC16	Q9HC16	DNA dC->dU-editing enzyme APOBEC-3G	APOBEC3G	46.407	384	0.00120605	0.000681915	0.000928383	0.00133001	0.000712772	0.000866416		0.000504757	0.000500731	0.000531558	0.000537335	0.000499935	0.000507422		0.000464599	0.00045513	0.000547885	0.000487391	0.00050478	0.000506795		0.000516515	0.000697774	0.000761065	0.000522285	0.00065352	0.000683701
P62244	P62244	40S ribosomal protein S15a	RPS15A	14.839	130	0.000820394	0.000642917	0.000657658	0.000809477	0.000645922	0.000662648		0.000961988	0.000582121	0.000581569	0.000913373	0.000544146	0.000602951		0.000591506	0.000600568	0.000553795	0.000548817	0.00054935	0.000528878		0.000618905	0.000573785	0.000604416	0.000619676	0.000560535	0.000574509
P62269;Q5GGW2	P62269	40S ribosomal protein S18	RPS18	17.718	152	0.000538599	0.000691847	0.000784855	0.000539645	0.000675831	0.000768259		0.000667561	0.000698624	0.000614691	0.000592966	0.000648068	0.000589648		0.000696471	0.000674121	0.000769495	0.000640634	0.000645687	0.000770568		0.000532125	0.000511319	0.000604537	0.000522711	0.000485925	0.000592088
O60610;E9PEZ3;E7ET75;E9PEZ2;E9PHQ0;B9ZVX0;O60610-2;E7ERW8;E7EMV0;B4E2I7;F5H2N3;E5RJ79	O60610;E9PEZ3;E7ET75;E9PEZ2;E9PHQ0;B9ZVX0;O60610-2;E7ERW8;E7EMV0	Protein diaphanous homolog 1	DIAPH1	141.35	1272	0.000491603	0.000637356	0.000573195	0.000499874	0.000609505	0.000609762		0.000840972	0.000695584	0.000694173	0.000662905	0.000641222	0.000781319		0.000718958	0.000686776	0.000527749	0.000636886	0.000642505	0.000596958		0.000562617	0.000756875	0.000595351	0.000523596	0.000723589	0.000647785
E7EPK6;P62847;P62847-3;E7ETK0;P62847-2	E7EPK6;P62847;P62847-3;E7ETK0;P62847-2	40S ribosomal protein S24	RPS24	32.43	289	0.000526345	0.00059718	0.000545515	0.000543813	0.00063491	0.000512125		0.00048267	0.000692116	0.000696548	0.000437542	0.000613093	0.000689286		0.000832959	0.000662226	0.000830558	0.000727643	0.000616037	0.000821051		0.000485672	0.000664968	0.000679846	0.00046554	0.000713545	0.000618215
P33316-2;H0YNW5;H0YKC5;H0YNJ9;H0YMM5;H0Y477;H0YMP1	P33316-2;H0YNW5;H0YKC5;H0YNJ9;H0YMM5		DUT	17.748	164	0.000394894	0.000643468	0.000704105	0.000430625	0.000678989	0.000652785		0.000734435	0.000695256	0.000764963	0.000757209	0.000713569	0.00072119		0.000668895	0.000632181	0.000638967	0.000681365	0.000656012	0.000609241		0.000595877	0.00059918	0.000621455	0.000624949	0.000607082	0.000578272
P14317;E7EVW7;B4DQ69;F8WEZ6;F8WDD5	P14317;E7EVW7	Hematopoietic lineage cell-specific protein	HCLS1	54.013	486	0.000781418	0.000828275	0.000665848	0.00075382	0.000763579	0.000689709		0.000793765	0.000538814	0.000450405	0.000722956	0.000497299	0.00047617		0.000440721	0.000526113	0.000360058	0.000411633	0.000482214	0.000370187		0.000766964	0.000805956	0.000711373	0.000684629	0.000780812	0.000723605
P34897;B7Z9F1;Q8N1A5;G3V5L0;B4DLV4;G3V4W5;G3V540;H0YIZ0;G3V2Y4;G3V2W0;G3V2E4;G3V4X0;G3V4T0;G3V3Y8;G3V241;G3V2D2;G3V3C6;G3V2Y1	P34897;B7Z9F1;Q8N1A5;G3V5L0;B4DLV4;G3V4W5	Serine hydroxymethyltransferase, mitochondrial;Serine hydroxymethyltransferase	SHMT2	55.992	504	0.000556588	0.00063551	0.000651581	0.000518091	0.000621676	0.000674709		0.00066257	0.000635847	0.000634537	0.000634909	0.000602713	0.000663465		0.00066419	0.000658352	0.000702547	0.000646812	0.00061052	0.00077871		0.000583964	0.000666944	0.000607881	0.000578517	0.000638433	0.000673168
F8W727;P62910;D3YTB1;D3YTI8	F8W727;P62910;D3YTB1	60S ribosomal protein L32	RPL32	17.962	153	0.00063342	0.000460983	0.000456641	0.000604404	0.000469492	0.000538043		0.000774852	0.0008351	0.00099203	0.000717623	0.000826756	0.001014		0.000641572	0.000718839	0.000745883	0.000608542	0.000678188	0.000740282		0.000438545	0.000496102	0.000444409	0.000447474	0.00045652	0.000484977
P10599;B1ALW1	P10599;B1ALW1	Thioredoxin	TXN	11.737	105	0.000536219	0.000668165	0.000653409	0.000523398	0.000647279	0.000718959		0.000514504	0.000716502	0.000617084	0.000538673	0.000682303	0.000656878		0.000703118	0.000728615	0.000710655	0.000688887	0.000693441	0.000748468		0.000560692	0.00062101	0.000576714	0.000561037	0.000619477	0.000609144
P04083;Q5T3N1;Q5T3N0	P04083;Q5T3N1	Annexin A1;Annexin	ANXA1	38.714	346	0.000759616	0.000682671	0.000619164	0.000608361	0.000557013	0.000778271		0.000610281	0.000621654	0.000476539	0.000517029	0.000493383	0.000616914		0.00063309	0.000629755	0.000470996	0.000513788	0.000510706	0.000615885		0.000759785	0.000654971	0.000612845	0.000691167	0.000580136	0.000782867
O43776;B4DN60;B4DG16;F5H015	O43776;B4DN60	Asparagine--tRNA ligase, cytoplasmic	NARS	62.942	548	0.000688793	0.000651326	0.000599093	0.000733783	0.000620771	0.000613301		0.000545451	0.000610652	0.000630988	0.000573398	0.000659225	0.000677507		0.000499459	0.000643052	0.000614706	0.000551561	0.000686754	0.000647694		0.000635616	0.00068784	0.000713594	0.000665102	0.000736175	0.000748444
P04080	P04080	Cystatin-B	CSTB	11.139	98	0.000506768	0.000703747	0.000613088	0.000515492	0.00069986	0.000612291		0.000542378	0.000624494	0.000687616	0.000522795	0.000634142	0.000717053		0.00047949	0.00061059	0.000736152	0.000504198	0.00061111	0.000732193		0.000711758	0.000638383	0.000609377	0.000749488	0.000664293	0.000610314
P55327-3;E5RKB4;P55327-2;D0UFD1;C9J502;D0UFD3;P55327;D3YTI0;E5RFR7;D0UFD5;H0YC44;E5RK35	P55327-3;E5RKB4;P55327-2;D0UFD1;C9J502;D0UFD3;P55327;D3YTI0;E5RFR7	Tumor protein D52	TPD52;PrLZ	26.382	248	0.000703344	0.00061236	0.000622382	0.000700798	0.000606491	0.000657308		0.000550842	0.000601964	0.000573349	0.000540349	0.000608302	0.000597455		0.00057948	0.000617903	0.000689717	0.000615515	0.000624776	0.000731059		0.000588199	0.000646967	0.000646985	0.000553148	0.000734516	0.000780934
E7EQ40;B1AK88;P47756-2;B1AK87;P47756	E7EQ40;B1AK88;P47756-2;B1AK87;P47756	F-actin-capping protein subunit beta	CAPZB	37.455	334	0.000801397	0.000660178	0.000714821	0.000805115	0.000668078	0.000716873		0.000795313	0.000519296	0.000529453	0.000748474	0.000498046	0.00055006		0.000467906	0.000519545	0.000446651	0.000435173	0.000504448	0.000465835		0.000591787	0.000712315	0.000668312	0.000583497	0.000709085	0.000673108
Q9Y3I0;E9PCW3;E7EQS9;E7EVP9	Q9Y3I0;E9PCW3	tRNA-splicing ligase RtcB homolog	C22orf28	55.21	505	0.000720858	0.000646515	0.00062232	0.000714994	0.000583255	0.000573407		0.00054762	0.000514829	0.000556022	0.000514946	0.000531076	0.000521786		0.000531072	0.000553591	0.000535475	0.000483732	0.000579031	0.000505022		0.000803498	0.000678194	0.000703299	0.000770164	0.000663247	0.000691479
P27824;B4E2T8;H0Y9Q7;E7ETH2;D6RGY2;F5H856;H0Y9H1;D6RDP7;D6RB85;D6RFL1;D6RAU8;D6RAQ8;D6RD16;D6RHJ3	P27824;B4E2T8	Calnexin	CANX	67.567	592	0.000482434	0.000613611	0.000655844	0.000483081	0.000600648	0.00063148		0.00059655	0.000739773	0.000532748	0.00057819	0.000567316	0.000590602		0.000733424	0.000672797	0.000593138	0.00063444	0.000604695	0.000807361		0.000512782	0.00064545	0.000608022	0.000529906	0.000670985	0.000623593
P49773;D6RD60;D6RE99;D6REP8;D6RC06	P49773	Histidine triad nucleotide-binding protein 1	HINT1	13.802	126	0.00039745	0.000490748	0.000291746	0.000383917	0.000496919	0.000305264		0.00107497	0.00100083	0.000910319	0.00119224	0.00104768	0.000963184		0.000512979	0.000678134	0.000791432	0.000527595	0.000664324	0.000833308		0.000552558	0.000334159	0.000325192	0.00055916	0.000335696	0.000336453
Q13185;B8ZZ43;C9JMM0	Q13185	Chromobox protein homolog 3	CBX3	20.811	183	0.00100561	0.000577125	0.000664093	0.000948581	0.000559164	0.000634712		0.000990027	0.000422559	0.000500151	0.0009402	0.000400317	0.000456513		0.000426119	0.000516236	0.000305739	0.000427051	0.000477253	0.000262294		0.000605012	0.000671667	0.000671297	0.000614784	0.000642564	0.000617038
P02786;G3V0E5;F5H6B1;F8WBE5	P02786;G3V0E5;F5H6B1	Transferrin receptor protein 1;Transferrin receptor protein 1, serum form	TFRC	84.87	760	0.000567902	0.000642547	0.000573808	0.000529929	0.000572801	0.000604581		0.00062088	0.000635573	0.000512347	0.000559586	0.000583078	0.000562191		0.000690391	0.000595362	0.000589522	0.000542793	0.000434811	0.000531122		0.000611175	0.000664375	0.000568802	0.000526023	0.000539468	0.000562312
P25787;C9JCK5;Q6MZI6	P25787;C9JCK5	Proteasome subunit alpha type-2	PSMA2	25.898	234	0.000471593	0.000524049	0.000434758	0.000456798	0.000504637	0.000490524		0.000332768	0.000633667	0.0006072	0.000326062	0.000626506	0.00062615		0.000763507	0.000794197	0.000746434	0.000758912	0.000746345	0.000781934		0.00057148	0.000649973	0.000740053	0.000511021	0.00060853	0.000775073
O60841	O60841	Eukaryotic translation initiation factor 5B	EIF5B	138.83	1220	0.000645765	0.000699199	0.000645539	0.00061306	0.000681063	0.000647		0.000455011	0.000471078	0.000544132	0.000443383	0.000509852	0.000545394		0.000580993	0.000564315	0.000515522	0.000583306	0.00054394	0.000523413		0.000715636	0.000713177	0.000711397	0.000707131	0.000719073	0.000696243
P60900;G3V295;G3V5Z7;B4DXJ9;G3V3I1;B4DQR4;G3V3U4;H0YJC4;G3V2S7;G3V4S5	P60900;G3V295;G3V5Z7;B4DXJ9;G3V3I1;B4DQR4	Proteasome subunit alpha type-6;Proteasome subunit alpha type	PSMA6	27.399	246	0.000568195	0.000626596	0.000668659	0.000581787	0.000599409	0.000691585		0.000578561	0.000581568	0.000539432	0.000558799	0.000545374	0.000587531		0.000589488	0.000644023	0.000645184	0.000545355	0.000603813	0.000693274		0.00056705	0.000622959	0.000612253	0.000581197	0.000590039	0.000617388
O43684;O43684-2;B4DDM6	O43684;O43684-2;B4DDM6	Mitotic checkpoint protein BUB3	BUB3	37.154	328	0.000585622	0.00056749	0.000604997	0.000608613	0.000573576	0.000623447		0.000775346	0.000566013	0.000571604	0.000787363	0.000552964	0.000585455		0.000537241	0.000555977	0.00059719	0.000549342	0.000588279	0.0006047		0.000659932	0.000605809	0.000601408	0.000685207	0.00064403	0.000658336
Q16555;B4DR31;Q8NAN9;E5RFU4;Q14194-2;Q14195-2;Q14194;E9PD68;Q14195;H0YBT4;F5GWI3;D6RF19	Q16555;B4DR31	Dihydropyrimidinase-related protein 2	DPYSL2	62.293	572	0.000853352	0.000648491	0.000563171	0.000727766	0.000598785	0.000602523		0.00068995	0.00043245	0.000473301	0.000641409	0.000458567	0.000508261		0.000463856	0.000514314	0.000451889	0.00051016	0.000558942	0.000509241		0.000657631	0.00074284	0.00068762	0.000658957	0.000765762	0.000782586
P41250;F8WCK4	P41250	Glycine--tRNA ligase	GARS	83.165	739	0.000552934	0.000584447	0.000586228	0.000613987	0.000720239	0.000553647		0.000461083	0.000601019	0.000751328	0.000468518	0.000630055	0.000654262		0.000568899	0.000546707	0.000688284	0.000598347	0.000629071	0.000618729		0.000502204	0.00064401	0.000664355	0.000727418	0.000911732	0.000511442
O00571;B4E3E8;O15523;B4DXX7;B4DLU5;B4E132;B4E3C4;Q9NQI0;D6RDK4;Q9NQI0-2;E9PCD8;D6RCM4;C9J081;B4DLA0;H0Y960;C9J8G5	O00571;B4E3E8;O15523;B4DXX7;B4DLU5	ATP-dependent RNA helicase DDX3X;ATP-dependent RNA helicase DDX3Y	DDX3X;DDX3Y	73.243	662	0.000527371	0.000519454	0.000554082	0.000496803	0.000496256	0.000564653		0.000589626	0.000680664	0.000636694	0.000476851	0.000567531	0.000639607		0.000711557	0.000618588	0.00064431	0.000609831	0.000518557	0.000626232		0.000482488	0.000609068	0.000568996	0.00043744	0.00054747	0.000519684
Q9NZJ9-2;Q9NZJ9;Q9NZJ9-3;Q8NFP7;Q96G61;F8VRR0;F8VRL4	Q9NZJ9-2;Q9NZJ9;Q9NZJ9-3	Diphosphoinositol polyphosphate phosphohydrolase 2	NUDT4	20.434	181	0.00087862	0.00060397	0.000785677	0.00115346	0.000757299	0.00090056		0.000453411	0.000624778	0.000629978	0.000502505	0.000682704	0.000666962		0.000431828	0.000527039	0.000671532	0.000512001	0.000556612	0.000755469		0.000246212	0.000597162	0.000667592	0.000253041	0.000648546	0.000653216
Q13177	Q13177	Serine/threonine-protein kinase PAK 2;PAK-2p27;PAK-2p34	PAK2	58.042	524	0.000619568	0.000588004	0.000589861	0.000601532	0.000575579	0.000566381		0.00058356	0.000535763	0.000546579	0.000606034	0.000530007	0.000553688		0.000538794	0.000548712	0.000578092	0.000557074	0.000566558	0.00057335		0.00061914	0.00064323	0.00070683	0.000657743	0.000670189	0.000669796
P11388-4;P11388-3;P11388-2;P11388;C9J5P2;C9J4C3	P11388-4;P11388-3;P11388-2;P11388;C9J5P2;C9J4C3	DNA topoisomerase 2-alpha;DNA topoisomerase 2	TOP2A	182.68	1612	0.000564661	0.000591636	0.000712004	0.000551344	0.00063798	0.000603722		0.000552539	0.000452345	0.000544731	0.000726154	0.000465952	0.000459635		0.00049925	0.000547336	0.000554231	0.000548832	0.000597176	0.00050472		0.000763032	0.000602575	0.000699972	0.00084479	0.000708364	0.000717508
P54577	P54577	Tyrosine--tRNA ligase, cytoplasmic	YARS	59.143	528	0.000626795	0.000559281	0.000535504	0.000607117	0.000543153	0.000546276		0.000600286	0.000567051	0.00062049	0.00068279	0.000571302	0.000610518		0.000586869	0.000571044	0.000630283	0.000606989	0.00060112	0.000636173		0.000605009	0.000564787	0.000587049	0.000631946	0.000560363	0.000619596
F5H3A1;P05023;B7Z3U6;P05023-2;Q5TC01;Q5TC02;E9PHR6;Q5TC05	F5H3A1;P05023;B7Z3U6;P05023-2	Sodium/potassium-transporting ATPase subunit alpha-1	ATP1A1	113	1023	0.000587692	0.000648105	0.000584273	0.000620897	0.000666321	0.000555149		0.000498105	0.000509772	0.000450477	0.00048313	0.000498042	0.000486045		0.000478986	0.000463236	0.000552156	0.000455903	0.000441924	0.00059288		0.000789297	0.000740176	0.000725153	0.00085412	0.000673221	0.000719369
Q16576;Q5JP00;E9PC52;E9PFM2;Q5JP01;Q5JP02;Q5JNZ6;C9J7L0;C9J959;C9JAJ9	Q16576;Q5JP00;E9PC52;E9PFM2;Q5JP01	Histone-binding protein RBBP7	RBBP7	47.82	425	0.000563752	0.000484956	0.000519555	0.000618148	0.000490826	0.000491005		0.000600727	0.000644578	0.000697969	0.000539327	0.000656936	0.000642069		0.000609941	0.000643418	0.000523977	0.000606348	0.00065997	0.000465529		0.0004297	0.000618961	0.000673447	0.000436492	0.000619574	0.000613441
Q99460;Q99460-2;C9J9M4;F8WCE3	Q99460;Q99460-2	26S proteasome non-ATPase regulatory subunit 1	PSMD1	105.84	953	0.000587698	0.000637729	0.000517251	0.00056397	0.000593075	0.000540791		0.000716564	0.000529349	0.000423429	0.000548921	0.000519528	0.000476804		0.000518489	0.000550528	0.000463041	0.000471995	0.000501446	0.00050299		0.000752524	0.000692231	0.000579988	0.000730668	0.000592439	0.000598189
Q15459;E9PAW1;F5H048;F8WB66;F8WC79	Q15459;E9PAW1;F5H048	Splicing factor 3A subunit 1	SF3A1	88.885	793	0.000668232	0.000606629	0.00061057	0.000876983	0.000578885	0.000650985		0.0005074	0.00056112	0.000563662	0.000474679	0.000544643	0.000597108		0.000523579	0.000577851	0.000508308	0.000485743	0.000554354	0.000521712		0.000642372	0.000576021	0.000610619	0.000612813	0.000688508	0.000596281
P00505;E7ERW2;B4DY39	P00505;E7ERW2	Aspartate aminotransferase, mitochondrial;Aspartate aminotransferase	GOT2	47.517	430	0.000527839	0.000698374	0.000693564	0.000507203	0.000867821	0.000708448		0.000596047	0.000496703	0.000562492	0.000646295	0.000506329	0.000535296		0.000494036	0.000542253	0.00068888	0.000468219	0.000650525	0.000643906		0.000655482	0.000547454	0.000450373	0.000802728	0.000658307	0.000463879
Q86UX7;Q86UX7-2;F5H1C6;H0YFT5;F5H3I6	Q86UX7;Q86UX7-2;F5H1C6	Fermitin family homolog 3	FERMT3	75.952	667	0.000533264	0.000754181	0.00050986	0.000430252	0.000478238	0.000768693		0.000386429	0.00068057	0.000492731	0.000301756	0.000510181	0.00067627		0.00060033	0.000608212	0.000446366	0.00039688	0.00038928	0.000575765		0.00050498	0.000753107	0.000624476	0.000370634	0.000496472	0.000720595
P14868;Q68CR9;C9JLC1;C9J7S3;C9JQM9	P14868;Q68CR9	Aspartate--tRNA ligase, cytoplasmic	DARS;DKFZp781B11202	57.136	501	0.000716148	0.000610783	0.00066089	0.000798713	0.000630791	0.000603673		0.000517822	0.000459978	0.000555756	0.000547196	0.000498862	0.000525501		0.000413379	0.000489028	0.00052464	0.000445279	0.000481091	0.000453231		0.00070398	0.0005235	0.000688201	0.000766458	0.000557347	0.000554903
Q07161;P62136;A6NNR3;E9PDP1;E9PMD7;F5H037;F5H1L6	Q07161;P62136;A6NNR3;E9PDP1;E9PMD7	Serine/threonine-protein phosphatase PP1-alpha catalytic subunit;Serine/threonine-protein phosphatase	PPP1CA	38.631	341	0.000516566	0.000592234	0.000556287	0.000500596	0.000398842	0.00083075		0.000351898	0.000560539	0.000515675	0.000339128	0.000467775	0.000539715		0.000647671	0.000664641	0.00062357	0.000586101	0.000573816	0.000658645		0.000590066	0.000621572	0.000621802	0.00055812	0.000659997	0.000627273
Q9Y2X3;F8WED0	Q9Y2X3	Nucleolar protein 58	NOP58	59.578	529	0.00050615	0.00045656	0.000545653	0.000474145	0.000456506	0.000535582		0.000455752	0.000627914	0.000724429	0.000477388	0.00065932	0.000694115		0.000612326	0.000598106	0.000648281	0.000660335	0.000638815	0.000638003		0.000554812	0.000534432	0.000566684	0.000583053	0.000552927	0.000580634
Q9Y230;B3KQ59	Q9Y230;B3KQ59	RuvB-like 2	RUVBL2	51.156	463	0.0006089	0.000555029	0.000554205	0.000590986	0.000570133	0.000529906		0.000788663	0.000525837	0.00050808	0.000734797	0.000504621	0.000492723		0.000495334	0.000529839	0.000520405	0.000486199	0.00052442	0.000550261		0.000636649	0.000489883	0.000582222	0.000629036	0.00047741	0.000586502
Q99613;B4DVQ5;B5ME19;F5H4V1;B4DVU3;B4DDN4;C9J1F3;B4DRU0;F5GZC5;F5H1I1;C9JJ55;F5GZ22	Q99613;B4DVQ5;B5ME19;F5H4V1;B4DVU3;B4DDN4;C9J1F3;B4DRU0;F5GZC5;F5H1I1;C9JJ55;F5GZ22	Eukaryotic translation initiation factor 3 subunit C	EIF3C;EIF3CL	105.34	913	0.000598784	0.000538344	0.000544112	0.000559346	0.000481667	0.000529605		0.000476895	0.000574898	0.000546627	0.000464427	0.000541284	0.000545406		0.000604288	0.000482595	0.000484582	0.000589392	0.000461748	0.000466275		0.000642611	0.000663269	0.000613498	0.000660588	0.000636489	0.000643015
Q14008-3;Q14008;Q14008-2;E7ER31;H0YDX5;H0YEK7;E9PQH5;H0YCF6	Q14008-3;Q14008;Q14008-2	Cytoskeleton-associated protein 5	CKAP5	226.25	2039	0.000498829	0.000625523	0.000669493	0.000509116	0.00061687	0.000643134		0.000446265	0.000524956	0.000516378	0.000515154	0.000533057	0.000510395		0.000592734	0.000549313	0.000562529	0.000609871	0.000536591	0.000516901		0.000589815	0.000563615	0.000611926	0.000592922	0.000586664	0.00062045
Q99714;Q99714-2;Q5H928	Q99714;Q99714-2;Q5H928	3-hydroxyacyl-CoA dehydrogenase type-2	HSD17B10	26.923	261	0.000634007	0.000611254	0.000549929	0.000655893	0.00062186	0.000554666		0.000483172	0.000713558	0.000442237	0.000494294	0.000457727	0.000510296		0.000487313	0.000533832	0.000466797	0.000462597	0.000515516	0.000492766		0.000666595	0.000573226	0.000575945	0.00064978	0.000562714	0.000590532
Q9Y265;Q9Y265-2;E7ETR0	Q9Y265;Q9Y265-2;E7ETR0	RuvB-like 1	RUVBL1	50.227	456	0.000635973	0.00062413	0.000567832	0.000650212	0.000611996	0.000556893		0.000577236	0.000475981	0.00047751	0.00055349	0.00044315	0.000485693		0.000494459	0.000528084	0.000420136	0.000480973	0.000497646	0.000451822		0.000656036	0.000605904	0.000650415	0.000673432	0.000586039	0.00063771
E9PEL9;E7EQI5;Q8NF91;Q8NF91-4;E7ENN3;Q8NF91-7;Q8NF91-2;Q8NF91-8;Q8NF91-6;Q8NF91-5;F5GXQ8;Q8NF91-3;F5GXQ9;Q8NF91-9;F8WAI0;Q5JV20;F5H422	E9PEL9;E7EQI5;Q8NF91;Q8NF91-4;E7ENN3;Q8NF91-7	Nesprin-1	SYNE1	1005.2	8749	0.000301395	0.000381787	0.000444632	0.000308629	0.000374344	0.000447889		0.000181729	0.000774156	0.000737965	0.000177459	0.000760471	0.000769421		0.000840035	0.000802845	0.000869816	0.000857075	0.00081016	0.000902625		0.000524643	0.000479844	0.00035501	0.000514765	0.000445832	0.000364892
Q9Y2Z0;Q9Y2Z0-2;F5H5A9	Q9Y2Z0;Q9Y2Z0-2;F5H5A9	Suppressor of G2 allele of SKP1 homolog	SUGT1	41.024	365	0.000621467	0.000639918	0.000573924	0.000626907	0.000639091	0.000580666		0.000570939	0.000503723	0.000603005	0.000600633	0.000555822	0.000594565		0.000486077	0.000491438	0.000463525	0.000537628	0.000567816	0.000487442		0.000518318	0.000543631	0.000661181	0.000571773	0.000586125	0.000743516
O00154-4;O00154;O00154-5;O00154-6;B4DUX0;O00154-3;O00154-2;F5GWE2	O00154-4;O00154;O00154-5;O00154-6;B4DUX0;O00154-3;O00154-2	Cytosolic acyl coenzyme A thioester hydrolase	ACOT7	37.419	338	0.000550429	0.000602984	0.000603626	0.000527702	0.000587968	0.000621123		0.000729029	0.000495702	0.000514761	0.000712768	0.00050373	0.000524873		0.000516822	0.000496298	0.000543328	0.000546524	0.000510281	0.0005779		0.000486045	0.000581124	0.000506699	0.000507781	0.000564282	0.000562341
P31153;B4DN45;E9PBA7;E7EPQ0;Q00266	P31153;B4DN45;E9PBA7	S-adenosylmethionine synthase isoform type-2;S-adenosylmethionine synthase	MAT2A	43.66	395	0.000475191	0.000515292	0.000551908	0.000445965	0.00049291	0.00056521		0.000605805	0.000534413	0.000545613	0.000552078	0.000512197	0.00048138		0.000531029	0.00052935	0.000575545	0.000488635	0.000495725	0.000506161		0.00056638	0.000576518	0.0005731	0.000500621	0.000517309	0.000603951
Q16181;E7EPK1;E7ES33;Q16181-2;G3V1Q4;B4DNE4;H0YFF6;H0Y3Y4;F5GZE5;Q5JXL7;Q6ZU15;Q5W161;F2Z3D3	Q16181;E7EPK1;E7ES33;Q16181-2;G3V1Q4;B4DNE4;H0YFF6;H0Y3Y4	Septin-7	39326	50.679	437	0.000616438	0.000631583	0.000503172	0.000538535	0.000566051	0.000569383		0.000587147	0.000494075	0.000477656	0.000567755	0.000467101	0.000467842		0.000486335	0.000451258	0.000413416	0.000507173	0.000448977	0.000406395		0.000538992	0.000719032	0.000658903	0.000504578	0.00060119	0.000717354
P08621;P08621-2;P08621-3;P08621-4	P08621;P08621-2;P08621-3	U1 small nuclear ribonucleoprotein 70 kDa	SNRNP70	51.556	437	0.000503138	0.000491335	0.00051185	0.000504189	0.000502736	0.000494915		0.000503917	0.000642456	0.000652175	0.000517012	0.000642286	0.000655464		0.000545393	0.000608339	0.000632882	0.000532107	0.00058709	0.000621061		0.00042431	0.000525207	0.00052298	0.000414083	0.000537819	0.000507587
Q15717	Q15717	ELAV-like protein 1	ELAVL1	36.091	326	0.000575698	0.000540902	0.000528422	0.00057339	0.000515103	0.00054064		0.000561586	0.00059437	0.000529213	0.000540043	0.000562351	0.000530336		0.000487378	0.000572561	0.000633953	0.000471789	0.000559681	0.000643433		0.000551428	0.000487499	0.000499105	0.000539828	0.000450697	0.00051773
Q14839-2;Q14839;F5GWX5;F5H2G1;Q8TDI0;B1AK51;F5GXP9;F5H2K7;F5GZM9;Q5TG85;F2Z2R5;F5H6N4	Q14839-2;Q14839;F5GWX5;F5H2G1	Chromodomain-helicase-DNA-binding protein 4	CHD4	220.85	1940	0.00038913	0.000573522	0.000499687	0.000392949	0.000628972	0.000492191		0.00045438	0.000558755	0.000525309	0.000447032	0.000537536	0.000524212		0.000573989	0.000529418	0.000600594	0.000539662	0.000517783	0.000609433		0.000571946	0.00066037	0.000579993	0.000493321	0.000658215	0.000599741
O14980;C9JKM9;C9J673;C9JV99;C9JQ02;C9IZS4;F8WF71;C9IYM2;C9JF49	O14980	Exportin-1	XPO1	123.38	1071	0.000529304	0.000584224	0.000543107	0.000471418	0.000543626	0.000614756		0.000464949	0.000550987	0.00050395	0.000519203	0.000545997	0.000581002		0.000570348	0.00055417	0.000529122	0.000539924	0.000494352	0.000491357		0.000523521	0.000624079	0.000529664	0.000488921	0.000542837	0.000486357
P14324;E9PCI9	P14324;E9PCI9	Farnesyl pyrophosphate synthase	FDPS	48.275	419	0.000443905	0.000518954	0.000571989	0.00046157	0.000520915	0.000533227		0.000840674	0.000510928	0.000549512	0.000767379	0.000539161	0.000511282		0.000497761	0.000556745	0.000580346	0.000522595	0.000544122	0.000489285		0.000395067	0.000430082	0.000585331	0.000391226	0.000443049	0.000490595
P26639;B4DEG8;G3XAN9;E7ERI3;D6R9F8;D6RDJ6;D6RCA5;H0YKB9;D6RBR8	P26639;B4DEG8;G3XAN9;E7ERI3	Threonine--tRNA ligase, cytoplasmic	TARS	83.434	723	0.000516434	0.000567525	0.000727186	0.000517086	0.000524617	0.000581961		0.000483792	0.000490296	0.000553259	0.000482638	0.000497073	0.00055839		0.000524901	0.000537476	0.000491869	0.000575401	0.000564843	0.000496168		0.000508822	0.000537171	0.000540065	0.000528106	0.000562222	0.000531157
Q13547;Q5TEE2;F5GXM1;E5RFP9;E5RG37;E5RH52;E5RHE7;E5RGV4;E5RJ04;E5RFI6;E5RK19	Q13547;Q5TEE2;F5GXM1	Histone deacetylase 1	HDAC1	55.102	482	0.000366775	0.000539377	0.000549953	0.00035279	0.000523611	0.000525381		0.000625755	0.000540568	0.000632844	0.000594633	0.000514467	0.000600415		0.00058788	0.000471937	0.000454948	0.000582942	0.000472563	0.000447874		0.000579775	0.00058869	0.00053898	0.000540845	0.000608364	0.000506007
P62873;B1AKQ9;B1AKQ8;H0Y418;B1AKQ7	P62873;B1AKQ9	Guanine nucleotide-binding protein G(I)/G(S)/G(T) subunit beta-1	GNB1	37.377	340	0.000474772	0.000555588	0.000462157	0.000457684	0.000531178	0.000496129		0.000535216	0.000550194	0.000529613	0.000498862	0.000522398	0.000602392		0.000434337	0.000554576	0.000600473	0.000414483	0.000489137	0.000702018		0.000635071	0.000518598	0.000601842	0.000597923	0.000508201	0.000624424
P42677;Q5T4L4	P42677;Q5T4L4	40S ribosomal protein S27	RPS27	9.461	84	0.000495526	0.000623764	0.000534558	0.000470669	0.000584729	0.000553736		0.000779235	0.000388555	0.000533761	0.000667845	0.000354787	0.000538759		0.000433215	0.000445364	0.000272801	0.000399885	0.000382483	0.000316464		0.000821005	0.000520589	0.000573314	0.000793702	0.00047921	0.000576493
Q92973;Q92973-2;Q92973-3;E5RI07;E7EW37;B4DSC0	Q92973;Q92973-2;Q92973-3	Transportin-1	TNPO1	102.35	898	0.000463322	0.00094597	0.000546048	0.000432886	0.000918574	0.000570753		0.000291863	0.000342006	0.000335268	0.000302745	0.000355048	0.000346248		0.000348045	0.000391753	0.000362546	0.000354076	0.000369043	0.000358114		0.000605838	0.00076593	0.00100761	0.000586377	0.000703094	0.00101379
Q9Y5S9;Q9Y5S9-2	Q9Y5S9;Q9Y5S9-2	RNA-binding protein 8A	RBM8A	19.889	174	0.00054592	0.000568979	0.0006606	0.000528657	0.000576088	0.000679738		0.000460047	0.000478004	0.000491647	0.000420965	0.000456076	0.000481419		0.000494218	0.000459722	0.000310025	0.000493443	0.000451269	0.000344268		0.000658813	0.000642883	0.000631398	0.000662196	0.000613493	0.000657129
P17812;B4DR64;B7Z9C4;Q9NRF8	P17812;B4DR64	CTP synthase 1	CTPS	66.69	591	0.000503514	0.000554589	0.000540161	0.000562586	0.000592923	0.000544467		0.000573254	0.000546045	0.00046702	0.000503928	0.000460459	0.000498696		0.00049452	0.000524272	0.000489847	0.000467427	0.000447445	0.000520235		0.000587051	0.000542397	0.000536759	0.000570455	0.000586066	0.000522031
P56537;B7ZBG9;B7ZBH1;F8WDS6;F8WD20	P56537;B7ZBG9	Eukaryotic translation initiation factor 6	EIF6	26.599	245	0.000536902	0.00058525	0.000500742	0.000565382	0.000586816	0.000493025		0.000409941	0.000484798	0.000523394	0.000423703	0.000470558	0.000467794		0.000409516	0.000560325	0.000524258	0.00041487	0.000576794	0.000482897		0.000616217	0.000564834	0.000633271	0.000642954	0.000567519	0.000596481
Q5TEC6	Q5TEC6	Histone H3	HIST2H3PS2	15.43	136	0.000605402	0.000568751	0.000617014	0.000765145	0.000663595	0.00065752		0.000808661	0.000573276	0.000753751	0.000854434	0.000584043	0.00076221		0.000487219	0.000496939	0.000298472	0.000545715	0.000590936	0.000308592		0.000228445	0.000458648	0.000448696	0.000340173	0.000630432	0.000438068
P31930	P31930	Cytochrome b-c1 complex subunit 1, mitochondrial	UQCRC1	52.645	480	0.000463782	0.000532293	0.00045511	0.000421709	0.000451457	0.000450281		0.000568391	0.000549513	0.000535606	0.000491617	0.000438934	0.000504359		0.000601386	0.000602432	0.000462094	0.000477386	0.000475209	0.000445133		0.00054813	0.000528271	0.000484618	0.000486272	0.000490801	0.000486396
P23368;Q9BWL6	P23368;Q9BWL6	NAD-dependent malic enzyme, mitochondrial	ME2	65.443	584	0.000510407	0.000505357	0.000458258	0.000491002	0.000461365	0.000488782		0.000442978	0.000458264	0.00065814	0.000433893	0.000573247	0.000452401		0.000500228	0.00057192	0.000652755	0.000608591	0.000731078	0.000528003		0.000449586	0.000537029	0.000517735	0.000434622	0.00049994	0.000565902
P11766;H0YAG8;D6RFE4;D6R9G2;D6RAY0	P11766;H0YAG8	Alcohol dehydrogenase class-3	ADH5	39.724	374	0.000488066	0.000533359	0.000489961	0.000532267	0.000526269	0.000505207		0.00057082	0.000509735	0.000553126	0.000541245	0.000529079	0.000554417		0.000569815	0.000574156	0.00050022	0.000594536	0.000565126	0.000472139		0.000504585	0.00048966	0.000463188	0.000543874	0.00049771	0.000441927
P53621-2;P53621	P53621-2;P53621	Coatomer subunit alpha;Xenin;Proxenin	COPA	139.32	1233	0.00049944	0.000554542	0.000487394	0.000491655	0.000582101	0.000507329		0.000404633	0.000516705	0.000498413	0.000422127	0.000531878	0.000532969		0.00049519	0.000497127	0.000578715	0.00049991	0.000469281	0.000563601		0.000522001	0.000560733	0.000618202	0.000524805	0.000555045	0.000621112
P31946-2	P31946-2	14-3-3 protein beta/alpha (Protein 1054) (Protein kinase C inhibitor protein 1) (KCIP-1) [Cleaved into: 14-3-3 protein beta/alpha, N-terminally processed]	1433B	27.85	244	0.000522112	0.000548023	0.000461087	0.000782629	0.0005123	0.000472227		0.00054311	0.000477886	0.000401746	0.000573563	0.000493579	0.000425454		0.000488206	0.000455967	0.00039016	0.000498886	0.000481921	0.000409687		0.000674813	0.000643036	0.000605156	0.000691471	0.000648209	0.000619179
P04899;B3KTZ0;P04899-2;B4DYA0;B4E2X5;F5H4U5;F5GZL8;P63096;B4E2V1;P09471-2	P04899;B3KTZ0;P04899-2;B4DYA0;B4E2X5;F5H4U5;F5GZL8	Guanine nucleotide-binding protein G(i) subunit alpha-2	GNAI2	40.45	355	0.000402264	0.000610481	0.000553562	0.000382668	0.000619993	0.000581333		0.000409575	0.000512082	0.000525616	0.000525827	0.000548304	0.000677419		0.000511025	0.000577399	0.000421192	0.000571929	0.000506414	0.000424805		0.000560879	0.000551303	0.000559103	0.000553722	0.000556682	0.000571295
Q9UKD2	Q9UKD2	mRNA turnover protein 4 homolog	MRTO4	27.56	239	0.000348159	0.000520068	0.000561129	0.000339832	0.000549195	0.000545782		0.000803106	0.000675611	0.000731889	0.000800751	0.000702043	0.000694957		0.000506838	0.000507941	0.000387891	0.000516	0.000569575	0.000392447		0.000451798	0.000280037	0.000412697	0.000464303	0.000277327	0.000373569
P38159;P38159-2;Q96E39;B4E3U4;O75526;Q8N7X1	P38159;P38159-2;Q96E39;B4E3U4	RNA-binding motif protein, X chromosome;RNA-binding motif protein, X chromosome, N-terminally processed;RNA binding motif protein, X-linked-like-1;RNA binding motif protein, X-linked-like-1, N-terminally processed	RBMX;RBMXL1	42.331	391	0.000676513	0.000434995	0.000444325	0.000611461	0.000427981	0.00044823		0.000687542	0.000647935	0.000506634	0.000684525	0.00064612	0.000444637		0.00036688	0.000449434	0.000497322	0.000370667	0.000467836	0.00047389		0.000415665	0.000430399	0.000517872	0.000451664	0.000459883	0.00046219
Q9UHX1-6;Q9UHX1-2;Q9UHX1-5;Q9UHX1-4;Q9UHX1;Q9UHX1-3;E9PQ56;H0YEM1;E9PN18;H0YCP8;E9PMU7;E9PL19	Q9UHX1-6;Q9UHX1-2;Q9UHX1-5;Q9UHX1-4;Q9UHX1;Q9UHX1-3;E9PQ56;H0YEM1	Poly(U)-binding-splicing factor PUF60	PUF60	55.399	513	0.000555183	0.000497752	0.000559525	0.00056207	0.000501009	0.000538436		0.000741178	0.000379379	0.000409499	0.000724571	0.000391081	0.000416899		0.00045139	0.000450357	0.000377974	0.000455517	0.00045728	0.000366764		0.000596408	0.000523535	0.00051807	0.000627455	0.00053393	0.000538925
Q13151	Q13151	Heterogeneous nuclear ribonucleoprotein A0	HNRNPA0	30.84	305	0.000354911	0.000436325	0.000525947	0.000359903	0.00042726	0.000512409		0.000641238	0.000566268	0.000651518	0.000671607	0.00055165	0.000575179		0.000625058	0.000570151	0.000478688	0.000633848	0.000574819	0.000447256		0.000328077	0.000465602	0.000389037	0.000330726	0.000446197	0.000381044
Q13409-2;Q13409-3;Q13409-6;F8W8S0;Q13409;Q13409-5;B7ZA04;E7EQL5;E7EV09;E7EQU2;E7EMU4;E7ESD3;E7ETL8;E9PGG1;E7ET01;E7ERH4;E7ERR6;E7EUM4;E7EU01	Q13409-2;Q13409-3;Q13409-6;F8W8S0;Q13409;Q13409-5;B7ZA04;E7EQL5;E7EV09	Cytoplasmic dynein 1 intermediate chain 2	DYNC1I2	70.644	632	0.000522498	0.000458167	0.000563376	0.000592385	0.000497775	0.000476885		0.000326524	0.00043822	0.000432034	0.000328298	0.000445626	0.000405915		0.000436748	0.000439754	0.000424869	0.000488097	0.00048029	0.000406801		0.000598724	0.000598812	0.000774436	0.000631309	0.000630609	0.000669485
P61981;B4DHC4;B4DE78	P61981;B4DHC4;B4DE78	14-3-3 protein gamma;14-3-3 protein gamma, N-terminally processed	YWHAG	28.302	247	0.000360097	0.000517851	0.000406959	0.000366045	0.00039042	0.000398437		0.000406065	0.00062856	0.000531026	0.000383464	0.000599089	0.000560419		0.000505281	0.000562605	0.000576721	0.000511674	0.000532377	0.000637856		0.000506738	0.000550553	0.000455066	0.000505884	0.000529516	0.000547972
P09622;B4DT69;F5H4I0;E9PEX6;B4DHG0;F2Z2E3;F8WDM5	P09622;B4DT69;F5H4I0;E9PEX6;B4DHG0	Dihydrolipoyl dehydrogenase, mitochondrial;Dihydrolipoyl dehydrogenase	DLD	54.177	509	0.000480137	0.000467663	0.000371176	0.000417757	0.000420072	0.000477349		0.000515551	0.000546998	0.000591472	0.00043114	0.000486973	0.000615026		0.000552228	0.000597584	0.000608612	0.000533642	0.000545702	0.000618911		0.000355355	0.000490087	0.000430015	0.000341384	0.000431826	0.000426698
O75390;B4DJV2;H0YH82;F8W4S1;F8VPA1;H0YIC4;F8W1S4;F8VPF9;F8VRI6;F8VX68;F8VRP1;F8VTT8;F8VWQ5;F8VX07;F8VZK9;F8VR34;F8VU34;F8VVF6;F8W642;F8W0J2	O75390;B4DJV2	Citrate synthase, mitochondrial;Citrate synthase	CS	51.712	466	0.000419153	0.000511894	0.000458924	0.000356439	0.000487627	0.000498325		0.000456389	0.000466579	0.000393284	0.000435778	0.000417473	0.000456326		0.000382587	0.000448774	0.000940571	0.00039363	0.00077255	0.000571015		0.00055362	0.000508245	0.000445359	0.000500555	0.000464754	0.000486374
Q9Y285;B4E363	Q9Y285;B4E363	Phenylalanine--tRNA ligase alpha subunit	FARSA	57.563	508	0.000536671	0.000534076	0.000444373	0.000518677	0.000527868	0.000399597		0.00036672	0.00045602	0.000491368	0.00039309	0.00050312	0.000450149		0.000437397	0.000491187	0.000523645	0.000446212	0.000510151	0.000484265		0.000518971	0.00056142	0.00060572	0.000532795	0.000566122	0.000566291
P58546;C9JL85	P58546;C9JL85	Myotrophin	MTPN	12.895	118	0.000438142	0.000518682	0.000576297	0.000476664	0.000530347	0.00051929		0.000404272	0.000421802	0.000423854	0.000364722	0.000383734	0.000437775		0.000530079	0.000488293	0.00045868	0.000505525	0.000458546	0.000467449		0.000582139	0.000571308	0.000537916	0.000606679	0.000568059	0.000530929
Q8N163;Q8N163-2;H0YB24;G3V119;E5RHJ4;E5RFJ3;H0YC58;E5RGU7;H0YC69;E5RHH8	Q8N163;Q8N163-2;H0YB24;G3V119	DBIRD complex subunit KIAA1967	KIAA1967	102.9	923	0.000610431	0.000527047	0.000456648	0.000533081	0.00047202	0.000476586		0.000475955	0.000435609	0.000359763	0.000433411	0.000410155	0.000360551		0.000462496	0.000468495	0.000458137	0.00043651	0.000438364	0.0004815		0.000662436	0.00048007	0.000552595	0.000662896	0.000471404	0.000583853
P28838;P28838-2;H0Y9Q1;H0Y983	P28838;P28838-2	Cytosol aminopeptidase	LAP3	56.166	519	0.000735489	0.000473545	0.000547796	0.000571528	0.000462408	0.000554733		0.00042209	0.000407957	0.000400649	0.000775425	0.000388822	0.000415232		0.000417996	0.000390585	0.000424836	0.000406409	0.00037518	0.000428866		0.000693709	0.000519031	0.000511826	0.000598168	0.000467191	0.000543061
P49915;B4DUT7;F8W720	P49915;B4DUT7;F8W720	GMP synthase [glutamine-hydrolyzing]	GMPS	76.715	693	0.000678185	0.000455339	0.000432238	0.000670808	0.000440897	0.000430593		0.000323138	0.000451019	0.000500339	0.000309259	0.000455643	0.000465814		0.000459221	0.000502461	0.000506968	0.000444612	0.000497604	0.000490593		0.00052262	0.000603354	0.000510536	0.000511517	0.000542364	0.000477622
H0Y3G8;Q93009;F5H8E5;B7Z7T5;F5H2X1	H0Y3G8;Q93009;F5H8E5;B7Z7T5	Ubiquitin carboxyl-terminal hydrolase;Ubiquitin carboxyl-terminal hydrolase 7	USP7	128.91	1110	0.000461693	0.000553284	0.000504103	0.000456612	0.00054703	0.000501427		0.000283526	0.000503976	0.000468741	0.00029292	0.000521007	0.000449708		0.000476865	0.000503027	0.000574647	0.000477707	0.000498877	0.000551009		0.000474214	0.000578052	0.000541164	0.000449118	0.000561426	0.000520876
P25788;P25788-2;G3V4X5;G3V5N4;G3V3W4;H0YJ03	P25788;P25788-2	Proteasome subunit alpha type-3	PSMA3	28.433	255	0.000379628	0.000540138	0.000499745	0.00035368	0.000534336	0.000477663		0.000617757	0.000579555	0.000593821	0.000623992	0.00055924	0.000609219		0.00047195	0.000501293	0.000485134	0.000460752	0.000474691	0.000514013		0.000373728	0.000458019	0.000418381	0.00038326	0.000436927	0.00044931
P62851	P62851	40S ribosomal protein S25	RPS25	13.742	125	0.000556454	0.000529856	0.000427365	0.000506182	0.000495133	0.000448751		0.000591561	0.000496183	0.000461827	0.000554762	0.00043154	0.000470369		0.000408542	0.000478115	0.000557316	0.000385002	0.000413736	0.000564424		0.000630345	0.000362432	0.000400983	0.000587127	0.000327686	0.000441406
Q00325-2;Q00325;F8VVM2;F8VWQ0;F8VWR4;F8VZL5	Q00325-2;Q00325;F8VVM2	Phosphate carrier protein, mitochondrial	SLC25A3	39.958	361	0.000550483	0.00060134	0.000444374	0.00055361	0.000613177	0.000470486		0.000312618	0.000398251	0.000443947	0.000340891	0.00045844	0.000476098		0.000384934	0.0004287	0.000444733	0.000417963	0.000410896	0.000416182		0.000774914	0.00046814	0.000627626	0.00075489	0.00045452	0.000625933
O43707;D6PXK4;E7EV83;F5GXS2	O43707;D6PXK4;E7EV83	Alpha-actinin-4	ACTN4	104.85	911	0.00056266	0.000474871	0.000461559	0.000619072	0.000477349	0.000481819		0.000537262	0.000430016	0.000424838	0.000491103	0.00045686	0.000444751		0.000453869	0.000399707	0.000368293	0.000427383	0.000404085	0.000389704		0.000565582	0.000519671	0.000622937	0.000553067	0.000520551	0.000608903
O14929;O14929-2;F8W9G7;F8WEW1	O14929;O14929-2	Histone acetyltransferase type B catalytic subunit	HAT1	49.512	419	0.000522084	0.000517678	0.00043449	0.000457486	0.000496165	0.00043788		0.000520826	0.000286948	0.000284338	0.000376841	0.000286271	0.000572279		0.000721064	0.000691233	0.000287198	0.000305859	0.000292755	0.000298738		0.000510411	0.000583473	0.000452853	0.00049077	0.000553697	0.000466278
Q96KP4;Q96KP4-2	Q96KP4;Q96KP4-2	Cytosolic non-specific dipeptidase	CNDP2	52.878	475	0.000494999	0.000558189	0.00045928	0.000485332	0.000515243	0.000495831		0.000362458	0.000398588	0.00045629	0.000381986	0.000414693	0.000456612		0.000545278	0.00051002	0.000498901	0.00043608	0.000466359	0.000487328		0.000520813	0.000508503	0.000492756	0.000507609	0.000455743	0.000540905
P13489;H0YCR7;E9PIM9;E9PLZ3;E9PMJ3;E9PIK5;E9PMN0;E9PMA9;E9PMI1;E9PR82	P13489	Ribonuclease inhibitor	RNH1	49.973	461	0.00048136	0.000571962	0.000552081	0.000448849	0.000548739	0.000506552		0.000432389	0.00040971	0.000465376	0.000540883	0.000437291	0.000421839		0.000414419	0.000454589	0.000434775	0.00047986	0.000510216	0.00039366		0.000545824	0.000480925	0.000561166	0.000589616	0.000500898	0.000563886
P05198;G3V4T5;H0YJS4;B4DM12	P05198;G3V4T5;H0YJS4	Eukaryotic translation initiation factor 2 subunit 1	EIF2S1	36.112	315	0.000510078	0.00051768	0.00048225	0.000527845	0.000481219	0.000520695		0.000436162	0.000462962	0.000474349	0.000425735	0.000447772	0.000467964		0.000447982	0.000468659	0.000505172	0.000446941	0.00050081	0.000507079		0.000508422	0.000443709	0.000538666	0.000519057	0.000476523	0.000505934
Q07955-2;Q07955;Q07955-3	Q07955-2;Q07955;Q07955-3	Serine/arginine-rich splicing factor 1	SRSF1	31.999	292	0.000419088	0.000628117	0.000500084	0.000385208	0.000604884	0.000520935		0.000556219	0.000477956	0.000469515	0.000576981	0.00050137	0.000477679		0.000411874	0.000452994	0.000478581	0.000403374	0.000464858	0.00051256		0.000509132	0.000464322	0.00042467	0.000528477	0.000448295	0.000448019
P18754-2;E9PAT9;P18754;C9JW69;C9JQZ4;C9J3R0;C9JMJ4;C9JRH2	P18754-2;E9PAT9;P18754;C9JW69;C9JQZ4;C9J3R0;C9JMJ4;C9JRH2	Regulator of chromosome condensation	RCC1	48.145	452	0.000576115	0.000477855	0.00048825	0.000580246	0.000524093	0.000450574		0.000340282	0.000481635	0.000476485	0.00037473	0.000470241	0.000421954		0.000436864	0.000445906	0.000442625	0.000434715	0.000439765	0.000437053		0.000598032	0.000470372	0.000550984	0.000643902	0.000479677	0.000499262
O15371;A8MWD3;B4DVY1;B0QYA5;B0QYA7;B0QYA6;B0QYA3;B0QYA4;B0QYA8	O15371;A8MWD3;B4DVY1;B0QYA5	Eukaryotic translation initiation factor 3 subunit D	EIF3D	63.972	548	0.000476075	0.000551725	0.000472615	0.00045825	0.000559729	0.000477261		0.000497123	0.000476599	0.00042717	0.000487537	0.000455056	0.000442136		0.000428272	0.000402238	0.000434507	0.000415544	0.000389827	0.000411491		0.000481985	0.000581482	0.000539781	0.000467822	0.000569229	0.000551123
O14979	O14979	Heterogeneous nuclear ribonucleoprotein D-like	HNRPDL	46.437	420	0.000366176	0.000437605	0.000449235	0.000327523	0.000405287	0.000449721		0.00039963	0.000474697	0.00051263	0.000338125	0.000413873	0.000443953		0.000526829	0.000489118	0.000587132	0.000432181	0.00041159	0.00049019		0.000405149	0.000606423	0.000505121	0.00036465	0.000538723	0.00050204
P00390;P00390-2;C8KIL8;C8KIL9;C8KIM0;H0YBD4;E5RI06;H0YC68	P00390;P00390-2;C8KIL8;C8KIL9;C8KIM0	Glutathione reductase, mitochondrial	GSR	56.256	522	0.000470321	0.000587971	0.000472769	0.000478093	0.000509926	0.00058823		0.00042267	0.000476792	0.000443552	0.000376857	0.000433226	0.000499759		0.000387266	0.000443019	0.000452982	0.000360211	0.000400746	0.000491608		0.000544477	0.000552524	0.000478431	0.000474901	0.00048446	0.000558716
Q16543	Q16543	Hsp90 co-chaperone Cdc37	CDC37	44.468	378	0.000459898	0.000558282	0.000530657	0.000440181	0.000560094	0.000570247		0.000505734	0.000444215	0.000480155	0.000538121	0.000450799	0.000475106		0.000415668	0.00046135	0.00035011	0.000430209	0.000450035	0.000376197		0.000521004	0.00051649	0.000486948	0.000555068	0.000534022	0.000521344
E7ES43;O95757;E9PDE8;D6RJ96	E7ES43;O95757;E9PDE8;D6RJ96	Heat shock 70 kDa protein 4L	HSPA4L	97.658	870	0.000504174	0.000476303	0.000499149	0.000510326	0.00047607	0.000511747		0.000466976	0.000430342	0.000406799	0.000368013	0.000489703	0.00046123		0.00042882	0.000491829	0.000443516	0.000497321	0.000552215	0.000496292		0.000568764	0.000529282	0.000473004	0.000620275	0.000596217	0.000552025
Q12874;E7EUT8	Q12874;E7EUT8	Splicing factor 3A subunit 3	SF3A3	58.848	501	0.000568293	0.000510869	0.000475086	0.000617672	0.000507259	0.000507455		0.000563262	0.000409383	0.000427991	0.000549907	0.000522872	0.000320278		0.000352165	0.000357221	0.000443663	0.000423639	0.000450751	0.000281942		0.000521543	0.000556184	0.000499799	0.000534103	0.000545362	0.000487612
P63220;Q8WVC2;Q9BYK1;Q13666;Q9BYK2	P63220;Q8WVC2;Q9BYK1	40S ribosomal protein S21	RPS21	9.1113	83	0.000470265	0.000487532	0.000407557	0.000444597	0.000476552	0.000390749		0.000648498	0.000479444	0.000562646	0.000622415	0.000477719	0.000562099		0.000373808	0.000444466	0.000315431	0.000375058	0.000446208	0.000284973		0.000593918	0.000391453	0.00047916	0.000545924	0.000360368	0.000481078
G5E9B6;Q99873;Q99873-2;Q99873-3;E9PKG1;B4DJ87;E9PIX6;E9PQ98;H0YDE4;E9PNR9;E9PI83;E9PMW9;Q9NR22;Q9NR22-2;E9PMZ2	G5E9B6;Q99873;Q99873-2;Q99873-3;E9PKG1;B4DJ87;E9PIX6;E9PQ98	Protein arginine N-methyltransferase 1	PRMT1	40.548	353	0.00045267	0.000531095	0.000490489	0.000443626	0.000456691	0.000555801		0.000515142	0.000385735	0.000443404	0.000453245	0.000313263	0.000458483		0.000584501	0.000476459	0.000442179	0.000412613	0.00040396	0.000452296		0.000441845	0.000459358	0.000403336	0.000368754	0.000363809	0.00042873
Q13243;Q13243-3;B4DUA4;B4DJK0;Q13243-2;G3V5K8	Q13243;Q13243-3;B4DUA4;B4DJK0	Serine/arginine-rich splicing factor 5	SRSF5	31.263	272	0.000522734	0.000489188	0.000446617	0.000471555	0.00042074	0.0004189		0.000555386	0.000530167	0.00042481	0.000473564	0.000401818	0.000331687		0.000439247	0.000440845	0.000360863	0.000339989	0.000364121	0.000297474		0.000576981	0.000365263	0.000454024	0.000612427	0.000334147	0.000465113
Q02543;B4DM74	Q02543;B4DM74	60S ribosomal protein L18a	RPL18A	20.762	176	0.000357457	0.000359141	0.000396473	0.000373127	0.000371364	0.0003748		0.000628508	0.000658563	0.000745963	0.000559744	0.000651114	0.000715215		0.000492568	0.000519915	0.000469883	0.000484807	0.000481477	0.00049909		0.000356147	0.000278412	0.00031144	0.000369907	0.00028028	0.000312499
Q9Y277;F5H740;Q9Y277-2;E5RHZ6;E5RJN6;E5RFP6;E5RK27;E5RHE1;E5RFL1;F8W7Y3	Q9Y277;F5H740;Q9Y277-2;E5RHZ6;E5RJN6;E5RFP6	Voltage-dependent anion-selective channel protein 3	VDAC3	30.658	283	0.000662696	0.00055981	0.000518195	0.00062131	0.000489059	0.000589223		0.000537157	0.000395234	0.000390763	0.000568265	0.000408408	0.000392115		0.000434427	0.000371384	0.000397577	0.000420328	0.000361169	0.000420631		0.000501181	0.000369997	0.000416863	0.000530867	0.000315049	0.000513789
Q5U5J2;P68400;E7EU96;P68400-2	Q5U5J2;P68400;E7EU96;P68400-2	Casein kinase II subunit alpha	CSNK2A1	45.908	397	0.000443013	0.000449265	0.000417738	0.000452741	0.000452431	0.000434436		0.000354542	0.000465894	0.000495247	0.000344736	0.000467794	0.000486037		0.000502803	0.000510936	0.00052507	0.000511278	0.000514533	0.000539036		0.000395858	0.000545205	0.000443901	0.000406092	0.000586966	0.00045146
O15143;F8WCG3;C9J6C8;C9JFG9;C9JQM8;C9JEY1;C9J4Z7;C9K057;C9JBJ7;C9JTT6;F8WEB3;C9JM51;F8VXW2	O15143;F8WCG3	Actin-related protein 2/3 complex subunit 1B	ARPC1B	40.949	372	0.000525133	0.000468346	0.000453649	0.000491483	0.000456494	0.000483847		0.000449906	0.000471466	0.000449696	0.000452603	0.000467217	0.000488613		0.000436883	0.000443027	0.000448465	0.000436728	0.00042044	0.000477201		0.000414639	0.000487547	0.000490774	0.000411604	0.000495773	0.000507604
O00299	O00299	Chloride intracellular channel protein 1	CLIC1	26.922	241	0.000432883	0.000465948	0.000419506	0.000417648	0.000424168	0.000439784		0.000458759	0.000469004	0.000459051	0.0004284	0.00043815	0.000493983		0.000485891	0.00050716	0.000598755	0.000459617	0.000487713	0.000627102		0.000444112	0.00039421	0.000390227	0.000427514	0.000381953	0.000411537
P35637;P35637-2;E7EUX0;B4DR70;A6NMX6	P35637;P35637-2;E7EUX0;B4DR70;A6NMX6	RNA-binding protein FUS	FUS	53.425	526	0.000392131	0.000557115	0.000314322	0.000361284	0.000492709	0.000326408		0.000681424	0.000566707	0.000615152	0.00056408	0.000498843	0.000568515		0.000198098	0.00038295	0.000346738	0.000201953	0.000344315	0.000313002		0.00063667	0.000437252	0.000374028	0.000581315	0.000368142	0.000366774
Q5T4S7-2;Q5T4S7;Q5T4S7-3;Q5T4S7-4;Q5T4S7-5;B4DYV5;B4DPF6;Q5T4S7-6;Q5TBN9	Q5T4S7-2;Q5T4S7;Q5T4S7-3;Q5T4S7-4	E3 ubiquitin-protein ligase UBR4	UBR4	575.95	5204	0.000434788	0.000554805	0.000485136	0.000419715	0.000512375	0.000518312		0.00020337	0.000397631	0.000421307	0.000192095	0.000419453	0.000441851		0.000443263	0.000396698	0.000451978	0.000423289	0.0003681	0.000443362		0.000649557	0.00051134	0.00053038	0.000602894	0.000478083	0.000574113
P27708;F8VPD4;H0YGP4;P31327;P31327-2	P27708;F8VPD4	CAD protein;Glutamine-dependent carbamoyl-phosphate synthase;Aspartate carbamoyltransferase;Dihydroorotase	CAD	242.98	2225	0.00033188	0.0004079	0.000502473	0.000324557	0.000421675	0.000462104		0.0004119	0.000450217	0.000522995	0.000433787	0.000454548	0.000470133		0.000497432	0.000476353	0.000500494	0.000493065	0.000479071	0.000459487		0.000398173	0.000450391	0.000511096	0.000422665	0.000425428	0.00047367
P31689;F5GZ88;B7Z5C0	P31689;F5GZ88;B7Z5C0	DnaJ homolog subfamily A member 1	DNAJA1	44.868	397	0.000631497	0.000509155	0.000472893	0.000629895	0.000512392	0.000547727		0.000356176	0.000430647	0.000389796	0.000372937	0.000485859	0.000499177		0.000443163	0.000391463	0.0003662	0.000517747	0.000452958	0.000472437		0.000500571	0.000539156	0.000425001	0.000513651	0.000529356	0.000513593
P49257	P49257	Protein ERGIC-53	LMAN1	57.548	510	0.000560821	0.000532885	0.000529721	0.000557852	0.000511261	0.000542765		0.000396085	0.00037125	0.000341742	0.000419281	0.000408404	0.00038112		0.000341264	0.000349164	0.000364058	0.000372093	0.000332332	0.000399694		0.00055992	0.000568836	0.000525633	0.000556607	0.000582892	0.000615233
O14950	O14950	Myosin regulatory light chain 12B	MYL12B	19.779	172	0.00045038	0.000558018	0.000576175	0.000413117	0.000521174	0.000586656		0.000391342	0.000338655	0.000399281	0.000363934	0.000306974	0.00039695		0.000400447	0.000422206	0.000384382	0.000383029	0.00038768	0.00040032		0.00041255	0.000533754	0.000571881	0.000420614	0.000516543	0.00058638
P40939;H0YFD6;B4DYP2	P40939	Trifunctional enzyme subunit alpha, mitochondrial;Long-chain enoyl-CoA hydratase;Long chain 3-hydroxyacyl-CoA dehydrogenase	HADHA	82.999	763	0.000395294	0.000553252	0.000461112	0.000378423	0.000502962	0.000435372		0.000336204	0.000389178	0.000423605	0.000287398	0.000316301	0.0003738		0.000457801	0.000469959	0.00042982	0.000395398	0.000427827	0.00041062		0.000463334	0.000511632	0.000544143	0.000422477	0.000496655	0.000530387
P51659;F5HE57;E9PB82;E7EWE5;E7ET17;G5E9S2;E7ER27;E7EPL9	P51659;F5HE57;E9PB82;E7EWE5;E7ET17;G5E9S2;E7ER27;E7EPL9	Peroxisomal multifunctional enzyme type 2;(3R)-hydroxyacyl-CoA dehydrogenase;Enoyl-CoA hydratase 2	HSD17B4	79.685	736	0.000459315	0.000492677	0.000521688	0.000452667	0.000483543	0.000524677		0.000402569	0.000384656	0.000431793	0.000396495	0.000390695	0.000429671		0.000396691	0.000416381	0.000467868	0.000409249	0.000417888	0.000502486		0.000541226	0.000475401	0.000441768	0.000499584	0.000430176	0.000461631
Q96AG4	Q96AG4	Leucine-rich repeat-containing protein 59	LRRC59	34.93	307	0.00053228	0.000486064	0.000479509	0.000511645	0.000507261	0.000485406		0.000386966	0.000411735	0.000408857	0.000400527	0.00045002	0.000447439		0.000447938	0.000484706	0.000470841	0.000464837	0.000477466	0.000467457		0.000462693	0.0004036	0.000447648	0.000471369	0.000433201	0.000463499
Q9BQG0-2;Q9BQG0;E7EN09	Q9BQG0-2;Q9BQG0;E7EN09	Myb-binding protein 1A	MYBBP1A	149.37	1332	0.000407936	0.00055648	0.00054817	0.000376628	0.000556965	0.00053554		0.000305173	0.000361896	0.000377776	0.000331309	0.000389916	0.000390988		0.000433217	0.000386912	0.000398202	0.000421275	0.000328509	0.000353658		0.00060849	0.00049912	0.000529923	0.000531102	0.000459327	0.000507952
B1AHD1;P55769	B1AHD1;P55769	NHP2-like protein 1	NHP2L1	14.627	132	0.000533412	0.000479313	0.000492365	0.000584038	0.000481531	0.000464251		0.000485171	0.000347053	0.000394056	0.000473373	0.000340082	0.000357887		0.000321487	0.000348018	0.000333464	0.000340617	0.000368406	0.000306482		0.000542157	0.000519275	0.00061372	0.000585938	0.000520651	0.000569202
B4DNJ6;Q9Y3F4;B0AZV0;H0YH33;F5H1G1	B4DNJ6;Q9Y3F4;B0AZV0	Serine-threonine kinase receptor-associated protein	STRAP	39.777	363	0.00054847	0.000483382	0.000427963	0.00052906	0.000460239	0.000430247		0.000513004	0.00048202	0.000393484	0.000510407	0.000347395	0.000412474		0.000348002	0.000348241	0.000341018	0.000345948	0.000350731	0.000335991		0.000512927	0.000531494	0.000478636	0.000461342	0.000472506	0.000537637
P06493;P06493-2;E5RIU6	P06493;P06493-2;E5RIU6	Cyclin-dependent kinase 1	CDK1	34.095	297	0.000528618	0.000459612	0.000452522	0.000447481	0.000376012	0.000389501		0.000409343	0.000398606	0.000451046	0.000327176	0.000300527	0.000368969		0.000396938	0.000403775	0.000405144	0.000331873	0.000330788	0.000348805		0.000570693	0.000461709	0.000468129	0.000524058	0.000404734	0.000439411
P62314	P62314	Small nuclear ribonucleoprotein Sm D1	SNRPD1	13.281	119	0.000518558	0.000419756	0.000465368	0.000522604	0.000433885	0.000447249		0.000273522	0.000486297	0.000448767	0.000256914	0.000477908	0.000455355		0.000521129	0.000474441	0.000507591	0.000529455	0.000471069	0.000479832		0.000335703	0.000451578	0.00047481	0.000341884	0.000475529	0.000480292
P15170-2;P15170;Q8IYD1;F5GWG9	P15170-2;P15170	Eukaryotic peptide chain release factor GTP-binding subunit ERF3A	GSPT1	68.6	636	0.000361086	0.000432013	0.000474553	0.000385724	0.000482635	0.00044664		0.000358747	0.000493745	0.000447064	0.000401325	0.000500467	0.000434871		0.000442787	0.000454278	0.000516676	0.000442904	0.000443613	0.000501558		0.000374547	0.00049587	0.000499988	0.000402018	0.000511975	0.000468788
Q01581;Q8N995;D6RIW1;P54868;B7Z8R3;F5H8J6	Q01581;Q8N995	Hydroxymethylglutaryl-CoA synthase, cytoplasmic	HMGCS1	57.293	520	0.000456038	0.00051358	0.000472239	0.000410549	0.000473282	0.000467955		0.000249092	0.000337307	0.000381383	0.000206401	0.000283109	0.000364671		0.000456176	0.000415073	0.000431441	0.000343624	0.000328957	0.00037065		0.000499914	0.000559842	0.000574418	0.000367508	0.000412124	0.000407859
P39748;F5H1Y3	P39748	Flap endonuclease 1	FEN1	42.592	380	0.000460737	0.000472187	0.00051555	0.0004801	0.000455205	0.000467667		0.000303671	0.000376252	0.000433403	0.000284876	0.000344478	0.000361523		0.000412932	0.000383717	0.000425255	0.000390978	0.00035674	0.000345229		0.00053318	0.000459336	0.000551248	0.000491134	0.000457901	0.000467971
P00491;G3V5M2;G3V308;G3V2H3;G3V393	P00491;G3V5M2	Purine nucleoside phosphorylase	PNP	32.118	289	0.000475621	0.000467917	0.000494566	0.000474993	0.000437795	0.000507887		0.000368771	0.000358322	0.000455698	0.000351026	0.000349701	0.000451612		0.000491654	0.000403404	0.00044072	0.00047503	0.000391973	0.000451406		0.000394599	0.000483827	0.000484514	0.000391215	0.000481002	0.000488299
E9PN11;P08134;Q5JR08;E9PQH6;Q5JR05;Q5JR07;Q5JR06;E9PLA2;P62745	E9PN11;P08134;Q5JR08;E9PQH6;Q5JR05;Q5JR07	Rho-related GTP-binding protein RhoC	RHOC	25.485	229	0.00041804	0.000381287	0.000375017	0.000384605	0.000381363	0.000361655		0.000290559	0.000382399	0.000391989	0.000278914	0.000422248	0.000390145		0.000443128	0.000464174	0.000423994	0.000449634	0.000432025	0.000376759		0.000668388	0.000517498	0.000560084	0.000618066	0.000495779	0.000519995
P06239;P06239-3;Q573B4;E7EN21;P06239-2;E9PJ92;E9PAP0;E9PKQ8;F8W6B9	P06239;P06239-3;Q573B4;E7EN21;P06239-2;E9PJ92	Tyrosine-protein kinase Lck	LCK	58	509	0.000459534	0.000506559	0.000476651	0.000449319	0.000487299	0.000445886		0.000303001	0.000347553	0.000281869	0.000311736	0.000366689	0.000319855		0.000369497	0.000416009	0.000424373	0.000377798	0.000336545	0.000392364		0.000600465	0.000528629	0.000585913	0.00057318	0.000508891	0.000529867
P27694	P27694	Replication protein A 70 kDa DNA-binding subunit	RPA1	68.137	616	0.000415225	0.000501009	0.000457399	0.000368987	0.000464753	0.000486028		0.000463703	0.000404249	0.0004343	0.000439264	0.000368598	0.000454357		0.000500124	0.000461883	0.000363176	0.000462888	0.000422232	0.00040703		0.00039255	0.000446661	0.000449425	0.000376421	0.000425193	0.00047656
Q5T5C7;P49591	Q5T5C7;P49591	Serine--tRNA ligase, cytoplasmic	SARS	61.312	536	0.000465829	0.000463798	0.000540873	0.000534292	0.00051659	0.000475057		0.000325942	0.000373411	0.000499224	0.000377221	0.000460051	0.000451616		0.000442583	0.000400647	0.000443054	0.000533242	0.000483762	0.000432967		0.000380161	0.000428089	0.000518912	0.000481364	0.000567769	0.000501353
P20618;H0Y3J2	P20618;H0Y3J2	Proteasome subunit beta type-1;Proteasome subunit beta type	PSMB1	26.489	241	0.00054879	0.000499361	0.000461427	0.000538878	0.000493675	0.000480978		0.000500913	0.000374016	0.000424524	0.000500474	0.000372624	0.000438145		0.000373368	0.000367931	0.000320252	0.000361643	0.000350698	0.000328425		0.000461802	0.000478519	0.000468753	0.000470247	0.000447874	0.000479763
O00231	O00231	26S proteasome non-ATPase regulatory subunit 11	PSMD11	47.463	422	0.000531444	0.000448986	0.000474317	0.000495199	0.00040811	0.000500158		0.000397146	0.000420034	0.000460463	0.000364165	0.000393789	0.000516145		0.000427022	0.000436975	0.000509848	0.000401994	0.000412065	0.000489981		0.000345138	0.000429638	0.000392574	0.000312203	0.000386799	0.000431054
P62266;D6RD47;D6R9I7;D6RIX0	P62266;D6RD47	40S ribosomal protein S23	RPS23	15.807	143	0.000553748	0.00044734	0.00043229	0.000587168	0.000472031	0.00042759		0.000389197	0.000344337	0.000408154	0.000345999	0.000341904	0.00034034		0.000409424	0.000380546	0.000377557	0.000432175	0.000421618	0.000318737		0.000535649	0.000492419	0.000481082	0.000587097	0.000490821	0.000479101
O43242;F5H8K4;B4DT72;H0YGV8	O43242;F5H8K4;B4DT72	26S proteasome non-ATPase regulatory subunit 3	PSMD3	60.977	534	0.000476987	0.000440488	0.00041749	0.000434727	0.000400097	0.000464701		0.000369426	0.000453689	0.000450771	0.000337195	0.000418857	0.000419512		0.000427234	0.00040299	0.00049976	0.000452802	0.000446002	0.000424649		0.000464556	0.000419221	0.000416271	0.000405971	0.000370192	0.000457379
Q3KQS4;P46087;P46087-2;Q05BA7;F5GYR3;F5H5X6;F5H709;F5GWB7;F5H8G6;F5H359	Q3KQS4;P46087;P46087-2;Q05BA7	Putative ribosomal RNA methyltransferase NOP2	NOP2	92.859	845	0.000389626	0.000382777	0.000405896	0.000385177	0.000370296	0.000455989		0.000444199	0.000349788	0.000355179	0.000409036	0.000343763	0.00033527		0.000345324	0.000373811	0.000405772	0.000341311	0.000378682	0.000384137		0.000786118	0.000511379	0.000474495	0.000414669	0.000372863	0.000447971
P62191;B4DR63;G3V4X1	P62191;B4DR63	26S protease regulatory subunit 4	PSMC1	49.184	440	0.000425795	0.000484359	0.00054135	0.00070639	0.000683021	0.000445679		0.000363915	0.000420055	0.000386967	0.000431015	0.000594843	0.000410585		0.000396654	0.000444288	0.000353988	0.000348982	0.000393267	0.000330823		0.000453993	0.000471337	0.000481364	0.000582631	0.000697991	0.000549458
Q9BXJ9;F5H5A7;Q9BXJ9-4;Q6N069;Q6N069-2;Q6N069-3;Q6N069-4;Q6N069-5	Q9BXJ9;F5H5A7;Q9BXJ9-4	N-alpha-acetyltransferase 15, NatA auxiliary subunit	NAA15	101.27	866	0.000348262	0.000434131	0.000469084	0.000393306	0.000465876	0.000436345		0.000216041	0.00046197	0.000555463	0.000258195	0.000518108	0.000478915		0.00042689	0.000413542	0.000521697	0.000449119	0.000438592	0.000462593		0.000393735	0.000467956	0.000484486	0.00044823	0.000496805	0.000446365
P56192;A6NC17;B3KVK7;H0YHV5;H0YIP0;F5H2V6;F8VZZ9;F8W0S4;F8W0M7;F8VS26;H0YIC2;H0YI27;H0YI94;H0YHL6;F8VPL7	P56192;A6NC17;B3KVK7	Methionine--tRNA ligase, cytoplasmic	MARS	101.11	900	0.00041371	0.000456006	0.000421259	0.000406024	0.000436004	0.000441524		0.000365392	0.000344481	0.000465997	0.000334739	0.000368705	0.000470762		0.000417972	0.000397685	0.000425307	0.000441133	0.000421135	0.000419495		0.000493162	0.000512559	0.000474858	0.000507482	0.000478918	0.000534486
Q9BUJ2;Q9BUJ2-2;B7Z4B8;Q9BUJ2-4;Q9BUJ2-3;E9PE99	Q9BUJ2;Q9BUJ2-2;B7Z4B8;Q9BUJ2-4;Q9BUJ2-3	Heterogeneous nuclear ribonucleoprotein U-like protein 1	HNRNPUL1	95.737	856	0.000385489	0.000417722	0.000384235	0.000384047	0.000397325	0.000388862		0.000361976	0.000532889	0.000420333	0.000354077	0.000542548	0.000407505		0.000397101	0.000441411	0.00047712	0.00039443	0.000421099	0.000473262		0.000408739	0.000490252	0.000460619	0.000394923	0.000470039	0.000471941
P39019	P39019	40S ribosomal protein S19	RPS19	16.06	145	0.00032823	0.000467916	0.000332265	0.000313214	0.000472954	0.000328796		0.000413701	0.000482329	0.000557986	0.00038174	0.000455465	0.000520325		0.000375935	0.000458385	0.000548074	0.000364444	0.000449252	0.000532987		0.000414571	0.000364063	0.000412471	0.000394496	0.000337419	0.000405847
P51610;P51610-2;A6NEM2;P51610-3	P51610;P51610-2;A6NEM2	Host cell factor 1;HCF N-terminal chain 1;HCF N-terminal chain 2;HCF N-terminal chain 3;HCF N-terminal chain 4;HCF N-terminal chain 5;HCF N-terminal chain 6;HCF C-terminal chain 1;HCF C-terminal chain 2;HCF C-terminal chain 3;HCF C-terminal chain 4;HCF C-terminal chain 5;HCF C-terminal chain 6	HCFC1	208.73	2035	0.000360398	0.000424551	0.000631921	0.000330578	0.000459323	0.000647807		0.00068792	0.000274441	0.000262395	0.000743272	0.000246121	0.00024303		0.000261464	0.000304252	0.000267173	0.000233487	0.000253443	0.000229041		0.000760016	0.000502118	0.00041456	0.000644188	0.000444021	0.000379167
Q92922;F8WE13	Q92922	SWI/SNF complex subunit SMARCC1	SMARCC1	122.87	1105	0.00029078	0.000488777	0.000382993	0.00039885	0.000390743	0.000370405		0.000285774	0.000412236	0.000404249	0.000250986	0.000389692	0.000375942		0.000386556	0.000380965	0.000458831	0.000393994	0.000374695	0.000429307		0.000452428	0.000748333	0.000444579	0.000308082	0.000465487	0.000429722
F5H5D3;F8VRZ4;F8VWV9;F8VX09;Q9H853;F8VRK0;C9K0S6;F8VRK1;F8VXZ7	F5H5D3		TUBA1C	57.73	519	0.000420991	0.000538077	0.000319718	0.000455481	0.000536079	0.000323824		0.000287405	0.000374469	0.000482292	0.000292965	0.000369641	0.000446371		0.000439171	0.00048682	0.000231095	0.000424002	0.000473021	0.000227487		0.000492309	0.000655029	0.000385403	0.000492185	0.000658483	0.000362619
O95347;O95347-2;F5GZR0;Q5T821	O95347;O95347-2	Structural maintenance of chromosomes protein 2	SMC2	135.65	1197	0.000363787	0.00055313	0.000532957	0.000478704	0.000574585	0.000459952		0.000285293	0.000385129	0.000372632	0.00027259	0.000411692	0.000328518		0.000343516	0.000399933	0.000448022	0.000341262	0.000399619	0.000397189		0.000440032	0.000451143	0.000530885	0.000559474	0.000501534	0.00046809
P67809;H0Y449;E7ETA0;C9J5V9;Q9Y2T7	P67809;H0Y449;E7ETA0	Nuclease-sensitive element-binding protein 1	YBX1	35.924	324	0.000320582	0.000332415	0.000208927	0.000293314	0.000317777	0.000224368		0.00041262	0.000705259	0.000588668	0.000378362	0.000617636	0.000608034		0.000272091	0.000450421	0.000629029	0.00026508	0.000416064	0.000664347		0.000486263	0.000318799	0.000340748	0.00046504	0.000294362	0.000364133
P12270;Q5SWX9	P12270	Nucleoprotein TPR	TPR	267.29	2363	0.000296782	0.000463192	0.000484075	0.000285628	0.00046455	0.00048525		0.000186213	0.00041126	0.000318629	0.000188824	0.000457227	0.000322351		0.000361186	0.000322657	0.000491436	0.00030857	0.000315981	0.000369913		0.000526243	0.000507995	0.000694847	0.000444395	0.000488776	0.00066675
P32119;A6NIW5;A8K0C0	P32119;A6NIW5	Peroxiredoxin-2	PRDX2	21.892	198	0.000254956	0.000373867	0.000370464	0.000248097	0.000365085	0.000379075		0.000506727	0.00054603	0.000486503	0.000516693	0.000532363	0.000539426		0.000511669	0.000531885	0.000494251	0.000504833	0.000487087	0.000537629		0.000284785	0.000352515	0.000336815	0.00027173	0.000335417	0.00034588
P61978-2;P61978;B4DFF1;Q5T6W1	P61978-2;P61978;B4DFF1;Q5T6W1	Heterogeneous nuclear ribonucleoprotein K	HNRNPK	51.028	464	0.00043175	0.000485873	0.000300123	0.000529095	0.000573747	0.000250014		0.000110917	0.000316899	0.000361892	0.000136716	0.000379341	0.00030648		0.000440043	0.000467636	0.000278758	0.000500828	0.000530396	0.000238592		0.000559997	0.000606541	0.00068787	0.000698719	0.00074168	0.000581213
P48735;B4DFL2;B4DSZ6;H0YL11	P48735;B4DFL2;B4DSZ6;H0YL11	Isocitrate dehydrogenase [NADP], mitochondrial;Isocitrate dehydrogenase [NADP]	IDH2	50.909	452	0.000345734	0.000426535	0.000502682	0.000331359	0.000386139	0.000468108		0.000508211	0.000418322	0.000366746	0.000556337	0.000396456	0.000366043		0.000413345	0.000456012	0.000344387	0.000377501	0.00042763	0.000384322		0.000393141	0.000420527	0.000448996	0.000375727	0.000412194	0.000432289
P47897;B4DWJ2;B4DNN3;B7Z840;C9J165;C9JSG9;F2Z2V6	P47897;B4DWJ2;B4DNN3	Glutamine--tRNA ligase	QARS	87.798	775	0.000589086	0.000401713	0.000400018	0.000379558	0.000396503	0.00038376		0.000324122	0.000380671	0.000405556	0.000313833	0.000362795	0.000414886		0.000419751	0.000376693	0.000432123	0.000390281	0.000369338	0.000436318		0.000405635	0.00043257	0.000450055	0.000387912	0.000399222	0.000409118
O15067;F5GWT9;H0YGH1	O15067;F5GWT9;H0YGH1	Phosphoribosylformylglycinamidine synthase	PFAS	144.73	1338	0.000293275	0.000387779	0.00036177	0.000256101	0.000340467	0.000335175		0.000356387	0.000426816	0.000431505	0.000311978	0.000352726	0.000349767		0.00041073	0.000429315	0.000516582	0.000340757	0.000363821	0.000413918		0.000515555	0.00045913	0.00042214	0.000387274	0.000364658	0.000374853
Q14980-2;Q14980;F5H2L0;H0YFY6;F5H4J1;Q9BTE9;F5H6Y5;H0YH75;F5H763;F5H0Z7;F5H3L6;F5H2F3;F5GZW1;F5H1L0;F8W6T3;F5H068;F5H073;F5GWK2;F5GWA2;F5H4Y4;F5H7R5	Q14980-2;Q14980	Nuclear mitotic apparatus protein 1	NUMA1	236.51	2101	0.000392457	0.000446894	0.00044902	0.000363892	0.000469368	0.000417806		0.000327764	0.000398734	0.000486984	0.000327706	0.000392163	0.000478128		0.000391135	0.000459788	0.000359497	0.000393275	0.000457774	0.000375797		0.00049531	0.000369716	0.000425481	0.000451972	0.000355369	0.000429798
P28072	P28072	Proteasome subunit beta type-6	PSMB6	25.357	239	0.000557761	0.000489543	0.000433906	0.000558987	0.000527005	0.000406769		0.000341892	0.000303445	0.000347188	0.000320728	0.000329503	0.000309461		0.000264916	0.000282701	0.000397775	0.000299199	0.000323163	0.000401442		0.00060597	0.000405434	0.00055646	0.000618131	0.00042771	0.00053278
P54727;G5E9P0;Q5W0S5;Q5W0S4;E9PGR9;H0Y579	P54727;G5E9P0	UV excision repair protein RAD23 homolog B	RAD23B	43.171	409	0.000471607	0.000518001	0.000441522	0.000459697	0.000495298	0.000458385		0.000354658	0.000446145	0.000382696	0.000337674	0.000403975	0.000397759		0.00021345	0.000382504	0.000284278	0.000198223	0.000360627	0.000280195		0.000494179	0.000499404	0.000493931	0.000491493	0.000477684	0.00050876
P31942;P31942-3;P31942-2;P31942-4;B4DHY1;P31942-5;P31942-6	P31942;P31942-3;P31942-2;P31942-4;B4DHY1	Heterogeneous nuclear ribonucleoprotein H3	HNRNPH3	36.926	346	0.000385503	0.00042618	0.000455068	0.000389929	0.000467166	0.000414419		0.000362777	0.000419447	0.000439084	0.000395197	0.000448794	0.000422025		0.000347792	0.000401048	0.000393768	0.000406873	0.000436158	0.000347306		0.000457928	0.000423512	0.000468504	0.000516965	0.000439012	0.000445253
P84098	P84098	60S ribosomal protein L19	RPL19	23.466	196	0.000580028	0.000405621	0.000359214	0.000586802	0.000434922	0.000368877		0.000516228	0.00039879	0.000328253	0.000539215	0.000417171	0.000326678		0.000420158	0.000354513	0.000326028	0.000411327	0.000361277	0.000281988		0.000462827	0.000414435	0.0004002	0.000468667	0.000417093	0.000379677
Q16881;Q16881-6;E7EW10;Q16881-3;E9PNQ6;Q16881-4;B7Z2S5;Q16881-2;E2QRB9;Q16881-5;B2R5P6;E7ESI6;E9PIR7;E9PMY9;F5H780;E9PKD3;E9PIZ5;E9PKI4;E9PLT3;E9PQI3;Q9NNW7;D3YTF9;F5H2M2;F5H2V0;D3YTF8;Q9NNW7-2;E7ENA2;F5H1L4;E7EWK1;E9PRI8	Q16881;Q16881-6;E7EW10;Q16881-3;E9PNQ6;Q16881-4;B7Z2S5;Q16881-2;E2QRB9;Q16881-5;B2R5P6;E7ESI6;E9PIR7;E9PMY9;F5H780	Thioredoxin reductase 1, cytoplasmic	TXNRD1	70.923	649	0.000407746	0.000428636	0.000347833	0.000365891	0.000438355	0.000374865		0.000300741	0.000449985	0.000365072	0.000297924	0.000441038	0.00038415		0.000466369	0.000402332	0.000486016	0.000433286	0.00039185	0.000482389		0.000375655	0.000490752	0.000385791	0.000350267	0.00047112	0.000393717
O75531	O75531	Barrier-to-autointegration factor	BANF1	10.058	89	0.00025405	0.000454935	0.000436716	0.000308112	0.000464755	0.000417347		0.000297804	0.000426487	0.000449034	0.000279563	0.000403502	0.000447681		0.000429895	0.000437075	0.000422883	0.000450885	0.000450319	0.00040283		0.000371503	0.000409721	0.000470931	0.000370388	0.00049337	0.000470307
P30041	P30041	Peroxiredoxin-6	PRDX6	25.035	224	0.000401282	0.000381032	0.000465933	0.000422198	0.000380578	0.000481913		0.000479618	0.000359228	0.000338226	0.000449357	0.000364573	0.000354879		0.000349509	0.000400694	0.000343753	0.000355594	0.000392852	0.000373928		0.000488726	0.000414404	0.000412621	0.000465864	0.000381449	0.000392218
P54136;P54136-2;F5H3T8;E5RJM9;E5RH09	P54136;P54136-2;F5H3T8	Arginine--tRNA ligase, cytoplasmic	RARS	75.378	660	0.000348919	0.000409104	0.000475537	0.000364246	0.000426725	0.000451297		0.00032527	0.000360213	0.000373677	0.000379234	0.000399193	0.000372995		0.000368207	0.000381453	0.000453462	0.000402507	0.000385166	0.00042243		0.000477469	0.000387833	0.000469475	0.00046232	0.000391046	0.000441402
A8MZ22;F5HFY4;Q99733;C9JZI7;C9J6D1;A8MXH2;E9PNJ7;E9PKT8;E9PS34;E9PJJ2;E9PNW0;E9PP22;H0YCI4;E9PKI2;C9J1B1	A8MZ22;F5HFY4;Q99733;C9JZI7;C9J6D1;A8MXH2;E9PNJ7;E9PKT8;E9PS34;E9PJJ2;E9PNW0	Nucleosome assembly protein 1-like 4	NAP1L4;NAP1L4b	44.162	386	0.000451353	0.000414477	0.000402365	0.000424529	0.00039652	0.000391654		0.000389885	0.000382775	0.000349688	0.000361291	0.000378333	0.000348921		0.000375517	0.00039239	0.00032244	0.000368933	0.000373571	0.000323549		0.000454753	0.000463954	0.000430867	0.000417577	0.000433193	0.000424614
Q15424;F5H0H3;F5H1L1;B7Z2F6;F5GZU3;B7Z959	Q15424;F5H0H3;F5H1L1;B7Z2F6;F5GZU3;B7Z959	Scaffold attachment factor B1	SAFB	102.64	915	0.000492413	0.000411187	0.000318065	0.000475122	0.000458609	0.000345474		0.000429935	0.000388497	0.000349428	0.000427848	0.000363039	0.000344011		0.00037376	0.000375454	0.000273103	0.000325443	0.000395902	0.000273812		0.000525968	0.000399188	0.000481797	0.000511445	0.000395429	0.000476138
B0QY89;Q9Y262;G8JLH4;B0QY90;B3KNG0;C9K0Q7;C9JHP4;H0Y7E6	B0QY89;Q9Y262;G8JLH4;B0QY90;B3KNG0	Eukaryotic translation initiation factor 3 subunit L	EIF3EIP;EIF3L	70.901	607	0.000358313	0.000428602	0.000420416	0.000331051	0.000391739	0.000445		0.000397992	0.000362115	0.00041952	0.000388312	0.000361135	0.000460722		0.000376334	0.000360571	0.000449834	0.000381081	0.000370093	0.000418385		0.000378204	0.000407762	0.000406959	0.000366712	0.000394906	0.000441037
P09012;B4DDC7	P09012;B4DDC7	U1 small nuclear ribonucleoprotein A	SNRPA	31.279	282	0.000520765	0.000377191	0.000384136	0.000516483	0.000379977	0.000386971		0.000467533	0.000327835	0.000328283	0.000461975	0.000335134	0.000325954		0.000348162	0.000331221	0.000302131	0.000342049	0.000329057	0.000311757		0.000496519	0.000407465	0.000464198	0.000513629	0.000413696	0.000451265
B7Z4Q3;Q96HJ9	B7Z4Q3		LUC7L2	54.223	458	0.000436667	0.000342904	0.000393686	0.00045432	0.000380887	0.000411625		0.00033382	0.000434402	0.000376795	0.000348074	0.000453607	0.000361043		0.000388641	0.000370799	0.000500059	0.000420322	0.000400316	0.00046933		0.000356311	0.000374773	0.000421893	0.000373251	0.000392581	0.000422374
P46060;F8W7I9;H0Y4Q3;B0QYT4;B0QYT5;B0QYT6	P46060;F8W7I9	Ran GTPase-activating protein 1	RANGAP1	63.541	587	0.000368357	0.000356736	0.000489531	0.000414773	0.000421284	0.000413895		0.000377878	0.000359288	0.000374498	0.000354639	0.000339037	0.000417612		0.000368353	0.000548587	0.000359155	0.000376791	0.000505997	0.00038224		0.000423347	0.00035118	0.00034173	0.0004721	0.000381273	0.000385095
P30048;E9PH29	P30048;E9PH29	Thioredoxin-dependent peroxide reductase, mitochondrial	PRDX3	27.692	256	0.000365552	0.000411591	0.000453763	0.000515358	0.000411993	0.000458208		0.000487737	0.000356165	0.000384655	0.000506436	0.000358042	0.000396955		0.000391235	0.00037604	0.000252893	0.000399239	0.000390135	0.000265545		0.000385196	0.000432943	0.000408778	0.000388892	0.000447492	0.000397974
Q13148-2;Q13148;G3V162;B1AKP7;B4DJ45;Q13148-3	Q13148-2;Q13148;G3V162;B1AKP7;B4DJ45;Q13148-3	TAR DNA-binding protein 43	TARDBP	44.991	416	0.000239575	0.000372568	0.000347024	0.000204781	0.000344416	0.000351074		0.000224448	0.000486119	0.000466336	0.000240895	0.000448006	0.000404012		0.000453257	0.000541569	0.000473493	0.000423258	0.000568886	0.00043535		0.00032698	0.000387479	0.000386563	0.000325257	0.000370547	0.0003848
P35998;B7Z5E2;C9JLS9	P35998;B7Z5E2	26S protease regulatory subunit 7	PSMC2	48.633	433	0.000372926	0.000369778	0.000370128	0.000275346	0.000318426	0.000395718		0.00043937	0.000395252	0.000264475	0.00037707	0.000345596	0.000301046		0.000399137	0.000448694	0.00041713	0.0003531	0.000373829	0.00044255		0.000421234	0.000382781	0.000418958	0.000430234	0.000334119	0.000411658
Q9NQC3-2;Q9NQC3;Q9NQC3-5;F8W914;F8WAM4;Q9NQC3-4;Q9NQC3-6;Q9NQC3-3	Q9NQC3-2;Q9NQC3;Q9NQC3-5;F8W914;F8WAM4;Q9NQC3-4	Reticulon-4	RTN4	40.317	373	0.000326551	0.000468037	0.000436015	0.000306495	0.000461212	0.000417751		0.000293102	0.000330264	0.000394696	0.000334841	0.000450884	0.00037357		0.000288039	0.000322775	0.00051686	0.000388124	0.000416114	0.000397863		0.000394895	0.000463243	0.000451768	0.000410568	0.000470533	0.00047382
G5E9P9;D6REZ0;H0Y9J0	G5E9P9		RAP1GDS1	66.316	607	0.000486067	0.000446758	0.000364989	0.000474605	0.000407052	0.000390664		0.000428712	0.000387874	0.000328519	0.000396136	0.000353869	0.000388641		0.000451832	0.000418684	0.000346866	0.000386138	0.000360914	0.000374078		0.000356939	0.000336011	0.000322234	0.000327853	0.000326582	0.000412839
P26358-2;F5GX68;P26358;H0YFC7;P26358-3	P26358-2;F5GX68;P26358;H0YFC7;P26358-3	Cytosine-specific methyltransferase;DNA (cytosine-5)-methyltransferase 1	DNMT1	184.82	1632	0.000341835	0.000443074	0.000541551	0.000319887	0.000429883	0.000481828		0.000294542	0.000363934	0.000347754	0.000283347	0.00035613	0.000353238		0.000361557	0.000403861	0.000294352	0.000347735	0.000393023	0.000288385		0.000444798	0.000399025	0.000434054	0.000398963	0.000369194	0.000452127
Q9UJZ1;B4E1K7;F2Z2I8	Q9UJZ1;B4E1K7	Stomatin-like protein 2	STOML2	38.534	356	0.000493503	0.000444739	0.000385455	0.000416569	0.000417442	0.000423943		0.000337992	0.000270976	0.000280489	0.000320835	0.000233608	0.000321055		0.00033884	0.00037965	0.000301627	0.000303038	0.000321292	0.000352229		0.000580546	0.00037345	0.000473076	0.000572991	0.000370586	0.000590406
Q14019	Q14019	Coactosin-like protein	COTL1	15.945	142	0.000371361	0.000412629	0.000375831	0.000350741	0.000391785	0.000404135		0.000402057	0.000323654	0.000348596	0.00039272	0.000318402	0.000379186		0.000376814	0.000406271	0.000248125	0.000363554	0.000380792	0.000279635		0.000499832	0.000434487	0.00044018	0.000486642	0.000419346	0.000462742
P16104;Q96QV6;Q8IUE6;F5H4B2;A8MQC5	P16104;Q96QV6;Q8IUE6	Histone H2A.x;Histone H2A type 1-A;Histone H2A type 2-B	H2AFX;HIST1H2AA;HIST2H2AB	15.144	143	0.000423287	0.000387739	0.000217055	0.000433013	0.000418651	0.000210621		0.000161512	0.000376297	0.000337112	0.000167642	0.000397176	0.000324224		0.000422363	0.000452607	0.000313022	0.000458776	0.000512391	0.000314437		0.000561493	0.000510953	0.000471878	0.000611254	0.000550661	0.000451834
G3V180;G3V1D3;Q9NY33;F5H8L6;F5GXD5;Q9NY33-2;E9PPK9;E9PQ14;E9PKK8;E9PNX5;E9PQF2	G3V180;G3V1D3;Q9NY33;F5H8L6;F5GXD5	Dipeptidyl peptidase 3	DPP3	84.375	757	0.000467337	0.000430517	0.000375722	0.000461673	0.000398082	0.000394467		0.000275895	0.000314916	0.000313229	0.00023429	0.000303456	0.000312916		0.00035703	0.000365173	0.000321306	0.000317797	0.000327214	0.000314156		0.000551645	0.000461962	0.000398582	0.000442852	0.000415141	0.000400485
O96008;O96008-2	O96008;O96008-2	Mitochondrial import receptor subunit TOM40 homolog	TOMM40	37.893	361	0.00057209	0.000427524	0.00046801	0.000608692	0.00046025	0.000446703		0.000379837	0.000307297	0.000390481	0.000354881	0.000281739	0.000425101		0.00024123	0.000342814	0.000222634	0.000231364	0.000346949	0.00023345		0.000426223	0.000456406	0.000394988	0.000439058	0.000493137	0.000390917
Q15056;Q15056-2	Q15056;Q15056-2	Eukaryotic translation initiation factor 4H	EIF4H	27.385	248	0.000578768	0.00036827	0.00039599	0.000530596	0.000338949	0.000376557		0.000476487	0.000317047	0.000388509	0.000459972	0.000306959	0.000361502		0.000337909	0.000344234	0.000236587	0.000331217	0.000319209	0.000237508		0.000385988	0.000401018	0.000397869	0.000375584	0.000384843	0.000381589
P19623	P19623	Spermidine synthase	SRM	33.824	302	0.000422387	0.000383724	0.00033099	0.000394727	0.000347984	0.000359377		0.000308334	0.00048752	0.000353418	0.000272193	0.000347377	0.000406279		0.000381592	0.000458853	0.000377148	0.000372165	0.000371666	0.000397449		0.000369587	0.000430377	0.00031258	0.000330886	0.000387376	0.000362906
Q99436;Q5TBG5;B4E0P1	Q99436	Proteasome subunit beta type-7	PSMB7	29.965	277	0.000351629	0.000394463	0.000367701	0.000348768	0.000366657	0.000393693		0.000171989	0.000368531	0.000434458	0.000170361	0.000338181	0.000446255		0.000482552	0.000400086	0.000395311	0.000466744	0.000379482	0.000399677		0.000365008	0.000531273	0.000350625	0.000341397	0.000466521	0.00034567
B0V043;P26640;H0Y4A6;E7EVJ6;Q5SP20;B4DZ61;A2ABF4;B0V044;H0Y426;H0Y3X9	B0V043;P26640;H0Y4A6	Valine--tRNA ligase	VARS	140.46	1264	0.000321095	0.000404675	0.00050497	0.000353016	0.000418679	0.000496056		0.000216097	0.000371872	0.000326499	0.000245681	0.000389291	0.000355743		0.000370796	0.000412019	0.000352736	0.00036613	0.0003829	0.000335479		0.000443531	0.000429961	0.000441961	0.000434444	0.000404325	0.000419045
P49721	P49721	Proteasome subunit beta type-2	PSMB2	22.836	201	0.000178327	0.000492933	0.000371087	0.000173434	0.000470223	0.00038555		0.000356259	0.000461851	0.000443415	0.00036368	0.000436499	0.000456203		0.000394646	0.000355697	0.000263739	0.000383448	0.000331782	0.000282377		0.000419364	0.000471905	0.000370443	0.000423882	0.000465208	0.000421967
E9PFU1;Q8WUM4;C9IZF9;F8WBR8;F8WEQ7;F8WDK9	E9PFU1;Q8WUM4	Programmed cell death 6-interacting protein	PDCD6IP	96.771	873	0.000371052	0.000360915	0.000385077	0.000390284	0.000568048	0.000410609		0.000290359	0.000310333	0.000336604	0.000254264	0.000282884	0.000338127		0.000378328	0.000364579	0.000368043	0.000349791	0.000338837	0.000368711		0.00046354	0.000346287	0.000603085	0.000457121	0.000350986	0.000421756
P36542;P36542-2;B4DL14	P36542;P36542-2;B4DL14	ATP synthase subunit gamma, mitochondrial;ATP synthase gamma chain	ATP5C1	32.996	298	0.000223963	0.000361182	0.000362016	0.00020844	0.00035404	0.000364379		0.000289036	0.000520696	0.000501392	0.000269659	0.000496305	0.000478179		0.000478295	0.000376352	0.00048305	0.000483107	0.000364123	0.000516693		0.000301607	0.000352758	0.000306788	0.000297886	0.000351203	0.00030181
P48047	P48047	ATP synthase subunit O, mitochondrial	ATP5O	23.277	213	0.000412921	0.000427361	0.000445986	0.000402694	0.000420293	0.000434064		0.000379322	0.000260477	0.000314141	0.000357246	0.00025232	0.000308211		0.000314076	0.000310285	0.000345778	0.000313569	0.000313795	0.000328057		0.000508931	0.000355684	0.000477591	0.00050751	0.000367544	0.00045353
P54920;Q9H115;B4DK44;B4DGP9;Q4G0M0	P54920	Alpha-soluble NSF attachment protein	NAPA	33.232	295	0.000374007	0.000379753	0.0003587	0.000379288	0.000369345	0.000367887		0.000344061	0.000439464	0.000394953	0.00035652	0.000427889	0.000422627		0.000414336	0.000417627	0.000388131	0.000356473	0.000385287	0.000415261		0.000341647	0.000355108	0.000328241	0.000330464	0.000342104	0.000333049
A2A274;Q99798;F5H2A5;B4DEC3;B4DW08	A2A274;Q99798;F5H2A5;B4DEC3;B4DW08	Aconitate hydratase, mitochondrial	ACO2	87.819	805	0.000437773	0.000386753	0.000401929	0.000401212	0.00037193	0.000429157		0.000373076	0.000301529	0.000306202	0.000324292	0.000286038	0.000321081		0.000323724	0.000316908	0.000289481	0.000306435	0.000309348	0.000291274		0.000517622	0.000434108	0.0003972	0.000412679	0.000438347	0.000396631
P22695	P22695	Cytochrome b-c1 complex subunit 2, mitochondrial	UQCRC2	48.442	453	0.000428184	0.000402538	0.000379575	0.000406929	0.000380858	0.000362622		0.000337427	0.000322998	0.000317492	0.000261447	0.000318205	0.000235264		0.000357241	0.00030255	0.000385473	0.000326222	0.000247641	0.000331323		0.000466802	0.00037156	0.000411101	0.000432716	0.000391583	0.000346899
P35613;P35613-2;A6NJW1;D3YLG5;A8MZ77	P35613;P35613-2;A6NJW1;D3YLG5	Basigin	BSG	42.2	385	0.000453437	0.00035851	0.000348921	0.000471441	0.00037861	0.000345327		0.000504979	0.000326972	0.000284593	0.000482127	0.000319792	0.000309463		0.000277406	0.000294073	0.000185152	0.000274036	0.000282065	0.000179687		0.000540754	0.000436773	0.000471012	0.000540847	0.000428884	0.000485786
Q16891-2;Q16891;F5GZ32;Q16891-3;B9A067;F8W9I1;C9J406;B8ZZQ7;B7WPJ1;D6RAW4	Q16891-2;Q16891;F5GZ32;Q16891-3;B9A067;F8W9I1;C9J406;B8ZZQ7	Mitochondrial inner membrane protein	IMMT	82.624	747	0.000392368	0.000395521	0.000343775	0.000404464	0.00038501	0.000361191		0.000360266	0.000347123	0.000342788	0.000382075	0.000350415	0.0003368		0.000349592	0.000301282	0.00028093	0.000389611	0.000359949	0.000277509		0.000497351	0.000446211	0.000416795	0.000447977	0.000444657	0.000405235
P62195;A8K3Z3	P62195;A8K3Z3	26S protease regulatory subunit 8	PSMC5	45.626	406	0.00030133	0.000360094	0.000294363	0.000260981	0.000532794	0.000306382		0.000306757	0.000306091	0.000684357	0.00113906	0.00064637	0.000276282		0.00028824	0.000312283	0.000454092	0.000486508	0.000724603	0.00031997		0.000295364	0.000309466	0.000508703	0.000270562	0.000301296	0.000319798
P30086;B4DRT4	P30086;B4DRT4	Phosphatidylethanolamine-binding protein 1;Hippocampal cholinergic neurostimulating peptide	PEBP1	21.057	187	0.000261196	0.000302212	0.000164264	0.00028246	0.000320678	0.000160638		0.000451562	0.000476826	0.000593034	0.00048361	0.000517086	0.000627346		0.000300406	0.000479957	0.000548671	0.000293024	0.000449746	0.000573691		0.000409067	0.000215682	0.000208661	0.000432688	0.000226551	0.000207542
Q9BTT0;Q5TB20;E9PPH5;E9PEA6;E9PLC4;Q5TB19;Q5TB25	Q9BTT0;Q5TB20;E9PPH5	Acidic leucine-rich nuclear phosphoprotein 32 family member E	ANP32E	30.692	268	0.000444986	0.000332636	0.000318191	0.000434392	0.000303413	0.000322351		0.000363699	0.000341662	0.000370125	0.000362454	0.000300719	0.000351464		0.000418637	0.000408242	0.000365339	0.000359211	0.00034807	0.000357781		0.000262759	0.000397104	0.000378059	0.000222941	0.000351352	0.000354616
P09382;F8WEI7	P09382	Galectin-1	LGALS1	14.716	135	0.000448128	0.000336085	0.000311757	0.000314791	0.000241585	0.000421329		0.000531736	0.000406734	0.00026348	0.000383229	0.000296472	0.00042324		0.000376536	0.000383524	0.000208699	0.00027488	0.00028795	0.000312821		0.000427639	0.000390892	0.000308558	0.000332452	0.000306388	0.000456682
P78417;D3DRA3;Q5TA02;F5H7H0;Q5TA01	P78417;D3DRA3;Q5TA02;F5H7H0;Q5TA01	Glutathione S-transferase omega-1	GSTO1	27.566	241	0.000337438	0.000381086	0.000330822	0.000317335	0.000338312	0.000354211		0.000228224	0.000372528	0.000333937	0.000225243	0.000375877	0.000356654		0.000370712	0.000336866	0.000437047	0.00037159	0.000330293	0.000470433		0.000406981	0.000450879	0.000392288	0.00037773	0.000417006	0.000405062
G3V1Z5;P46379-3;P46379;B0UX83;P46379-2;F8VX53;F8VXY4;E7EMZ4;F6TH84;F6S6P2;H0Y710;F6U341;F6X9W3;F6VEM6;F6WML8;F6RG75;F6XTU0;F6U1F2;F6UR09;E7EPC5;E9PEC8;C9JAY9;H0Y4L1;F6TC96;H0Y571;H0Y583;H0Y410;H0Y759;H0Y7K4	G3V1Z5;P46379-3;P46379;B0UX83;P46379-2;F8VX53;F8VXY4;E7EMZ4	Large proline-rich protein BAG6	BAG6;BAT3	122.35	1162	0.000331359	0.000334694	0.000521198	0.00033714	0.000482716	0.000291585		0.000254035	0.000331777	0.000340121	0.000242065	0.000278031	0.000350033		0.00038409	0.00041491	0.00037148	0.000328563	0.00033427	0.000351147		0.000310512	0.000381615	0.000393366	0.000468351	0.000547769	0.000337962
P09661;H0YKK0;H0YMA0;H0YLR3;O95485;Q9UEN1	P09661;H0YKK0;H0YMA0	U2 small nuclear ribonucleoprotein A	SNRPA1	28.415	255	0.000292501	0.000457491	0.000330784	0.00030421	0.000333366	0.000431119		0.000379987	0.000265041	0.000360355	0.000364545	0.000258113	0.000338897		0.000354596	0.000333945	0.00032733	0.000346832	0.000319878	0.000301541		0.000573769	0.000383786	0.000286734	0.000449468	0.000327007	0.000440341
Q5SSJ5;Q5SSJ5-2;B0QZK4;Q5SSJ5-3;Q5SWC8;Q5SSJ5-5;B0QZK8;B0QZK9	Q5SSJ5;Q5SSJ5-2;B0QZK4;Q5SSJ5-3;Q5SWC8	Heterochromatin protein 1-binding protein 3	HP1BP3	61.206	553	0.000365587	0.000304758	0.000309755	0.000347943	0.000316582	0.000304119		0.00039561	0.000340801	0.000409228	0.000378134	0.000353619	0.000396705		0.000366554	0.000380753	0.000418442	0.000352209	0.000386488	0.000420589		0.000385969	0.000328257	0.000335113	0.000363595	0.000325924	0.00034089
Q9BXP5;Q9BXP5-3;Q9BXP5-2;Q9BXP5-4;Q9BXP5-5;E7EPT2;C9JUL9;F5H3Y8	Q9BXP5;Q9BXP5-3;Q9BXP5-2;Q9BXP5-4;Q9BXP5-5	Serrate RNA effector molecule homolog	SRRT	100.67	876	0.000353223	0.000372375	0.000444728	0.000775602	0.000404946	0.000455813		0.000303058	0.000379613	0.000341343	0.000311679	0.000375803	0.000340371		0.000402907	0.000429038	0.000313876	0.000383869	0.000411938	0.000319146		0.000319906	0.000316613	0.000362261	0.000327587	0.000372132	0.00035637
P49756;P49756-3;P49756-2;E9PQU5;H0YE46;P49756-4;E9PSE8	P49756	RNA-binding protein 25	RBM25	100.18	843	0.00046768	0.000346332	0.000339177	0.000470631	0.000371653	0.000351635		0.000359882	0.000293357	0.000306333	0.000360618	0.000286582	0.00030639		0.000287162	0.000281934	0.000250496	0.000298814	0.000281005	0.000233297		0.000515152	0.000426416	0.00046259	0.000477104	0.000395653	0.000461654
Q13283;F8W7N6;F5H4D6;E5RIZ6;E5RJU8;Q5HYE9;E5RH42;E5RIF8;E5RI46;E5RH00	Q13283;F8W7N6;F5H4D6	Ras GTPase-activating protein-binding protein 1	G3BP1	52.164	466	0.000402176	0.000391787	0.000388623	0.000380459	0.00036696	0.000346713		0.000287941	0.000379702	0.000304738	0.000224565	0.00031466	0.000279684		0.000334856	0.00031016	0.000340908	0.000298891	0.000261484	0.000329881		0.000368031	0.000433656	0.000384366	0.000350377	0.000403754	0.000382031
Q4VC03;Q13310;Q13310-2;B1ANR0;H0Y5F5;H0YEU6;H0YCC8;E9PBN1;H0Y6X6;B1ANR1;H0YEQ8;P0CB38;H0YER0	Q4VC03;Q13310;Q13310-2;B1ANR0;H0Y5F5	Polyadenylate-binding protein 4	PABPC4	72.39	660	0.00038	0.000354104	0.000367198	0.000405465	0.00037339	0.000410752		0.000228841	0.000330553	0.000366647	0.000209312	0.000348199	0.000370575		0.000377803	0.00036736	0.000411808	0.000336016	0.000362283	0.000377842		0.00036587	0.00037749	0.000395167	0.000320476	0.000357781	0.000398791
P15121;E9PCX2;E9PEF9	P15121;E9PCX2	Aldose reductase	AKR1B1	35.853	316	0.000303827	0.000388984	0.000333678	0.000311468	0.000389895	0.000350633		0.00033527	0.000383273	0.000381093	0.000333588	0.000382846	0.000392069		0.000347961	0.000332656	0.000403446	0.000370021	0.00032643	0.000422912		0.000308779	0.000415122	0.000377845	0.000300477	0.000423178	0.000411851
P26196;Q8IV96	P26196	Probable ATP-dependent RNA helicase DDX6	DDX6	54.416	483	0.000516092	0.000416178	0.000318833	0.000507016	0.000400491	0.00034427		0.000420188	0.000286601	0.000302278	0.000376791	0.000286048	0.000312844		0.000330384	0.0003039	0.000231297	0.000309435	0.000278143	0.000261831		0.000392757	0.000368384	0.000418897	0.000416853	0.000376668	0.000430882
Q99439;E7ENR3;A6NFI4	Q99439;E7ENR3;A6NFI4	Calponin-2	CNN2	33.697	309	0.000347721	0.000368255	0.000371226	0.000335448	0.000402842	0.000362157		0.00032215	0.000354685	0.000364127	0.000329169	0.000347987	0.000351417		0.000257924	0.000364268	0.000345848	0.000282197	0.000363822	0.000315743		0.000418566	0.000322814	0.000436865	0.000450004	0.000369214	0.000389063
P16615;P16615-3;P16615-2;P16615-5;P16615-4;O14983;O14983-2;Q8N3X5;B3KY17;F8VSH0	P16615;P16615-3;P16615-2;P16615-5;P16615-4	Sarcoplasmic/endoplasmic reticulum calcium ATPase 2	ATP2A2	114.76	1042	0.000451721	0.000323374	0.000460949	0.000410738	0.000328516	0.000493381		0.000255753	0.000292829	0.000330751	0.000245792	0.000304611	0.000357956		0.000336757	0.000306704	0.000280918	0.00033071	0.00027745	0.000286643		0.000390441	0.000355171	0.000470177	0.000417726	0.000393819	0.000465048
Q8WWM7;Q8WWM7-3;Q8WWM7-2;A8K1R6;Q8WWM7-4;Q8WWM7-5;Q8WWM7-6;C9JXV8;Q8WWM7-7	Q8WWM7;Q8WWM7-3;Q8WWM7-2;A8K1R6;Q8WWM7-4;Q8WWM7-5;Q8WWM7-6;C9JXV8;Q8WWM7-7	Ataxin-2-like protein	ATXN2L	113.37	1075	0.000164586	0.000379327	0.000373995	0.000161471	0.00033023	0.000362646		0.000156278	0.000317476	0.000346916	0.000150328	0.000298359	0.0003454		0.00039335	0.000314854	0.000257177	0.000359988	0.000295756	0.000299335		0.000834515	0.000343745	0.000367951	0.000811955	0.000358492	0.00041163
P39656;E7EWT1	P39656;E7EWT1	Dolichyl-diphosphooligosaccharide--protein glycosyltransferase 48 kDa subunit	DDOST	50.8	456	0.000328314	0.000371	0.000355264	0.000314153	0.000397307	0.000359982		0.000276537	0.000337955	0.00037011	0.000278978	0.000330367	0.000378574		0.000384728	0.000339777	0.000426189	0.000388197	0.000332493	0.000441666		0.000319973	0.000393542	0.000325729	0.000331768	0.000396562	0.000334245
P30049	P30049	ATP synthase subunit delta, mitochondrial	ATP5D	17.49	168	0.000273388	0.000337799	0.000283468	0.000258085	0.000311278	0.000273978		0.000289242	0.000484621	0.000337386	0.000287903	0.000414932	0.000353742		0.000349716	0.000441092	0.000409077	0.000318097	0.000418298	0.000387855		0.000455719	0.000260886	0.000304261	0.000430276	0.000248791	0.000312262
P11908-2;P11908;D3YTJ7;A6NMS2	P11908-2;P11908	Ribose-phosphate pyrophosphokinase 2	PRPS2	35.054	321	0.000385618	0.000404673	0.000352456	0.000333877	0.000349573	0.000333677		0.000397392	0.000339731	0.000384416	0.000395707	0.000345821	0.000354789		0.000371916	0.000349775	0.000332822	0.000361783	0.00034855	0.000315332		0.000308134	0.000280069	0.000314256	0.000300915	0.00026228	0.000298076
A6NE05;P61254;Q9UNX3;E5RIT6;E5RHH1	A6NE05;P61254;Q9UNX3;E5RIT6	60S ribosomal protein L26;60S ribosomal protein L26-like 1	RPL26;RPL26L1	18.254	153	0.00032025	0.000277911	0.000423672	0.000320627	0.000315626	0.000367585		0.000472366	0.000487326	0.00046066	0.000462923	0.000462868	0.000438067		0.000341478	0.000345066	0.000385399	0.0003496	0.000337307	0.000359772		0.000184032	0.000246908	0.000273801	0.000197508	0.000236801	0.000266585
Q14240-2;Q14240;E7EQG2;Q9NZE6;E7EMV8;F8WE11;E9PBH4;C9JUF0	Q14240-2;Q14240;E7EQG2;Q9NZE6	Eukaryotic initiation factor 4A-II	EIF4A2	46.489	408	0.000430075	0.000397299	0.000400469	0.000499098	0.000471525	0.000365567		0.000378279	0.000295168	0.000380428	0.000413221	0.000331892	0.000364402		0.000269208	0.000247092	0.000278457	0.000325276	0.000291506	0.000281214		0.000373752	0.000350239	0.000417653	0.000519381	0.00046015	0.000393223
O60763;O60763-2;F5H4X1;F5GYR8;F5GZ76;H0Y7C0;REV__Q5VZ89;REV__Q5VZ89-6;REV__Q5VZ89-5	O60763;O60763-2;F5H4X1;F5GYR8;F5GZ76	General vesicular transport factor p115	USO1	107.89	962	0.000303484	0.000445612	0.000393288	0.00029093	0.000419758	0.000357517		0.000295278	0.00028289	0.00031207	0.000303051	0.000335101	0.000306432		0.000320049	0.0003408	0.000366141	0.000338765	0.00036895	0.00037262		0.000410185	0.000340297	0.000405938	0.000386707	0.000349379	0.000459908
P51149;C9J8S3;C9J592;C9J4V0;C9IZZ0;C9J4S4;C9J7D1	P51149;C9J8S3;C9J592;C9J4V0;C9IZZ0	Ras-related protein Rab-7a	RAB7A	23.489	207	0.000275328	0.000371579	0.000514202	0.000281548	0.000405858	0.000473315		0.000370536	0.000320065	0.000313237	0.000421105	0.000350607	0.00033035		0.000316402	0.00033493	0.000315433	0.000340929	0.000332771	0.000300179		0.000374454	0.000368284	0.000341289	0.000396829	0.000414158	0.000353426
E9PB61;Q86V81	E9PB61;Q86V81	THO complex subunit 4	ALYREF	27.557	264	0.000343821	0.000367859	0.000269891	0.000324798	0.000384495	0.000266804		0.000380644	0.000393179	0.000413871	0.000380057	0.000388527	0.000418586		0.000255277	0.000307334	0.000371856	0.000244254	0.000288193	0.000371748		0.000474235	0.000310924	0.000304105	0.000469609	0.000313265	0.00030141
O60264;F5GZI1;P28370;P28370-2;E9PCY3;F6TQG2	O60264;F5GZI1	SWI/SNF-related matrix-associated actin-dependent regulator of chromatin subfamily A member 5	SMARCA5	121.9	1052	0.000318738	0.000269317	0.000321557	0.00030814	0.000265206	0.000288732		0.000242279	0.000317378	0.000310777	0.000707689	0.000320449	0.000280452		0.000281284	0.000294876	0.000906096	0.000505654	0.000292447	0.000306465		0.000308147	0.000281966	0.000334497	0.000303541	0.000265541	0.00030145
P17480;E9PKP7;P17480-2;E9PLT2;E9PMM2;H0YDH7	P17480;E9PKP7;P17480-2	Nucleolar transcription factor 1	UBTF	89.405	764	0.000401265	0.000317207	0.000338854	0.000337682	0.000264373	0.000321682		0.000366823	0.000368423	0.000304351	0.000315557	0.000289001	0.000279442		0.000345088	0.000296993	0.000378549	0.000285269	0.00027746	0.000388653		0.000364824	0.000368133	0.000329945	0.00030148	0.000357116	0.000383482
Q8NBS9;Q86UY0;B2RDM2	Q8NBS9;Q86UY0;B2RDM2	Thioredoxin domain-containing protein 5	TXNDC5	47.628	432	0.000274376	0.000362716	0.000370388	0.000295357	0.000316406	0.00034885		0.000378974	0.000460256	0.000394975	0.000385153	0.000381037	0.000394295		0.000367405	0.000434014	0.000350924	0.000329608	0.000393257	0.000627841		0.000263615	0.000252497	0.000253545	0.000256186	0.000239634	0.000243249
O76003	O76003	Glutaredoxin-3	GLRX3	37.432	335	0.000263898	0.000353862	0.000343797	0.000433555	0.000353068	0.000331571		0.000269227	0.000314873	0.000399439	0.000261781	0.00030535	0.000326674		0.000293494	0.000304387	0.000405533	0.00028157	0.000368883	0.000324841		0.000367164	0.000397417	0.000443048	0.000477713	0.000399629	0.000376206
P35606;B4DZI8;D6RBT6;D6R997;H0YAC7;H0Y938;D6RBG7;D6RCL6;D6RBZ7	P35606;B4DZI8	Coatomer subunit beta	COPB2	102.49	906	0.000404291	0.00046391	0.000376954	0.000400165	0.000363945	0.000382681		0.000299287	0.000310885	0.000323329	0.000279751	0.000291907	0.000358		0.000327116	0.000358287	0.000276763	0.000322486	0.000330467	0.000294683		0.000343986	0.000343611	0.000325663	0.000340361	0.000346465	0.000352845
Q96QK1;F5GYF5	Q96QK1;F5GYF5	Vacuolar protein sorting-associated protein 35	VPS35	91.706	796	0.000409459	0.000419909	0.000415515	0.000462472	0.000372994	0.000441021		0.000296954	0.000308424	0.000314229	0.000312878	0.000331239	0.000309751		0.000266273	0.000315999	0.000320971	0.000280743	0.000322337	0.000277037		0.000438253	0.000348458	0.000291809	0.000467867	0.000329939	0.000317408
P63010-2;P63010;Q7Z451;F5GYG9	P63010-2;P63010;Q7Z451;F5GYG9	AP-2 complex subunit beta	AP2B1	105.69	951	0.000417286	0.000423868	0.00039464	0.00034713	0.000399912	0.000368569		0.00012391	0.000310691	0.000302114	0.000117559	0.000284571	0.000309876		0.000277517	0.00029655	0.000242309	0.000290476	0.000287747	0.000238988		0.000519436	0.000406344	0.000428358	0.000516742	0.000397061	0.000396816
P29144;Q5VZU9	P29144;Q5VZU9	Tripeptidyl-peptidase 2	TPP2	138.35	1249	0.000331635	0.000423569	0.000411754	0.00034061	0.000400105	0.000430926		0.000220892	0.000298562	0.000343217	0.000259748	0.000284959	0.000353143		0.000320264	0.000312129	0.000365997	0.00030314	0.000301137	0.000370299		0.000356904	0.000349713	0.000375418	0.000380421	0.000336987	0.000386905
P60228;E5RGA2;H0YBR5;E5RHS5;H0YAW4;E5RIT4;E5RII3;H0YBP5;E5RJ25;E5RIP5	P60228;E5RGA2	Eukaryotic translation initiation factor 3 subunit E	EIF3E	52.22	445	0.000336256	0.000414957	0.000403077	0.000322722	0.000412141	0.000400768		0.000264904	0.000274941	0.000293284	0.000273402	0.000273971	0.000324452		0.000307622	0.000307314	0.000304168	0.000286064	0.00028917	0.000306216		0.000405582	0.000373279	0.000409972	0.000396564	0.000352561	0.000433295
Q92608;E7ERW7;E5RFJ0;B3KXW9;Q92608-2;H0YB76;Q9H7D0;H0Y7N4	Q92608;E7ERW7;E5RFJ0	Dedicator of cytokinesis protein 2	DOCK2	211.95	1830	0.000266706	0.000403532	0.000377553	0.000247367	0.000408316	0.000372321		0.000176785	0.000330072	0.000278697	0.000182163	0.000342969	0.000305613		0.000355258	0.000374763	0.000297181	0.000354829	0.000347055	0.000285278		0.000381803	0.000410847	0.000432119	0.000386508	0.000389313	0.000401789
P00367;F5GYQ4;F8WA20;B4DGN5;B3KV55;P49448;H0YFJ0	P00367;F5GYQ4;F8WA20;B4DGN5;B3KV55;P49448	Glutamate dehydrogenase 1, mitochondrial;Glutamate dehydrogenase;Glutamate dehydrogenase 2, mitochondrial	GLUD1;GLUD2	61.397	558	0.000345834	0.000354794	0.000301518	0.000341222	0.000316261	0.000316597		0.000334562	0.000341382	0.000344039	0.000341935	0.000317531	0.000343669		0.000327048	0.000353773	0.000383857	0.00028357	0.000319172	0.0003796		0.000323059	0.000325749	0.000322474	0.000291563	0.00030007	0.000347409
O43396;G3V1K0	O43396;G3V1K0	Thioredoxin-like protein 1	TXNL1	32.251	289	0.000424077	0.000465876	0.000370575	0.000381119	0.000475825	0.000400709		0.000238057	0.000214426	0.000295605	0.000218139	0.000204372	0.000310745		0.000250626	0.00028205	0.000225331	0.000222333	0.000273706	0.000220288		0.00037954	0.000363719	0.000520367	0.00042263	0.000320645	0.00047521
P09960;F8VV40;P09960-2;P09960-3;B4DEH5	P09960;F8VV40;P09960-2;P09960-3	Leukotriene A-4 hydrolase	LTA4H	69.284	611	0.000309487	0.000376397	0.000407301	0.000307158	0.000382825	0.000334086		0.000268475	0.000299756	0.000380067	0.000245627	0.000278171	0.000313141		0.000340863	0.00029976	0.000399073	0.000335231	0.000301833	0.000329558		0.000307016	0.000318617	0.000309808	0.000283484	0.000303396	0.000273661
P63208;E5RJR5;P63208-2;F8W8N3;E7ERH2;E5RGM3;E5RI56;E5RGM4;E5RHM3	P63208;E5RJR5;P63208-2;F8W8N3;E7ERH2;E5RGM3	S-phase kinase-associated protein 1	SKP1	18.658	163	0.000365097	0.000378246	0.000403609	0.0003683	0.000376262	0.0003943		0.00021133	0.000344632	0.000253221	0.000223034	0.000345013	0.000253955		0.000259593	0.000304319	0.000223002	0.000257177	0.000286444	0.000235519		0.000392042	0.000412571	0.000451932	0.000400857	0.000399766	0.000448578
Q9H0A0;E7ESU4;E9PMN9;E9PMU0;E9PJN6	Q9H0A0;E7ESU4;E9PMN9	N-acetyltransferase 10	NAT10	115.73	1025	0.00034164	0.000332938	0.000324411	0.000321132	0.000547381	0.000323857		0.000212945	0.000330482	0.000317886	0.000207643	0.000326573	0.000314311		0.000285328	0.000362391	0.000374399	0.000308188	0.000351658	0.000368394		0.000296564	0.000478251	0.000337473	0.000290003	0.000345304	0.000344423
P23921;E9PD78;H0YFI0;E9PL69;F5H861;H0YCY7;E9PP77	P23921;E9PD78;H0YFI0;E9PL69;F5H861	Ribonucleoside-diphosphate reductase large subunit;Ribonucleoside-diphosphate reductase	RRM1	90.069	792	0.000251469	0.000339294	0.000298143	0.000233484	0.000309946	0.00030065		0.000222285	0.000313711	0.000357511	0.000198137	0.000310341	0.000341639		0.000427141	0.000375472	0.000386411	0.000384894	0.000342268	0.000358431		0.000276847	0.000383828	0.000336951	0.000241594	0.000337266	0.00033329
P60953;E7ETU3;P60953-1;Q5JYX0	P60953;E7ETU3;P60953-1;Q5JYX0	Cell division control protein 42 homolog	CDC42	21.258	191	0.000160506	0.000272434	0.000209321	0.000159842	0.000259355	0.000217994		0.000207281	0.000503729	0.000366453	0.000210524	0.000514123	0.000472348		0.00050275	0.000439697	0.000534412	0.00049419	0.000389489	0.000534999		0.000242349	0.000304837	0.000214683	0.000236023	0.000296701	0.000224726
Q9NSE4;F6SBX2	Q9NSE4;F6SBX2	Isoleucine--tRNA ligase, mitochondrial	IARS2	113.79	1012	0.000224851	0.000315719	0.000282273	0.000247349	0.000277648	0.000333493		0.000155169	0.000269739	0.000244364	0.000158181	0.00023754	0.000245025		0.000381424	0.000312215	0.000242908	0.000220848	0.000256629	0.000287646		0.000497844	0.000462645	0.000566175	0.000461335	0.000423033	0.000513963
Q15907	Q15907	Ras-related protein Rab-11B	RAB11B	24.488	218	0.000435242	0.000406577	0.000348336	0.000413729	0.000359709	0.000424352		0.000386355	0.000262013	0.000249415	0.000410846	0.000268802	0.000270947		0.000243643	0.000266691	0.000195887	0.000263055	0.000255665	0.000202771		0.000407969	0.000371666	0.000367014	0.000368554	0.000342772	0.000426323
P30566;E7ERF4;P30566-2;B4DUM2;B0QY75;B4DEP1	P30566;E7ERF4;P30566-2;B4DUM2	Adenylosuccinate lyase	ADSL	54.889	484	0.000297725	0.000347904	0.000351309	0.000303912	0.000374556	0.000331271		0.000171504	0.000342271	0.000340892	0.000200229	0.000350959	0.000335943		0.000350677	0.000342195	0.000357496	0.000354755	0.000349238	0.000315375		0.000323686	0.00037419	0.00033104	0.000332365	0.00036527	0.000289187
P62829;B9ZVP7;C9JD32	P62829;B9ZVP7;C9JD32	60S ribosomal protein L23	RPL23	14.865	140	0.000197215	0.00030936	0.00019379	0.000183487	0.000322054	0.000183746		0.000376739	0.000361779	0.000442043	0.000364971	0.000352087	0.000424165		0.000304625	0.000374819	0.000442816	0.000302664	0.000360592	0.00043316		0.000460141	0.00020713	0.000238464	0.000457363	0.000212877	0.000222266
Q06323;A6NJG9;H0YNE3;H0YLU2;H0YKK6	Q06323;A6NJG9;H0YNE3	Proteasome activator complex subunit 1	PSME1	28.723	249	0.000196744	0.000286772	0.000260096	0.000176155	0.000247157	0.000301993		0.000776137	0.000377394	0.00033588	0.00074656	0.000311643	0.000387287		0.000282623	0.000345401	0.000298352	0.000260682	0.00031899	0.000353893		0.000241869	0.000275594	0.000225836	0.000224214	0.0002363	0.000258069
Q5HYE4;E9PLP0	Q5HYE4	Cysteine--tRNA ligase, cytoplasmic	CARS	94.637	831	0.000374714	0.000348582	0.000347555	0.000352679	0.000367423	0.000363716		0.000290071	0.000270407	0.000289279	0.000282396	0.000275558	0.000295088		0.000280976	0.000284366	0.000296749	0.00028378	0.000297081	0.000331126		0.000374311	0.000385443	0.000359743	0.000379904	0.0004275	0.000389987
Q00688;G3V5F2	Q00688	Peptidyl-prolyl cis-trans isomerase FKBP3	FKBP3	25.177	224	0.000374051	0.000339654	0.000248866	0.000375649	0.00032667	0.000259877		0.000302301	0.000374761	0.000421694	0.000290877	0.000365226	0.000415305		0.000282515	0.000303862	0.000356818	0.000268838	0.000285374	0.000374127		0.000283459	0.000313175	0.000274393	0.000268768	0.000300854	0.000284169
Q9NSD9;F5H6Y1	Q9NSD9;F5H6Y1	Phenylalanine--tRNA ligase beta subunit	FARSB	66.115	589	0.000288568	0.000350736	0.000381841	0.000311401	0.000360005	0.000353415		0.000265031	0.00032531	0.000354159	0.00026755	0.000330949	0.000325636		0.000323398	0.000302655	0.000361517	0.000322807	0.00029291	0.000337335		0.000276236	0.000285147	0.000356525	0.000278964	0.000282521	0.000309632
Q8TEM1;Q8TEM1-2	Q8TEM1;Q8TEM1-2	Nuclear pore membrane glycoprotein 210	NUP210	205.11	1887	0.000357225	0.000363542	0.000338221	0.000354169	0.000362035	0.000323227		0.00024228	0.000318627	0.000302466	0.000242401	0.000325458	0.000303746		0.000298323	0.000347096	0.000258924	0.000313319	0.000329796	0.000249327		0.000343807	0.000330235	0.000346565	0.000319736	0.00032534	0.000338985
Q9NYF8;Q9NYF8-2;Q9NYF8-4;E9PKI6;E9PQN2;E9PK09;E9PJA7;H0YF14;H0YF00	Q9NYF8;Q9NYF8-2;Q9NYF8-4;E9PKI6;E9PQN2;E9PK09	Bcl-2-associated transcription factor 1	BCLAF1	106.12	920	0.000294274	0.000385327	0.000261492	0.000290528	0.000364411	0.000293805		0.000197019	0.000334243	0.000330985	0.000193304	0.000333248	0.000335171		0.000258285	0.000303144	0.00036653	0.000237171	0.000306316	0.000342737		0.0004346	0.00036266	0.000313025	0.000401556	0.000323403	0.000335648
Q9UHD8-5;Q9UHD8;Q9UHD8-2;Q9UHD8-7;Q9UHD8-3;Q9UHD8-8;Q9UHD8-9;Q9UHD8-4;F5GWR9	Q9UHD8-5;Q9UHD8;Q9UHD8-2;Q9UHD8-7;Q9UHD8-3;Q9UHD8-8;Q9UHD8-9;Q9UHD8-4	Septin-9	40057	64.681	579	0.000292996	0.000285762	0.000292471	0.000279615	0.000278848	0.000279625		0.00025891	0.000332264	0.000339396	0.000239388	0.00031856	0.000319994		0.000355406	0.000341948	0.000363806	0.000331806	0.000327517	0.000348009		0.0003211	0.00029327	0.000338015	0.000310511	0.000293847	0.000324458
E7EVU8;Q7Z6Z7;Q7Z6Z7-3;E9PD66;Q7Z6Z7-2;H0Y5W0;Q5H962;H0Y659;F5H1P2;Q5H963	E7EVU8;Q7Z6Z7;Q7Z6Z7-3;E9PD66;Q7Z6Z7-2;H0Y5W0	E3 ubiquitin-protein ligase HUWE1	HUWE1	482.14	4376	0.000308538	0.000397699	0.000352131	0.000287004	0.000390049	0.000348616		0.000132433	0.00026838	0.000314018	0.00012932	0.000271484	0.000322523		0.000282589	0.00029898	0.000285635	0.000284344	0.00026964	0.000286215		0.000400081	0.000391714	0.000379707	0.000397384	0.000373858	0.000384652
P42167;G5E972;P42167-2;H0YJH7	P42167;G5E972;P42167-2	Lamina-associated polypeptide 2, isoforms beta/gamma;Thymopoietin;Thymopentin	TMPO	50.67	454	0.00042665	0.000308456	0.000353593	0.000398433	0.000310801	0.000358762		0.00028487	0.000331064	0.000276626	0.000274515	0.000328331	0.000270885		0.000276965	0.000287551	0.000320922	0.00026292	0.000240334	0.000329464		0.000269033	0.000319216	0.000352841	0.000268041	0.000322207	0.000345712
P22307;C9JC79;A6NM69;B4DHP6;P22307-2;E1B6W5;H0YF61;E9PLD1;Q6NXF4;H0YCB0	P22307;C9JC79;A6NM69;B4DHP6;P22307-2;E1B6W5	Non-specific lipid-transfer protein	SCP2	58.993	547	0.000387959	0.000305521	0.000324452	0.000372408	0.000280998	0.000329074		0.000259094	0.000312334	0.000338069	0.000239557	0.000308059	0.000314197		0.000272273	0.000290276	0.000305958	0.000284009	0.000293798	0.000290387		0.000328502	0.000315713	0.000360503	0.000312002	0.000287552	0.000318618
Q16630-2;Q16630;C9JGC2;F8WJN3;Q16630-3;F8W084	Q16630-2;Q16630;C9JGC2;F8WJN3;Q16630-3	Cleavage and polyadenylation specificity factor subunit 6	CPSF6	63.47	588	0.000391935	0.00024629	0.000304342	0.000580534	0.000262279	0.000328105		0.00028931	0.000250844	0.000213177	0.000413382	0.000228765	0.000228186		0.000340067	0.000290089	0.000275447	0.000319601	0.000310803	0.000257383		0.000368618	0.000329338	0.000492979	0.000505902	0.000431719	0.00032191
P62714;P67775;E5RHC1;H0YC23;E7ESG8;E5RHP4;E5RFI3;H0YBN9;E5RJX4	P62714;P67775	Serine/threonine-protein phosphatase 2A catalytic subunit beta isoform;Serine/threonine-protein phosphatase 2A catalytic subunit alpha isoform	PPP2CB;PPP2CA	35.575	309	0.000295651	0.000263515	0.000281447	0.000267182	0.000257961	0.000301296		0.0003522	0.000318757	0.000348406	0.000322775	0.000285781	0.000340139		0.000372676	0.000297221	0.000340303	0.000354234	0.0002894	0.000352606		0.000286735	0.000349463	0.000285069	0.000286623	0.000322736	0.000277201
Q15008;C9IZE4;Q6UV22;E9PHI9;C9J0E9;C9J7B7	Q15008;C9IZE4;Q6UV22;E9PHI9	26S proteasome non-ATPase regulatory subunit 6	PSMD6	45.531	389	0.000315949	0.000330373	0.000407876	0.000330967	0.000324948	0.000391316		0.000405171	0.0002991	0.000320615	0.000354774	0.000297101	0.000337618		0.000327425	0.000310373	0.000261289	0.000298732	0.000295184	0.000257355		0.000221716	0.000309807	0.000263347	0.000219071	0.000306012	0.000273705
Q15019-2;Q15019;B5MCX3;C9J2Q4;C9JB25;C9J938;C9JQJ4;C9IZU3;C9IY94;B5MC08;C9JZI2;B5MD47;F8WB65;C9JFT1;C9JSE7;C9JT15	Q15019-2;Q15019;B5MCX3;C9J2Q4	Septin-2	37500	45.46	396	0.000322954	0.000301358	0.000266871	0.000341206	0.000295588	0.000284797		0.000319866	0.000335092	0.00039806	0.000293606	0.000319705	0.000295045		0.000311865	0.000284877	0.00027912	0.000282249	0.000336423	0.00024985		0.000292324	0.000344658	0.000310014	0.000305926	0.000327084	0.000316583
Q8WYJ6;Q8WYJ6-2	Q8WYJ6	Septin-1	37135	41.97	367	0.000355558	0.000199672	0.000304037	0.000320364	0.000180817	0.000299655		0.000454351	0.000276659	0.000269774	0.000438031	0.000251518	0.000262074		0.000329267	0.000331334	0.000279967	0.000310321	0.000314718	0.000297714		0.000400187	0.000288477	0.000269707	0.000372729	0.000290394	0.000302693
Q14137;Q96Q25;E9PIF8;E9PRN9	Q14137;Q96Q25	Ribosome biogenesis protein BOP1	BOP1;KM-PA-2	83.629	746	0.000262336	0.000308545	0.000390025	0.000254413	0.000305988	0.000293461		0.000234325	0.000312725	0.000327518	0.000229105	0.000324148	0.000282469		0.000274846	0.000296074	0.000314423	0.000279741	0.00034277	0.000220093		0.000311602	0.000308796	0.000409301	0.000360823	0.000293955	0.000299616
Q9H0U4;E9PLD0;Q92928;E7EWA5	Q9H0U4;E9PLD0;Q92928	Ras-related protein Rab-1B;Putative Ras-related protein Rab-1C	RAB1B;RAB1C	22.171	201	0.000277246	0.000295515	0.000354916	0.000272478	0.000340393	0.000372801		0.00027917	0.000298449	0.000332804	0.000320386	0.000331557	0.000394212		0.000331125	0.00034616	0.000318396	0.000341394	0.000333607	0.000319043		0.000310058	0.000308818	0.000287702	0.000329288	0.000294308	0.000314904
P28070	P28070	Proteasome subunit beta type-4	PSMB4	29.204	264	0.000324704	0.000280634	0.000305474	0.000316899	0.000299172	0.000320554		0.000324595	0.000319946	0.000289563	0.000332077	0.000319222	0.000321364		0.000371739	0.00031404	0.000362581	0.000351822	0.000301457	0.000395889		0.000296277	0.000255472	0.000279001	0.000288495	0.00025812	0.000296077
Q6PKG0;Q6PKG0-3;E5RH50;H0YBW1;H0YC73;H0YC33;Q659C4;Q659C4-2;Q659C4-5;Q659C4-6;Q659C4-7;H0YAN4;Q659C4-9;H0YBM7;E5RHK4;H0YBJ5;H0YAX9;H0YBR8	Q6PKG0;Q6PKG0-3;E5RH50	La-related protein 1	LARP1	123.51	1096	0.000402522	0.000421162	0.000404523	0.000365944	0.000400774	0.000393231		0.000181326	0.000217775	0.000217467	0.000149023	0.000189892	0.000240595		0.000271436	0.000258607	0.000212007	0.000252034	0.000254842	0.000261613		0.000419939	0.00037724	0.000338396	0.000398003	0.000347301	0.00036569
O15144;E7EWG5;G5E9J0;C9JTV5;G5E9S7	O15144;E7EWG5	Actin-related protein 2/3 complex subunit 2	ARPC2	34.333	300	0.000314525	0.000326415	0.000284577	0.00028862	0.000319101	0.000301984		0.000280516	0.000358605	0.000398883	0.000279785	0.0003727	0.000398233		0.000304783	0.000291511	0.000338933	0.000316871	0.000306452	0.000343659		0.000241766	0.000309216	0.000271661	0.000239355	0.000309506	0.000289589
Q04837;E7EUY5;C9K0U8	Q04837;E7EUY5;C9K0U8	Single-stranded DNA-binding protein, mitochondrial	SSBP1	17.259	148	0.000382415	0.000316979	0.000328931	0.00037221	0.000299988	0.000329479		0.000309886	0.000274203	0.000313709	0.000310216	0.000269846	0.000296009		0.000273008	0.000288464	0.000261721	0.000273268	0.000289186	0.000280503		0.000313347	0.000340225	0.000309713	0.000308812	0.000325121	0.000307177
O00487;C9JW37	O00487	26S proteasome non-ATPase regulatory subunit 14	PSMD14	34.577	310	0.000419327	0.000372036	0.000316516	0.000448475	0.000353226	0.000339532		0.000238458	0.000239095	0.000216865	0.000254503	0.000223751	0.000217613		0.000219794	0.000282602	0.000242139	0.000228369	0.000272465	0.000239993		0.000414705	0.000373546	0.000375491	0.000426307	0.000363527	0.000380538
Q9UKV3;Q9UKV3-5;E7EQT4;Q9UKV3-2;Q9UKV3-3;G3V3B0;G3V3T3	Q9UKV3;Q9UKV3-5;E7EQT4;Q9UKV3-2;Q9UKV3-3;G3V3B0	Apoptotic chromatin condensation inducer in the nucleus	ACIN1	151.86	1341	0.00028728	0.000308547	0.000351951	0.000287421	0.000349177	0.000319169		0.000257899	0.000229703	0.00036758	0.000263742	0.000255875	0.000353299		0.000241758	0.000243141	0.00023375	0.000238971	0.000267242	0.000232553		0.000332202	0.000438865	0.000417436	0.000370828	0.000455835	0.000382654
Q8IY81	Q8IY81	Putative rRNA methyltransferase 3	FTSJ3	96.557	847	0.000351741	0.00037845	0.00038466	0.000333628	0.000400918	0.000373385		0.000311312	0.000226786	0.000249747	0.000285047	0.000226162	0.000239485		0.00024593	0.000239147	0.000216573	0.000226955	0.000234159	0.00020854		0.000386953	0.000372225	0.000345848	0.00036495	0.000341707	0.000362809
P08575;E9PC28;P08575-2;F5GXY8;F5GXZ3;E9PMF8;F5H547;E9PKH0;E9PMF7	P08575;E9PC28;P08575-2;F5GXY8;F5GXZ3;E9PMF8;F5H547	Receptor-type tyrosine-protein phosphatase C	PTPRC	147.25	1304	0.000307825	0.000413868	0.000380737	0.000284908	0.000371408	0.00044284		0.000203703	0.000286785	0.000206289	0.00018378	0.00024775	0.000287562		0.000273792	0.000259803	0.000225634	0.000237725	0.000191247	0.00026891		0.000388988	0.000391836	0.0003612	0.000349424	0.000356792	0.000432552
Q7L2H7;B4E2Q4;H0YCQ8;E9PN86;E9PRY0;E7ESM3;E9PRI2	Q7L2H7;B4E2Q4	Eukaryotic translation initiation factor 3 subunit M	EIF3M	42.502	374	0.000186092	0.000285744	0.000359058	0.000229377	0.000356459	0.000334812		0.000410064	0.000262669	0.000443211	0.000281999	0.000347869	0.000302668		0.000289252	0.000288795	0.000261218	0.000337779	0.000395722	0.000258935		0.000240241	0.00032856	0.000331719	0.000288366	0.000412081	0.000279858
B3KSH1;O00303;B4DMT5;H0YDT6;E9PQV8	B3KSH1;O00303;B4DMT5	Eukaryotic translation initiation factor 3 subunit F	EIF3F	39.146	372	0.000294786	0.000385102	0.000308507	0.000295836	0.000385175	0.000311701		0.000297736	0.000262796	0.000275836	0.000293577	0.000244106	0.000267548		0.000314523	0.000281154	0.000267386	0.000290939	0.000244708	0.000264652		0.000368194	0.00033549	0.000294324	0.000360778	0.000336738	0.000293973
Q92900;Q92900-2	Q92900;Q92900-2	Regulator of nonsense transcripts 1	UPF1	124.34	1129	0.000286935	0.000287541	0.000376201	0.000293031	0.000277323	0.000284889		0.00022775	0.000323186	0.000371399	0.000220858	0.000324165	0.000351192		0.000295686	0.000343615	0.000339473	0.000273351	0.000336819	0.000355796		0.00026412	0.000292655	0.000275027	0.000279364	0.000305612	0.000282393
P62306;F8W0W6	P62306	Small nuclear ribonucleoprotein F	SNRPF	9.7251	86	0.000272637	0.000329236	0.000322921	0.000282086	0.00032154	0.000321027		0.00025872	0.000332461	0.000259314	0.000254369	0.00031358	0.000281255		0.000300131	0.000364773	0.000373097	0.000293716	0.000323647	0.000383062		0.000261658	0.000263756	0.000336291	0.000257478	0.000260902	0.000336738
P15311;E7EQR4	P15311;E7EQR4	Ezrin	EZR	69.412	586	0.000343213	0.000300378	0.000258228	0.000347854	0.000289479	0.000265585		0.000275975	0.000285266	0.000271303	0.000259936	0.000287433	0.00025359		0.00030824	0.000291062	0.000361404	0.00034442	0.000315737	0.000321684		0.000324643	0.000311695	0.000334829	0.000364328	0.000344766	0.000343084
O14744;G3V5W5;A8MZ91;B4DX49;B4DV00;A8MTP3;H0YJX6;G3V580;G3V2X6;G3V2L6;C9JSX3;H0YJD3;G3V5L5;H0YJ77;G3V5T6;G3V2F5;G3V507	O14744;G3V5W5;A8MZ91;B4DX49;B4DV00;A8MTP3	Protein arginine N-methyltransferase 5;Protein arginine N-methyltransferase 5, N-terminally processed	PRMT5	72.683	637	0.000382884	0.000353722	0.000353052	0.000353313	0.000338698	0.000372643		0.0002449	0.00022564	0.00021163	0.000249144	0.000223021	0.000227238		0.000258696	0.000256797	0.000223513	0.000258755	0.000252199	0.000219577		0.000429374	0.000388418	0.000337487	0.000420954	0.000371149	0.000344746
Q99615;Q7Z784	Q99615;Q7Z784	DnaJ homolog subfamily C member 7	DNAJC7	56.44	494	0.000353434	0.000297102	0.00027533	0.000356095	0.000283393	0.000268245		0.000363047	0.000280629	0.000319203	0.000375055	0.000290785	0.00028872		0.000272913	0.00028263	0.0002399	0.000300598	0.000315016	0.000234256		0.000339957	0.000328435	0.000310203	0.000333135	0.000338282	0.000309028
P62841	P62841	40S ribosomal protein S15	RPS15	17.04	145	0.00010676	0.000322722	0.000222897	0.000100932	0.000321595	0.000225188		0.000158263	0.000436846	0.000480917	0.000142765	0.000418073	0.000474635		0.000422339	0.000360721	0.000243535	0.000402808	0.000343068	0.000238424		0.000231567	0.000344312	0.000320975	0.000226572	0.000325676	0.000319282
O75947;O75947-2;F5H608	O75947;O75947-2	ATP synthase subunit d, mitochondrial	ATP5H	18.491	161	0.000249659	0.000313303	0.000303023	0.000245041	0.000306298	0.000320307		0.000390118	0.000327109	0.00030386	0.000369159	0.000291257	0.000327731		0.000250456	0.000283526	0.000171554	0.000230563	0.000271342	0.000200238		0.000368415	0.000377152	0.000300846	0.000314308	0.0003324	0.000322293
P63279;B0QYN7	P63279;B0QYN7	SUMO-conjugating enzyme UBC9	UBE2I	18.007	158	0.000354208	0.00029796	0.000344742	0.00035683	0.000296456	0.000366266		0.000199719	0.000259334	0.000286255	0.000206352	0.000263699	0.000319955		0.000306315	0.000261479	0.000272396	0.000311647	0.000250888	0.000257577		0.000311678	0.000414607	0.000323838	0.000290805	0.000401093	0.000342394
O00505;E9PCN9;H0Y4S9	O00505	Importin subunit alpha-3	KPNA3	57.81	521	0.000238764	0.000351479	0.000294848	0.000216404	0.000357981	0.000311982		0.000323083	0.000257295	0.000268235	0.00031374	0.000248373	0.000264278		0.000288904	0.00027746	0.000247698	0.000280693	0.000279046	0.000227083		0.00033456	0.000385508	0.000362518	0.000326284	0.000385386	0.000352222
P07339;C9JH19;F8WD96;F8W787	P07339;C9JH19;F8WD96	Cathepsin D;Cathepsin D light chain;Cathepsin D heavy chain	CTSD	44.552	412	0.000322245	0.000307603	0.000293936	0.000288351	0.000292831	0.000320329		0.000300432	0.000304765	0.000262433	0.000239435	0.000276701	0.000274767		0.000286881	0.000309434	0.000276632	0.000265718	0.000270545	0.00031365		0.000307373	0.000333643	0.000314959	0.00030222	0.000316227	0.000353398
Q06210;Q06210-2;O94808;E5RJP4	Q06210;Q06210-2	Glucosamine--fructose-6-phosphate aminotransferase [isomerizing] 1	GFPT1	78.806	699	0.000295353	0.00033452	0.00037591	0.000305858	0.000363773	0.000334785		0.000233701	0.000273711	0.000258946	0.000252743	0.000282582	0.000306094		0.000309224	0.000290943	0.000308099	0.000345366	0.000291489	0.000311519		0.000331965	0.000287872	0.000319012	0.000372728	0.000292218	0.000330116
P37268;E9PNM1;B7Z1J3;B4DJE5;B4DT56;B3KQ95;E9PJG4;E9PS69;E9PSH1;E9PNJ2;E9PQ90	P37268;E9PNM1;B7Z1J3;B4DJE5;B4DT56;B3KQ95	Squalene synthase	FDFT1	48.115	417	0.00023537	0.000273188	0.000359796	0.000234893	0.000309576	0.000296475		0.000286759	0.000249967	0.000288062	0.000324662	0.000308519	0.000275921		0.000247441	0.000238186	0.000357473	0.000227118	0.000275836	0.000291097		0.000391348	0.000308731	0.000374037	0.000395798	0.000357143	0.000327106
P38606;B7Z1R5;B7Z2V6;C9JVW8;C9JA17	P38606;B7Z1R5;B7Z2V6	V-type proton ATPase catalytic subunit A	ATP6V1A	68.303	617	0.000303152	0.000298458	0.000300304	0.000289714	0.000290888	0.000304611		0.000221223	0.000334025	0.000274478	0.000217969	0.000317586	0.000294854		0.000344618	0.000308875	0.000338087	0.000328725	0.000288154	0.00036828		0.000279341	0.000296744	0.000297044	0.000273316	0.000292312	0.000310907
P43403;P43403-3;P43403-2;Q8NFD2	P43403;P43403-3	Tyrosine-protein kinase ZAP-70	ZAP70	69.872	619	0.000255383	0.000296935	0.000370071	0.000338439	0.000312144	0.000311608		0.000191709	0.000247651	0.000303425	0.000202746	0.000280488	0.000270752		0.000291186	0.000287326	0.000331578	0.000310073	0.000290181	0.000263292		0.000320699	0.000312822	0.000380521	0.000339532	0.000314141	0.000305137
P11413-2;P11413-3;P11413;E9PDV8;E7EUI8;E7EM57;E9PD92	P11413-2;P11413-3;P11413;E9PDV8;E7EUI8;E7EM57;E9PD92	Glucose-6-phosphate 1-dehydrogenase	G6PD	63.826	561	0.000280074	0.000305735	0.000316648	0.000247852	0.000287838	0.00033187		0.00023438	0.000312789	0.000327681	0.000218647	0.000314308	0.000352474		0.000290849	0.000294756	0.000346923	0.000276402	0.000283732	0.000394911		0.000247142	0.000329744	0.000292891	0.000235158	0.000303298	0.000318574
Q86UP2;Q86UP2-2;Q17RZ5;G3V4Y7;B7Z6P3;G3V5P0;G3V5G2;H0YJZ8;H0YJP2;H0YJV5;Q9Y4F3;Q9Y4F3-5;F8VV09;Q9Y4F3-4;Q9Y4F3-3;F8VTR3;G8JLP4;C9JKX0	Q86UP2;Q86UP2-2;Q17RZ5	Kinectin	KTN1	156.27	1357	0.000356214	0.00037302	0.000299735	0.000344912	0.000340052	0.000320316		0.000247587	0.000278277	0.000242556	0.000228591	0.000262687	0.000243023		0.000220741	0.000229367	0.000252851	0.000232993	0.000243584	0.000252545		0.000346017	0.000402652	0.000322567	0.000329663	0.000380936	0.000332564
P28074;E9PAV2;P28074-2;H0YJM8	P28074;E9PAV2;P28074-2;H0YJM8	Proteasome subunit beta type-5	PSMB5	28.48	263	0.000269132	0.000287792	0.00028496	0.000284562	0.000268131	0.000279705		0.000258945	0.000272491	0.000304068	0.000239023	0.000269856	0.000334467		0.000301579	0.000295888	0.000272489	0.000270405	0.000259434	0.000293134		0.000370661	0.000303885	0.000342841	0.000419387	0.000300289	0.000336091
Q9UNM6;Q9UNM6-2;B4DJ66;E9PL38;H0YD73;E9PQG3;E9PPD2;F8W8J6	Q9UNM6;Q9UNM6-2;B4DJ66;E9PL38;H0YD73	26S proteasome non-ATPase regulatory subunit 13	PSMD13	42.945	376	0.000258009	0.000314432	0.000321781	0.000237583	0.000289914	0.00034384		0.000238064	0.000293728	0.000311706	0.000237107	0.000273312	0.000330605		0.000311323	0.000333338	0.000346948	0.00029288	0.000313433	0.000368181		0.000285607	0.000291698	0.000253313	0.000261871	0.000272139	0.000275083
P61163;B4DXP9;F5H3I4	P61163;B4DXP9;F5H3I4	Alpha-centractin	ACTR1A	42.613	376	0.000320319	0.000356882	0.000332925	0.000289639	0.000360999	0.000306056		0.000239724	0.000215585	0.000262111	0.000239279	0.000225565	0.000273387		0.000241917	0.000266124	0.00023456	0.00024093	0.000259503	0.000230043		0.00037766	0.00037474	0.00033713	0.000342937	0.000372022	0.000338057
P37198	P37198	Nuclear pore glycoprotein p62	NUP62	53.254	522	0.000303789	0.000267151	0.000348687	0.000290313	0.000303613	0.000282445		0.000318517	0.000226937	0.000277849	0.000233743	0.000204061	0.000258987		0.000447163	0.000240411	0.00019902	0.000233104	0.000221463	0.000243958		0.00026485	0.000321138	0.000331415	0.000283963	0.000318606	0.000311335
Q9BZZ5-2;Q9BZZ5;G3V1C3;Q9BZZ5-3;B4DGR0;Q9BZZ5-1;B4DDR3;H0YER7;E9PQK6	Q9BZZ5-2;Q9BZZ5;G3V1C3;Q9BZZ5-3;B4DGR0;Q9BZZ5-1;B4DDR3	Apoptosis inhibitor 5	API5	56.769	504	0.000240671	0.000614412	0.000209807	0.000239713	0.00019441	0.000439341		0.000206586	0.000205459	0.000230684	0.000207809	0.000196292	0.000272534		0.000302396	0.000245545	0.000214186	0.000239944	0.000244926	0.000271349		0.000639741	0.000202446	0.000231303	0.000244419	0.000208354	0.000925984
Q14166;B1AH89;E9PGR8	Q14166;B1AH89	Tubulin--tyrosine ligase-like protein 12	TTLL12	74.403	644	0.000411392	0.000313623	0.000320499	0.000377152	0.00027877	0.000310492		0.000206512	0.00024977	0.000293406	0.000184058	0.000219739	0.000259225		0.000232329	0.000227934	0.000250508	0.000212004	0.000212242	0.000222021		0.000321913	0.000365916	0.000340134	0.00028159	0.000313459	0.000315791
Q9H3K6;Q9H3K6-2	Q9H3K6;Q9H3K6-2	BolA-like protein 2	BOLA2	10.116	86	0.000225632	0.000361677	0.000263845	0.000277633	0.0002823	0.000317948		0.000315039	0.000345772	0.000290929	0.000288804	0.00031518	0.000313529		0.000294658	0.000310781	0.000300389	0.000282746	0.000292892	0.00032167		0.000197589	0.000329269	0.000288849	0.00024252	0.000284526	0.000314196
P53985;Q5T8R5;Q49A45;Q5T8R3	P53985;Q5T8R5;Q49A45;Q5T8R3	Monocarboxylate transporter 1	SLC16A1	53.944	500	0.000199806	0.000375885	0.000294748	0.000184576	0.000389682	0.000311939		0.000219993	0.000245496	0.000227374	0.00022963	0.000229821	0.000255624		0.000209857	0.000235091	0.000256183	0.000230556	0.000217367	0.000286988		0.000473261	0.000341059	0.000435272	0.000466856	0.000357293	0.000440618
Q5SRQ6;P67870;Q5SRQ3	Q5SRQ6;P67870;Q5SRQ3	Casein kinase II subunit beta	CSNK2B	26.925	234	0.000270714	0.000292411	0.000339804	0.000283999	0.000349937	0.000305896		0.000205172	0.000272265	0.000263811	0.000254446	0.000277104	0.000252445		0.000297484	0.000313403	0.000267632	0.000308486	0.000309707	0.000256497		0.000343336	0.000320687	0.000321835	0.000326956	0.000387107	0.000336296
Q00534	Q00534	Cyclin-dependent kinase 6	CDK6	36.938	326	0.000225828	0.000332921	0.000294922	0.000170476	0.000241143	0.000238597		0.000281966	0.000291251	0.00028911	0.000198875	0.000212452	0.000241082		0.000317464	0.000274031	0.000343521	0.000264522	0.000202916	0.00028379		0.00029428	0.000292431	0.000268885	0.000235575	0.000226639	0.000227361
O76094;H0YH39;G5E9Z8;D6RDY6	O76094;H0YH39;G5E9Z8	Signal recognition particle 72 kDa protein	SRP72	74.605	671	0.000201842	0.000207871	0.00024219	0.000230494	0.00025426	0.000219358		0.000216111	0.000554971	0.000244582	0.000238906	0.00061535	0.000221426		0.000354849	0.000248099	0.000576689	0.000396491	0.000278913	0.000515253		0.00024069	0.000198487	0.000216395	0.000291175	0.000235369	0.000194912
Q12931;F5H897	Q12931;F5H897	Heat shock protein 75 kDa, mitochondrial	TRAP1	80.109	704	0.000292235	0.000342753	0.000322687	0.000293899	0.000340258	0.000339728		0.000264431	0.000236225	0.000276525	0.00025695	0.000237491	0.000269196		0.000246345	0.000240577	0.000302402	0.000251394	0.000232351	0.000286357		0.000403127	0.000281696	0.000287431	0.000318354	0.000257571	0.000319142
O43809;Q5HYH5	O43809	Cleavage and polyadenylation specificity factor subunit 5	NUDT21	26.227	227	0.000260638	0.000209432	0.000250594	0.000292814	0.000263078	0.000268974		0.00037475	0.000317107	0.000326945	0.000367267	0.000325297	0.000353268		0.000309092	0.00031962	0.000266137	0.000319658	0.000310163	0.000266499		0.000339399	0.000232898	0.000287802	0.000345888	0.000274362	0.000305522
Q7L014;D6RJA6;F5GYY8;H0Y9U3	Q7L014	Probable ATP-dependent RNA helicase DDX46	DDX46	117.36	1031	0.000233477	0.000394766	0.000288858	0.000233695	0.00036754	0.000315597		0.000312144	0.000293233	0.000257347	0.000250006	0.000281167	0.000267029		0.00022562	0.000246227	0.00026939	0.00022445	0.000245818	0.000271686		0.000323324	0.000287363	0.000337347	0.000311201	0.000276	0.000335521
Q9BSJ8-2;Q9BSJ8;B3KY56;F8VZB1	Q9BSJ8-2;Q9BSJ8;B3KY56	Extended synaptotagmin-1	ESYT1	124	1114	0.000226611	0.00031545	0.000325745	0.000217593	0.000303049	0.00031666		0.000303805	0.0002783	0.000299378	0.000222732	0.000273626	0.000269285		0.000268981	0.000247405	0.000311053	0.000277923	0.000233905	0.000254408		0.000306088	0.000307492	0.000274622	0.000292976	0.000288836	0.000275735
P53618;E9PP73;E9PKQ1;E9PP63	P53618;E9PP73	Coatomer subunit beta	COPB1	107.14	953	0.000282475	0.000327549	0.00033857	0.00027148	0.000322536	0.000327558		0.000169577	0.000235904	0.000240012	0.000192855	0.000246148	0.000264842		0.000249857	0.000284174	0.000269882	0.000276895	0.000273184	0.000274784		0.000369203	0.000319616	0.000340513	0.00034905	0.000322725	0.000345499
P62316	P62316	Small nuclear ribonucleoprotein Sm D2	SNRPD2	13.527	118	0.000144775	0.000184091	9.86167e-05	0.000142882	0.000176175	0.00010783		0.00034384	0.000509719	0.000447046	0.000314339	0.000486864	0.000466039		0.000336135	0.000422732	0.000450952	0.000325868	0.000401672	0.000461687		0.000200806	0.000137501	0.000144247	0.000198947	0.000143651	0.000143505
P31040;D6RFM5;E9PBJ5;E9PEF8;H0Y8X1	P31040;D6RFM5;E9PBJ5;E9PEF8	Succinate dehydrogenase [ubiquinone] flavoprotein subunit, mitochondrial	SDHA	72.691	664	0.000197556	0.000257872	0.000271901	0.000200925	0.000269662	0.000262441		0.000234597	0.000295698	0.000409876	0.000236158	0.000301791	0.00040681		0.000288944	0.000292938	0.000272784	0.000310233	0.000276602	0.000278797		0.000323374	0.000298631	0.000276284	0.00032469	0.000304463	0.000262165
O14745;E7EV06	O14745;E7EV06	Na(+)/H(+) exchange regulatory cofactor NHE-RF1	SLC9A3R1	38.868	358	0.000316439	0.000316517	0.000283026	0.0011187	0.00029652	0.000295547		0.000304148	0.000230865	0.00028123	0.000265323	0.000208903	0.000283437		0.000260821	0.000229009	0.000249392	0.000264126	0.000221687	0.00025885		0.000319975	0.000275563	0.000344066	0.000333211	0.000279611	0.000342965
P61289-2;P61289;B3KQ25;B7Z8D3	P61289-2;P61289;B3KQ25	Proteasome activator complex subunit 3	PSME3	30.886	267	0.000235695	0.000379624	0.000406212	0.000223525	0.000383561	0.000393339		0.000420984	0.000239254	0.000301277	0.000417225	0.000211745	0.000301966		0.000285553	0.000189269	0.000261628	0.000290326	0.000196717	0.00025155		0.000163721	0.000150076	0.000373441	0.00015801	0.00014272	0.000356451
Q9NX58;D6RDJ1	Q9NX58	Cell growth-regulating nucleolar protein	LYAR	43.614	379	0.000359658	0.000362439	0.000294375	0.000341053	0.000363984	0.000301433		0.000227937	0.000254284	0.000278204	0.000171109	0.000254659	0.000269801		0.000224096	0.000233868	0.000214968	0.00022075	0.00024589	0.000220015		0.000295926	0.000350166	0.000307456	0.000287234	0.000346636	0.000312709
P30044;P30044-2;A6NG06;A6NC19	P30044;P30044-2;A6NG06;A6NC19	Peroxiredoxin-5, mitochondrial	PRDX5	22.086	214	0.000274137	0.000323761	0.000331078	0.0002744	0.00030996	0.00032303		0.000291939	0.000251219	0.000252647	0.000287394	0.000230236	0.000274204		0.000244074	0.00026017	0.000343047	0.000280051	0.000287599	0.000311481		0.000310502	0.000243198	0.000276422	0.000301393	0.000281872	0.000291078
O94776;Q68DB1	O94776;Q68DB1	Metastasis-associated protein MTA2	MTA2;DKFZp686F2281	75.022	668	0.000367288	0.000353285	0.000246799	0.000324991	0.000294106	0.000263913		0.000224366	0.000245662	0.000233015	0.000188454	0.000218387	0.000259014		0.000250471	0.000230264	0.00021848	0.000215997	0.000211952	0.000233193		0.0003833	0.000325646	0.000309663	0.000340609	0.000284278	0.000344308
Q9UKM9;Q9UKM9-2;Q5QPL9;Q5QPM1;E9PDF3;Q5QPM0;Q5QPM2	Q9UKM9;Q9UKM9-2;Q5QPL9;Q5QPM1;E9PDF3	RNA-binding protein Raly	RALY	32.463	306	0.000372673	0.000342908	0.000377602	0.000354137	0.000343479	0.000381189		0.000366148	0.000246634	0.000221493	0.000367343	0.000246979	0.000231613		0.000221646	0.000241613	0.000195491	0.000218329	0.000232347	0.00020976		0.000278106	0.000268582	0.000252212	0.000277757	0.000283341	0.000246191
P62995;E7EQD1;P62995-3	P62995;E7EQD1;P62995-3	Transformer-2 protein homolog beta	TRA2B	33.665	288	0.000193589	0.000257289	0.000242888	0.000191626	0.000242951	0.000243328		0.000204032	0.000357684	0.000325695	0.00021325	0.000352553	0.000321583		0.000376829	0.000359419	0.000385377	0.000397962	0.000385679	0.000392846		0.000196096	0.00025261	0.000232112	0.0002039	0.000244606	0.000245225
P14678-3;E7ENP4;P14678;P14678-2;B3KVR1;P63162;E7ERB2;A8MT02	P14678-3;E7ENP4;P14678;P14678-2;B3KVR1;P63162;E7ERB2	Small nuclear ribonucleoprotein-associated proteins B and B;Small nuclear ribonucleoprotein-associated protein;Small nuclear ribonucleoprotein-associated protein N	SNRPB;SNRPN	30.032	289	0.000252769	0.000234644	0.000214612	0.000261164	0.000225468	0.00023086		0.000207574	0.000413748	0.000288717	0.000191209	0.000401948	0.000300976		0.000431599	0.000301037	0.000350554	0.000414746	0.000280134	0.000352793		0.000223962	0.000236354	0.000223287	0.000217167	0.000225048	0.000243747
P41567;O60739	P41567;O60739	Eukaryotic translation initiation factor 1;Eukaryotic translation initiation factor 1b	EIF1;EIF1B	12.732	113	0.000182543	0.000271709	0.000217871	0.000195501	0.00023434	0.000239942		0.000196693	0.000361151	0.00020571	0.000158996	0.000346581	0.000250436		0.000316478	0.000350441	0.000340527	0.000350092	0.000374429	0.000397801		0.000238363	0.000398428	0.000290488	0.000237749	0.000375784	0.000352644
Q9NVP1;F5H863	Q9NVP1;F5H863	ATP-dependent RNA helicase DDX18	DDX18	75.406	670	0.0002169	0.000349936	0.000288544	0.000244994	0.00035125	0.000289177		0.000151073	0.000225699	0.000297412	0.000151825	0.000270053	0.000303132		0.000302058	0.000222009	0.000331742	0.000314667	0.00024214	0.000314828		0.00032592	0.000309385	0.000348051	0.000325132	0.000312347	0.00033644
P43686;P43686-2	P43686;P43686-2	26S protease regulatory subunit 6B	PSMC4	47.366	418	0.000233012	0.000305117	0.000254375	0.000209748	0.000294497	0.000269229		0.000191412	0.000314591	0.000292549	0.000171326	0.000279869	0.000310456		0.000334637	0.000332864	0.000288045	0.000325252	0.000304122	0.00029133		0.000250452	0.000297839	0.000270902	0.000245848	0.000278204	0.000302088
H0YKD8;E9PB24;B4DEP9;P46779;H0YMF4;H0YLP6;G5E9L2;C9JB50	H0YKD8;E9PB24;B4DEP9;P46779;H0YMF4;H0YLP6;G5E9L2;C9JB50	60S ribosomal protein L28	RPL28	19.072	170	0.00031298	0.000299948	0.000308657	0.000320403	0.000326336	0.000280018		0.000200989	0.000275065	0.000260974	0.000206678	0.000270528	0.000264117		0.000229834	0.000243844	0.000282975	0.000232158	0.000252975	0.000266994		0.00037905	0.000225468	0.000336395	0.000397351	0.000221219	0.000327903
O95232;F5H1W9;B4DJ96;D6RDI2;C9JL41;O95232-2;D6RHH0;E7EN55	O95232;F5H1W9;B4DJ96;D6RDI2	Luc7-like protein 3	LUC7L3	51.466	432	0.000100936	0.000533922	0.000162163	0.000111197	0.00017832	0.000475846		0.000254642	0.000296668	0.000137765	8.37816e-05	0.000140084	0.000246987		0.000484144	0.000369973	0.000199386	0.000184297	0.000185989	0.000398677		0.000147963	0.000455319	0.000205576	0.000165509	0.00019718	0.000507972
O75607	O75607	Nucleoplasmin-3	NPM3	19.343	178	0.000311526	0.000257117	0.000294287	0.000276268	0.000269039	0.000267847		0.000190006	0.000322142	0.000310571	0.000188574	0.000258319	0.000301881		0.000281585	0.000318819	0.000305297	0.000286461	0.000325169	0.000277898		0.000214081	0.000259806	0.000278264	0.000187425	0.000269778	0.000281823
E9PC62;O95319-3;O95319-4;O95319;Q5VZZ6;O95319-2;O95319-5;B4DIB6;H0YFD9	E9PC62;O95319-3;O95319-4;O95319;Q5VZZ6;O95319-2;O95319-5	CUGBP Elav-like family member 2	CELF2;CUGBP2	55.731	521	0.000266493	0.000284528	0.00023946	0.000258356	0.00029086	0.000234062		0.000186846	0.000279136	0.000300036	0.000188125	0.000259629	0.000345043		0.000326452	0.000235759	0.000244357	0.000260468	0.000193714	0.000246705		0.000323368	0.000298117	0.000337917	0.000327366	0.000300524	0.00031624
P62333;H0YJC0;H0YJS8;H0YJX2;H0YJT1;H0YJE9	P62333	26S protease regulatory subunit 10B	PSMC6	44.172	389	0.000207738	0.000298054	0.000276726	0.000210339	0.000283692	0.00028075		0.000260562	0.000303696	0.000210796	0.000243356	0.000293433	0.000226443		0.000289164	0.000231313	0.000251127	0.000286725	0.000222807	0.000253176		0.000302414	0.000360763	0.00032844	0.000292737	0.000349265	0.000325427
P78344;D3DQV9;P78344-2;H0Y3P2;H0YCH5;E9PKF8;H0YD77;E9PCV8;H0YEC5;H0YE22;H0YE44;H0YCF8;H0YDP4;H0YDC0;H0YEN8	P78344;D3DQV9;P78344-2;H0Y3P2	Eukaryotic translation initiation factor 4 gamma 2	EIF4G2	102.36	907	0.000315425	0.000274176	0.000313736	0.000340857	0.000279471	0.000342221		0.000177889	0.000226052	0.000193607	0.000186017	0.000213379	0.000237702		0.000308319	0.000265315	0.000252085	0.000297589	0.000238533	0.000278782		0.000331863	0.000318062	0.000341138	0.000320915	0.000300233	0.000332115
P36776;B3KXS5;F5GZ27	P36776;B3KXS5;F5GZ27	Lon protease homolog, mitochondrial;Lon protease homolog	LONP1	106.49	959	0.000355288	0.000341242	0.000285088	0.000349652	0.000303859	0.000298606		0.000172413	0.000236079	0.000237169	0.000167186	0.000237068	0.000256899		0.000246068	0.000245297	0.000201899	0.000234764	0.000232801	0.000221358		0.000314431	0.000341953	0.000335712	0.000309496	0.000331499	0.00039026
P49720	P49720	Proteasome subunit beta type-3	PSMB3	22.949	205	0.000288061	0.000305469	0.000282538	0.000255349	0.000297228	0.000300526		0.000300617	0.000217064	0.000271147	0.000295812	0.000212854	0.000277371		0.000314147	0.000276674	0.000258307	0.000291428	0.000273166	0.000271798		0.000266475	0.000285437	0.000245844	0.000260605	0.000244891	0.000249407
P51665;B4DXI8	P51665;B4DXI8	26S proteasome non-ATPase regulatory subunit 7	PSMD7	37.025	324	0.000316234	0.000268775	0.000273542	0.000304171	0.000274513	0.000279791		0.00020467	0.00025172	0.000263661	0.000208139	0.000250012	0.000280372		0.000308041	0.00028394	0.000301472	0.000308691	0.000272453	0.000314467		0.000266938	0.000299006	0.000272116	0.000260985	0.000285788	0.000271945
G5E9Q2;O75534;E9PGZ0;O75534-2;E9PLT0;E9PNG3;E9PLD4;E9PKN4	G5E9Q2;O75534;E9PGZ0;O75534-2;E9PLT0	Cold shock domain-containing protein E1	CSDE1	93.741	844	0.000133503	0.00031122	0.000326903	0.000141161	0.000314373	0.000287109		0.000244888	0.000276869	0.000313297	0.000192577	0.000238035	0.000274402		0.000286258	0.000276893	0.000265251	0.00025906	0.000262247	0.000239827		0.000309696	0.00028296	0.000271863	0.000314515	0.000297161	0.000234613
P04818;Q8WYK3;Q8WYK4	P04818;Q8WYK3	Thymidylate synthase	TYMS;TS	35.716	313	0.000363234	0.000258269	0.000288184	0.000318763	0.000215483	0.000245634		0.000195704	0.000212916	0.000239919	0.00014967	0.000153809	0.000174792		0.000262704	0.000259741	0.000266896	0.000192321	0.00017969	0.000198099		0.000290506	0.000329788	0.0003304	0.000216048	0.000244143	0.000261206
P31350;C9JXC1;H0Y855;H0YAV1;Q7LG56;Q7LG56-2;B4E2N4;Q7LG56-3	P31350;C9JXC1	Ribonucleoside-diphosphate reductase subunit M2	RRM2	44.877	389	0.000325337	0.000362578	0.000298449	0.000191578	0.000249378	0.000307166		0.00026783	0.000320444	0.000195477	0.000142385	0.000152256	0.000215137		0.000191356	0.000241299	0.000145674	0.00016091	0.000159822	0.000362941		0.000399068	0.000314416	0.000234831	0.000371009	0.000313345	0.000385015
P04181;Q68CS0	P04181;Q68CS0	Ornithine aminotransferase, mitochondrial;Ornithine aminotransferase, hepatic form;Ornithine aminotransferase, renal form	OAT	48.534	439	0.000237449	0.000310208	0.000248295	0.000256707	0.000269655	0.000295734		0.000263143	0.000269573	0.000250169	0.000258249	0.000227811	0.000273915		0.000285415	0.000291472	0.000276536	0.000241785	0.000230112	0.000276349		0.000301547	0.000295038	0.000258474	0.00023389	0.000263459	0.000281595
P55036;Q5VWC4;P55036-2;A6PVX3;E9PEX5;H0Y3Y9;A2A3N6;E9PGL8;H0Y561	P55036;Q5VWC4;P55036-2;A6PVX3	26S proteasome non-ATPase regulatory subunit 4	PSMD4	40.736	377	0.000264055	0.000318282	0.000211967	0.000263961	0.000297295	0.000177776		0.000360978	0.00027242	0.000272589	0.000311883	0.000261167	0.000245342		0.000254596	0.000318172	0.000204511	0.000246078	0.000317394	0.00022035		0.000284423	0.000223831	0.00030084	0.000302463	0.000234421	0.00029463
P98179	P98179	Putative RNA-binding protein 3	RBM3	17.17	157	0.000125219	0.00028395	0.000207603	0.000124683	0.000253736	0.000205835		0.0001364	0.000277634	0.000340329	0.000104166	0.000222262	0.000255452		0.000274911	0.000267434	0.000394228	0.000197631	0.000196599	0.000312149		0.000290525	0.000375201	0.00028409	0.00023847	0.000308359	0.000226063
Q9NP81;B4DE10;E7EX87;B4DJM9	Q9NP81;B4DE10;E7EX87	Serine--tRNA ligase, mitochondrial	SARS2;FBXO17	58.282	518	0.000212271	0.000233821	0.000279849	0.000210059	0.00023898	0.000272257		0	0.000299821	0.00037146	0	0.000331933	0.000366268		0.000341517	0.000273233	0.000486387	0.000371118	0.000269901	0.000462227		0.000265641	0.000216119	0.000258468	0.000255394	0.000220375	0.000261677
P23381;P23381-2;G3V3Y5;G3V3H8;G3V277;H0YJP3;G3V456;G3V5U1;G3V423;G3V2Y7;G3V227;G3V3P2;G3V3X0;G3V3S7;G3V5W1;G3V4N8;G3V4C7;G3V4N0;G3V2C0;G3V339;G3V313;G3V4S4;G3V3R3;G3V2F2;G3V4Q0;G3V4A3;P78534;G3V5H5	P23381;P23381-2	Tryptophan--tRNA ligase, cytoplasmic;T1-TrpRS;T2-TrpRS	WARS	53.165	471	0.000231088	0.000299637	0.000270528	0.000255754	0.0002991	0.000294185		0.000250441	0.000219975	0.000242446	0.000260509	0.000210882	0.000251785		0.000269859	0.00026921	0.000260125	0.000273936	0.000266933	0.000276556		0.000332688	0.000308326	0.000281123	0.000331583	0.000328236	0.000332202
Q9BZE4;B7Z7A3;B4DY13;Q5T3R7	Q9BZE4;B7Z7A3;B4DY13	Nucleolar GTP-binding protein 1	GTPBP4	73.964	634	0.000182101	0.000285752	0.00021799	0.000185076	0.000245754	0.00022373		0.000277132	0.00023707	0.000282434	0.00027305	0.000217763	0.000253168		0.000263954	0.000264135	0.000263855	0.000258855	0.000249035	0.000270764		0.000352437	0.000302637	0.000305629	0.000298551	0.000270043	0.000331181
Q9BY44;B4DQ14;F8WAE5;B4DF96;Q9BY44-2;C9IZE1;F8WAT3;F8WF18	Q9BY44;B4DQ14;F8WAE5;B4DF96;Q9BY44-2	Eukaryotic translation initiation factor 2A	EIF2A	64.989	585	0.000351946	0.000289731	0.000275039	0.00033359	0.000284078	0.000289721		0.000155895	0.000231482	0.000239784	0.000126793	0.000208209	0.000258525		0.000205867	0.000234836	0.000257326	0.000195978	0.000219133	0.000272294		0.000332017	0.000314391	0.000325828	0.0003275	0.000294655	0.000350937
P15153;B1AH80;B1AH77;B1AH78	P15153;B1AH80;B1AH77;B1AH78	Ras-related C3 botulinum toxin substrate 2	RAC2	21.429	192	0.000360656	0.000252157	0.000201421	0.0003125	0.00021013	0.000243976		0.000196725	0.000292796	0.000222255	0.00020275	0.000283085	0.000321093		0.000269659	0.00029472	0.000302851	0.000266669	0.000232098	0.000340596		0.000261388	0.000277412	0.000223628	0.000234589	0.000253275	0.000261058
P17980;E9PM69;E9PKD5;E9PMD8;E9PN50;E9PS45;E9PLG2	P17980;E9PM69;E9PKD5;E9PMD8	26S protease regulatory subunit 6A	PSMC3	49.203	439	0.000292337	0.000270538	0.000292929	0.000298657	0.000278217	0.000281136		0.000282173	0.00022527	0.000208487	0.000271647	0.000214284	0.000212927		0.000239848	0.000241726	0.000211295	0.000232481	0.000239888	0.000203042		0.000302005	0.000287274	0.000301783	0.00030937	0.000277327	0.000295898
P21281;B4DFM5;B4DQI9;H0YC04;P15313;C9JL73;B4DWH7;C9JNS9;C9J5E3;H0YC45	P21281;B4DFM5;B4DQI9	V-type proton ATPase subunit B, brain isoform	ATP6V1B2	56.5	511	0.000356017	0.00031381	0.000244154	0.000319341	0.000262542	0.000284883		0.000234656	0.000233839	0.000210533	0.000160342	0.000218844	0.00021902		0.000277711	0.00025603	0.000237697	0.000228946	0.000226997	0.000261752		0.000260791	0.000262961	0.000253665	0.000236555	0.000230611	0.000274392
Q9NTJ3;E9PD53;Q9NTJ3-2;F5H0U7;C9JR83;E7ET04;C9JJ64;C9IYK2;C9JWF0;C9J9E4;C9J578;C9JVD8	Q9NTJ3;E9PD53;Q9NTJ3-2;F5H0U7	Structural maintenance of chromosomes protein 4;Structural maintenance of chromosomes protein	SMC4	147.18	1288	0.000192953	0.000285065	0.000274645	0.000174337	0.000278329	0.000279491		0.00016698	0.000254371	0.000263149	0.000153018	0.000228257	0.000245972		0.000274687	0.000265894	0.000270978	0.00026178	0.000243483	0.000276295		0.000278329	0.000312799	0.000301892	0.000281127	0.000284492	0.000263963
P00492	P00492	Hypoxanthine-guanine phosphoribosyltransferase	HPRT1	24.579	218	0.000256899	0.000241706	0.000221135	0.000235825	0.000221912	0.00024577		0.000215432	0.000263722	0.000263618	0.000203532	0.000253936	0.000279151		0.000304687	0.000284877	0.000284843	0.000267267	0.000278955	0.000314551		0.000267531	0.000256225	0.000279373	0.000248876	0.000245831	0.000297642
P68036;E7EWS7;B4DDG1	P68036;E7EWS7;B4DDG1	Ubiquitin-conjugating enzyme E2 L3	UBE2L3	17.861	154	0.000223404	0.000240544	0.000177358	0.00021759	0.000243776	0.000180835		0.000126738	0.000330693	0.000309231	0.000132579	0.000323091	0.000331203		0.000360159	0.000319431	0.000322128	0.00036878	0.000300617	0.000322833		0.000243337	0.00027508	0.000201764	0.000237911	0.000249072	0.000208192
O14776;O14776-2;G3V220;Q5VWI1	O14776;O14776-2;G3V220	Transcription elongation regulator 1	TCERG1	123.9	1098	0.000163269	0.000236745	0.000319781	0.000179759	0.000254302	0.00030019		0.000124912	0.000303428	0.000342132	0.000137158	0.0003221	0.00033317		0.000245225	0.000211261	0.000325471	0.00026855	0.000225735	0.000294823		0.000232058	0.000304782	0.000318586	0.000214146	0.000297849	0.000269268
Q9Y678;F5GXH1;H0Y8X7;H0Y8G2;D6RG17	Q9Y678;F5GXH1	Coatomer subunit gamma-1	COPG1;COPG	97.717	874	0.00030825	0.000255652	0.000256168	0.000260406	0.000240381	0.00025625		0.000195149	0.000262889	0.000236332	0.00019276	0.000259685	0.000265222		0.000234157	0.00025904	0.000270345	0.000229574	0.000239105	0.000275542		0.000274507	0.000288099	0.000283306	0.000281474	0.000289614	0.000313451
Q08J23;B4DQW2;G3V1R4;D6RAS3	Q08J23;B4DQW2;G3V1R4	tRNA (cytosine(34)-C(5))-methyltransferase	NSUN2	86.47	767	0.000251267	0.000256431	0.000244356	0.000264174	0.00025245	0.000231808		0.00021317	0.000270001	0.000255591	0.000201072	0.000240539	0.00025144		0.000288237	0.000234467	0.000267969	0.000253162	0.000214797	0.000254219		0.000224857	0.000319574	0.000295484	0.000218356	0.000286398	0.000286072
P20042	P20042	Eukaryotic translation initiation factor 2 subunit 2	EIF2S2	38.388	333	0.000273069	0.000298396	0.00033809	0.000288286	0.000315661	0.000359174		0.000131511	0.000186781	0.000228539	0.000137199	0.000201965	0.000218552		0.000229645	0.000200138	0.000222647	0.000245564	0.000232018	0.00021771		0.000321684	0.000322188	0.000366932	0.000295944	0.000353272	0.000357023
Q5T4U5;P11310-2;P11310;B7Z9I1;B4DJE7;E9PJM9;E9PRX4;H0YDT5	Q5T4U5;P11310-2;P11310;B7Z9I1;B4DJE7	Medium-chain specific acyl-CoA dehydrogenase, mitochondrial	ACADM	50.27	454	0.000424881	0.000275235	0.000277478	0.000449712	0.000264199	0.000281464		0.000219532	0.000231347	0.000227768	0.000211975	0.000204302	0.000206663		0.000219189	0.000253668	0.000183559	0.000201942	0.000227801	0.000176088		0.000303085	0.000244996	0.000258243	0.000315271	0.000251699	0.000230492
O95816;B4DXE2;A2A296	O95816;B4DXE2	BAG family molecular chaperone regulator 2	BAG2	23.772	211	0.000252054	0.000232118	0.000226266	0.000239863	0.000231965	0.000239725		0.000298688	0.000294218	0.000228929	0.000313123	0.000290169	0.000241098		0.000287887	0.000283102	0.000266988	0.0003028	0.000289294	0.00029156		0.00022129	0.000267229	0.000259745	0.000220121	0.000280488	0.000264775
B8ZWD6;B8ZWD7;P07108-2;P07108-3;P07108	B8ZWD6;B8ZWD7;P07108-2;P07108-3;P07108	Acyl-CoA-binding protein	DBI	16.495	148	0.000211334	0.000278479	0.000151496	0.000218344	0.000247431	0.000160763		0.000303308	0.000277729	0.000356819	0.000282101	0.000272328	0.000353887		0.000218237	0.000283993	0.000351668	0.000217252	0.000260166	0.000367093		0.00028815	0.000193235	0.000200776	0.000296952	0.00019281	0.000214922
P61088;F8VQQ8;F8VSD4;F8VV71;Q5JXB2;F8VZ29	P61088;F8VQQ8;F8VSD4;F8VV71	Ubiquitin-conjugating enzyme E2 N	UBE2N	17.138	152	0.000285124	0.000261579	0.000264786	0.000284366	0.000249475	0.000289154		0.000283189	0.000245891	0.000221776	0.00027216	0.00024257	0.000217875		0.000249156	0.000239951	0.000233553	0.00026027	0.000240547	0.000241564		0.000289999	0.000284006	0.000256051	0.000261918	0.000255362	0.000253478
G3V0F8;P29350-3;P29350;P29350-2;F5H0N8;F5GY79;F5H1Z8;F5H5H9;F5GZM7;F5GXD4;F5H4Z1;F5H1V7	G3V0F8;P29350-3;P29350;P29350-2	Tyrosine-protein phosphatase non-receptor type 6	PTPN6	70.13	624	0.000238872	0.000266483	0.000235185	0.000194781	0.000268871	0.000254139		0.000227166	0.000192901	0.000198825	0.000207682	0.000158872	0.000208922		0.000252848	0.000309798	0.000241816	0.000215988	0.000261662	0.000253925		0.000282411	0.000306615	0.000348414	0.000285096	0.00028727	0.000331232
Q03252	Q03252	Lamin-B2	LMNB2	67.688	600	0.000200724	0.000298212	0.000273264	0.000223016	0.000257911	0.000332141		0.00031843	0.000226967	0.000213284	0.000284109	0.000220503	0.000241344		0.000249729	0.000251639	0.000216151	0.000210151	0.000250067	0.000229583		0.000284244	0.000271007	0.000288958	0.000296936	0.000258654	0.000310663
O15042;O15042-2;E7ET15;O15042-3;C9JB80;H0Y8D9;E7EW00;C9J5L1;C9JDJ7	O15042;O15042-2;E7ET15;O15042-3;C9JB80	U2 snRNP-associated SURP motif-containing protein	U2SURP	118.29	1029	0.000199752	0.000272202	0.000262528	0.000187837	0.00026442	0.000256489		0.00018077	0.000291716	0.000292277	0.000176805	0.000270828	0.000275578		0.000253408	0.000237418	0.0002965	0.00024213	0.000229515	0.000283562		0.00020513	0.000296582	0.000302056	0.000198913	0.00028011	0.000310862
A6NFX8;Q9UKK9;A6NHE8;A6NJU6;A6NCQ0;H0YEY4;C9JYY9	A6NFX8;Q9UKK9;A6NHE8;A6NJU6	ADP-sugar pyrophosphatase	NUDT5	25.895	232	0.00029842	0.000281176	0.00024086	0.000309306	0.000275564	0.000271773		0.000275627	0.000217962	0.000239954	0.000266684	0.000204188	0.000234664		0.000283313	0.000260447	0.000249158	0.000264503	0.000259272	0.000238252		0.000231091	0.000216559	0.000291354	0.000217633	0.000209093	0.000286246
O43765;E7EMJ6	O43765;E7EMJ6	Small glutamine-rich tetratricopeptide repeat-containing protein alpha	SGTA	34.063	313	0.000218718	0.000306413	0.000348487	0.000224825	0.000341035	0.00035344		0.000164518	0.000190175	0.000230011	0.000165632	0.000196808	0.000226212		0.000234835	0.000226209	0.000237618	0.000179395	0.000227947	0.000233524		0.000363773	0.000236436	0.00032171	0.000394759	0.000252454	0.000318678
Q63HN8-4;Q63HN8;Q63HN8-5;Q63HN8-6	Q63HN8-4;Q63HN8	E3 ubiquitin-protein ligase RNF213	RNF213	596.48	5256	0.000156974	0.000298379	0.000293399	0.000166962	0.000310806	0.000289103		0.000123891	0.000265782	0.000267915	0.000117692	0.000243726	0.000278812		0.000280577	0.000235942	0.000240734	0.000252506	0.0001841	0.000221073		0.000309824	0.000302015	0.000302365	0.000266372	0.000268404	0.000282213
Q14498;Q14498-2;A2RRD3;G3XAC6;E1P5S2;E9PCZ6;H0Y4X3;Q5QP23;Q5QP21;Q5QP22;A8MYG5;F2Z2Z5;F8WF24;F8WF73;F2Z3E6;H0YJJ3;G3V5Z6	Q14498;Q14498-2;A2RRD3;G3XAC6;E1P5S2;E9PCZ6	RNA-binding protein 39	RBM39	59.379	530	0.000221485	0.000237629	0.000221695	0.000228888	0.000253116	0.000229471		0.000300944	0.000227736	0.000383773	0.000320108	0.000267139	0.000347582		0.000245982	0.000225164	0.000300019	0.000293186	0.000260778	0.000342087		0.000254761	0.000220101	0.000235172	0.000277386	0.000230999	0.000260389
P05387;H0YDD8;A6NIB2	P05387;H0YDD8	60S acidic ribosomal protein P2	RPLP2	11.665	115	0.00020363	0.000217136	0.000165662	0.000202792	0.000206549	0.000163116		0.000422624	0.000310849	0.00025753	0.000343184	0.000300571	0.00026193		0.000195322	0.000247092	0.000228474	0.000192898	0.000239355	0.000251504		0.000305339	0.000281122	0.00023077	0.000284395	0.000259982	0.000241046
P13073	P13073	Cytochrome c oxidase subunit 4 isoform 1, mitochondrial	COX4I1	19.576	169	0.000275267	0.000232306	0.000222681	0.000252349	0.000211701	0.000238774		0.000242774	0.000343124	0.000313932	0.00021183	0.000294375	0.000324208		0.000345425	0.000156258	0.000169262	0.000296369	0.000139961	0.000176117		0.000296927	0.000229756	0.000237299	0.000279347	0.000207849	0.00026822
Q04760;Q04760-2	Q04760;Q04760-2	Lactoylglutathione lyase	GLO1	20.777	184	0.000312258	0.000219491	0.000205541	0.000306878	0.000218724	0.0002233		0.000265872	0.000264073	0.000226932	0.000242257	0.000239822	0.000235576		0.000322957	0.000299173	0.00025651	0.000281039	0.000270327	0.000278419		0.000219216	0.000232459	0.000223968	0.000214798	0.000220916	0.000223931
Q96A72;A6NEC0;F5H6N1;F5H124	Q96A72;A6NEC0;F5H6N1	Protein mago nashi homolog 2	MAGOHB	17.276	148	0.000279297	0.000264343	0.00025434	0.000288839	0.000270022	0.000245467		0.000322965	0.000242462	0.000253972	0.000330887	0.000239781	0.000263993		0.000222482	0.00023005	0.000213176	0.000231052	0.000233345	0.000203777		0.000275956	0.000242703	0.000245248	0.000262657	0.000236378	0.000255851
Q13011	Q13011	Delta(3,5)-Delta(2,4)-dienoyl-CoA isomerase, mitochondrial	ECH1	35.816	328	0.000284195	0.000288755	0.000262645	0.000299508	0.000279212	0.00027255		0.000241671	0.000203156	0.000202696	0.000263861	0.000184235	0.00020517		0.000222192	0.000277719	0.000210789	0.000217043	0.000239187	0.000219891		0.000334509	0.000259079	0.000254467	0.000323372	0.000273071	0.000246827
Q9UN86;Q9UN86-2;D6RFJ8;D6RB17;D6RAC7;D6RGJ4;D6RBW8;D6RE13;D6RBR0;D6REX8;D6RBM9;D6R9A4;D6R9X5	Q9UN86;Q9UN86-2;D6RFJ8;D6RB17;D6RAC7;D6RGJ4	Ras GTPase-activating protein-binding protein 2	G3BP2	54.12	482	0.000150866	0.000254526	0.000242663	0.000131577	0.000227596	0.000261345		0.00015484	0.000320188	0.00028834	0.000120864	0.000294	0.000276506		0.000324931	0.00023246	0.000246555	0.000263575	0.000203774	0.000277783		0.000226438	0.000345376	0.000247416	0.000198601	0.000304177	0.000274505
O00232;A6NP15	O00232;A6NP15	26S proteasome non-ATPase regulatory subunit 12	PSMD12	52.904	456	0.00022371	0.000290277	0.000270045	0.000205665	0.000301409	0.000276766		0.000256263	0.000243756	0.000267649	0.000211483	0.000237164	0.000313166		0.000269885	0.000234071	0.000249369	0.000276421	0.000223853	0.000252771		0.000237599	0.00025327	0.000229192	0.000231367	0.00025207	0.000242103
P15927;P15927-3;P15927-2;Q5TEJ7;Q5TEJ0	P15927;P15927-3;P15927-2;Q5TEJ7	Replication protein A 32 kDa subunit	RPA2	29.247	270	0.000320854	0.000293465	0.000256078	0.000332468	0.000292933	0.000257116		0.000148093	0.000205495	0.000251736	0.000149674	0.000205064	0.000235975		0.000227824	0.000256489	0.000197114	0.000230686	0.000257646	0.000195965		0.000260773	0.000328897	0.000273489	0.000266337	0.000316882	0.000274415
Q99459;E7EUB4	Q99459;E7EUB4	Cell division cycle 5-like protein	CDC5L	92.25	802	0.000189941	0.000235385	0.000429088	0.000340158	0.000378682	0.000326932		0.000103619	0.000192076	0.000285139	0.000146048	0.000257253	0.000200236		0.000193488	0.000201299	0.000202242	0.0002174	0.000282261	0.000177577		0.000287319	0.000238991	0.000437839	0.000274804	0.000448624	0.000235941
P78406;E9PQ57;E9PPG9;B0QZ36;B0QZ37	P78406;E9PQ57;E9PPG9	mRNA export factor	RAE1	40.968	368	0.000309884	0.000295485	0.000236207	0.000321051	0.000291899	0.000259026		0.000200043	0.000224773	0.000204107	0.000228093	0.000213054	0.000208734		0.000224134	0.000217669	0.000181067	0.000183843	0.000197208	0.000177595		0.000313548	0.000266713	0.000317744	0.00032133	0.000268774	0.000368464
Q05519;Q8IWE6;Q5T760;Q5T757;B4DTC1;B4DWT1	Q05519;Q8IWE6;Q5T760;Q5T757	Serine/arginine-rich splicing factor 11	SRSF11;SFRS11	53.542	484	0.000228047	0.000208033	0.000230909	0.000228611	0.000200836	0.000261804		0.000128088	0.000303447	0.000177929	0.00014256	0.000201384	0.000228598		0.000480964	0.000376601	0.000211156	0.000265791	0.00019006	0.000232823		0.000178934	0.00022877	0.000229163	0.000173846	0.000207378	0.000216121
Q96DI7;B4DQJ1;Q9NSS8	Q96DI7;B4DQJ1	U5 small nuclear ribonucleoprotein 40 kDa protein	SNRNP40	39.31	357	0.000231872	0.000241714	0.000288157	0.00023156	0.00024982	0.000246724		0.000189238	0.000200055	0.000295909	0.000149211	0.000199884	0.000280465		0.000294243	0.000245345	0.00024274	0.00024448	0.000230123	0.000233538		0.000197672	0.000243514	0.000307726	0.000211285	0.000249521	0.000288935
B0I1T2;B0I1T2-4;B0I1T2-3;B0I1T2-2;F8WEW9;F8WAS7	B0I1T2;B0I1T2-4	Unconventional myosin-Ig;Minor histocompatibility antigen HA-2	MYO1G	116.44	1018	0.000213112	0.000282199	0.000250483	0.000221171	0.000299649	0.00026045		0.000139904	0.000204124	0.000291844	0.000145423	0.000213619	0.000246584		0.000245704	0.000235142	0.000314895	0.000223966	0.000183717	0.000234575		0.000229576	0.000245554	0.000318851	0.000215249	0.000236891	0.000280807
O95831;O95831-3;Q1L6K6;Q1L6K4;O95831-2;E9PMA0;Q2QKE4	O95831;O95831-3;Q1L6K6;Q1L6K4	Apoptosis-inducing factor 1, mitochondrial	AIFM1;PDCD8	66.9	613	0.000307015	0.000244379	0.000232772	0.00030399	0.000247258	0.000220026		0.000243454	0.000277391	0.00022709	0.000241767	0.000259878	0.000229945		0.000250895	0.000221204	0.000250815	0.000248297	0.000213599	0.000268422		0.00025868	0.000233653	0.000223394	0.000263515	0.000233227	0.00021755
Q6P2E9;Q6P2E9-2;B7Z7V8	Q6P2E9;Q6P2E9-2	Enhancer of mRNA-decapping protein 4	EDC4	151.66	1401	0.00027264	0.000288556	0.000252186	0.0002567	0.000291756	0.000250454		0.000139474	0.000153823	0.000232548	0.000153557	0.000174035	0.000259497		0.000228071	0.000233995	0.000219821	0.000205216	0.000229728	0.000248514		0.000345662	0.000297088	0.000306382	0.000335162	0.000296154	0.000295557
P36507;G5E9C7	P36507;G5E9C7	Dual specificity mitogen-activated protein kinase kinase 2	MAP2K2	44.424	400	0.000146828	0.000284203	0.000280107	0.000151021	0.000274935	0.000273032		0.000198376	0.000243219	0.000304347	0.000176327	0.000238526	0.000351295		0.000242482	0.000226808	0.000258701	0.000224654	0.000226863	0.000270513		0.00025053	0.000269245	0.000263227	0.000263468	0.000289407	0.000244221
Q15102	Q15102	Platelet-activating factor acetylhydrolase IB subunit gamma	PAFAH1B3	25.734	231	0.000250997	0.000251593	0.000240208	0.000236333	0.000250005	0.000236004		0.000205026	0.000224131	0.000291867	0.000160275	0.000260046	0.000246679		0.000204412	0.000223285	0.000230011	0.000237066	0.00028261	0.000212583		0.000282526	0.000255952	0.000305721	0.000274145	0.000243666	0.000281471
Q99471;Q9C083;Q9C084;F8VQZ2;F8VNW6	Q99471;Q9C083	Prefoldin subunit 5	PFDN5	17.328	154	0.000336856	0.000276118	0.000233008	0.000295276	0.000244407	0.000243543		0.000189118	0.000249265	0.000202679	0.00017256	0.000210636	0.000214496		0.000236941	0.000257352	0.000238599	0.000236831	0.000233235	0.000260325		0.000250856	0.000256685	0.000237327	0.000255312	0.000255288	0.000243048
P00966;Q5T6L6;Q5T6L5;E9PDT0;Q5T6L7	P00966;Q5T6L6;Q5T6L5	Argininosuccinate synthase	ASS1	46.53	412	0.000204867	0.000314895	0.000259535	0.000189099	0.000248365	0.000298296		0.000161835	0.000225023	0.000218885	0.000151531	0.000213028	0.000255549		0.000239811	0.000265075	0.000265672	0.000234198	0.00026408	0.000280197		0.000237422	0.000304197	0.000266242	0.000218374	0.000301726	0.000320941
P24666;P24666-3;B5MCC7;G5E9R5;C9JNS5;F2Z2Q9	P24666;P24666-3;B5MCC7;G5E9R5	Low molecular weight phosphotyrosine protein phosphatase	ACP1	18.042	158	0.00027515	0.000263722	0.000264936	0.000314498	0.000259232	0.000258434		0.000279124	0.000206615	0.000218682	0.000265441	0.000272252	0.000176412		0.000220989	0.00019876	0.00018154	0.000212965	0.00021451	0.00017642		0.000269737	0.000292229	0.000282991	0.000323454	0.000273496	0.000267287
Q9GZL7	Q9GZL7	Ribosome biogenesis protein WDR12	WDR12	47.707	423	0.000271911	0.000202413	0.000222987	0.000319146	0.000212483	0.000206452		0.000244766	0.000305176	0.000255795	0.000227176	0.000273039	0.000234951		0.000265093	0.000229005	0.000222843	0.000261688	0.000224684	0.000202308		0.000255204	0.000239062	0.000238215	0.000262636	0.000214787	0.000220473
Q09161;F2Z2T1	Q09161	Nuclear cap-binding protein subunit 1	NCBP1	91.838	790	0.000222316	0.000273425	0.000276017	0.000212797	0.000294571	0.000266962		0.000179343	0.000212128	0.000220978	0.000212407	0.000260642	0.000247268		0.000242762	0.000254126	0.000193848	0.000254326	0.000233762	0.00017679		0.000290167	0.000272123	0.000308403	0.000300345	0.000292863	0.000307734
P55809;E9PDW2;B7Z528;H0YGE8;Q9BYC2	P55809;E9PDW2	Succinyl-CoA:3-ketoacid-coenzyme A transferase 1, mitochondrial	OXCT1	56.157	520	0.000249803	0.000238738	0.000250911	0.000243308	0.000228755	0.000261308		0.000203292	0.000222607	0.000205921	0.00022108	0.000213292	0.000210349		0.000252247	0.000265122	0.000234951	0.00024832	0.000240473	0.000243458		0.000274859	0.000260546	0.000274403	0.000277539	0.000258377	0.000268793
E7EX90;E9PGE1;E9PFS5;Q14203;A8MY36;A8MWX9;E7EUR0;G5E9H4;Q14203-2;Q6AWB1;E9PCY0;C9JKG6;C9JJD0;C9JJN7;C9JTE5;C9JZA4;C9JJW7;C9J1B7	E7EX90;E9PGE1;E9PFS5;Q14203;A8MY36;A8MWX9;E7EUR0;G5E9H4;Q14203-2;Q6AWB1	Dynactin subunit 1	DCTN1;DKFZp686E0752	139.09	1256	0.000177824	0.000300997	0.000288677	0.000183255	0.000328377	0.000286499		0.000152059	0.000186623	0.000254291	0.000157657	0.000200437	0.000239891		0.000211567	0.000197529	0.000255258	0.000219898	0.000194486	0.000241773		0.000295464	0.000299224	0.000313811	0.000294268	0.00029852	0.000302675
O94925-3;O94925;O94925-2;B8ZZA8;B8ZZC5;B7Z509;C9JIJ6	O94925-3;O94925	Glutaminase kidney isoform, mitochondrial	GLS	65.459	598	0.000237033	0.000251953	0.000257871	0.000209616	0.000261725	0.00028279		0.000205735	0.000231411	0.000208095	0.000176501	0.000243114	0.00021758		0.000221175	0.000256471	0.000243366	0.000242588	0.000283619	0.000277845		0.000267675	0.000269227	0.00028077	0.000260948	0.000253938	0.000298604
Q8WU39;Q8WU39-3;Q8WU39-2;D6RII0;Q8WU39-4;Q8WU39-5;H0Y9L3	Q8WU39	Plasma cell-induced resident endoplasmic reticulum protein	PACAP	20.694	189	0.000197366	0.000273895	0.000217136	0.00020462	0.000266093	0.000216948		0.000221752	0.00024275	0.000277084	0.000218413	0.000255788	0.000243603		0.000222985	0.000238097	0.000305467	0.000209205	0.000232907	0.000274229		0.000257997	0.000215726	0.000256684	0.000270094	0.000211214	0.000249402
A7MAP0;Q9ULV4;B4E3S0;H0YHL7;F8VVB7;F8VTT6;F8VRE9;F8VSA4;F8VUX3;F8W1H8;F8VV53;F8W759;Q6QEF8;Q6QEF8-5;Q6QEF8-2;Q6QEF8-3;Q6QEF8-4;B3KRY9	A7MAP0;Q9ULV4;B4E3S0;H0YHL7	Coronin-1C	CORO1C	54.066	480	0.000136535	0.000254129	0.000240339	0.000134038	0.000268145	0.000255198		0.000202703	0.000277143	0.000327975	0.000251746	0.000262614	0.000311835		0.000258388	0.000282942	0.000258958	0.000272521	0.000287063	0.00024828		0.000184302	0.000254366	0.000246861	0.000183006	0.000255953	0.000241189
P60981;B4DYA6;F6RFD5	P60981;B4DYA6;F6RFD5	Destrin	DSTN	18.506	165	0.000421821	0.000207888	0.000202152	0.000229608	0.000182635	0.000209949		0.000184169	0.000235352	0.000230997	0.000164197	0.000196897	0.000247797		0.000259324	0.00023192	0.00024176	0.00023923	0.000206494	0.000240069		0.00024841	0.000260406	0.00019786	0.000238758	0.000253525	0.000277157
Q12904-2;Q12904;B4DNK3;D6R937	Q12904-2;Q12904;B4DNK3	Aminoacyl tRNA synthase complex-interacting multifunctional protein 1;Endothelial monocyte-activating polypeptide 2	AIMP1	37.039	336	0.000275362	0.000241249	0.000238468	0.000289855	0.000255534	0.000234247		0.000255587	0.000200362	0.000231522	0.000258622	0.000214481	0.000220383		0.000189146	0.000202193	0.000161147	0.000201019	0.000204167	0.000150565		0.0003354	0.000274732	0.000314119	0.000349773	0.000287927	0.000296525
P63151;B4E1T7;E5RIY1;Q66LE6;E5RFR9;Q00005-5;Q00005-4;Q00005-3;Q00005-2;Q00005;G3V149;Q9Y2T4;Q9Y2T4-2;B7Z3Y1;Q9Y2T4-3;A8MZB4;F5GXJ6;E5RJV2;E5RHQ2	P63151;B4E1T7	Serine/threonine-protein phosphatase 2A 55 kDa regulatory subunit B alpha isoform	PPP2R2A	51.691	447	0.000259863	0.00031104	0.000263921	0.000284816	0.000286891	0.00026893		0.000119071	0.000196938	0.000207904	0.000108252	0.00021745	0.000205339		0.000259501	0.000203286	0.000232191	0.000225887	0.000199238	0.00025888		0.000292428	0.000268014	0.000299322	0.000266188	0.000253432	0.000317169
Q9H0D6;B4DZC3;Q9H0D6-2	Q9H0D6;B4DZC3;Q9H0D6-2	5-3 exoribonuclease 2	XRN2	108.58	950	0.000208171	0.000227953	0.000252318	0.000187801	0.00022115	0.00023078		0.000203623	0.000262691	0.000316055	0.000149582	0.000222741	0.000304942		0.000247463	0.000274985	0.000239694	0.000204028	0.000241013	0.00021904		0.000225941	0.000231599	0.000222543	0.000203392	0.000185998	0.000188702
P35232;C9JW96;E9PCW0;E7ESE2;C9JZ20;B4DY47;D6RBK0	P35232;C9JW96;E9PCW0;E7ESE2;C9JZ20;B4DY47	Prohibitin	PHB	29.804	272	0.000231162	0.00024412	0.000236367	0.00025415	0.000233138	0.000236343		0.000234207	0.000219267	0.000224885	0.000215199	0.000187351	0.000224751		0.000254816	0.000279407	0.00020638	0.000243344	0.000269868	0.000225797		0.000277782	0.000259539	0.000236749	0.000260368	0.000246418	0.00024396
Q8N1F7;B3KPQ8	Q8N1F7;B3KPQ8	Nuclear pore complex protein Nup93	NUP93	93.487	819	0.00018092	0.000259416	0.000300325	0.000160143	0.000259078	0.00027993		0.000181532	0.000184256	0.00024808	0.000174919	0.00017983	0.000216379		0.000231192	0.000243418	0.000216028	0.000220006	0.000231772	0.000194053		0.000292529	0.000269334	0.000296766	0.000290674	0.000257979	0.000269796
O15355;F5H7G7;Q59GB2	O15355;F5H7G7	Protein phosphatase 1G	PPM1G	59.271	546	0.000250759	0.000235077	0.000226692	0.000290299	0.000224235	0.000223411		0.000199237	0.000186806	0.000173115	0.000188667	0.000190616	0.000155753		0.00025072	0.000262227	0.000254187	0.000250206	0.000248687	0.000213811		0.0002883	0.000281784	0.000294264	0.000278865	0.000259668	0.000260695
Q9HC38;Q9HC38-2;E7EMY5;B7Z403;Q9HC38-3	Q9HC38;Q9HC38-2;E7EMY5;B7Z403	Glyoxalase domain-containing protein 4	GLOD4	34.793	313	0.000259295	0.000254061	0.000286037	0.000271105	0.000244165	0.000300078		0.000210246	0.000237751	0.000204233	0.000219651	0.000236193	0.000191956		0.000209332	0.000244416	0.000216933	0.000212881	0.0002381	0.000210009		0.000230534	0.000263474	0.000283943	0.000233397	0.000259354	0.000277354
Q9GZR7;G3V529;Q4V9L5;F5H4J5;F5GYL3;F5H4V3;E7ETZ2	Q9GZR7;G3V529;Q4V9L5;F5H4J5;F5GYL3;F5H4V3;E7ETZ2	ATP-dependent RNA helicase DDX24	DDX24	96.331	859	0.000259234	0.00024995	0.000258054	0.000282771	0.000256162	0.000259997		0.000173671	0.000241932	0.000270172	0.000173009	0.000259458	0.000277135		0.000228112	0.000275064	0.000299053	0.000212049	0.000293943	0.000304958		0.000228723	0.000198607	0.000214788	0.000208805	0.000210737	0.000214111
P07741;G5E9J2	P07741;G5E9J2	Adenine phosphoribosyltransferase	APRT	19.608	180	0.000188606	0.000229155	0.000230267	0.000186812	0.000221835	0.000248027		0.000377692	0.000257404	0.000228478	0.000352134	0.00022756	0.00025544		0.000248692	0.00027785	0.000165513	0.000233996	0.000244717	0.00018712		0.000254003	0.000214749	0.000223713	0.00023664	0.000203615	0.000235937
P50995;B4DVE7;E9PDK5;E9PDS7;H0Y6E1;Q5T0G9	P50995;B4DVE7;E9PDK5	Annexin A11;Annexin	ANXA11	54.389	505	0.000221529	0.000191204	0.000259082	0.000300278	0.000193598	0.00025468		0.00024809	0.000252119	0.000279352	0.000260463	0.000264669	0.000263451		0.000223959	0.000239098	0.000316784	0.000229166	0.000251241	0.000289142		0.000193906	0.00023772	0.000221546	0.000206309	0.000278672	0.000194402
P04350;B4DJ43;B4DFH6;F8W813	P04350;B4DJ43;B4DFH6	Tubulin beta-4A chain	TUBB4A;TUBB4	49.585	444	0.000187205	0.000245354	0.000242094	0.000213433	0.000246551	0.000233972		0.000118074	0.000213985	0.000207534	9.96475e-05	0.000186539	0.000234365		0.000287848	0.000272447	0.000248617	0.000268694	0.000243259	0.000259184		0.000287724	0.000290851	0.000281874	0.00028476	0.00032077	0.000243398
Q6UB35;H0Y327;Q6UB35-2;Q5JYA4;Q5JYA5;Q5JYA3;Q4VXM0;Q5JYA8;Q4VXV2;H0Y2S0;Q4VXM1	Q6UB35	Monofunctional C1-tetrahydrofolate synthase, mitochondrial	MTHFD1L	105.79	978	0.00017482	0.000282719	0.000232859	0.000157337	0.000241918	0.000267188		0.000210377	0.000259813	0.000248197	0.000195346	0.000220421	0.000293496		0.000226478	0.000280313	0.000204728	0.000203491	0.000237282	0.000212569		0.000248929	0.000236567	0.000269133	0.000257612	0.000216025	0.000252222
Q01081;Q8WU68;Q8WU68-2;Q8WU68-3;F8WDB0;Q71RF1	Q01081;Q8WU68;Q8WU68-2;Q8WU68-3;F8WDB0	Splicing factor U2AF 35 kDa subunit;Splicing factor U2AF 26 kDa subunit	U2AF1;U2AF1L4	27.872	240	0.000195958	0.000202209	0.000256364	0.000187379	0.000208459	0.000263536		0.000140516	0.000250908	0.000257929	0.000148121	0.000240454	0.000268837		0.000244569	0.000290584	0.000271252	0.000237532	0.000263112	0.000298199		0.000212877	0.00028393	0.000267791	0.000219738	0.000284364	0.000262797
P51991	P51991	Heterogeneous nuclear ribonucleoprotein A3	HNRNPA3	39.594	378	0.000308166	0.000279306	0.000240653	0.000284324	0.000271484	0.000244196		0.00027582	0.000188843	0.000187752	0.000277791	0.000190636	0.00017815		0.000166404	0.00018024	0.000138872	0.000175411	0.000196056	0.000158823		0.000368261	0.000206029	0.000316087	0.000362553	0.000201503	0.000331857
O60888-2;O60888;O60888-3;C9IZG4;C9IZQ5	O60888-2;O60888;O60888-3;C9IZG4	Protein CutA	CUTA	20.925	198	0.000171981	0.000240329	0.000212182	0.000166625	0.000225552	0.000216711		0.00016848	0.000197281	0.000235232	0.000177874	0.000208437	0.000246996		0.000269709	0.000248235	0.000245734	0.000297695	0.00025301	0.000280197		0.000239842	0.000343606	0.000262791	0.000232198	0.000349931	0.00027889
Q04917;A2IDB2;A2IDB1;F8WEB6	Q04917;A2IDB2	14-3-3 protein eta	YWHAH	28.218	246	0.000225773	0.000223194	0.000210113	0.000177454	0.000210987	0.0002214		0.000202741	0.000258262	0.000133621	0.000149913	0.000322388	0.000137622		0.000182196	0.000245971	0.000360206	0.000225899	0.000358072	0.000237752		0.000252369	0.00026012	0.000279176	0.00022552	0.000234308	0.000320149
P55084;B4E2W0;F5GZQ3;B5MD38;C9JE81;C9JEY0;C9K0M0	P55084;B4E2W0;F5GZQ3;B5MD38	Trifunctional enzyme subunit beta, mitochondrial;3-ketoacyl-CoA thiolase	HADHB	51.294	474	0.000207849	0.000248532	0.000293729	0.00020823	0.000228971	0.00029897		0.000171832	0.000210039	0.000251974	0.000163611	0.000185633	0.000229907		0.000199925	0.000233118	0.000233812	0.000198978	0.00022059	0.000225282		0.000292927	0.000223862	0.000263893	0.000261102	0.000206684	0.000268617
Q9UI08-2;F5GX15;Q9UI08;B7Z3I5;H0YJN0;G3V5F7;G3V535;G3V3G2;G3V2K5;G3V314;H0YJL6	Q9UI08-2;F5GX15;Q9UI08;B7Z3I5	Ena/VASP-like protein	EVL	44.791	418	0.000282818	0.000291565	0.000275194	0.000263695	0.000271576	0.000289756		0.000141682	0.00021371	0.000167634	0.000138574	0.000189716	0.000185648		0.000195143	0.000205977	0.000221447	0.000177911	0.000179736	0.000232409		0.000296598	0.000284075	0.000255409	0.000273838	0.000255648	0.000268957
P84095	P84095	Rho-related GTP-binding protein RhoG	RHOG	21.308	191	0.000258924	0.000225393	0.000248594	0.000251569	0.000222922	0.000257115		0.000191233	0.000251987	0.00019298	0.000233461	0.000256521	0.000279332		0.000236289	0.00021708	0.000154093	0.000196401	0.000168534	0.000199748		0.000375285	0.000214201	0.000264981	0.00035589	0.000205812	0.000270237
Q7Z2W4;C9J6P4;Q7Z2W4-2;Q7Z2W4-4;F5H1W0;Q7Z2W4-3;Q7Z2W4-5	Q7Z2W4;C9J6P4;Q7Z2W4-2;Q7Z2W4-4	Zinc finger CCCH-type antiviral protein 1	ZC3HAV1	101.43	902	0.000193422	0.000257098	0.000266702	0.000176645	0.000262065	0.00027022		0.000138811	0.000268526	0.000219511	0.000133699	0.000251317	0.000261456		0.00019694	0.000220411	0.000227293	0.000207793	0.000223821	0.000249101		0.000284973	0.000272061	0.000282514	0.000280324	0.000280205	0.000301762
P43490;Q5SYT8;F5H246;C9JG65;C9JF35	P43490;Q5SYT8	Nicotinamide phosphoribosyltransferase	NAMPT;RP11-92J19.4	55.52	491	0.000207443	0.000208401	0.000222587	0.00020381	0.000214058	0.000213789		0.000199216	0.000235377	0.000223832	0.000237316	0.000230417	0.000228352		0.000207537	0.000277448	0.000197684	0.00021553	0.000230538	0.000179337		0.000266829	0.000278312	0.000297755	0.000269622	0.000273455	0.000294203
P00441;F5H503	P00441	Superoxide dismutase [Cu-Zn]	SOD1	15.936	154	0.000126988	0.000135275	7.31212e-05	0.000118519	0.000124284	7.46032e-05		0.000269483	0.000410864	0.0004124	0.000252731	0.000396989	0.000430222		0.000225591	0.000327739	0.000369644	0.000224803	0.000342061	0.000411867		0.0001998	0.000140719	0.000118485	0.000205382	0.000143778	0.000140275
P61513;C9J4Z3;E9PEL3	P61513;C9J4Z3;E9PEL3	60S ribosomal protein L37a	RPL37A	10.275	92	0.000174038	0.000137456	0.000156053	0.000180948	0.000133702	0.000159118		0.000212395	0.000317181	0.000392808	0.000195477	0.000309113	0.000381588		0.000300788	0.000280514	0.000419987	0.00031107	0.000279194	0.000379912		0.000119328	0.000164148	0.000129749	0.000110596	0.000158704	0.000131185
P42285;F5H7E2;D6REC7;H0YAC4;H0Y8U3	P42285;F5H7E2	Superkiller viralicidic activity 2-like 2	SKIV2L2	117.8	1042	0.000203847	0.000281798	0.00027932	0.00019899	0.000261257	0.000277166		0.00021996	0.000199738	0.000207052	0.000170818	0.000188694	0.000208153		0.000244695	0.000238314	0.000194807	0.000203908	0.000198911	0.000182282		0.000237079	0.000250738	0.000240439	0.000216757	0.000215259	0.000236365
Q96G03;F5H6V2;B4E0G8;E7ENQ8;E9PD70;H0Y921	Q96G03;F5H6V2	Phosphoglucomutase-2	PGM2	68.283	612	0.000217765	0.000209821	0.000253348	0.000212878	0.000196709	0.000282803		0.000175468	0.00024267	0.000265248	0.000192368	0.000217027	0.000296224		0.000213107	0.000265679	0.00024513	0.00018636	0.000257038	0.000245202		0.000264479	0.000199088	0.000242939	0.000280143	0.000179567	0.000244374
P08758;D6RBL5;E7ENQ5;D6RBE9;E9PHT9;D6RCN3	P08758;D6RBL5;E7ENQ5;D6RBE9	Annexin A5;Annexin	ANXA5	35.936	320	0.000191227	0.000229755	0.00023298	0.000181421	0.000222197	0.000248544		0.00018265	0.00023525	0.000245903	0.000195302	0.000229692	0.000253503		0.000244919	0.000273522	0.00026055	0.000260557	0.000273152	0.000276233		0.000231284	0.000228251	0.000234164	0.000236712	0.000227215	0.000237689
P30040;F8VY02;F8W1G0;C9J183	P30040;F8VY02	Endoplasmic reticulum resident protein 29	ERP29	28.993	261	0.000195418	0.000272427	0.000253147	0.000176296	0.000262062	0.000261212		0.000205338	0.000229955	0.000210797	0.000212712	0.000217333	0.000203771		0.000204367	0.000202639	0.000229467	0.000213094	0.000202879	0.000245517		0.000274791	0.000261674	0.000242985	0.000268399	0.00027579	0.000285065
P20290;P20290-2;D6RDG3;H0Y9Y1	P20290;P20290-2	Transcription factor BTF3	BTF3	22.168	206	0.000167758	0.0002262	0.000138215	0.000162496	0.000221799	0.000143452		0.000404143	0.000324087	0.000253752	0.000388061	0.000261731	0.000254439		0.00026546	0.000236145	0.000258296	0.000249583	0.000225256	0.000290785		0.000232195	0.000130278	0.000142008	0.000239063	0.000126252	0.000137204
P55735;A8MV37;E9PHR5;A8MXL6;A8MWR8;E7ERC8;A8MTC1;A8MTA5	P55735;A8MV37;E9PHR5;A8MXL6	Protein SEC13 homolog	SEC13	35.54	322	0.000231058	0.000250192	0.000214364	0.000230013	0.000251283	0.000231656		0.000217636	0.000228188	0.000182352	0.000295772	0.000229688	0.000203255		0.000222234	0.00019814	0.00017003	0.000213361	0.000201591	0.000194875		0.000304782	0.000301768	0.00025338	0.000325459	0.000329995	0.000277287
P62495;B7Z7P8;Q96CG1;D6RJE8;D6RCB3	P62495;B7Z7P8;Q96CG1	Eukaryotic peptide chain release factor subunit 1	ETF1	49.03	437	0.000196004	0.000255783	0.000280101	0.000196766	0.000264364	0.000274419		0.000222281	0.000197331	0.000231403	0.000213185	0.00018226	0.000244342		0.000241509	0.000222675	0.000196048	0.000238559	0.000219575	0.000199035		0.000256152	0.000226771	0.000241568	0.000266414	0.000230973	0.000239831
O43681;E7EVN0	O43681;E7EVN0	ATPase ASNA1	ASNA1	38.792	348	0.000249208	0.000458971	0.000183051	0.000226217	0.000216121	0.000190519		0.000147759	0.000169402	0.000157522	0.000146815	0.000161196	0.00017402		0.000215813	0.000195879	0.000193876	0.000168571	0.000159258	0.000208335		0.000199718	0.000391837	0.000199787	0.000184382	0.000195835	0.000414913
Q9HAV7;B4DWV5	Q9HAV7;B4DWV5	GrpE protein homolog 1, mitochondrial;GrpE protein homolog	GRPEL1	24.279	217	0.000294269	0.000202035	0.000219243	0.000273699	0.000193386	0.000218152		0.00019046	0.000303515	0.000232065	0.00019281	0.000278275	0.000233229		0.000212234	0.000220175	0.000260437	0.00020542	0.00021679	0.000275634		0.00018112	0.000220975	0.000225927	0.000185915	0.000213945	0.000234001
P48147	P48147	Prolyl endopeptidase	PREP	80.699	710	0.000202395	0.000225594	0.000233596	0.000221871	0.000224383	0.000236526		0.000184169	0.000215421	0.000219508	0.000180126	0.000194912	0.000216589		0.000259837	0.000221032	0.000250085	0.000226605	0.000204041	0.000244732		0.000213515	0.000282301	0.000246565	0.00020548	0.000271016	0.000225925
Q15631;E9PGT1;B7Z5D9;B7Z3X8	Q15631;E9PGT1;B7Z5D9	Translin	TSN	26.183	228	0.000212114	0.00023828	0.000236486	0.000208239	0.000233626	0.000255075		0.000132854	0.000285068	0.000238496	0.000123002	0.00024193	0.000255193		0.000264062	0.000284042	0.000243061	0.000235204	0.000235919	0.000252688		0.000188791	0.000230213	0.000193503	0.000183547	0.00022483	0.000183069
Q14684;C9JHZ3;Q14684-2	Q14684;C9JHZ3;Q14684-2	Ribosomal RNA processing protein 1 homolog B	RRP1B	84.427	758	0.000183532	0.000258348	0.000246782	0.000178633	0.000252845	0.000247084		0.000144435	0.000251209	0.000221802	0.000130288	0.000225951	0.000211884		0.000210465	0.000211947	0.000193041	0.000184619	0.000190401	0.000200536		0.000273306	0.000249927	0.000297693	0.000247471	0.000241333	0.000286387
O43169;D6RFH4	O43169;D6RFH4	Cytochrome b5 type B	CYB5B	16.332	146	0.000238712	0.000223678	0.000234724	0.000212417	0.000220971	0.000258954		0.000205027	0.000201669	0.000224934	0.000192001	0.000204933	0.000248394		0.000248103	0.000241663	0.000229085	0.000254158	0.000233956	0.000248492		0.00022137	0.000248116	0.000220453	0.000222424	0.000249999	0.000232896
P62310	P62310	U6 snRNA-associated Sm-like protein LSm3	LSM3	11.845	102	0.000218066	0.000220745	0.000294345	0.000188351	0.000204379	0.00028912		0.00021304	0.000203618	0.000201234	0.000205478	0.000193319	0.000191978		0.000216163	0.000230421	0.000223877	0.000218231	0.000227765	0.000236463		0.000246583	0.000230542	0.000216335	0.000234963	0.000195023	0.000253037
P49189;B4DXY7	P49189;B4DXY7	4-trimethylaminobutyraldehyde dehydrogenase	ALDH9A1	53.801	494	0.000245688	0.000302499	0.000299182	0.000233721	0.000283823	0.00028306		0.000179808	0.000147154	0.00020689	0.000187377	0.000163373	0.000186746		0.000174792	0.000190111	0.000195499	0.000189533	0.000212893	0.000170432		0.000263616	0.000232654	0.000276867	0.000285859	0.000249884	0.000277634
Q8TDN6	Q8TDN6	Ribosome biogenesis protein BRX1 homolog	BRIX1	41.401	353	0.000167311	0.000178702	0.00017711	0.000157689	0.000180733	0.000185029		0.000183582	0.000315836	0.000277834	0.000185278	0.000324209	0.000277292		0.000280296	0.000246294	0.000312608	0.000271262	0.000252661	0.000328915		0.000135105	0.000240184	0.000193229	0.000127363	0.000242299	0.00020302
Q8WXF1;F5H656;Q8WXF1-2	Q8WXF1;F5H656;Q8WXF1-2	Paraspeckle component 1	PSPC1	58.743	523	0.000224501	0.000256116	0.000202206	0.000194924	0.000234109	0.00021166		0.000200977	0.000235727	0.000243698	0.000221499	0.000221914	0.000252007		0.000230746	0.000209298	0.000141904	0.000190007	0.00020196	0.000138624		0.000315594	0.000260302	0.000183938	0.000228206	0.000227635	0.000199716
P55010;H0YN40;H0YLZ1;H0YM54;H0YMJ8;H0YK11;H0YK29	P55010;H0YN40;H0YLZ1	Eukaryotic translation initiation factor 5	EIF5	49.222	431	0.000171953	0.000289227	0.000229624	0.000166959	0.000281102	0.000245946		0.000241469	0.000244867	0.000222867	0.000248478	0.000235057	0.000234549		0.000276767	0.000251269	0.000213201	0.000290321	0.000262076	0.000231744		0.000157746	0.000205442	0.000195599	0.000197252	0.000204554	0.000216297
E9PAU2;Q8IY67-2;Q8IY67;Q8IY67-3	E9PAU2;Q8IY67-2;Q8IY67	Ribonucleoprotein PTB-binding 1	RAVER1	79.578	756	0.00024853	0.000254718	0.000199602	0.000237474	0.000232052	0.000182239		8.53489e-05	0.0002323	0.000242282	7.39511e-05	0.000171304	0.000210271		0.000237266	0.000220872	0.000216523	0.000192335	0.00019071	0.000224355		0.000263801	0.000270919	0.000226684	0.000239615	0.000259866	0.000212108
E7ENU4;P55265-4;P55265;P55265-5;P55265-2;H0YCK3;P55265-3	E7ENU4;P55265-4;P55265;P55265-5;P55265-2;H0YCK3;P55265-3	Double-stranded RNA-specific adenosine deaminase	ADAR	140.83	1269	0.000172675	0.000216485	0.000207057	0.000186795	0.000225655	0.000200836		0.000187621	0.000207666	0.000251883	0.000179653	0.000206127	0.000250677		0.00023023	0.000239918	0.000274445	0.000240756	0.000241935	0.000272937		0.000215482	0.000221276	0.000246808	0.0002227	0.000246917	0.000232422
O00148;Q8N5M0;B1Q2N1	O00148;Q8N5M0;B1Q2N1	ATP-dependent RNA helicase DDX39A	DDX39A;DDX39	49.129	427	0.000202079	0.000181535	0.000163013	0.00019992	0.000172497	0.000159296		0.000150308	0.000281082	0.00025573	0.000109642	0.000276642	0.000228197		0.000303768	0.000273818	0.000224625	0.000314684	0.000256458	0.000221697		0.000185074	0.000230331	0.000218289	0.000182904	0.000225134	0.000199213
Q01826-2;Q01826;C9JP21;C9IZC5;H0YNA6;Q9UPW6;C9JR56;Q3ZB87;C9JGL9;H0YLV9;C9J7F3;H0YL78;C9JLL5;H0YN86;C9J3I0	Q01826-2;Q01826	DNA-binding protein SATB1	SATB1	89.126	795	0.000250693	0.000242848	0.000258274	0.000259502	0.000242382	0.000229783		0.000176484	0.000194415	0.000165542	0.00020412	0.000180352	0.000151584		0.000193466	0.000179422	0.000177776	0.000174907	0.000179711	0.000160197		0.000272262	0.000271775	0.000278201	0.000251951	0.000228601	0.000235871
P83731;C9JNW5;C9JXB8	P83731;C9JNW5;C9JXB8	60S ribosomal protein L24	RPL24	17.779	157	0.000150887	0.000160233	0.00010719	0.000139504	0.000186002	0.000107436		0.00034571	0.000258799	0.000340441	0.000338596	0.000266694	0.000331495		0.000164915	0.000226898	0.000289475	0.00017319	0.000221399	0.000274183		0.000361991	0.000115783	0.000134365	0.000373461	0.000125568	0.000128721
P24539;Q5QNZ2	P24539;Q5QNZ2	ATP synthase subunit b, mitochondrial	ATP5F1	28.908	256	0.000163565	0.00015986	0.000164023	0.000144103	0.000166459	0.000165909		0.000243305	0.000331711	0.00025564	0.0002429	0.000338647	0.000263276		0.000221531	0.000219452	0.000284688	0.000207793	0.000213965	0.000283674		0.000200523	0.000193228	0.000209287	0.000199113	0.000193212	0.000194212
Q9NYU2;Q9NYU2-2;Q9NYU1	Q9NYU2;Q9NYU2-2	UDP-glucose:glycoprotein glucosyltransferase 1	UGGT1	177.19	1555	0.000118856	0.00016812	0.000389754	0.000120733	0.000163978	0.000401207		0.000146706	0.000224736	0.000330714	0.000147689	0.000223004	0.00033075		0.000217206	0.00021863	0.000267423	0.00022144	0.000229095	0.000276021		0.000208148	0.000186409	0.000167556	0.000199499	0.000187989	0.000174706
P49792;E9PGT0;C9JRL5;F8WBP7	P49792;E9PGT0	E3 SUMO-protein ligase RanBP2;Putative peptidyl-prolyl cis-trans isomerase	RANBP2	358.2	3224	0.000121026	0.00022507	0.000243828	0.000101162	0.000219356	0.000220668		0.000241496	0.000210637	0.000231833	0.000232807	0.000213843	0.00019527		0.00021318	0.00020538	0.000203505	0.000209823	0.000214359	0.000196915		0.000226744	0.000246787	0.000270588	0.000219612	0.000238534	0.000254123
O95336	O95336	6-phosphogluconolactonase	PGLS	27.547	258	0.000264961	0.00024283	0.000193169	0.000261466	0.000230237	0.000207379		0.000191607	0.000205899	0.000178343	0.000172733	0.000189705	0.000182293		0.00017448	0.000197119	0.000193095	0.000166721	0.000184643	0.000208986		0.000315016	0.000233447	0.000248578	0.000304819	0.000226483	0.000252262
Q99623;F5GY37;B4DP75;B4DW05;F5GWA7;F5H3X6;F5H0C5;F5H0S4;F5H2D2	Q99623;F5GY37;B4DP75;B4DW05;F5GWA7;F5H3X6	Prohibitin-2	PHB2	33.296	299	0.000305189	0.00023295	0.000185024	0.000282414	0.000211001	0.000240687		0.000212374	0.00022693	0.000186699	0.000183833	0.00019554	0.000215367		0.000245009	0.000228436	0.000160796	0.000217043	0.000195342	0.000194548		0.000186827	0.000239541	0.000228027	0.00016834	0.000219242	0.000265794
Q9ULT8;H0YJP0;H0YJD4;G3V4V5;H0Y3R1	Q9ULT8;H0YJP0	E3 ubiquitin-protein ligase HECTD1	HECTD1	289.38	2610	0.000298963	0.000101225	0.000328159	0.000269791	9.83211e-05	0.000343502		1.76093e-06	0.000246328	0.000155485	1.43442e-06	0.00029767	0.000168516		0.00024889	0.000230081	0.000158774	0.000263627	0.000244696	0.000177237		0.000331432	0.000181256	0.000342512	0.000348665	0.000240935	0.000380152
P99999;C9JFR7;CON__P62894	P99999;C9JFR7	Cytochrome c	CYCS	11.749	105	0.00017757	0.000194153	0.000190915	0.000180559	0.000197604	0.000185443		0.000128991	0.0002322	0.000229081	0.000123301	0.000204699	0.000215318		0.000221532	0.000242788	0.00031115	0.00021955	0.000228593	0.000287461		0.000168259	0.000291997	0.000229249	0.000153319	0.000275297	0.00021918
P43034;B4DZN3;B4DF38;C9JJI8;P43034-2	P43034;B4DZN3	Platelet-activating factor acetylhydrolase IB subunit alpha	PAFAH1B1	46.637	410	0.000222575	0.000260311	0.000243277	0.000220792	0.000260442	0.000238133		0.000203964	0.000189473	0.000183222	0.000208472	0.00018547	0.000181324		0.00017722	0.000179505	0.000178664	0.000173122	0.000174819	0.000175448		0.000272687	0.000226989	0.00027813	0.000284185	0.000227151	0.000264169
P17174;B7Z7E9;B7Z1I2	P17174;B7Z7E9;B7Z1I2	Aspartate aminotransferase, cytoplasmic;Aspartate aminotransferase	GOT1	46.247	413	0.000203118	0.000249981	0.00023173	0.000191142	0.000244756	0.000247782		0.00012513	0.000189212	0.000193389	0.00013163	0.000178262	0.000208114		0.000221344	0.000189976	0.000225993	0.000212194	0.000181101	0.000233206		0.000266417	0.00023946	0.000266365	0.000276232	0.000248439	0.00029569
P53992;G5EA31;E7EP00;B4DZT4;F6RFB3	P53992;G5EA31;E7EP00	Protein transport protein Sec24C	SEC24C	118.32	1094	0.000245727	0.000245482	0.000193893	0.000266224	0.000208325	0.000201421		9.82743e-05	0.000170387	0.000191027	0.000102791	0.000182245	0.000197243		0.000217205	0.000207915	0.000235584	0.0002018	0.000219902	0.000223032		0.000297025	0.000242649	0.000255136	0.000318084	0.000219961	0.000261859
Q92556;B4DJV6;Q92556-3;Q92556-2;C9JIW2;C9IZR8;C9JB20;C9J5X3	Q92556;B4DJV6;Q92556-3	Engulfment and cell motility protein 1	ELMO1	83.829	727	0.000169901	0.00025462	0.000208328	0.000184223	0.000230588	0.000233616		0.000204398	0.00024552	0.000257019	0.000174319	0.000241048	0.000263354		0.000188492	0.000196377	0.000141779	0.000179172	0.00019075	0.000145444		0.000235168	0.000247868	0.000248621	0.000232473	0.000235721	0.000258136
O75439;G3V0E4;B3KQ85;E7ERZ4;F8WAZ6;F8WBE1;F8WEA6	O75439;G3V0E4;B3KQ85;E7ERZ4	Mitochondrial-processing peptidase subunit beta	PMPCB	54.366	489	0.000281341	0.000240326	0.000227999	0.000213123	0.000235357	0.000242982		0.000146045	0.000215172	0.000164514	0.000158774	0.000198749	0.000158435		0.000197287	0.00023642	0.000216736	0.00018097	0.000217995	0.000230332		0.000286867	0.000215033	0.000165038	0.000228176	0.000176223	0.000187888
P82979;H0YHG0;F8VZQ9;F8VS12	P82979;H0YHG0;F8VZQ9	SAP domain-containing ribonucleoprotein	SARNP	23.671	210	9.68256e-05	0.000174403	0.000105714	0.000103431	0.000162019	9.99581e-05		0.000244428	0.000368052	0.000337407	0.000273585	0.000301737	0.000350926		0.000178002	0.000311489	0.000293704	0.000183741	0.000272806	0.000299379		0.000235269	0.000103066	0.000127192	0.000245474	0.000103065	0.000129068
P54105;E9PMI6;E9PJF4	P54105;E9PMI6;E9PJF4	Methylosome subunit pICln	CLNS1A	26.215	237	0.00021818	0.000275752	0.000213059	0.00018223	0.000233261	0.000254119		0.000165852	0.000164725	0.000150895	0.000143313	0.00014003	0.000168961		0.000212599	0.000224904	0.000190576	0.000177012	0.000197265	0.000207976		0.000274238	0.000271062	0.000210401	0.000246599	0.000224967	0.00024069
Q86U42;Q86U42-2;Q92843-2;G3V4T2;B4DEH8;H0YJH9;A6NDY0-4;A6NDY0;A6NDY0-2	Q86U42;Q86U42-2;Q92843-2;G3V4T2;B4DEH8	Polyadenylate-binding protein 2	PABPN1	32.749	306	0.000135519	0.000224884	0.000201411	0.000140606	0.000234562	0.000187612		0.000221249	0.000235937	0.000211935	0.000220023	0.000245182	0.000206437		0.00023907	0.000227977	0.0002799	0.000248189	0.000246486	0.000276208		0.000174346	0.000218678	0.000197725	0.0002	0.000229672	0.000182765
Q9NS69	Q9NS69	Mitochondrial import receptor subunit TOM22 homolog	TOMM22	15.521	142	0.000213998	0.000253844	0.000275192	0.000225927	0.000263252	0.000284021		0.000159407	0.000177429	0.000162692	0.000144394	0.000166698	0.000162		0.00019194	0.000192256	0.000172829	0.000206846	0.000189629	0.000177747		0.000264236	0.00023536	0.00025966	0.000280778	0.000234607	0.000255809
P00403	P00403	Cytochrome c oxidase subunit 2	MT-CO2	25.565	227	0.000201285	0.000260567	0.000206317	0.000199339	0.000241959	0.000226371		0.000219811	0.000151444	0.00014506	0.000224171	0.000143543	0.000164374		0.000159484	0.000190083	0.00013932	0.000167306	0.000168211	0.000142927		0.000269801	0.00034359	0.000264465	0.000241127	0.000308433	0.000288005
P24752;H0YEL7;G3XAB4;E9PRQ6;E9PKF3	P24752;H0YEL7	Acetyl-CoA acetyltransferase, mitochondrial	ACAT1	45.199	427	0.000256761	0.000219148	0.000209693	0.000258363	0.000217953	0.00020232		0.000194931	0.000187515	0.000198655	0.000153939	0.000184242	0.000182943		0.000225359	0.000201547	0.000204224	0.000196741	0.000209892	0.000200231		0.000194174	0.000232848	0.000224382	0.000215717	0.000232133	0.000220538
Q9UHB9;G3V1U4;F5H5Y3;E7ETK6;Q9UHB9-2;Q96K98;F5H281;B3KUU5	Q9UHB9;G3V1U4;F5H5Y3;E7ETK6;Q9UHB9-2;Q96K98;F5H281	Signal recognition particle 68 kDa protein	SRP68	70.729	627	0.000157529	0.000204239	0.000273703	0.000166102	0.00023232	0.00024162		0.000158944	0.000187923	0.0002609	0.000196011	0.000199668	0.000265204		0.000200885	0.00020453	0.000259176	0.000233337	0.000228321	0.000250742		0.000194066	0.000211916	0.000228581	0.000248989	0.000245183	0.0002124
P49207	P49207	60S ribosomal protein L34	RPL34	13.293	117	8.01895e-05	0.000200297	0.000252696	7.69432e-05	0.000223191	0.000254448		0.000284625	0.000297879	0.000273239	0.000267409	0.000287136	0.000274741		0.000253436	0.000222315	0.000210228	0.000242657	0.00021187	0.0002125		0.0001414	0.000132412	0.000193622	0.000143485	0.000133125	0.000199124
Q15369;E5RHG8;E5RGD9;E5RJ89	Q15369;E5RHG8;E5RGD9;E5RJ89	Transcription elongation factor B polypeptide 1	TCEB1	12.473	112	0.000301197	0.000212797	0.00023368	0.000257963	0.000208857	0.000233994		0.000243055	0.000173656	0.000166959	0.000216001	0.000173914	0.000176687		0.00018443	0.000185969	0.000157009	0.000189109	0.000182829	0.000168602		0.000232943	0.000213435	0.00022313	0.000227702	0.000205942	0.000248932
Q13347;Q5TFK1	Q13347	Eukaryotic translation initiation factor 3 subunit I	EIF3I	36.501	325	0.000196891	0.000173283	0.000225104	0.000190843	0.000196246	0.000193605		0.000217456	0.000216241	0.000232405	0.000192363	0.000205633	0.000244567		0.000257915	0.000242627	0.000187507	0.000283902	0.000233293	0.000180151		0.000179129	0.00023151	0.00016766	0.000193416	0.000244533	0.000164508
P46926;D6R9P4;D6RAY7;D6RFF8;E7EVU7;B7Z3X4;D6RB13;D6R917;Q8TDQ7;Q8TDQ7-3;Q8TDQ7-2;Q2VYF1;B4DJF3;D6RFK5	P46926;D6R9P4;D6RAY7;D6RFF8;E7EVU7;B7Z3X4;D6RB13;D6R917	Glucosamine-6-phosphate isomerase 1	GNPDA1	32.668	289	0.00020192	0.000243063	0.000140598	0.000124826	0.000138671	0.000235422		0.000207035	0.000204036	0.000179782	0.00015527	0.000147703	0.000229565		0.000286344	0.000258386	0.00018804	0.000153722	0.000157998	0.000256945		0.00024976	0.00024381	0.00012421	0.000128548	0.000164068	0.000250929
Q7KZ85;Q7KZ85-3	Q7KZ85	Transcription elongation factor SPT6	SUPT6H	199.07	1726	0.00013109	0.000228612	0.00021749	0.000114062	0.000218211	0.000221841		0.000110659	0.000191174	0.000432719	9.72081e-05	0.00018089	0.000457825		0.000205609	0.000174311	0.000175081	0.00019859	0.000176356	0.00018295		0.00019176	0.000246752	0.000219962	0.000178278	0.000224873	0.000243604
O43491;E9PHY5;E9PPD9;E9PK52;Q68DV2;E9PII3;B4DHI8;Q6R5J7;H0Y5B0;E9PMV8;E9PCC2;E9PQD2;Q6ZSX4;E9PIG0;E9PRG1;E9PQN0;E9PJP4;E9PN54;E9PMG5;E9PPC9	O43491;E9PHY5;E9PPD9;E9PK52;Q68DV2;E9PII3;B4DHI8	Band 4.1-like protein 2	EPB41L2;DKFZp781H1755	112.59	1005	0.000196464	0.000252071	0.000256836	0.000184947	0.000228959	0.000269691		0.000180854	0.000177717	0.00018541	0.000183352	0.000191821	0.000176999		0.000172086	0.00018466	0.000193448	0.000174169	0.000179872	0.000177868		0.000298538	0.000190787	0.000236332	0.000262413	0.000189855	0.000245372
Q92888-3;Q92888;Q92888-2;Q6NX52;H0Y2T4	Q92888-3;Q92888;Q92888-2;Q6NX52	Rho guanine nucleotide exchange factor 1	ARHGEF1	104.06	927	0.000160562	0.000228505	0.000231611	0.000165821	0.0002175	0.000230982		0.000164153	0.000200469	0.000216515	0.000151797	0.000203981	0.000212514		0.000206278	0.000211043	0.00024204	0.000206832	0.000206074	0.000226776		0.000224504	0.000201451	0.000227923	0.000211654	0.000195027	0.00024458
C9JIF9;P13798;C9JLK2;F8WEH5	C9JIF9;P13798	Acylamino-acid-releasing enzyme	APEH	81.673	737	0.000209525	0.000171949	0.000218174	0.000216164	0.000186163	0.000209623		0.000196166	0.000204614	0.000183664	0.000189966	0.000185043	0.00020013		0.000201959	0.00022761	0.000185315	0.000229466	0.000221923	0.000187279		0.000272299	0.000203686	0.000237762	0.000268378	0.000199167	0.000211757
P68402;E9PLP3;A8DPS6;E9PEJ5	P68402;E9PLP3;A8DPS6;E9PEJ5	Platelet-activating factor acetylhydrolase IB subunit beta	PAFAH1B2	25.569	229	9.81096e-05	0.000236928	0.000175322	0.00010175	0.000202934	0.000169515		0.000188992	0.000250804	0.000221033	0.000186983	0.000252649	0.000207292		0.000222124	0.000262384	0.000229937	0.000234618	0.000265027	0.000198428		0.000171571	0.000241578	0.000201447	0.000159601	0.000220549	0.000195277
P10515;H0YDD4;F5H7M3;E9PEJ4;E7ESJ9;F5H0X9	P10515;H0YDD4;F5H7M3;E9PEJ4;E7ESJ9	Dihydrolipoyllysine-residue acetyltransferase component of pyruvate dehydrogenase complex, mitochondrial	DLAT	68.996	647	0.000230827	0.000219618	0.000183999	0.000215011	0.000215398	0.000187136		0.000199313	0.00022953	0.000170616	0.000183707	0.000214888	0.00017173		0.00018386	0.000226325	0.000213811	0.000184328	0.000216413	0.000212087		0.000247538	0.000187053	0.000206615	0.000228536	0.000178321	0.0002179
O75694;E9PF10;B4DLT2;O75694-2;D6RA13	O75694;E9PF10;B4DLT2;O75694-2	Nuclear pore complex protein Nup155	NUP155	155.2	1391	0.000149862	0.000192094	0.000252105	0.000113779	0.000190427	0.000239806		0.000160925	0.000184367	0.000252379	0.000153889	0.00017874	0.0002014		0.000184444	0.00020604	0.000235215	0.000185071	0.000206996	0.000185292		0.000227359	0.00021981	0.000226106	0.000199808	0.000192949	0.00023996
Q9NVI7-2;Q9NVI7;H0Y2W2;G3V1I6;E9PDY1;Q5T9A4-2;Q5SV15;A6NFL3;Q5T9A2	Q9NVI7-2;Q9NVI7;H0Y2W2;G3V1I6	ATPase family AAA domain-containing protein 3A	ATAD3A	66.217	586	0.000240257	0.000184613	0.000231553	0.000230469	0.000197007	0.000238967		0.000164475	0.000179902	0.000179472	0.000177639	0.000169403	0.000179627		0.00019881	0.000198635	0.000215243	0.000193823	0.000185646	0.000208694		0.000224429	0.000231482	0.0002285	0.000200343	0.000227115	0.000220683
Q9BQA1;B4DP38;H0Y711	Q9BQA1;B4DP38;H0Y711	Methylosome protein 50	WDR77	36.724	342	6.83003e-05	0.000207365	0.000264572	6.76468e-05	0.000213704	0.00026298		0.000170003	0.000184344	0.000178861	0.000167458	0.000182496	0.000189194		0.000168916	0.000182221	0.000189529	0.00017979	0.00018094	0.000192753		0.000303796	0.000320682	0.000236197	0.000342739	0.000282393	0.000251798
P10644;P31321;C9JSK5;Q6NS41	P10644	cAMP-dependent protein kinase type I-alpha regulatory subunit	PRKAR1A	42.981	381	0.000133585	0.000216535	0.000194688	0.000131495	0.000199593	0.000213025		0.000117543	0.000226845	0.000178527	0.000119783	0.000223391	0.000184305		0.000199831	0.000309184	0.000229591	0.000190152	0.000202626	0.000279525		0.000245192	0.000203051	0.000210622	0.000173238	0.000216154	0.000285639
O43290;G3V1T2;E9PQI8;E9PN28	O43290;G3V1T2	U4/U6.U5 tri-snRNP-associated protein 1	SART1	90.254	800	0.000253266	0.000263016	0.000244758	0.000229106	0.00024119	0.000241901		0.000163645	0.000159254	0.000170388	0.000165874	0.000161534	0.000155114		0.000145457	0.000156651	0.000172493	0.000136163	0.00016681	0.000168779		0.000260644	0.000220044	0.000252431	0.000219374	0.000208453	0.000251935
Q08752;H0Y8J0	Q08752	Peptidyl-prolyl cis-trans isomerase D	PPID	40.763	370	0.000196729	0.000204152	0.000177214	0.000187634	0.000183824	0.00018602		0.000215731	0.000243828	0.000223791	0.000197145	0.000220779	0.000241967		0.000212485	0.000205322	0.000211727	0.000207674	0.000196619	0.000249289		0.000174493	0.000223589	0.00017118	0.000174539	0.000221313	0.000205741
Q9H0S4;G5E955;F5H1N9	Q9H0S4;G5E955	Probable ATP-dependent RNA helicase DDX47	DDX47	50.646	455	0.00023128	0.000272367	0.000213283	0.000214125	0.000233839	0.000276951		0.000115378	0.000167291	0.000183644	9.16704e-05	0.000136643	0.000163018		0.000169462	0.000158383	0.000184556	0.000152815	0.000137428	0.000179678		0.000318967	0.000220823	0.000208238	0.000242319	0.000171862	0.000267683
P54819;F8W1A4;P54819-2;P54819-5;E7EWH4;P54819-3;F8VY04;P54819-6;F8VZG5;P54819-4;G3V213;F8VPP1	P54819;F8W1A4;P54819-2;P54819-5;E7EWH4;P54819-3;F8VY04;P54819-6;F8VZG5;P54819-4;G3V213	Adenylate kinase 2, mitochondrial	AK2	26.477	239	0.000217865	0.000230149	0.000215756	0.000187813	0.000208639	0.00024219		0.000145943	0.000156652	0.000187828	0.000175488	0.000170024	0.000174111		0.000192339	0.000183525	0.000209468	0.000208937	0.000204561	0.000190269		0.000208594	0.000262077	0.00023295	0.000180054	0.000235076	0.000248489
Q13596;Q13596-2;H0Y2M5;A6NKH4;H0YK42;H0YK43	Q13596;Q13596-2;H0Y2M5;A6NKH4;H0YK42	Sorting nexin-1	SNX1	59.069	522	0.000132928	0.000254143	0.000278923	0.000134694	0.000233826	0.000291294		0.000175569	0.000178916	0.000192463	0.000179838	0.000176994	0.000204906		0.000184923	0.000210971	0.000171808	0.000170885	0.000196442	0.000171318		0.00022515	0.000191049	0.000235703	0.000228959	0.000183074	0.000238364
P30084	P30084	Enoyl-CoA hydratase, mitochondrial	ECHS1	31.387	290	0.000178072	0.000181763	0.000196578	0.000186122	0.000186616	0.000187298		6.78859e-05	0.000224907	0.000251677	9.31881e-05	0.000205261	0.000198574		0.000219978	0.000241292	0.000313845	0.00024856	0.000258334	0.000250972		0.000149365	0.000179061	0.000223822	0.000157894	0.000176744	0.000208503
P15374;E9PBF1;Q5TBK7	P15374;E9PBF1;Q5TBK7	Ubiquitin carboxyl-terminal hydrolase isozyme L3	UCHL3	26.182	230	0.000123699	0.000238987	0.000278625	0.000123908	0.000230013	0.000241106		0.000206791	0.000149003	0.000263449	0.000183593	0.000141559	0.000209157		0.000152173	0.000179062	0.000144724	0.00014674	0.000192177	0.000152895		0.000207436	0.000226472	0.000257201	0.000233875	0.000190682	0.000235334
F5H7Y6	F5H7Y6		RAP1B	20.4	179	0.00025853	0.000265927	0.000218454	0.00024229	0.000264482	0.000221887		0.000270503	0.000131713	0.00017648	0.000264824	0.000146847	0.000191346		0.000145731	0.000174452	0.000110219	0.000161139	0.000183594	0.000115909		0.000258606	0.000192554	0.000218844	0.000244347	0.000191241	0.000241255
Q15427;Q5SZ64	Q15427;Q5SZ64	Splicing factor 3B subunit 4	SF3B4	44.385	424	0.000186762	0.000216325	0.000179788	0.000174853	0.000201762	0.000195073		0.000137514	0.000183967	0.000180165	0.000128786	0.000163667	0.000192777		0.000274094	0.000189471	0.000148797	0.00019016	0.000144537	0.000185356		0.000240226	0.000281131	0.000194766	0.000244003	0.00024784	0.000204604
P49458;P49458-2;E9PE20	P49458;P49458-2;E9PE20	Signal recognition particle 9 kDa protein	SRP9	10.112	86	0.000277202	0.000216539	0.00022106	0.000278228	0.000220731	0.000219259		0.000231034	0.000137631	0.000180252	0.000224011	0.000141588	0.00017392		0.000170907	0.000169648	0.000114186	0.000179617	0.000188527	0.000113057		0.000236543	0.000209732	0.000237412	0.000220758	0.000222337	0.000256386
O43837;O43837-2;E9PGU4;O43837-3	O43837;O43837-2;E9PGU4	Isocitrate dehydrogenase [NAD] subunit beta, mitochondrial	IDH3B	42.183	385	0.00022613	0.000171144	0.000169355	0.000225797	0.000167678	0.000172594		0.000173478	0.000193114	0.000262875	0.00015997	0.000192087	0.000234176		0.000215075	0.000203381	0.000183528	0.000214444	0.000201333	0.00018032		0.000174916	0.000230579	0.000197212	0.000175584	0.000231847	0.000191436
O15372;E5RJT0;E5RGU4;E5RFH0;E5RFW7	O15372;E5RJT0	Eukaryotic translation initiation factor 3 subunit H	EIF3H	39.93	352	0.000142194	0.00018607	0.000153754	0.00013096	0.00017709	0.000162005		0.000181329	0.000213758	0.000278583	0.000163348	0.000218271	0.000298726		0.000253779	0.000205785	0.000264249	0.000252133	0.000204405	0.000266354		0.0001644	0.000186169	0.000168807	0.000163494	0.000187701	0.000168575
A8MUW5;Q52LJ0;H0YNA1	A8MUW5;Q52LJ0	Protein FAM98B	FAM98B	45.547	433	0.000156707	0.000229164	0.000233176	0.000198014	0.000233224	0.000226883		0.000143677	0.000149867	0.000154196	0.000137331	0.000142682	0.000140631		0.000163132	0.000168998	0.000131856	0.000140908	0.000157967	0.000128342		0.000289031	0.00027343	0.000304639	0.000240774	0.000277128	0.000294538
Q15125;C9JJ78;C9J719	Q15125;C9JJ78;C9J719	3-beta-hydroxysteroid-Delta(8),Delta(7)-isomerase	EBP	26.352	230	0.000283841	0.000196387	0.000198456	0.000284064	0.0001876	0.000206905		0.000113009	0.0001862	0.000199786	0.000126341	0.000199104	0.000225981		0.00018931	0.000200911	0.000270751	0.000207724	0.000193939	0.000269954		0.000160745	0.000226846	0.00017022	0.00015416	0.000243134	0.000184139
O00267;O00267-2;B4DJK4	O00267;O00267-2;B4DJK4	Transcription elongation factor SPT5	SUPT5H	121	1087	0.00010591	0.000184073	0.000179941	0.000108116	0.00017303	0.000176738		0.000196914	0.000195451	0.000219445	0.000180208	0.000176207	0.000222109		0.000216434	0.000207474	0.000140604	0.000203631	0.00020829	0.000151374		0.000271926	0.000225785	0.000248591	0.000274138	0.000211453	0.000263897
Q58FF8	Q58FF8	Putative heat shock protein HSP 90-beta 2	HSP90AB2P	44.348	381	0.000140374	0.000200252	0.000159778	0.000145185	0.0002047	0.000159271		0.000144349	0.000187436	0.0002217	0.000152149	0.000205388	0.000228008		0.000221256	0.000235382	0.000278609	0.00024419	0.00025389	0.000289258		0.000161274	0.000217459	0.000201611	0.000177493	0.000244319	0.000220375
Q15021;F5GZJ1;F6SSY4;E7EN77;F5GZK7;F5H431	Q15021;F5GZJ1;F6SSY4;E7EN77	Condensin complex subunit 1	NCAPD2	157.18	1401	0.000211444	0.000235755	0.000285198	0.000210123	0.0002388	0.000243447		0.000137219	0.000133779	0.000139282	0.000133963	0.00014766	0.000136422		0.000161237	0.00016803	0.000157507	0.000167234	0.000153455	0.000141357		0.000279876	0.000191034	0.000265344	0.000271187	0.000201823	0.000235243
Q99986;H0YJ50;H0YJJ9;H0YJF7	Q99986;H0YJ50	Serine/threonine-protein kinase VRK1	VRK1	45.476	396	0.000262235	0.000213561	0.000231924	0.000201546	0.000176565	0.000207536		8.55333e-05	0.000173816	0.000160521	5.76231e-05	0.00013472	0.000122063		0.000194992	0.000168823	0.000178569	0.000137336	0.000121372	0.000132558		0.000239978	0.000234857	0.000219826	0.000176694	0.000174157	0.000175877
Q9H299;Q5T123	Q9H299;Q5T123	SH3 domain-binding glutamic acid-rich-like protein 3	SH3BGRL3	10.438	93	0.00029051	0.000273573	0.000206972	0.000260966	0.000221547	0.000241295		0.000307315	0.000134913	0.000114825	0.000252466	0.000111979	0.000130381		9.66386e-05	0.000151937	0.000112539	0.000114404	0.000132048	0.000105567		0.000207994	0.000278105	0.000187707	0.000200466	0.000238138	0.000236195
Q13907-2;Q13907;C9JKM8;C9JD53	Q13907-2;Q13907	Isopentenyl-diphosphate Delta-isomerase 1	IDI1	32.485	284	0.000191277	0.000237192	0.000205627	0.000170825	0.000219762	0.000200702		0.000100183	0.000172923	0.000191144	9.54434e-05	0.000153819	0.000175759		0.000189239	0.000182351	0.000182088	0.000170069	0.000160651	0.00014973		0.000225765	0.000255176	0.000228742	0.000192955	0.000229881	0.000186795
O75822;F5H425;B4DUI3;H0YGJ7;H0YLP3	O75822;F5H425;B4DUI3;H0YGJ7	Eukaryotic translation initiation factor 3 subunit J	EIF3J	29.062	258	0.000246799	0.000231236	0.000239348	0.000257806	0.000247001	0.000245761		0.000136512	0.000134076	0.000156601	0.00013913	0.000133218	0.000169263		0.000171953	0.000164968	0.00015126	0.000176434	0.000157004	0.000152347		0.000259047	0.000222636	0.000246041	0.000270832	0.00023333	0.000242695
P30876;C9J2Y9;C9J4M6	P30876;C9J2Y9;C9J4M6	DNA-directed RNA polymerase II subunit RPB2;DNA-directed RNA polymerase	POLR2B	133.9	1174	0.00013282	0.000211088	0.000197371	0.000108937	0.000187809	0.000189495		0.000131052	0.000216098	0.000231247	0.000107709	0.000173399	0.000201904		0.000181523	0.000220577	0.00026059	0.000169461	0.000178706	0.000245026		0.000194989	0.000196637	0.00018303	0.000180387	0.000197839	0.000188721
Q92616	Q92616	Translational activator GCN1	GCN1L1	292.75	2671	9.9847e-05	0.000251686	0.000205595	9.35709e-05	0.000248174	0.000197267		2.27268e-05	0.000259845	0.000129501	5.13134e-05	0.000280013	0.000137445		0.000264236	0.000261256	0.00015033	0.000273907	0.000268409	0.000133639		0.0002611	0.000271161	0.000167925	0.00025269	0.000267362	0.000159799
Q9BWF3;E9PB51;Q9BQ04;E7EQS3;Q9BWF3-2;D6R9K7;Q9BWF3-3;E9PM61;E9PLB0;H0YDG8	Q9BWF3;E9PB51;Q9BQ04;E7EQS3;Q9BWF3-2;D6R9K7;Q9BWF3-3;E9PM61;E9PLB0	RNA-binding protein 4;RNA-binding protein 4B	RBM4;RBM4B	40.313	364	0.000235759	0.000175334	0.000241616	0.000193977	0.00014886	0.000247995		0.000144987	0.000172554	0.000182004	0.000122605	0.000170955	0.000183663		0.000160877	0.000183697	0.000199776	0.000139355	0.000165259	0.000208553		0.000191729	0.000206612	0.00024102	0.000202259	0.0001894	0.000258603
P30520;F8W9D6;Q8N142-2;Q8N142;G3V232;G3V5D8	P30520;F8W9D6	Adenylosuccinate synthetase isozyme 2;Adenylosuccinate synthetase	ADSS	50.097	456	0.00017734	0.00023904	0.000262972	0.000165566	0.000225886	0.000254574		0.000163681	0.000106916	0.000155344	0.000173136	0.000113797	0.0001539		0.000133209	0.000154268	0.000150558	0.000126043	0.000137858	0.000149078		0.000299793	0.000245852	0.000236545	0.000244706	0.00020606	0.000230925
Q15555;E9PHR3;G5E9I6;F5H1V8;Q15555-2	Q15555;E9PHR3;G5E9I6;F5H1V8;Q15555-2	Microtubule-associated protein RP/EB family member 2	MAPRE2	37.031	327	0.000153931	0.000203959	0.000184257	0.000163949	0.000186941	0.000191921		0.000180002	0.000206197	0.000210953	0.000161524	0.00015176	0.0002489		0.000244853	0.000213918	0.000207987	0.000202817	0.0002198	0.000279967		0.000127778	0.000206679	0.000183904	0.000121213	0.000195258	0.000204192
O00170;E9PPD7;E9PMH2	O00170;E9PPD7;E9PMH2	AH receptor-interacting protein;Peptidyl-prolyl cis-trans isomerase	AIP	37.636	330	0.000241316	0.00019294	0.000187869	0.000221838	0.000196877	0.000177147		0.000199367	0.000181347	0.000194319	0.000188191	0.000171319	0.000187495		0.000164563	0.000176334	0.000151604	0.000165113	0.000168793	0.000147615		0.000222606	0.00021002	0.000199698	0.000231546	0.000216528	0.000198768
O00541;B5MCF9;O00541-2;B3KXD6;C9JXJ1	O00541;B5MCF9;O00541-2;B3KXD6	Pescadillo homolog	PES1	68.002	588	0.000208968	0.000192404	0.000204583	0.000218232	0.000188483	0.000198576		0.000192306	0.000239367	0.00021708	0.000152748	0.000213008	0.000201639		0.000183917	0.000170746	0.000177428	0.000171675	0.000154232	0.000165002		0.00015235	0.000183283	0.0001978	0.000150142	0.000174784	0.000202071
Q9Y224;G3V4C6;H0YJB9;G3V4E7	Q9Y224;G3V4C6	UPF0568 protein C14orf166	C14orf166	28.068	244	0.000164082	0.000189571	0.000160691	0.000163403	0.000182957	0.00016054		0.000140802	0.000203696	0.000194957	0.000138047	0.000201572	0.000194283		0.000206264	0.000211678	0.000237477	0.000209273	0.000217694	0.000232001		0.000174745	0.000233233	0.00020207	0.000175527	0.000214987	0.000202274
Q9NP79;Q5TGM0;E7ETQ7	Q9NP79;Q5TGM0;E7ETQ7	Vacuolar protein sorting-associated protein VTA1 homolog	VTA1	33.879	307	0.000197084	0.000203664	0.000200826	0.000282164	0.000194171	0.000223162		0.000145247	0.0002246	0.000214147	0.000159636	0.000224811	0.000184847		0.000171325	0.000198538	0.000200262	0.000190564	0.000193688	0.000195113		0.000169026	0.000187444	0.000204987	0.000175817	0.000178895	0.000204925
P20674	P20674	Cytochrome c oxidase subunit 5A, mitochondrial	COX5A	16.762	150	0.000145601	0.000191047	0.000149925	0.000116692	0.0001754	0.000153685		0.00017175	0.000214371	0.00021708	0.000135573	0.000181141	0.00020462		0.000232621	0.000175351	0.000234031	0.000195023	0.000152963	0.000236676		0.000180499	0.000216175	0.00018362	0.000155045	0.000192867	0.000192786
P33176;O60282;E9PET8;H0Y2V0;Q12840;O60282-2;C9JWB9	P33176	Kinesin-1 heavy chain	KIF5B	109.68	963	0.000138998	0.00021156	0.000225536	0.000145565	0.000204576	0.000230289		0.000188176	0.000174664	0.000198891	0.000130757	0.000176905	0.000196926		0.000156696	0.000183407	0.000175399	0.000169931	0.000191779	0.000179257		0.00021338	0.000210528	0.000233326	0.000222098	0.000208551	0.000223658
P54886;P54886-2	P54886;P54886-2	Delta-1-pyrroline-5-carboxylate synthase;Glutamate 5-kinase;Gamma-glutamyl phosphate reductase	ALDH18A1	87.301	795	0.000206806	0.000205636	0.000217334	0.000190602	0.000184795	0.000230111		0.000146965	0.000200468	0.000204222	0.000120621	0.000169658	0.00017727		0.000185882	0.00016801	0.000222842	0.000170446	0.000137725	0.000199417		0.000177743	0.000174957	0.000181609	0.000160178	0.000146171	0.000183606
Q15428	Q15428	Splicing factor 3A subunit 2	SF3A2	49.255	464	3.91016e-05	0.000142269	0.000152754	4.64065e-05	0.000150439	0.000165506		0.000223331	0.000287058	0.000244241	0.000212874	0.000296949	0.000264717		0.000281537	0.000227098	0.000273977	0.000324228	0.000234297	0.000244502		0.00014308	0.000165933	0.000111915	0.000157385	0.000176085	0.000102718
Q9UPN7;B4DLT9	Q9UPN7;B4DLT9	Serine/threonine-protein phosphatase 6 regulatory subunit 1	PPP6R1	96.723	881	0.000163713	0.000212515	0.000217098	0.000155755	0.000210679	0.000239114		0.000135833	0.00014907	0.000147492	0.000139012	0.000136024	0.000139596		0.000143844	0.000161217	0.000120077	0.000127243	0.000156049	0.000143707		0.000300109	0.000261881	0.000278365	0.000273184	0.000245772	0.000280437
P04908;Q7L7L0;Q93077	P04908;Q7L7L0;Q93077	Histone H2A type 1-B/E;Histone H2A type 3;Histone H2A type 1-C	HIST1H2AB;HIST3H2A;HIST1H2AC	14.135	130	0.00024477	0.000161521	7.59029e-05	0.000252932	0.000165939	7.85983e-05		9.00074e-05	0.000210491	0.000121997	9.52632e-05	0.000199344	0.000115366		6.06427e-05	0.000139273	0.000201985	6.46498e-05	0.000130113	0.00020602		0.000307494	0.000407271	0.000267767	0.000326977	0.000424059	0.000249673
C9JWM7;F8WCF6;P59998;E7ETI0;F8WDD7;F6TTL5;F8WE39;F8WDW3	C9JWM7;F8WCF6;P59998;E7ETI0;F8WDD7;F6TTL5	Actin-related protein 2/3 complex subunit 4	ARPC4;ARPC4-TTLL3	21.588	187	0.000197992	0.000247933	0.000243767	0.000205674	0.000235455	0.000263655		0.000141442	0.000167562	0.00015682	0.000143593	0.000164697	0.000170101		0.000171449	0.000179661	0.000119678	0.000176989	0.000170493	0.000138282		0.000274388	0.000218469	0.000168473	0.000266393	0.000206114	0.000187581
Q96SB4-3;Q96SB4;Q5R363;D6RBF8;E7ETV6;Q9UPE1;Q9UPE1-4;A8MPY5;Q9UPE1-3;A8MPP7;Q9UPE1-2;D6RBM8	Q96SB4-3;Q96SB4;Q5R363	SRSF protein kinase 1	SRPK1	92.41	826	0.000198132	0.000217886	0.00019136	0.000175113	0.000201788	0.000191013		0.00010128	0.000295086	0.000165605	9.85392e-05	0.000177558	0.000154377		0.000152884	0.000165604	0.00015477	0.000137589	0.000153172	0.000149942		0.000221439	0.000217926	0.000202101	0.000188071	0.000194591	0.000210867
Q2TAY7;B4E3L0	Q2TAY7;B4E3L0	WD40 repeat-containing protein SMU1	SMU1	57.543	513	0.000208623	0.000189102	0.000205015	0.000200926	0.000188887	0.000187756		0.000136135	0.000217009	0.000238695	0.000139878	0.000215661	0.000224953		0.000214756	0.00017501	0.000220092	0.000222725	0.000176107	0.000219511		0.000148982	0.000160338	0.000169155	0.000145589	0.00015925	0.000173722
Q15637;Q15637-2;Q15637-3;Q15637-6;Q15637-4;Q15637-5;C9JJE2;B4DX42;F8WEV5;Q14820;C9J792	Q15637;Q15637-2;Q15637-3;Q15637-6;Q15637-4;Q15637-5;C9JJE2;B4DX42	Splicing factor 1	SF1	68.329	639	0.000110961	0.000248458	0.000154124	0.000128645	0.000242597	0.000195682		0.000403034	0.000137128	0.000128512	9.63016e-05	0.000124361	0.000143062		0.000179151	9.90659e-05	0.00019794	0.000146494	9.90365e-05	0.000212805		0.000247725	0.000164144	0.000202508	0.000223858	0.000165978	0.00025924
O00425;O00425-2;F8WD15;Q9NZI8;C9JT33	O00425	Insulin-like growth factor 2 mRNA-binding protein 3	IGF2BP3	63.704	579	0.000164909	0.000192031	0.000192562	0.00019634	0.000170865	0.000183222		0.000145329	0.000229606	0.000198115	0.000137986	0.00018806	0.000217004		0.000234941	0.000198713	0.000203102	0.000192187	0.000170021	0.000245518		0.000161142	0.000166098	0.000185585	0.000152087	0.000151173	0.000171931
P45973;G3V1X9;F8VNY3	P45973;G3V1X9;F8VNY3	Chromobox protein homolog 5	CBX5	22.225	191	0.000282106	0.000196551	0.00019526	0.000242363	0.000177426	0.000212263		0.000171028	0.000153775	0.000194937	0.000145577	0.000159519	0.000205724		0.000181773	0.000154427	0.000131374	0.000170952	0.0001552	0.000139785		0.000166634	0.000226122	0.000211865	0.000149817	0.000209615	0.000248714
Q9BV57;Q9BV57-2	Q9BV57;Q9BV57-2	1,2-dihydroxy-3-keto-5-methylthiopentene dioxygenase	ADI1	21.498	179	0.000204919	0.000190579	0.000165955	0.000185651	0.000171326	0.000151076		0.000149651	0.000178864	0.00019323	0.000113951	0.000137084	0.000161487		0.000162564	0.000164488	0.000158979	0.000137918	0.000143503	0.00012438		0.000252144	0.000238199	0.000202801	0.000216516	0.000211668	0.000174629
P21399;Q59FI0;Q9HBB2;Q5VZA6	P21399;Q59FI0;Q9HBB2;Q5VZA6	Cytoplasmic aconitate hydratase	ACO1;IRP1	98.398	889	0.000155769	0.000174557	0.000186183	0.000156749	0.000166208	0.000190961		0.000117343	0.000194519	0.000187833	0.000117705	0.000180306	0.000194771		0.000223679	0.000273865	0.000206886	0.000200096	0.000185152	0.000219018		0.00017578	0.000168652	0.000184955	0.000185324	0.000171657	0.000186551
Q9NX40;G8JLN7;Q9NX40-2;Q9NX40-3;D6RIT9;D6RG39;D6RC55;D6RA54;D6RDI5;D6RBN5;D6RBC5;D6R918;D6RDK6;D6RIV2;D6RF07;D6R9T5;D6RDK1;D6RI08	Q9NX40;G8JLN7;Q9NX40-2;Q9NX40-3;D6RIT9;D6RG39;D6RC55;D6RA54;D6RDI5;D6RBN5;D6RBC5;D6R918	OCIA domain-containing protein 1	OCIAD1	27.626	245	0.000134221	0.000160807	0.000167735	0.000147733	0.000173995	0.000160899		6.7512e-05	0.000250039	0.000215104	6.15943e-05	0.000238578	0.000216981		0.000219682	0.000205447	0.000172212	0.000205783	0.000205509	0.000176343		0.000249822	0.000185375	0.000215137	0.000250943	0.000185171	0.000215097
P48449;E9PEI9;G5E9Q9;C9J315	P48449;E9PEI9;G5E9Q9	Lanosterol synthase	LSS	83.308	732	0.000131235	0.000211151	0.000267094	0.000127439	0.000199013	0.000247855		0.000132837	0.000158236	0.000140707	0.000137223	0.000159878	0.000140627		0.000181691	0.000178023	0.000182163	0.000165928	0.000174947	0.000158476		0.00023584	0.00019809	0.000225935	0.000217083	0.000200983	0.000170808
P35659;B4DFG0;B4DN37;D6RDA2;D6R9L5;H0Y993;H0Y8X0	P35659;B4DFG0;B4DN37;D6RDA2	Protein DEK	DEK	42.674	375	0.000274409	0.000182065	0.000224207	0.000265319	0.000178312	0.000811096		0.000122752	0.000196797	0.000176592	0.000134339	0.00021014	0.000170903		0.000155052	0.000164539	0.000217059	0.000168141	0.000166385	0.000202383		0.000171054	0.000168517	0.000184119	0.000167089	0.00017554	0.000179663
Q9UG63;C9JZV3;C9JHK9	Q9UG63	ATP-binding cassette sub-family F member 2	ABCF2	71.289	623	0.000191923	0.00020127	0.000200907	0.000157516	0.000191253	0.000213421		0.0001464	0.000173684	0.000177482	0.000140585	0.000156437	0.000177209		0.000178968	0.000157402	0.000141349	0.000168238	0.000153625	0.000144293		0.000241074	0.000214973	0.000211088	0.000237294	0.000186968	0.000214341
P38117-2;P38117	P38117-2;P38117	Electron transfer flavoprotein subunit beta	ETFB	37.434	346	0.000213758	0.000184831	0.000213658	0.000202421	0.000173166	0.000218264		0.000251065	0.000163477	0.000172435	0.000204302	0.000150214	0.000172702		0.00014665	0.000132205	0.000149548	0.000134222	0.000123675	0.000147829		0.000223131	0.000179097	0.000204553	0.000220514	0.000186088	0.000202531
Q13085-4;Q13085;Q13085-2;Q13085-3;F8W6G0;O00763;F8W8T8;O00763-2;H0YGH5;F6QQI9;E9PEW7;D3YTK0	Q13085-4;Q13085;Q13085-2;Q13085-3;F8W6G0	Acetyl-CoA carboxylase 1;Biotin carboxylase	ACACA	270	2383	0.000227562	0.00020001	0.000125972	0.000210388	0.00018438	0.000117109		0.00043486	0.000130738	0.000113	0.000404493	0.000126844	0.000117615		0.000170798	0.000151289	7.63326e-05	0.000177143	0.000144692	8.15003e-05		0.000262153	0.000173373	0.000166053	0.000263532	0.0001814	0.000169986
A0FGR8-6;A0FGR8;A0FGR8-2;A0FGR8-4;C9JGI7;A0FGR8-5;F2Z3K9;A6NFV7	A0FGR8-6;A0FGR8;A0FGR8-2;A0FGR8-4;C9JGI7	Extended synaptotagmin-2	ESYT2	104.71	942	0.000150443	0.000209756	0.000239667	0.000153116	0.000206631	0.00021902		0.000127596	0.000192641	0.000198565	0.000123167	0.00019345	0.000203924		0.000155037	0.000201076	0.000195977	0.000159481	0.000187434	0.000201068		0.000176013	0.000192872	0.000191618	0.000151535	0.000187564	0.000183312
B7Z6F8;Q14677;Q14677-2	B7Z6F8;Q14677;Q14677-2	Clathrin interactor 1	CLINT1	70.294	643	0.000171112	0.000190316	0.000204414	0.000159178	0.000177196	0.000192577		0.000112767	0.00014926	0.000201167	0.000120728	0.000139327	0.000194689		0.000166156	0.000185515	0.000160572	0.000153891	0.000187511	0.00016482		0.000262491	0.000168294	0.000258173	0.00022916	0.000165952	0.000252702
P51114;B4DXZ6;P51114-2;E9PFF5;C9JAJ4	P51114;B4DXZ6;P51114-2;E9PFF5	Fragile X mental retardation syndrome-related protein 1	FXR1	69.72	621	0.000132215	0.00022312	0.000155114	0.000125083	0.000196398	0.000185728		0.000137595	0.000178836	0.00017827	0.000138776	0.000153377	0.000217915		0.000159098	0.000207382	0.000127631	0.000139881	0.000163588	0.000155174		0.00025364	0.000247739	0.000219215	0.000225343	0.000232715	0.000276731
Q01650;Q92536;Q9UM01;B4DVT0;G3V4Z6;H0YJ95	Q01650	Large neutral amino acids transporter small subunit 1	SLC7A5	55.01	507	0.000189038	0.000232178	0.000218837	0.000194035	0.000225447	0.000236084		0.000111148	0.000114708	0.000134938	0.000123055	0.000124051	0.000170342		0.000160887	0.000168471	0.000158818	0.000193066	0.00015337	0.000175001		0.000298391	0.000191388	0.000229431	0.000316351	0.000212558	0.000278863
Q9BRA2	Q9BRA2	Thioredoxin domain-containing protein 17	TXNDC17	13.941	123	0.000189406	0.000221146	0.000233571	0.000198975	0.000230169	0.000227469		0.000157549	0.00013966	0.000107613	0.000157703	0.000141946	0.000103969		0.000149263	0.000173902	0.000172617	0.000159167	0.00017299	0.000182092		0.00022412	0.000210197	0.000228685	0.000241824	0.000232419	0.000226749
P41240;E7EQW6;B3KNZ9;P42679;Q9NST8	P41240;E7EQW6	Tyrosine-protein kinase CSK	CSK	50.704	450	0.000109912	0.000140247	0.000376146	0.000101979	0.000132124	0.000186157		0.000130823	0.000126008	0.000115824	0.000122241	0.000218231	0.000137393		0.00012715	0.000142341	0.000273263	0.000167676	0.000256084	0.000136736		0.000173083	0.0001868	0.000299668	0.000316427	0.000305275	0.000190528
G5E9Y2;G8JLB2;Q9NQW7;Q9NQW7-2;Q5T6H7;Q5T6H2;Q5T6H3	G5E9Y2;G8JLB2;Q9NQW7;Q9NQW7-2;Q5T6H7	Xaa-Pro aminopeptidase 1	XPNPEP1	74.797	666	0.000181802	0.00020697	0.000185222	0.000179265	0.000234006	0.000194216		8.58498e-05	0.00016602	0.000172676	7.90035e-05	0.000162521	0.000162864		0.000152984	0.000182734	0.000191245	0.000154041	0.000170941	0.000178025		0.000244831	0.000194468	0.000232114	0.000240476	0.000190186	0.000210446
Q9Y5A9;F5H8I7;Q9Y5A9-2	Q9Y5A9;F5H8I7;Q9Y5A9-2	YTH domain family protein 2	YTHDF2	62.333	579	0.000138208	0.00022027	0.000214165	0.00011397	0.000202885	0.000236844		0.000144861	0.000154925	0.000189475	0.000122797	0.000137516	0.000178024		0.000184523	0.000172348	0.000199161	0.000163495	0.00016943	0.000195632		0.000185581	0.000222308	0.000156621	0.000151936	0.000228158	0.00018144
H0YGW6;P31483;F8W8I6;Q96B58;E5RGV5;E5RG67	H0YGW6;P31483;F8W8I6;Q96B58;E5RGV5	Nucleolysin TIA-1 isoform p40	TIA1	51.242	463	8.85582e-05	0.000175324	0.000202615	9.07597e-05	0.000170893	0.000159266		0.000153895	0.000197697	0.000183577	0.000150291	0.00019238	0.000209216		0.000215484	0.000185063	0.000202861	0.000206377	0.000192462	0.000207326		0.000154071	0.000239768	0.000181639	0.000159023	0.000219794	0.000165683
P52815	P52815	39S ribosomal protein L12, mitochondrial	MRPL12	21.348	198	0.000173327	0.00021481	0.000196794	0.000158238	0.000203113	0.000209199		0.000115127	0.000193353	0.000159586	0.000111949	0.000187946	0.000152594		0.000185171	0.000194962	0.000113566	0.00018142	0.000200797	0.00010609		0.000215018	0.000205613	0.000212946	0.000201028	0.000188575	0.00020826
P47755;A8MW68;F8W9N7;B4DE01;B4DG50;C9JUG7;F8WED3	P47755;A8MW68;F8W9N7;B4DE01;B4DG50;C9JUG7	F-actin-capping protein subunit alpha-2	CAPZA2	32.949	286	0.000169703	0.000213636	0.000203124	0.000172294	0.00019996	0.000206725		0.000134485	0.000164172	0.000192776	0.000136793	0.000170927	0.000184397		0.000196797	0.000195744	0.000201029	0.000195456	0.000178118	0.00019768		0.000138842	0.000191713	0.000166721	0.000140754	0.000178137	0.000178589
Q01196-8;Q01196-10;Q01196-9;Q01196;C9JK12;Q01196-2;Q01196-4;C9JW25;Q01196-7;A8MZI9;Q01196-3;Q01196-11;Q01196-5;F5H139;Q01196-6;C9JWM1;C9JFJ4	Q01196-8;Q01196-10;Q01196-9;Q01196;C9JK12;Q01196-2;Q01196-4;C9JW25;Q01196-7;A8MZI9;Q01196-3;Q01196-11	Runt-related transcription factor 1	RUNX1	51.818	480	0.000232672	0.000239905	0.000249191	0.000201547	0.000218495	0.000208144		0.000107469	0.00014601	0.000133823	0.000108437	0.000121755	0.000129184		0.000130392	0.000132703	0.00012895	0.000118763	0.000115799	0.000120192		0.000226185	0.000205278	0.000234903	0.000198855	0.000179481	0.000211826
P06730-2;P06730;D6RBW1;B7Z6V1;H0Y8J7;D6RFJ3	P06730-2;P06730;D6RBW1;B7Z6V1	Eukaryotic translation initiation factor 4E	EIF4E	28.777	248	0.000299356	0.000184523	0.000160685	0.000191671	0.000157574	0.000173028		0.000162432	0.00016333	0.00015502	0.00017871	0.000166179	0.000168229		0.000149583	0.000183877	0.000111096	0.000152499	0.000173708	0.000109032		0.000243109	0.00019299	0.000160737	0.000194186	0.000159495	0.000183485
Q00341;E7EM71;H0Y394;E7EU12;C9JIZ1;C9J5E5;C9JZI8;C9JES8;C9JHZ8;C9JHS7;C9JK79;C9JT62;C9JHN6;C9JKQ5;C9JEJ8;C9JBS3;C9JQ82;C9JMQ6;C9J739;C9JHS9	Q00341;E7EM71;H0Y394	Vigilin	HDLBP	141.45	1268	0.000170843	0.000199198	0.000188346	0.00014402	0.000162943	0.000200931		0.000128326	0.000170663	0.000164846	0.000104143	0.000126581	0.000170489		0.000192234	0.000206424	0.000136356	0.00014415	0.000159196	0.00015198		0.000214127	0.000198364	0.00019516	0.000183647	0.000182782	0.000215351
E7EVA0;P27816;P27816-6;P27816-2;C9JFC3;B9ZVR1;P27816-5;E9PGM5;P27816-4;B5MEG9;F8W9U4;H0Y2V1;B4DSQ1;Q86V26	E7EVA0;P27816;P27816-6;P27816-2;C9JFC3;B9ZVR1	Microtubule-associated protein;Microtubule-associated protein 4	MAP4	245.44	2297	0.000202713	0.000255618	0.000165011	0.000223927	0.00027479	0.000155686		7.48565e-05	0.000146101	0.000154204	6.90465e-05	0.000152531	0.000156658		0.000112618	0.000176681	0.000144172	9.9094e-05	0.000174346	0.00014021		0.000348537	0.000167176	0.000210605	0.000356432	0.000174715	0.000176612
O75400;O75400-2;E9PHJ7;F8W9L2;O75400-3;F5H578;H0YG38	O75400;O75400-2;E9PHJ7;F8W9L2;O75400-3	Pre-mRNA-processing factor 40 homolog A	PRPF40A	108.8	957	0.000140851	0.000194029	0.000195254	0.00017109	0.00019441	0.00018909		0.000132319	0.000139876	0.000185581	0.000135014	0.0001513	0.000174078		0.000149689	0.000162517	0.000179489	0.000171637	0.000179411	0.000181326		0.000196201	0.000258026	0.000220938	0.00021816	0.000264373	0.000203641
P09104;B7Z2X9;F5H0C8;F5GZ30;F5GWQ3;F5H5U1;F5H1C3	P09104;B7Z2X9;F5H0C8	Gamma-enolase;Enolase	ENO2	47.268	434	0.000119401	0.000193752	0.00019428	0.000135107	0.000179747	0.0002135		0.000126722	0.000143275	0.000227658	0.000148143	0.000184232	0.000192275		0.000194025	0.000201266	0.000244265	0.000207047	0.000195494	0.000250991		0.000155225	0.000178686	0.000171436	0.000140922	0.000179975	0.000167299
P18077;C9K025;F8WB72;F8WBS5	P18077;C9K025;F8WB72;F8WBS5	60S ribosomal protein L35a	RPL35A	12.538	110	0.000143999	0.000162902	0.000172575	0.000140281	0.000162868	0.000174934		0.000256175	0.000250378	0.000221183	0.000254622	0.000228019	0.000221657		0.000225791	0.000206862	0.000156235	0.000230516	0.000201619	0.000154303		0.00010705	0.000111779	0.000128337	0.000105662	0.000103962	0.000138761
P80303;P80303-2;E7EV42;E9PKG6;H0YEG8;E9PLE9;E9PLR0;E9PM22;H0YD18;E9PJP3	P80303;P80303-2;E7EV42;E9PKG6;H0YEG8	Nucleobindin-2	NUCB2	50.195	420	0.000185399	0.000197426	0.000161599	0.000180972	0.000187385	0.00014553		0.000154037	0.000171751	0.000213433	0.000139476	0.000170144	0.000176692		0.000175645	0.00015818	0.000136701	0.000177835	0.000180965	0.000137863		0.000169273	0.000218773	0.00020083	0.000169142	0.000229309	0.00019364
P37108;H0YLA2	P37108;H0YLA2	Signal recognition particle 14 kDa protein	SRP14	14.57	136	0.000144999	0.000152184	0.000154685	0.000123463	0.000150367	0.000164204		0.000156039	0.000213346	0.000210914	0.00016291	0.000199693	0.000210226		0.000182617	0.000193312	0.000290438	0.000188807	0.000191511	0.000295989		0.000135373	0.000157283	0.000150214	0.000147896	0.000159186	0.000164435
Q9H9B4;D6RFI0;D6RDG7;D6RAE9	Q9H9B4;D6RFI0	Sideroflexin-1	SFXN1	35.619	322	0.000179664	0.000324387	0.000254845	0.000163885	0.00032301	0.000342319		0.000195989	0.000148331	0.000134856	0.000182414	0.000151581	0.000138289		0.000102303	0.000116317	0.000151204	0.000118598	0.000116711	0.000172705		0.000176866	0.000122905	0.000228962	0.000169137	0.000118834	0.000248771
Q8WXX5	Q8WXX5	DnaJ homolog subfamily C member 9	DNAJC9	29.909	260	0.00024223	0.000161262	0.000168641	0.000233499	0.000155878	0.000179449		0.00020053	0.000145144	0.000186525	0.000181083	0.000135405	0.000192521		0.000162417	0.000192391	0.000108595	0.000151337	0.000177603	0.00011483		0.00016182	0.000227441	0.000177251	0.000158994	0.000216016	0.000182616
B4DMU0;P32322;A6NFM2;E2QRB3	B4DMU0;P32322;A6NFM2	Pyrroline-5-carboxylate reductase;Pyrroline-5-carboxylate reductase 1, mitochondrial	PYCR1	35.98	346	0.000226282	0.000211423	0.000200216	0.000244988	0.000191235	0.00020722		0.00011397	0.00011829	0.000207103	0.000117465	0.00010419	0.000165779		0.000140249	0.000154327	0.000147206	0.000128217	0.000180633	0.000154134		0.00021365	0.000176071	0.000223774	0.000210182	0.000165543	0.000213697
P18858;F5GZ28;B4DTU4;H0YFI6;B4E135	P18858;F5GZ28;B4DTU4;H0YFI6	DNA ligase 1;DNA ligase	LIG1	101.73	919	0.000153689	0.00017772	0.000206953	0.000161197	0.000182854	0.000215391		0.000101332	0.000166369	0.000168986	0.000103586	0.000152873	0.000156787		0.000164875	0.00018004	0.000191632	0.000158131	0.000173992	0.000168754		0.000189281	0.000207092	0.000216007	0.000182644	0.000194225	0.000189934
Q9NTK5;Q9NTK5-3;Q9NTK5-2;C9JTK6;C9JCJ9	Q9NTK5;Q9NTK5-3;Q9NTK5-2	Obg-like ATPase 1	OLA1	44.743	396	0.000197679	0.000176248	0.000200283	0.000201204	0.000176413	0.000202664		9.70255e-05	0.000146887	0.000194034	9.67402e-05	0.000136701	0.000181374		0.0001652	0.000168039	0.000205162	0.000157288	0.000156737	0.000189753		0.000180293	0.000207264	0.000185604	0.000163662	0.000202233	0.000264132
P61970	P61970	Nuclear transport factor 2	NUTF2	14.478	127	0.00016351	0.000188524	0.000212813	0.000188735	0.000210336	0.000204901		0.000123291	0.000147408	0.000173119	0.000145406	0.000159387	0.000162303		0.000184083	0.000162426	0.000157893	0.000191614	0.000167758	0.000155311		0.000176945	0.000228868	0.000203676	0.000188975	0.000243477	0.00020089
Q9BQ67;E7EX09	Q9BQ67	Glutamate-rich WD repeat-containing protein 1	GRWD1	49.419	446	0.000127099	0.000194251	0.000190663	0.000135974	0.000198519	0.000183107		0.000182699	0.000142549	0.000141362	0.000158212	0.000111285	0.000139771		0.00016398	0.000186944	0.000141366	0.000156759	0.000156052	0.000148559		0.000203637	0.000220564	0.000215364	0.000198331	0.000215044	0.000212411
Q9UBQ7;Q5T946;Q9H636	Q9UBQ7;Q5T946	Glyoxylate reductase/hydroxypyruvate reductase	GRHPR	35.668	328	0.000142714	0.000225591	0.00019184	0.00012788	0.000195706	0.000219969		0.000162386	0.000142372	0.000140672	0.000154603	0.000136064	0.000157632		0.000158991	0.000170923	0.000152861	0.00015235	0.00015595	0.000158815		0.000217123	0.000192655	0.000212279	0.00019432	0.000189768	0.000221175
P46063;F8WD97;F8WA66;F5H2L2;F5H3W0;F5H4P4;F5GYB7	P46063	ATP-dependent DNA helicase Q1	RECQL	73.457	649	0.000171097	0.000198914	0.000209997	0.000170448	0.000192714	0.000217836		0.000150204	0.000176581	0.000171188	0.000150767	0.00018182	0.000179309		0.000175322	0.000162154	0.000166836	0.000177961	0.000151767	0.000170959		0.000165858	0.000181736	0.000172442	0.000163849	0.000171127	0.000182382
P13995;Q7Z650;B8ZZU9;B9A062;B4DY35	P13995;Q7Z650;B8ZZU9;B9A062;B4DY35	Bifunctional methylenetetrahydrofolate dehydrogenase/cyclohydrolase, mitochondrial;NAD-dependent methylenetetrahydrofolate dehydrogenase;Methenyltetrahydrofolate cyclohydrolase	MTHFD2	37.895	350	0.00015378	0.000186433	0.000167906	0.000193505	0.000159856	0.000191577		0.000155104	0.000148102	0.000138856	0.000136857	0.000137292	0.000146188		0.000171955	0.000159131	0.000149961	0.000169102	0.00016691	0.00016523		0.000202008	0.000223397	0.000244096	0.000243807	0.000236498	0.000241136
P49711;B5MC38;E9PD18	P49711;B5MC38	Transcriptional repressor CTCF	CTCF	82.785	727	0.000101105	0.000138767	0.000132144	0.000100415	0.000139635	0.00013285		6.36445e-05	0.000224947	0.000260379	6.77089e-05	0.000222106	0.000266889		0.000215642	0.000205395	0.00030298	0.00022133	0.000222003	0.000298824		0.000124591	0.000182626	0.000144073	0.00012951	0.000185543	0.000141225
O14579;F5H1E1;A6NE29;A6NKA3	O14579;F5H1E1;A6NE29;A6NKA3	Coatomer subunit epsilon	COPE	34.482	308	0.000144471	0.000167155	0.000162804	0.000133158	0.000156751	0.000172772		0.000122992	0.000169406	0.000158776	0.000111442	0.000163152	0.000164701		0.000196179	0.000207887	0.000184536	0.000194806	0.000194068	0.000202043		0.00018454	0.000207374	0.000183442	0.000194435	0.000202941	0.000193539
Q9BWJ5	Q9BWJ5	Splicing factor 3B subunit 5	SF3B5	10.135	86	0.000107227	0.00016142	0.000127826	0.000103786	0.000141495	0.000138235		0.000119896	0.000235366	0.000234737	0.000109224	0.000220992	0.00023192		0.000199785	0.000184983	0.000247132	0.0001868	0.000175178	0.000236645		0.000143271	0.000166605	0.000159698	0.000125567	0.000155846	0.000164465
Q9UBQ5;B7ZAM9;B4DQ48	Q9UBQ5;B7ZAM9	Eukaryotic translation initiation factor 3 subunit K	EIF3K	25.059	218	0.000202178	0.00015675	0.000219744	0.000208806	0.000150781	0.000215584		0.000207303	0.000136125	0.000160742	0.00017908	0.000135794	0.000157283		0.000148426	0.0001377	0.000130385	0.000145801	0.00013429	0.000142421		0.000193646	0.000204311	0.000185101	0.00018356	0.000178474	0.000189128
Q9ULC4;Q9ULC4-3;Q9ULC4-2	Q9ULC4;Q9ULC4-3;Q9ULC4-2	Malignant T-cell-amplified sequence 1	MCTS1	20.555	181	0.000103333	0.000172478	0.000201303	8.92065e-05	0.000163991	0.000210512		0.000136118	0.000177801	0.000170284	0.000125535	0.000166256	0.000172293		0.000195333	0.000188441	0.000183662	0.000166367	0.000170937	0.000198191		0.000160857	0.000207993	0.000184617	0.000155644	0.000210522	0.000194456
P61106	P61106	Ras-related protein Rab-14	RAB14	23.897	215	0.000243948	0.000184919	0.000177225	0.000213617	0.000171594	0.000195905		0.000164438	0.000124464	0.000143355	0.000179285	0.000132073	0.00016375		0.000127302	0.000154713	0.00014778	0.000128816	0.000135594	0.000155311		0.000202526	0.000207374	0.000178409	0.000196542	0.000195878	0.000216092
Q13242;H0YIB4	Q13242;H0YIB4	Serine/arginine-rich splicing factor 9	SRSF9	25.542	221	0.000193893	0.00017182	0.00022325	0.000188916	0.000153293	0.000238385		0.000217446	0.000154526	0.000146232	0.000193792	0.000147902	0.000139692		0.00014865	0.000163495	0.000152208	0.000147774	0.000165907	0.000159024		0.000170659	0.000147159	0.000165746	0.000168003	0.000166456	0.000170179
Q13155;F8W950;A8MU58;F8WCL2	Q13155;F8W950;A8MU58	Aminoacyl tRNA synthase complex-interacting multifunctional protein 2	AIMP2	35.348	320	0.000232354	0.000181536	0.000179602	0.000217587	0.000192245	0.000178694		0.000143934	0.000123245	0.00011547	0.000153316	0.00014466	0.000142506		0.00014684	0.000152909	0.000128571	0.00014644	0.000150216	0.000126633		0.000267446	0.00019986	0.000182223	0.000287542	0.000205174	0.000167793
P49903;B4DWK0;D6PSQ9;Q5T5U9;Q5T5U6;Q5T5U7	P49903;B4DWK0;D6PSQ9;Q5T5U9;Q5T5U6	Selenide, water dikinase 1	SEPHS1	42.91	392	0.000198247	0.000218389	0.000172281	0.000135235	0.000204501	0.000187183		0.000106615	0.00015274	0.000141366	0.000101602	0.000150447	0.000142995		0.000152261	0.000175752	0.000161012	0.000169996	0.000179213	0.000182753		0.000155528	0.000232294	0.000185832	0.000161788	0.000226664	0.000187353
O75995;B4DKQ0	O75995;B4DKQ0	SAM and SH3 domain-containing protein 3	SASH3	41.595	380	0.000251444	0.000140057	0.000142835	0.000217183	0.000132523	0.000151451		0.000159364	0.000169846	0.000161403	0.000146746	0.00017576	0.000160452		0.000160317	0.000173728	0.00015199	0.00014581	0.000165009	0.00015385		0.000166378	0.000174361	0.0001946	0.000163032	0.000163138	0.000192951
P50579;B4DUX5;F8VRR3;G3V1U3;F8VY03;F8VZX9;F8VSC4	P50579;B4DUX5;F8VRR3;G3V1U3	Methionine aminopeptidase 2;Methionine aminopeptidase	METAP2	52.891	478	0.000214736	0.000215133	0.000148034	0.000132862	0.000136919	0.000201519		0.000159308	0.000208864	0.00015078	0.00016286	0.000118644	0.000193457		0.000172425	0.000174018	0.000101668	9.43555e-05	9.8974e-05	0.000136044		0.00015611	0.000211262	0.000130792	9.27338e-05	0.000141114	0.000199416
O75821	O75821	Eukaryotic translation initiation factor 3 subunit G	EIF3G	35.611	320	0.00012259	0.000199474	0.000191413	0.00012252	0.000185692	0.000189506		0.000109243	0.000152928	0.000154754	0.000112689	0.000144945	0.000159856		0.000165254	0.000183792	0.000133578	0.000158824	0.000167336	0.000149543		0.00022418	0.000189709	0.000212623	0.000213176	0.000212106	0.000224137
Q96RP9;Q96RP9-2;C9IZ01;F8WAU4;Q9H9M0;C9JA25	Q96RP9;Q96RP9-2;C9IZ01;F8WAU4	Elongation factor G, mitochondrial	GFM1	83.471	751	7.81595e-05	0.000194138	0.000176832	7.1281e-05	0.000184971	0.00017317		5.59378e-05	0.000163913	0.000197381	4.74542e-05	0.0001516	0.000170758		0.000221261	0.00020034	0.000194091	0.000194745	0.000171583	0.000182049		0.000152398	0.00020051	0.000201223	0.000157993	0.000190031	0.000186811
Q9BUQ8;H0YI52;F8VVA2	Q9BUQ8	Probable ATP-dependent RNA helicase DDX23	DDX23	95.581	820	0.00015026	0.000251795	0.000274501	0.000142068	0.000254197	0.000283952		0.000115526	0.000156313	0.000157881	0.000102034	0.000152261	0.000159603		0.000131706	0.000149157	0.000141357	0.000117543	0.000139075	0.000144735		0.000152616	0.000181258	0.000173775	0.000143911	0.000162901	0.000169139
Q13951-2	Q13951-2	Core-binding factor subunit beta (CBF-beta) (Polyomavirus enhancer-binding protein 2 beta subunit) (PEA2-beta) (PEBP2-beta) (SL3-3 enhancer factor 1 subunit beta) (SL3/AKV core-binding factor beta subunit)	PEBB	21.991	187	0.000249843	0.00018985	0.000205084	0.000230009	0.000208642	0.000211108		0.000148771	8.89891e-05	0.000138761	0.000132594	0.000107033	0.000147153		0.000118349	0.000121164	0.000130756	0.000126644	0.000127925	0.000145229		0.000208292	0.000213529	0.000210713	0.000201299	0.000199311	0.000217867
Q14847;Q14847-2;C9JVR8;B4DGQ0;C9J9W2;B4DIC4	Q14847;Q14847-2;C9JVR8;B4DGQ0;C9J9W2	LIM and SH3 domain protein 1	LASP1	29.717	261	0.000198855	0.000189535	0.000113468	0.000191463	0.000171783	0.000120416		9.61503e-05	0.000171896	0.00018395	8.68724e-05	0.000159897	0.000215095		0.000135345	0.000171932	0.000186932	0.000121451	0.000143408	0.000207672		0.000196276	0.000173161	0.000201879	0.000184786	0.000165636	0.000223243
O96019;O96019-2;C9JQT2;O94805	O96019;O96019-2	Actin-like protein 6A	ACTL6A	47.46	429	0.000173458	0.000157501	0.000182891	0.000177731	0.000147749	0.000179989		0.000188597	0.000160601	0.000150216	0.000189986	0.000158577	0.000142631		0.000167842	0.000144972	0.00015337	0.00015488	0.000156997	0.000148932		0.000146067	0.000195915	0.000184266	0.00014619	0.000183941	0.000187459
C9JE52;A8MZ76;Q9UL46;H0YM70;H0YKU2	C9JE52;A8MZ76;Q9UL46;H0YM70	Proteasome activator complex subunit 2	PSME2	29.126	254	0.000106999	0.00016544	0.000135049	0.000100649	0.000154167	0.000141423		0.000157366	0.000205955	0.000189936	0.000146078	0.000206566	0.000204202		0.000219104	0.000197739	0.000175884	0.000187303	0.000182004	0.000170898		0.000128358	0.000184927	0.000124338	0.000105872	0.000171092	0.000141883
Q16836-2;Q16836;E9PF18	Q16836-2;Q16836;E9PF18	Hydroxyacyl-coenzyme A dehydrogenase, mitochondrial	HADH	42.139	390	0.000151656	0.000138329	0.000130661	0.00015274	0.000127646	0.000145839		0.000124639	0.00018619	0.000177383	0.00012469	0.000184617	0.000189169		0.000205737	0.000185712	0.000206625	0.000203991	0.000191014	0.00022689		0.000150608	0.000196596	0.000136643	0.000136169	0.000186404	0.000155022
Q9H307;Q9H307-2;G3V579;G3V5F0	Q9H307;Q9H307-2	Pinin	PNN	81.613	717	0.000180603	0.000196456	0.000177802	0.000187375	0.000196161	0.00017142		0.000117896	0.000143691	0.00022466	0.000126014	0.000149549	0.000204857		0.000121755	0.000124165	0.000144424	0.000119142	0.000140046	0.00015288		0.000187506	0.000174708	0.000195545	0.000186221	0.000177369	0.000202897
P55957-2;P55957;P55957-4;P55957-3	P55957-2;P55957	BH3-interacting domain death agonist;BH3-interacting domain death agonist p15;BH3-interacting domain death agonist p13;BH3-interacting domain death agonist p11	BID	26.836	241	0.000171271	0.000203958	0.000186117	0.000153542	0.000198799	0.000178765		0.000101426	9.24846e-05	0.000140145	0.000104783	0.000101728	0.000143553		0.000169582	0.000173838	0.000138723	0.00017755	0.000173078	0.000131244		0.000181393	0.000202465	0.000215613	0.000191678	0.000203729	0.000215619
F5GYQ5;Q5TBB1;G3XAJ1	F5GYQ5;Q5TBB1;G3XAJ1	Ribonuclease H2 subunit B	RNASEH2B	37.36	331	0.000212392	0.000177297	0.000187698	0.000204879	0.000148314	0.000186916		0.000196517	0.000149752	0.000129333	0.00016759	0.000129591	0.00013414		0.000136163	0.000139026	0.000116397	0.00012187	0.000117973	0.000111726		0.000134902	0.000178401	0.000218966	0.000125949	0.000171391	0.000205919
Q9BPW8;C9JDV8;F8WCR5	Q9BPW8	Protein NipSnap homolog 1	NIPSNAP1	33.31	284	0.000168081	0.000173519	6.28394e-05	6.17525e-05	0.000129324	0.000163987		4.23309e-05	0.000201376	0.000167314	5.11783e-05	0.000196685	0.000179768		0.000247723	0.000200942	9.82401e-05	0.000239259	0.000197737	9.71938e-05		0.000165533	0.000227612	0.000221181	0.000101297	0.000148818	0.000236272
Q86UE4;E5RJU9;H0YB56;H0YBJ8	Q86UE4;E5RJU9	Protein LYRIC	MTDH	63.836	582	0.000149935	0.000159754	0.000133101	0.000128423	0.000168738	0.000131405		0.000109913	0.000170678	0.00014492	0.000122895	0.00019828	0.00016406		0.000179387	0.000173847	0.000195428	0.000171231	0.000196345	0.000231764		0.000176322	0.000184973	0.000182352	0.000188137	0.000200685	0.000182494
P50213;H0YL72;P50213-2;B7Z9J8;H0YMU3;H0YLI6;H0YKD0;H0YNF5;H0YM46;H0YM64;H0YNF8;H0YLF8;Q68D72	P50213;H0YL72;P50213-2;B7Z9J8;H0YMU3	Isocitrate dehydrogenase [NAD] subunit alpha, mitochondrial	IDH3A	39.591	366	0.000199141	0.00013125	0.000158026	0.000196541	0.000122485	0.000168124		0.000177251	0.000174157	0.000158792	0.000178082	0.000175683	0.00015783		0.000169772	0.000165377	0.000152603	0.000166537	0.000164037	0.000154349		0.000160271	0.000150962	0.000161759	0.000182352	0.000161507	0.000166879
F5H2S7;Q13561-2;Q13561-3;Q13561;F8WAG8;F5H223;F8W1I6;A8K8J9;F8VW18;H0YI98;F8VRV7;H0YHL1;F8VX93;F8W0U6;F8VZD2	F5H2S7;Q13561-2;Q13561-3;Q13561;F8WAG8;F5H223;F8W1I6;A8K8J9;F8VW18;H0YI98	Dynactin subunit 2	DCTN2	44.809	406	0.000145276	0.000205412	0.000177019	0.000132273	0.00019359	0.000187588		0.000139487	0.000117253	0.000132053	0.000132947	0.000121621	0.000121773		0.00013578	0.000137122	0.000196324	0.000136742	0.000146625	0.000172857		0.000208323	0.000175325	0.000186281	0.000212342	0.000168078	0.000176267
O94826;B4DZ87	O94826;B4DZ87	Mitochondrial import receptor subunit TOM70	TOMM70A	67.454	608	0.000108657	0.000123412	0.000224766	0.000101549	0.000135519	0.000180779		0.000108831	0.000165601	0.000176526	0.000142402	0.000180363	0.000181457		0.000175908	0.000172762	0.000182909	0.000176081	0.000196743	0.000189451		0.000180787	0.000168141	0.000167162	0.000201762	0.000182326	0.00017298
Q9BT78;D6RFN0;D6RAX7;B3KST5;D6RD63	Q9BT78;D6RFN0;D6RAX7;B3KST5;D6RD63	COP9 signalosome complex subunit 4	COPS4	46.268	406	0.000149932	0.000147794	0.000164123	0.00015711	0.000151911	0.000177742		0.000121891	0.000190818	0.000202036	0.000129494	0.000185285	0.000208327		0.000203132	0.000206859	0.000183707	0.00019281	0.000190412	0.000185625		0.000130017	0.000132012	0.000122257	0.000123887	0.000136139	0.000118449
P08243;E9PCI3;E9PCX6;F8WEJ5;C9J057;C9JT45;C9JM09;C9JLN6	P08243;E9PCI3;E9PCX6;F8WEJ5	Asparagine synthetase [glutamine-hydrolyzing];Asparagine synthetase	ASNS	64.369	561	0.00016293	0.000175471	0.000216264	0.000180932	0.000160478	0.000236498		7.71674e-05	0.000131569	0.000152496	7.91507e-05	0.000133904	0.000166295		0.000170252	0.000161268	0.000170849	0.00015032	0.000163753	0.000181151		0.000200816	0.000178742	0.000152504	0.000200276	0.000180292	0.000168984
Q13573;G3V4X8;G3V3A4;E9PGQ7;G3V5R3	Q13573;G3V4X8;G3V3A4	SNW domain-containing protein 1	SNW1	61.494	536	0.00015187	0.000229241	0.000187291	0.000161575	0.00022445	0.00018264		0.000130236	0.000125439	0.000133313	0.000121481	0.000128944	0.000109459		0.000119169	9.80446e-05	0.000106941	0.000114139	9.09663e-05	0.000103763		0.000227882	0.000217453	0.000220475	0.000234173	0.000250274	0.00021391
Q99848	Q99848	Probable rRNA-processing protein EBP2	EBNA1BP2	34.852	306	0.00018654	0.000142005	0.000191111	0.000204565	0.000170938	0.00016206		0.000105743	0.000156099	0.000157534	0.00010207	0.000154191	0.000157408		0.00013845	0.000172144	0.000188841	0.0001367	0.000175148	0.000193478		0.000170168	0.000136181	0.000201671	0.000177986	0.000126414	0.000191884
P07384;E9PRM1;E9PQB3;E9PLQ6;E9PSA6;E9PJA6;E9PMC6;E9PLC9;E9PJJ3;E9PLX0;E9PL37;E9PIA9	P07384	Calpain-1 catalytic subunit	CAPN1	81.889	714	0.00011298	0.000143927	0.000142873	0.000108087	0.000149681	0.000154544		0.000113786	0.000254885	0.000131118	0.000111711	0.000242423	0.000138476		0.000153076	0.000245529	0.000152146	0.000144234	0.000230402	0.000153979		0.000162269	0.0001522	0.000178044	0.000151591	0.000146859	0.000174453
P51571;A6NLM8	P51571;A6NLM8	Translocon-associated protein subunit delta	SSR4	18.998	173	0.00023095	0.000197179	0.000217312	0.000224372	0.000204531	0.000203239		0.000138755	0.000168785	0.000115623	0.000140951	0.000162529	0.000115149		0.000167327	0.000112754	0.000134847	0.000157933	0.000109318	0.000135546		0.000164845	0.00013556	0.000155928	0.000163534	0.000158761	0.000149296
O15511;O15511-2;B1ALC0	O15511;O15511-2;B1ALC0	Actin-related protein 2/3 complex subunit 5	ARPC5	16.32	151	0.000149486	0.000206506	0.000191008	0.000136161	0.000189011	0.000180171		0.000157047	0.000114401	0.00012785	0.000149581	0.000110941	0.000128289		0.000131981	0.000142196	8.56773e-05	0.00013488	0.000141316	9.09305e-05		0.000209614	0.000202562	0.000217893	0.000225084	0.000209075	0.000241842
Q9NT62;Q9NT62-2;F8WDI0;C9JNW8	Q9NT62;Q9NT62-2	Ubiquitin-like-conjugating enzyme ATG3	ATG3	35.864	314	0.000153951	0.000183139	0.000173412	0.00014461	0.000197264	0.000177996		0.000117873	0.000173483	0.00015252	0.000111992	0.000155871	0.000179471		0.000129845	0.000143925	0.000139485	0.000127764	0.000140816	0.000169005		0.000197672	0.000180172	0.000185091	0.00020226	0.000187182	0.000195039
Q9NQP4;E9PQY2	Q9NQP4;E9PQY2	Prefoldin subunit 4	PFDN4	15.314	134	0.000138022	0.000189553	0.000157371	0.000127849	0.000151733	0.000224195		0.000117021	0.000181282	0.000115483	0.000117285	0.000120332	0.000111132		0.000119275	0.000125112	8.04256e-05	0.000122326	0.000128995	8.06645e-05		0.000245951	0.000236794	0.000223534	0.000265617	0.000202775	0.000278449
Q99614;H0YB37	Q99614	Tetratricopeptide repeat protein 1	TTC1	33.526	292	0.000169438	0.000206442	0.000203507	0.000173754	0.0002019	0.000210205		0.000127487	0.000138004	0.000159229	0.00013193	0.000148291	0.000180276		0.000150663	0.000153899	9.53064e-05	0.000150698	0.000161307	0.000108016		0.000197054	0.000163912	0.000162721	0.000211407	0.000173114	0.000170035
P62879;E7EP32;C9JXA5;C9JIS1;B3KPU1;C9JZN1	P62879;E7EP32;C9JXA5;C9JIS1;B3KPU1;C9JZN1	Guanine nucleotide-binding protein G(I)/G(S)/G(T) subunit beta-2	GNB2	37.331	340	0.000216699	0.000153067	0.000161663	0.000221571	0.000139746	0.000163823		0.000113022	0.000115642	0.00015927	0.000110774	0.000118055	0.000149457		0.000135051	0.000177985	0.000134556	0.000140204	0.000181426	0.000142163		0.000268207	0.000124536	0.000167204	0.000216825	0.00013532	0.000164395
O75792	O75792	Ribonuclease H2 subunit A	RNASEH2A	33.395	299	0.00020484	0.00017452	0.000150571	0.000174534	0.000144066	0.000165014		0.000177884	0.000127477	0.000108869	0.000181961	0.00012666	0.000102021		0.000124493	0.000154198	0.000145444	0.000121974	0.000139024	0.000150456		0.000206246	0.000165214	0.000183954	0.000188512	0.000148476	0.000183988
B7Z7L3;P00387;P00387-2;B1AHF3;F8WCX7	B7Z7L3;P00387;P00387-2;B1AHF3	NADH-cytochrome b5 reductase 3;NADH-cytochrome b5 reductase 3 membrane-bound form;NADH-cytochrome b5 reductase 3 soluble form	CYB5R3	38.226	334	0.000130253	0.000173897	0.000229754	0.000121336	0.000227996	0.000186804		0.000126339	0.000153538	0.000129647	0.000128799	0.000148975	0.000164331		0.000186392	0.000124555	0.000132263	0.000167416	0.000108653	0.000151182		0.000148554	0.000150713	0.000225363	0.00011946	0.000176298	0.000188457
Q9NUU7;Q9UMR2;E7EMK4;Q9UMR2-2;B4DRZ7;F8W9W5;Q9UMR2-3;Q9UHL0-2;E9PR46	Q9NUU7;Q9UMR2;E7EMK4;Q9UMR2-2;B4DRZ7;F8W9W5;Q9UMR2-3	ATP-dependent RNA helicase DDX19A;ATP-dependent RNA helicase DDX19B	DDX19A;DDX19B	53.974	478	0.000116625	0.000144917	0.00015284	0.000116648	0.000136906	0.000165905		0.000123059	0.000157607	0.000184023	0.000127164	0.000146049	0.000207629		0.000194032	0.000168142	0.000154721	0.000176363	0.000163417	0.000167262		0.000212605	0.000137511	0.000159947	0.000207754	0.000128633	0.000181781
P45974-2;P45974;F5H571	P45974-2;P45974	Ubiquitin carboxyl-terminal hydrolase 5	USP5	93.307	835	9.68477e-05	0.000183563	0.000162958	0.000118117	0.000178638	0.000166466		8.53442e-05	0.000142723	9.70307e-05	8.6858e-05	0.000125132	0.000117783		0.000180368	0.000144277	0.00014499	0.000124644	0.000120048	0.000169347		0.000207671	0.000216429	0.000240005	0.00017516	0.000232427	0.000215208
P55786;E9PLK3;B7Z463;F5H6U8;F5H0W3;A6NEC2;E7EWZ2;E5RJ24;F5GZY4;H0YDG0;H0YAQ6;A6NEC2-2;E9PP11;E9PRQ5;H0YBP6;E9PJ74;A6NEC2-3;E9PPD4;E9PJY4;H0YCQ5	P55786;E9PLK3;B7Z463;F5H6U8;F5H0W3	Puromycin-sensitive aminopeptidase	NPEPPS	103.28	919	0.000183785	0.00018533	0.000194857	0.000182025	0.000168846	0.000229937		9.69799e-05	0.000164113	0.000108478	0.000106775	0.000132744	0.000126313		0.000189824	0.000154207	0.000133136	0.000136087	0.000122274	0.000152884		0.000205484	0.000125761	0.000159044	0.000174775	0.000120755	0.000170252
P12236	P12236	ADP/ATP translocase 3	SLC25A6	32.866	298	9.43746e-05	0.000141595	0.000162638	9.80579e-05	0.00013714	0.00017291		0.000148702	0.000158426	0.000176678	0.000350017	0.000185003	0.000182951		0.000195898	0.000194919	0.000187411	0.000197112	0.000186126	0.000179868		0.000135067	0.000180171	0.000124881	0.000141655	0.000178448	0.000136118
B4E0Y9;E7ERH7;Q9P289;Q8NBY1;C9JGW8;Q9P289-3;Q9P289-2	B4E0Y9;E7ERH7;Q9P289;Q8NBY1;C9JGW8;Q9P289-3;Q9P289-2	Serine/threonine-protein kinase MST4	MST4	49.183	438	0.000335616	0.000152843	0.000149361	0.000102947	0.000147303	0.000145329		0.000110652	0.000143091	0.000121079	9.8629e-05	0.000129273	0.000121084		0.000154944	0.000135823	0.000129683	0.000137274	0.00012648	0.000145471		0.000117795	0.00017787	0.000171681	0.000116048	0.000168979	0.000171982
P49755;G3V2K7	P49755;G3V2K7	Transmembrane emp24 domain-containing protein 10	TMED10	24.976	219	0.000101495	0.000154823	0.000144345	8.32567e-05	0.000151045	0.000145815		0.00023778	0.000163128	0.000217693	0.000228941	0.00016161	0.000221037		0.000144683	0.000157391	0.000146348	0.00014219	0.000157138	0.000149805		0.000125775	0.000139974	0.000160822	0.000129233	0.00014233	0.000159012
B0YIW6;P48444;E9PEU4;Q6P1Q5;E9PK34	B0YIW6;P48444;E9PEU4	Coatomer subunit delta	ARCN1	61.626	552	0.000140897	0.000138846	0.00021639	0.000139114	0.000132722	0.000183932		0.000109093	0.000137318	0.000180783	0.000110232	0.000134902	0.0001823		0.000136757	0.000157065	0.000210865	0.000139629	0.000146615	0.000203773		0.000161619	0.000160045	0.000141096	0.000167588	0.000154251	0.000165344
Q9H6R4;Q9H6R4-4;G8JLK7;Q9H6R4-2;Q9H6R4-3;F5H6M7	Q9H6R4;Q9H6R4-4;G8JLK7;Q9H6R4-2;Q9H6R4-3	Nucleolar protein 6	NOL6	127.59	1146	7.59918e-05	0.00011828	0.000158886	8.02169e-05	0.000156531	0.00014066		0.000167979	0.000147139	0.000148714	0.000571129	0.000302173	0.000128731		0.000162405	0.00014544	0.000278	0.000245281	0.000130975	0.000116969		0.000146704	0.0001361	0.00020394	0.000254125	0.000198965	0.000150194
O43399-3;O43399-4;O43399-2;B4DPJ6	O43399-3;O43399-4;O43399-2;B4DPJ6		TPD52L2	22.517	209	0.000118349	0.000167205	0.000152716	0.000117446	0.000170019	0.000152271		9.40562e-05	0.000179517	0.000106933	0.000101639	0.000148786	0.00011084		0.000217224	0.000191569	0.000147743	0.000179164	0.000173642	0.000188981		0.000152733	0.000177567	0.00016584	0.000175873	0.000195404	0.000205185
P46013;F5H4V4;P46013-2;E7EN66;Q70L72	P46013;F5H4V4;P46013-2	Antigen KI-67	MKI67	358.69	3256	9.7642e-05	0.000163046	0.000134377	0.000106061	0.000175996	0.000115839		4.28033e-05	0.000152987	0.000186526	4.48911e-05	0.000161246	0.000155622		0.000145339	0.000166786	0.000184712	0.000131855	0.00017876	0.000162977		0.000233252	0.000163503	0.000193205	0.000220473	0.000189131	0.000167987
P13804;H0YLU7;B4DT43;H0YNX6;H0YL12;H0YKF0;H0YK49;H0YL83;H0YM12	P13804;H0YLU7;B4DT43;H0YNX6;H0YL12;H0YKF0;H0YK49	Electron transfer flavoprotein subunit alpha, mitochondrial	ETFA	35.079	333	0.000193314	0.000125949	0.000137948	0.000134193	0.00012654	0.000141937		0.000127233	0.000165396	0.000174217	0.000127296	0.00015021	0.000184579		0.000176055	0.000188734	0.00017628	0.000163283	0.000178701	0.000191244		0.0001295	0.000138919	0.000119991	0.000126481	0.000140614	0.000122116
Q8TEX9-2;Q8TEX9;H0YN14;H0Y3R2;H0YMR4;H0YN07;H0YL92;H0YLV0;H0YKG5;H0YK93	Q8TEX9-2;Q8TEX9;H0YN14;H0Y3R2	Importin-4	IPO4	118.9	1083	9.30659e-05	0.000169787	0.000156029	8.19172e-05	0.00015347	0.000151198		8.75533e-05	0.000168587	0.000139721	7.3897e-05	0.000164814	0.000141471		0.00014923	0.00015363	0.000174046	0.000137051	0.000123466	0.000139721		0.00018671	0.000191644	0.0001833	0.000153419	0.000152406	0.000169998
O43847;B1AKJ5;O43847-2;F5H6R2;G3V1R5;F5H7V1;E9PHF8;H0Y5G9	O43847;B1AKJ5;O43847-2;F5H6R2;G3V1R5;F5H7V1	Nardilysin	NRD1	131.57	1150	0.000129956	0.000146696	0.000158069	0.000106007	0.000159642	0.000159748		9.18124e-05	0.00014311	0.000188049	9.12575e-05	0.000129461	0.000178873		0.000148456	0.000166971	0.000150737	0.000117429	0.000161887	0.000146774		0.000168386	0.000187013	0.000172915	0.000160551	0.000178691	0.000166476
Q29RF7;Q29RF7-3;H0Y9L9;H0Y9L6;H0Y9X6	Q29RF7	Sister chromatid cohesion protein PDS5 homolog A	PDS5A	150.83	1337	0.000123902	0.000200057	0.000203103	0.000124027	0.000198626	0.000154417		4.11004e-05	0.000126223	0.000143608	4.81241e-05	0.000135848	0.000162408		0.000127784	0.000148131	0.000141661	0.000134071	0.000117435	0.000136684		0.000216058	0.000177306	0.000200549	0.000227488	0.000191369	0.000187427
Q16763	Q16763	Ubiquitin-conjugating enzyme E2 S	UBE2S	23.845	222	0.000158885	0.000156819	0.000151304	0.000147614	0.000146694	0.000155616		0.000211122	0.000129395	0.000158887	0.000178858	9.70364e-05	0.000135578		0.000132883	0.000127323	8.28581e-05	0.00012959	0.000120968	8.60251e-05		0.00017326	0.00018929	0.00016987	0.000183064	0.000196566	0.000215694
Q9Y333	Q9Y333	U6 snRNA-associated Sm-like protein LSm2	LSM2	10.834	95	0.000108219	0.000161557	0.000158482	9.21592e-05	0.000154154	0.000150711		0.000118831	0.00015032	0.000165592	0.000125164	0.000141364	0.000185948		0.000163012	0.000177697	0.000193502	0.000167614	0.000162415	0.000205519		0.000130254	0.000153713	0.000159602	0.00016019	0.000185336	0.000152181
Q9Y6A9;C9JBL1	Q9Y6A9;C9JBL1	Signal peptidase complex subunit 1	SPCS1	18.298	169	0.000149444	0.000207291	0.0002055	0.000118351	0.000219411	0.000214988		0.000160084	0.000171745	0.000138192	0.000192269	0.00016115	0.000126746		8.33887e-05	7.19916e-05	0.00015475	9.58158e-05	9.18672e-05	0.000124833		0.000129282	0.000223514	0.000130438	0.000160089	0.000247091	0.000131934
P63167;F8VRV5;F8VXL2;F8VXI7	P63167;F8VRV5;F8VXL2	Dynein light chain 1, cytoplasmic	DYNLL1	10.366	89	0.000148684	0.000130995	0.000132714	0.000155798	0.000134222	0.000127617		0.000148092	0.000181132	0.000149851	0.000159623	0.000183476	0.000147121		0.000143833	0.000153662	0.00021504	0.000154718	0.000161807	0.000219717		0.000146938	0.000130581	0.000139467	0.000156036	0.000140691	0.000141432
Q9BQ52;E9PGJ0;G5E9D5;E7ES68;Q9BQ52-2	Q9BQ52;E9PGJ0;G5E9D5;E7ES68	Zinc phosphodiesterase ELAC protein 2	ELAC2	92.218	826	0.000116543	0.000192062	0.000147355	9.60769e-05	0.000150538	0.000147054		0.000123807	0.000120097	0.00013421	9.19446e-05	0.000118456	0.000110489		0.000155345	0.000144259	0.000139352	0.000122071	0.000111621	0.000115657		0.000200709	0.000189158	0.000157909	0.000177284	0.000155297	0.000163524
Q6ZNJ1;Q6ZNJ1-3;Q6ZNJ1-2;H0Y764;C9IZK6	Q6ZNJ1;Q6ZNJ1-3;Q6ZNJ1-2;H0Y764;C9IZK6	Neurobeachin-like protein 2	NBEAL2	302.51	2754	8.02654e-05	9.91296e-05	8.81856e-05	8.08477e-05	0.000102105	8.98179e-05		0.000193204	0.000219901	0.000180424	0.00018333	0.000209222	0.000183149		0.000231124	0.000215667	0.000267938	0.000244104	0.000207523	0.000274059		7.84358e-05	9.92204e-05	6.67064e-05	7.54012e-05	9.89634e-05	6.31292e-05
O60832;A8MUT5;O60832-2;C9IYT0	O60832;A8MUT5;O60832-2;C9IYT0	H/ACA ribonucleoprotein complex subunit 4	DKC1	57.673	514	0.000100201	0.000122628	0.000137877	9.26829e-05	0.000119027	0.000133388		0.000110772	0.000195815	0.000217896	0.000102071	0.000182863	0.000183459		0.000193849	0.000181885	0.00023622	0.000197258	0.000164933	0.00021294		9.20825e-05	0.000114518	0.000115023	9.53461e-05	0.00011438	0.000114944
O60880;O60880-4;O60880-5;O60880-2;O60880-6;A8MYF2;O60880-3	O60880;O60880-4	SH2 domain-containing protein 1A	SH2D1A	14.187	128	0.000173293	0.000167146	0.0001405	0.000189261	0.000157846	0.000146054		0.00013466	0.000155713	0.000131951	0.000131219	0.000138018	0.000152049		0.000130673	0.000155107	0.000131092	0.000117505	0.000123854	0.000151385		0.000172802	0.000160824	0.000159722	0.000167356	0.000153239	0.000169258
Q9UQE7	Q9UQE7	Structural maintenance of chromosomes protein 3	SMC3	141.54	1217	0.000100056	0.000176771	0.000220735	0.000105946	0.000193314	0.00021929		5.87689e-05	0.000154414	0.000160974	5.96499e-05	0.000145241	0.000163299		0.000174193	0.000160392	0.000123708	0.000146802	0.000154538	0.000128817		0.000137887	0.000133095	0.000207917	0.000151592	0.000136878	0.00022434
P28482;B4DHN0;A8CZ64	P28482;B4DHN0;A8CZ64	Mitogen-activated protein kinase 1	MAPK1	41.389	360	6.93671e-05	0.000145128	0.000181568	0.000131068	0.000240882	0.000104761		0.000157596	0.000100966	0.000182476	0.000125262	0.000138445	0.000128455		0.000125234	0.000114986	0.000266115	0.000182416	0.000151081	0.000155271		0.000129995	0.000155316	0.000170925	0.000187422	0.000258237	0.000153004
Q13422-7;Q13422;Q13422-3;Q13422-4;Q13422-5;Q13422-6;Q69BM4;Q3T907;Q9UKT9;Q9UKT9-7;Q9UKT9-3;Q9UKT9-4;H0Y643;Q9UKT9-8;Q9UKT9-6;H0Y692;Q9UKT9-14	Q13422-7;Q13422;Q13422-3;Q13422-4;Q13422-5;Q13422-6	DNA-binding protein Ikaros	IKZF1	52.705	477	0.000183946	0.000162685	0.000149513	0.000183094	0.000170878	0.000136023		0.000113748	0.000141114	0.0001257	9.8532e-05	0.000135805	0.000145569		0.000148115	0.000120602	0.000126785	0.000139738	0.000115918	0.000152311		0.000160261	0.000180698	0.000185666	0.000149057	0.000173787	0.000170637
Q5TCU8;P07951;Q5TCU3;CON__Q3SX28;P07951-2;P07951-3	Q5TCU8;P07951;Q5TCU3;CON__Q3SX28;P07951-2;P07951-3	Tropomyosin beta chain	TPM2	36.747	322	0.000260053	0.000149359	0.000153273	0.000243857	0.000139733	0.000167833		0.000127381	0.000149075	9.70426e-05	0.000131076	0.000136717	0.000107207		0.000108448	0.000110736	0.000122007	0.000110991	9.50623e-05	0.000125661		0.000166708	0.000178368	0.000168419	0.000132969	0.000168111	0.000177803
Q9H3N1;G3V448	Q9H3N1	Thioredoxin-related transmembrane protein 1	TMX1	31.791	280	0.000119602	0.000164777	0.000149394	0.000109219	0.00015704	0.000169323		0.000104171	0.00018672	0.000147894	0.000116624	0.000230111	0.000128884		0.000168565	0.000145797	0.000180759	0.000185837	0.000160216	0.000171288		0.000153566	8.78052e-05	0.000180724	0.000154517	7.8851e-05	0.000192726
Q9BZK7;B7Z475;O60907;O60907-2;Q9BQ87;F5H6C0;C9IYU9;C9JBN1;C9JCK0;C9JLJ1;C9J7E1;C9J903;C9J3H2;C9JEC9;C9JY82;C9JTW8;C9JCW4	Q9BZK7;B7Z475	F-box-like/WD repeat-containing protein TBL1XR1	TBL1XR1	55.594	514	0.000129703	0.000183652	0.000157417	0.000141632	0.000159297	0.00016576		8.22862e-05	0.000145869	0.000174685	8.44307e-05	0.000142347	0.000169068		0.000151996	0.000157232	0.000164368	0.000147642	0.000150674	0.000171708		0.000171057	0.00014103	0.000130214	0.000151748	0.000135167	0.00013784
Q9UJU6-3;Q9UJU6-2;Q9UJU6;B4DDP6;B4DDD6;B4DDU5;H0Y5J4;C9J7P1;B4DEM2;F8WBG8;F8WFE1;F8WBB2;F8WC20;F2Z3E3;F8WCK3;F8WB73;F2Z2V3	Q9UJU6-3;Q9UJU6-2;Q9UJU6;B4DDP6;B4DDD6;B4DDU5;H0Y5J4;C9J7P1;B4DEM2;F8WBG8	Drebrin-like protein	DBNL	49.042	439	0.000181131	0.000196552	0.000154037	0.000182938	0.000180841	0.000157293		0.000122145	0.000123249	0.000108953	8.32017e-05	9.89138e-05	0.000114712		0.000119212	0.000118633	0.000122304	9.86061e-05	9.66435e-05	0.000131353		0.000201056	0.000151484	0.000183918	0.000190968	0.000142776	0.000164709
P52789;E9PB90;P52790	P52789;E9PB90	Hexokinase-2	HK2	102.38	917	0.000112543	0.000220468	0.000214179	0.000113499	0.000166275	0.000215369		7.18422e-05	0.000117349	0.000121486	6.73186e-05	9.97088e-05	0.000115665		0.000145299	0.000181025	0.000102494	0.000125735	0.000162593	0.000100237		0.000154415	0.000154418	0.000185031	0.000155506	0.000129525	0.000174415
Q96FJ2	Q96FJ2	Dynein light chain 2, cytoplasmic	DYNLL2	10.35	89	0.000112784	0.000131979	0.00012208	0.0001161	0.00012978	0.000122247		9.14616e-05	0.000169744	0.000180213	8.73712e-05	0.000179717	0.000170648		0.000163075	0.000164453	0.000244179	0.000168686	0.000177892	0.000232226		0.000104874	0.000134601	0.000155017	0.000113888	0.000140903	0.000151761
P23193;P23193-2;E5RIS7;E5RJ93;B7Z4S1;E5RFI1;E5RK46;Q15560;Q5JRI7	P23193;P23193-2;E5RIS7	Transcription elongation factor A protein 1	TCEA1	33.969	301	0.000212174	0.000217089	0.000167803	0.000186614	0.000218667	0.000164571		6.70726e-05	9.90863e-05	0.000108288	6.42769e-05	9.62111e-05	0.000110476		8.931e-05	0.000128009	0.000111448	8.27888e-05	0.0001167	0.000112645		0.000143995	0.000147307	0.000280124	0.000164987	0.000171501	0.00024843
P51970;F5H7V7	P51970;F5H7V7	NADH dehydrogenase [ubiquinone] 1 alpha subcomplex subunit 8	NDUFA8	20.105	172	0.00013974	0.000167399	0.000162106	0.000127778	0.000147881	0.000170352		0.000163697	0.000165766	0.000125343	0.00013832	0.000157385	0.000132188		0.000146578	0.000142778	0.000110984	0.000119397	0.000106439	0.000130363		0.000135351	0.000167198	0.000143156	0.000124649	0.000160567	0.000157661
Q9Y294	Q9Y294	Histone chaperone ASF1A	ASF1A	22.968	204	0.000166729	0.000180628	0.000142724	0.000158226	0.000157148	0.000154624		0.000155429	9.766e-05	0.000115098	0.000119972	9.58576e-05	0.00012319		0.000152847	0.000143687	8.01363e-05	0.000146065	0.000129682	8.34932e-05		0.000151445	0.000220927	0.000161892	0.00014929	0.000192234	0.000183495
O43252;O95340-2;E7ER89;H0Y373;O95340	O43252	Bifunctional 3-phosphoadenosine 5-phosphosulfate synthase 1;Sulfate adenylyltransferase;Adenylyl-sulfate kinase	PAPSS1	70.832	624	0.000171665	0.00013843	0.000119738	0.000177845	0.000137935	0.000127369		6.29798e-05	0.000113484	0.00014154	4.80045e-05	0.000114238	0.000131948		0.000144503	0.000106261	0.000116129	0.000122616	9.46506e-05	0.000106966		0.000324363	0.000188641	0.000137473	0.000305831	0.000187272	0.000146511
P47813;O14602;A6NJH9	P47813;O14602	Eukaryotic translation initiation factor 1A, X-chromosomal;Eukaryotic translation initiation factor 1A, Y-chromosomal	EIF1AX;EIF1AY	16.46	144	0.000167979	0.000151751	0.000168675	0.00016347	0.000145174	0.000167999		0.000214929	0.000113874	0.00012814	0.000182388	0.000114524	0.000121751		0.000121812	8.94501e-05	8.04078e-05	0.000118765	9.50697e-05	7.78949e-05		0.000193489	0.00016254	0.000167117	0.000170945	0.00014485	0.000173039
Q9UHV9	Q9UHV9	Prefoldin subunit 2	PFDN2	16.648	154	0.000188118	0.000177782	0.000165001	0.000192577	0.000167481	0.00018246		0.000159699	0.000122668	0.000107135	0.00016159	0.000119643	0.000111834		0.000130061	0.000136262	0.000124277	0.000118528	0.00013083	0.00012359		0.000154109	0.000143936	0.000150176	0.000167302	0.000135172	0.000166714
Q32MZ4-2;Q32MZ4-3;Q32MZ4;E7EVD7;E9PGZ2;C9JTC6	Q32MZ4-2;Q32MZ4-3;Q32MZ4	Leucine-rich repeat flightless-interacting protein 1	LRRFIP1	86.403	784	0.000220973	0.000117656	0.000239866	0.000190799	0.000111936	0.000329498		8.0091e-05	0.000119872	0.000125311	0.000101657	0.000104238	0.00011891		0.000148319	0.000136605	0.000123537	0.000115673	0.0001273	0.00013491		0.000117981	0.000231125	9.73447e-05	9.41991e-05	0.000221503	0.000105584
P52732	P52732	Kinesin-like protein KIF11	KIF11	119.16	1056	6.44407e-05	0.000172986	0.000130237	5.97756e-05	0.000184768	0.000129197		0.000117499	0.000239109	0.0002156	0.000110502	0.000218396	0.000216978		0.000162454	0.000151718	0.000146192	0.000158784	0.000152757	0.000152386		0.000116043	0.000102875	0.000130427	0.000128549	0.000121188	0.000138703
Q9NZL9;Q9NZL9-2;Q9NZL9-4;Q9NZL9-3;B7Z1X8;E5RJR3;Q9NZL9-5;E5RFS9	Q9NZL9;Q9NZL9-2;Q9NZL9-4;Q9NZL9-3	Methionine adenosyltransferase 2 subunit beta	MAT2B	37.551	334	0.000116591	0.000162852	0.000183882	0.00012513	0.000156911	0.000186177		0.000115839	0.000123789	0.00012255	0.00011513	0.000123526	0.000117889		0.000134362	0.000142374	0.000147172	0.000138493	0.000138702	0.000154011		0.000142308	0.000203439	0.000148515	0.000145181	0.000174072	0.000157338
Q16401;B4DZM8;F2Z3J2;Q4VXG9;Q4VXH0	Q16401;B4DZM8	26S proteasome non-ATPase regulatory subunit 5	PSMD5	56.195	504	0.000109447	0.000344749	0.000132739	0.000107896	0.000118229	0.000140276		8.72825e-05	9.89392e-05	0.000107539	8.41669e-05	9.05737e-05	0.000113701		0.000138283	0.000129011	0.000117376	9.64504e-05	0.000111334	0.000119372		0.000180346	0.000155851	0.0001414	0.000145948	0.000137235	0.000157039
P19784	P19784	Casein kinase II subunit alpha	CSNK2A2	41.213	350	0.000122924	0.00016094	0.000143544	0.000134385	0.000156329	0.000148411		0.000111394	0.000130901	0.000153579	0.000117606	0.000145487	0.000162916		0.000134533	0.000134862	0.000147712	0.000131709	0.000146946	0.000147887		0.000151477	0.000176105	0.000172477	0.000171703	0.000189903	0.000185253
F5GXF1;F5GXA0;Q8NBK3-3;Q8NBK3;E9PGL0;Q8NBK3-2	F5GXF1;F5GXA0;Q8NBK3-3;Q8NBK3;E9PGL0;Q8NBK3-2	Sulfatase-modifying factor 1	SUMF1	46.99	428	0.000155214	0.000172949	0.000194117	0.000156186	0.000165626	0.000202824		0.000142836	0.000100824	0.000105535	0.000156294	0.000116483	0.000111947		0.000121033	0.000124736	0.000119241	0.000128247	0.000122357	0.000140628		0.000202782	0.000138819	0.000148978	0.000210421	0.000150221	0.000163448
Q13162;E9PEN3;A6NG45;A6NJJ0	Q13162;E9PEN3	Peroxiredoxin-4	PRDX4	30.54	271	0.000159626	0.00012145	0.000148776	0.000200889	0.000138272	0.000120137		0.000125978	0.000134039	0.000139364	0.000140898	0.00014312	0.000124542		0.000126429	0.00013275	0.000194313	0.000140771	0.000136706	0.000175853		0.000111276	0.000159758	0.000164415	0.000140734	0.000178716	0.000131288
Q9NTZ6;Q5JX62;A6PVI0;A6PVI1	Q9NTZ6	RNA-binding protein 12	RBM12	97.394	932	0.000101511	0.00015842	0.00019129	8.25195e-05	0.000146416	0.000194388		0.000120641	0.000131205	0.000177624	0.000107569	0.000140562	0.000176102		0.000162663	0.000114897	0.000188018	0.000160966	0.00012805	0.000188596		0.000100796	0.000140797	0.00012761	0.000105974	0.000155143	0.000127915
P35611-3;P35611;E7ENY0;A2A3N8;E7EV99;P35611-2;Q86XM2;Q96D30;H0Y9H2;D6RF25;D6RAH3;D6RJE2;H0YFD8	P35611-3;P35611;E7ENY0;A2A3N8;E7EV99;P35611-2;Q86XM2;Q96D30;H0Y9H2	Alpha-adducin	ADD1	84.302	768	0.000147663	0.000180248	0.000115135	0.000118216	0.000147639	0.000131906		0.000121863	0.000144613	0.000124768	0.000103912	0.000128341	0.000124485		0.00013526	0.000129231	0.000121897	0.000122341	0.000119412	0.000133096		0.000178197	0.000148387	0.000167416	0.000152703	0.000147585	0.000178613
B7Z7Q0;P48739;C9JW90;P48739-2;B3KYB7;B3KYB6	B7Z7Q0;P48739;C9JW90;P48739-2	Phosphatidylinositol transfer protein beta isoform	PITPNB	31.7	273	0.000147659	0.000167503	0.000133699	0.000175609	0.000174179	0.000179678		0.00011153	0.000114157	0.000127226	0.000126773	0.000112937	0.00012859		0.000128114	0.000116484	0.00011901	0.000127874	0.000109192	0.000125133		0.000201845	0.000174705	0.000172197	0.000211817	0.000177575	0.000179291
Q7Z333-4;Q7Z333;Q7Z333-3	Q7Z333-4;Q7Z333;Q7Z333-3	Probable helicase senataxin	SETX	306.34	2706	0.000102295	0.000110655	0.000133519	0.000111166	0.000128003	0.000119583		9.31185e-05	0.000130698	0.000173207	9.96654e-05	0.000136895	0.000154037		0.000196927	0.000193237	0.000211368	0.000222789	0.000226221	0.000209664		0.000107137	0.000135567	0.000124808	0.000114819	0.000145426	0.000112629
O75937	O75937	DnaJ homolog subfamily C member 8	DNAJC8	29.841	253	8.82181e-05	0.000153487	8.02022e-05	8.47011e-05	0.000136033	8.78875e-05		0.000122648	0.000187702	0.000118764	0.000117734	0.00016476	0.000137563		0.000163802	0.000197955	0.000175066	0.000139394	0.00019898	0.000172112		0.000110145	0.000156595	0.000155796	0.00011156	0.00013988	0.000167053
O43172;O43172-2	O43172;O43172-2	U4/U6 small nuclear ribonucleoprotein Prp4	PRPF4	58.449	522	0.000127743	0.000139373	0.000145639	0.000141311	0.000148929	0.000148076		9.06903e-05	0.000113218	0.000165566	9.25141e-05	0.000119335	0.000158529		0.000156355	0.000143244	0.000159982	0.000151558	0.000159633	0.000143286		0.000131596	0.000161762	0.000167583	0.000122153	0.00016851	0.00017715
P30519	P30519	Heme oxygenase 2	HMOX2	36.032	316	8.68213e-05	0.000143032	0.000273698	9.62727e-05	0.000144923	0.000235369		9.27289e-05	0.000122087	0.000137048	9.46306e-05	0.000124184	0.000137771		0.000127174	0.000150129	0.000146397	0.000132431	0.000144915	0.000152019		0.00014253	0.000148534	0.000131862	0.000152488	0.000154623	0.000138142
Q10713;B4DKL3;Q5SXN9;Q5SXN0	Q10713;B4DKL3	Mitochondrial-processing peptidase subunit alpha	PMPCA	58.252	525	0.000115506	0.000148418	0.00015237	0.000103616	0.000134188	0.000160791		0.000102149	0.000183107	0.000155672	8.81556e-05	0.000155617	0.000159287		0.000154128	0.000151745	0.000152143	0.000140074	0.000140116	0.000154748		0.000119758	0.000129051	0.000136049	0.000108647	0.000121799	0.000132328
Q15819;G3V113;H0YBP9;H0YBX6;E5RGE2;D6RG00	Q15819;G3V113;H0YBP9;H0YBX6;E5RGE2	Ubiquitin-conjugating enzyme E2 variant 2	UBE2V2	16.363	145	0.000114128	0.000215992	0.000200578	0.000130362	0.00020676	0.000210251		0.000191381	0.000104352	0.000108216	0.000188914	9.08603e-05	0.000111088		0.00010753	0.000100532	0.000107654	9.85432e-05	9.67475e-05	0.000127977		0.000142206	0.000141256	0.000165658	0.000134429	0.000149284	0.000159858
A8K1U6;Q00537;F5H6Z0;B7Z8T0;Q07002-3;Q00536;Q07002-2;Q07002;F5H203;E5RGN0;E9PMF2;D6RA44	A8K1U6;Q00537;F5H6Z0;B7Z8T0;Q07002-3;Q00536;Q07002-2;Q07002;F5H203;E5RGN0	Cyclin-dependent kinase 17;Cyclin-dependent kinase 16;Cyclin-dependent kinase 18	CDK17;CDK16;CDK18	59.53	523	2.59959e-06	0.000151915	0.000159795	2.53112e-06	0.000152421	0.000164939		0	0.000247285	0.000123309	0	0.000242476	0.000119476		0.000143146	0.000144333	0.000124449	0.000140959	0.000140923	0.000122883		0.000162725	0.000211865	0.000225054	0.000161584	0.000214417	0.000214892
Q8IWX8	Q8IWX8	Calcium homeostasis endoplasmic reticulum protein	CHERP	103.7	916	9.33342e-05	0.000127156	0.000141431	0.000102768	0.00013836	0.000146271		0.000103671	0.000192092	0.000173812	0.000119999	0.000200138	0.000170507		0.000159097	0.000148342	0.000194946	0.00013832	0.000161537	0.000184017		9.77559e-05	0.000122906	0.000130814	0.000104101	0.000122021	0.000136155
Q7L5N1;E7EM64	Q7L5N1;E7EM64	COP9 signalosome complex subunit 6	COPS6	36.163	327	0.000142961	0.000143693	0.000169029	0.000116112	0.000140773	0.000155926		0.000124248	0.000129265	0.00015566	0.000133575	0.000135131	0.000140408		0.000146682	0.000147604	0.000171624	0.000154863	0.000144761	0.000156055		0.000101347	9.88269e-05	0.000152304	9.94511e-05	0.000104102	0.000137147
O43719;E9PFP2;Q5H918;Q5H919	O43719;E9PFP2	HIV Tat-specific factor 1	HTATSF1	85.852	755	0.000187132	0.00013435	0.000149749	0.000167768	0.000133757	0.000147208		0.000119303	0.000105986	0.000111821	0.00011963	0.000110432	0.000101857		0.000114473	0.000113684	0.000110374	0.000120399	0.000111169	0.000121598		0.000179538	0.000183657	0.000167139	0.000192079	0.000166303	0.000170159
E7ENA8;Q9NTI5;Q9NTI5-2;B7Z5S1;Q9NTI5-3;E9PBP3;A9IYQ1;Q9NTI5-5;Q9NTI5-4	E7ENA8;Q9NTI5;Q9NTI5-2;B7Z5S1	Sister chromatid cohesion protein PDS5 homolog B	PDS5B	164.75	1448	0.000143859	0.000203981	0.000137554	0.00014819	0.000184037	0.0001569		8.48559e-05	0.000130648	0.000120173	0.000100945	0.000130628	0.000125024		0.000109563	0.000128525	0.000130658	0.000107651	0.000124026	0.000119019		0.000177075	0.00013743	0.000172555	0.00015902	0.000125981	0.000163269
O00629	O00629	Importin subunit alpha-4	KPNA4	57.886	521	0.000104155	0.000162887	0.000183087	9.92334e-05	0.000163377	0.000175349		0.000186575	0.000117811	0.000142414	0.000176939	0.000110343	0.000160015		0.000113016	0.000127317	7.334e-05	0.000114811	0.000126928	8.06909e-05		0.000136157	0.000148417	0.000171529	0.000142711	0.000168611	0.000176076
P62857	P62857	40S ribosomal protein S28	RPS28	7.8409	69	9.55787e-05	0.000124086	7.84295e-05	9.10354e-05	0.000125292	7.69542e-05		0.000194749	0.000176079	0.000185325	0.000181059	0.000155822	0.000200694		0.000102123	0.000150581	0.00016804	9.60974e-05	0.000139763	0.0001803		0.0002017	7.43057e-05	0.000113401	0.000216426	7.36711e-05	0.0001157
P28331;E7ENF3;B4DUC1;B4DPG1;B4DJ81	P28331;E7ENF3;B4DUC1;B4DPG1;B4DJ81	NADH-ubiquinone oxidoreductase 75 kDa subunit, mitochondrial	NDUFS1	79.467	727	0.000183279	0.000162825	0.00013743	0.000142293	0.000130565	0.000118985		9.4252e-05	0.000128793	0.000139582	7.72198e-05	0.000100182	0.000111496		0.00012416	0.000113104	0.000122673	0.000105481	9.12841e-05	0.000113502		0.000179833	0.000145317	0.000132636	0.000167987	0.000143687	0.000142329
P41227;A6NM98;A8MWP7;F8W808;C9JW55;C9JN83;Q6P4J0;Q9BSU3;H0Y8T0	P41227;A6NM98;A8MWP7;F8W808	N-alpha-acetyltransferase 10	NAA10	26.458	235	0.00010874	0.000104742	0.000134228	0.000107428	0.000101585	0.000134169		0.000219204	0.000205652	0.000128651	0.000179831	0.000136713	0.000161454		0.000171508	0.000151046	9.95177e-05	0.000109215	0.000118366	0.000155573		0.000120773	0.000126892	9.23345e-05	0.000116611	0.000119205	9.00836e-05
P07766;E9PSH8	P07766;E9PSH8	T-cell surface glycoprotein CD3 epsilon chain	CD3E	23.147	207	0.000145457	0.000157426	0.000180146	0.000136965	0.00015373	0.000177613		0.000114645	0.000100655	0.000131151	0.000105022	0.00010869	0.000117076		0.00011063	0.000106678	0.000109703	0.000105415	0.000105204	9.68231e-05		0.000179647	0.000139172	0.00018631	0.000178994	0.000139553	0.000173552
Q5LJA5;Q9Y5K5-3;Q9Y5K5-4;Q9Y5K5-2;Q5LJA9;Q9Y5K5;E7EQ55;E9PGR0;Q5LJB0;B4DW59;H0Y6Y4;B7Z9U9;H0Y4E0;H0Y636;H0Y4K0	Q5LJA5;Q9Y5K5-3;Q9Y5K5-4;Q9Y5K5-2;Q5LJA9;Q9Y5K5;E7EQ55;E9PGR0;Q5LJB0;B4DW59;H0Y6Y4;B7Z9U9;H0Y4E0	Ubiquitin carboxyl-terminal hydrolase isozyme L5	UCHL5	40.423	355	0.00018414	0.000140359	0.000101027	0.000144493	0.000124741	0.000104126		0.000164193	0.000101	0.000130103	0.000157345	9.64723e-05	0.000110052		0.00012515	0.00011733	0.000110329	0.000108224	0.000107407	9.56073e-05		0.000184915	0.000151262	0.00014389	0.000137637	0.000110331	0.000150501
Q12849;H0YAK1;H0Y8R1;B3KP14;F5H5I6;B3KPW0;H0YAM1	Q12849;H0YAK1;H0Y8R1;B3KP14;F5H5I6;B3KPW0	G-rich sequence factor 1	GRSF1	53.126	480	0.000115237	0.000142798	0.000127266	8.52065e-05	0.000124581	0.000128403		6.11875e-05	0.000135265	0.000112235	5.02542e-05	0.000105055	0.000113649		0.000145568	0.000134557	0.000109673	0.000123071	0.000112982	0.000113095		0.000142246	0.000238065	0.000186602	0.000124274	0.000173732	0.000207995
Q8N1G4	Q8N1G4	Leucine-rich repeat-containing protein 47	LRRC47	63.472	583	0.000126291	0.000149031	0.000133714	0.000132654	0.000143764	0.00013682		9.80249e-05	0.000148759	0.000134577	8.6036e-05	0.000139056	0.000143565		0.000156694	0.000131353	0.000134545	0.000139886	0.000121588	0.000137542		0.000131026	0.000145813	0.000160726	0.000138001	0.000144667	0.000168389
Q9HD45;Q5TB53	Q9HD45;Q5TB53	Transmembrane 9 superfamily member 3	TM9SF3;RP11-34E5.1	67.887	589	5.97539e-05	0.000180779	0.000108574	6.14005e-05	0.000160172	0.00011065		6.49554e-05	0.000111188	0.000153547	7.31488e-05	0.000103906	0.000182		0.000130657	0.000128564	0.000112701	0.000121416	0.000111487	0.000119344		0.000226976	0.000181652	0.000190172	0.000206917	0.000174118	0.000203714
Q5VY93;Q92974;Q92974-2;Q92974-3;B7Z977;F5H3H5	Q5VY93;Q92974;Q92974-2;Q92974-3	Rho guanine nucleotide exchange factor 2	ARHGEF2	111.49	987	0.000112052	0.000148764	0.000156322	0.000106105	0.000142629	0.000151551		9.65058e-05	0.000161988	0.000127433	8.66825e-05	0.00013893	0.000131468		0.000124157	0.000116469	0.000143084	0.000134919	0.000121154	0.000147333		0.000143217	0.000148797	0.000169937	0.000151421	0.000166912	0.000173981
Q02978;F5GY65	Q02978;F5GY65	Mitochondrial 2-oxoglutarate/malate carrier protein	SLC25A11	34.061	314	5.09161e-05	0.000154184	0.000136228	5.02643e-05	0.000145136	0.000146986		0.000105332	0.000136835	0.000148304	0.000102387	0.000128546	0.000163751		0.000148014	0.000139696	0.000166993	0.000147705	0.00013717	0.000176923		0.000163994	0.000120162	0.000177737	0.00014761	0.000115177	0.000181252
Q9H2U2-2;Q9H2U2;E2QRM6;Q9H2U2-3;H0Y9D8;B4DFH3;F8WDN9;D6RGV9;D6R967;D6RGI1;Q9H2U2-4;D6RAD3;H0YAK2	Q9H2U2-2;Q9H2U2;E2QRM6;Q9H2U2-3;H0Y9D8;B4DFH3;F8WDN9;D6RGV9;D6R967	Inorganic pyrophosphatase 2, mitochondrial	PPA2	39.638	349	0.000105787	0.00015677	0.00015528	0.000101771	0.000139185	0.000157813		9.4388e-05	0.000141282	0.000123752	8.82628e-05	0.000123382	0.000125278		0.000127102	0.000129051	0.000101505	0.000116303	0.000113946	0.000107555		0.00013386	0.000183884	0.000195516	0.000121607	0.000167115	0.000198158
P42224;P42224-2;D2KFR9;E7EPD2;E7ENM1;H0YG89;E9PH66	P42224;P42224-2	Signal transducer and activator of transcription 1-alpha/beta	STAT1	87.334	750	0.000116139	0.000149516	0.000180013	0.0001257	0.000133992	0.000194816		0.000112753	0.000138741	0.000130102	0.000101264	0.000116464	0.000124492		9.93832e-05	0.00013318	0.000126385	9.544e-05	0.000108486	0.000104768		0.000130138	0.000158758	0.00017239	0.000115784	0.000151006	0.000166812
P53597	P53597	Succinyl-CoA ligase [ADP/GDP-forming] subunit alpha, mitochondrial	SUCLG1	36.249	346	0.000187999	0.000147595	0.000131463	0.000163339	0.000135504	0.000134433		6.69786e-05	0.000164911	0.000139706	6.72846e-05	0.00016183	0.000143842		0.000116486	0.000125586	0.000192042	0.000111282	0.000116603	0.000212836		0.000111119	0.000142621	0.00011033	9.98976e-05	0.000130797	0.000138721
Q9P0L0;Q9P0L0-2	Q9P0L0;Q9P0L0-2	Vesicle-associated membrane protein-associated protein A	VAPA	27.893	249	0.000150107	0.00013108	0.00014232	0.000142276	0.00013211	0.000140112		0.000160766	0.000141851	0.000128246	0.000173794	0.000148146	0.000131867		0.000123943	0.000127619	0.000121212	0.000134966	0.000127059	0.000113349		0.00013685	0.000124937	0.000141319	0.000164442	0.000131357	0.000147809
Q86XP3;Q86XP3-2	Q86XP3;Q86XP3-2	ATP-dependent RNA helicase DDX42	DDX42	102.97	938	8.16235e-05	0.000163132	0.000160635	7.59209e-05	0.000158433	0.000162648		0.000110875	0.000144846	0.000124686	0.000116378	0.000138551	0.000127809		0.000143149	0.000119813	0.000117366	0.000137777	0.000116759	0.000111489		0.000158568	0.000149083	0.000154985	0.00014882	0.000150174	0.000151692
P11717	P11717	Cation-independent mannose-6-phosphate receptor	IGF2R	274.37	2491	0.000121559	0.000157111	0.000170628	0.000113311	0.000150714	0.000145186		9.98384e-05	0.000103373	0.000113715	0.000112104	0.000105737	0.000109793		9.98533e-05	0.00013348	0.000111927	0.00010831	0.000132501	0.000120035		0.000147909	0.000175439	0.000184501	0.000173152	0.000199974	0.000185479
P40763;G8JLH9	P40763;G8JLH9	Signal transducer and activator of transcription 3	STAT3	88.067	770	0.000146871	0.000170352	0.000149285	0.000104641	0.000135583	0.000185811		5.15495e-05	0.000139088	7.98432e-05	5.67895e-05	0.000101604	0.000108973		0.000194687	0.000140156	0.000101736	9.35721e-05	9.26042e-05	0.000178005		0.000152665	0.000131418	0.000161619	0.000122932	0.000130965	0.000185369
Q9Y2L1;Q9Y2L1-2;G3V1J5;F2Z2C0	Q9Y2L1;Q9Y2L1-2;G3V1J5;F2Z2C0	Exosome complex exonuclease RRP44	DIS3	109	958	9.00261e-05	0.000160079	0.000119884	0.000118333	0.00015112	0.000125406		0.00015008	0.00011317	0.000126367	7.45863e-05	9.98068e-05	0.00011286		0.000115468	0.00011382	0.000129898	9.9187e-05	9.936e-05	0.000117496		0.000146102	0.000177932	0.000166011	0.000120206	0.000154026	0.000161337
Q969H8	Q969H8	UPF0556 protein C19orf10	C19orf10	18.795	173	0.000156666	0.000143573	0.000148341	0.00012704	0.000139485	0.000156276		0.000107321	0.000114744	0.000142866	0.000113854	0.000128913	0.00013459		0.000130075	0.000123776	0.000116956	0.000148432	0.000130606	0.000110004		0.000143282	0.000133889	0.000146135	0.000138426	0.000131358	0.000154335
O94906;O94906-2	O94906;O94906-2	Pre-mRNA-processing factor 6	PRPF6	106.92	941	0.000129418	0.000115199	0.000159195	0.00010565	0.000104906	0.000160293		0.000122452	0.000119163	0.00012642	9.81667e-05	9.32018e-05	0.000117868		0.000123426	0.000143673	0.00014239	0.000112069	0.000133322	0.000131108		0.000150109	0.000138615	0.000137281	0.000150674	0.000139966	0.000137418
P62993;P62993-2	P62993;P62993-2	Growth factor receptor-bound protein 2	GRB2	25.206	217	0.000115905	0.000145555	0.000149117	0.00011478	0.000133849	0.000150749		0.000140257	0.00013313	0.000124132	0.000150102	0.000127647	0.000146901		0.000135422	0.000127786	0.000121321	0.000129554	0.000131203	0.000137179		0.000132312	0.000145344	0.000136843	0.00012967	0.000155134	0.000146424
A8MU27;B4DUW4;A8MUA9;P55854;P61956;Q6EEV6;P61956-2	A8MU27;B4DUW4;A8MUA9;P55854;P61956;Q6EEV6;P61956-2	Small ubiquitin-related modifier 3;Small ubiquitin-related modifier 2;Small ubiquitin-related modifier 4	SUMO3;SUMO2;SUMO4	16.956	147	8.30088e-05	8.94873e-05	0.000107273	0.000127861	0.000120653	0.000145899		0.000113354	0.000150043	0.000132631	9.81878e-05	0.000147342	0.000154902		7.96582e-05	0.000259165	0.00014057	7.69665e-05	0.000227668	0.000147947		0.000215693	6.9742e-05	0.000163574	0.000226786	8.15535e-05	0.000153742
Q8WWY3;E7EVX8;E7ESA8;Q8WWY3-3;Q8WWY3-2;E7EN72;E7ESX0;E7EU94	Q8WWY3;E7EVX8;E7ESA8;Q8WWY3-3;Q8WWY3-2	U4/U6 small nuclear ribonucleoprotein Prp31	PRPF31	55.455	499	0.000102841	0.000137724	0.000123679	0.000119424	0.000121118	0.000117309		8.61467e-05	0.000128226	0.000141808	7.51822e-05	0.000128495	0.000136146		0.000160128	0.000131484	0.00017743	0.000160442	0.000132307	0.000173657		0.000131596	0.000146892	0.000134871	0.000124722	0.000132303	0.000127135
Q9HDC9;H0Y512;Q9HDC9-2	Q9HDC9;H0Y512;Q9HDC9-2	Adipocyte plasma membrane-associated protein	APMAP;C20orf3	46.48	416	0.000154348	0.000127975	0.000147849	0.0001614	0.00014223	0.000145144		7.46666e-05	0.000154398	0.000156061	7.85068e-05	0.000180555	0.000148607		0.000136353	0.000125507	0.000161092	0.000140102	0.000136561	0.000159173		0.000117156	0.000115207	0.000131431	0.000141715	0.000121292	0.000131856
P47914	P47914	60S ribosomal protein L29	RPL29	17.752	159	7.90002e-05	7.7503e-05	6.44041e-05	7.7358e-05	7.73795e-05	6.4778e-05		0.000136896	0.000257926	0.000168467	0.000126539	0.000240925	0.000187592		0.000102481	0.000172695	0.000271748	0.000117093	0.000162257	0.000283113		9.06433e-05	8.04265e-05	9.97624e-05	8.80235e-05	8.00237e-05	0.000105548
E7EVW0;P28340;H0Y3D1	E7EVW0;P28340;H0Y3D1	DNA polymerase;DNA polymerase delta catalytic subunit	POLD1	126.39	1133	0.000133362	0.000164065	0.00015991	0.000108781	0.000145352	0.000134729		6.13602e-05	9.37175e-05	0.000105818	5.2139e-05	8.90117e-05	9.44772e-05		0.000114968	0.000123125	0.000129121	0.000107587	0.000107508	0.00010488		0.000159064	0.000145919	0.00019688	0.00016	0.000124089	0.000162928
O15145;B4DM63;C9JZD1;F8VR50	O15145;B4DM63;C9JZD1;F8VR50	Actin-related protein 2/3 complex subunit 3	ARPC3	20.546	178	6.26117e-05	0.00015536	0.00011875	6.13187e-05	0.000141851	0.000140045		0.000197081	0.000145165	0.000156358	0.000166108	0.000148788	0.000166307		0.000132157	0.000127408	0.000106625	0.000131946	0.000118784	0.000108849		9.59209e-05	0.000161307	0.00012748	0.000106111	0.000162315	0.0001447
Q9Y2W1	Q9Y2W1	Thyroid hormone receptor-associated protein 3	THRAP3	108.66	955	5.59355e-05	0.00012723	6.03185e-05	6.15417e-05	0.000130832	5.97923e-05		0.000141152	0.00017416	0.00023074	0.000137801	0.000180477	0.000208773		7.41362e-05	0.000125286	0.000159005	7.99687e-05	0.000131051	0.000160236		0.000281469	7.90923e-05	7.74412e-05	0.000257734	8.47689e-05	7.47503e-05
P13674;P13674-2;C9JL12	P13674;P13674-2;C9JL12	Prolyl 4-hydroxylase subunit alpha-1	P4HA1	61.049	534	9.97045e-05	0.000144476	0.000146889	9.0838e-05	0.000172055	0.000139309		0.000140477	0.000128701	0.000107482	0.000152511	0.000118727	9.55563e-05		0.000114324	0.000115454	0.000133092	0.000115623	0.000115448	0.000131287		0.000142179	0.000113917	0.000197035	0.000174162	0.000147862	0.000144062
Q9H6Z4-2	Q9H6Z4-2	Ran-binding protein 3 (RanBP3)	RANB3	59.694	562	0.000177169	0.000183988	0.000169306	0.000148751	0.000169139	0.000175991		0.000100688	0.000114399	0.000107308	0.000103382	8.81339e-05	0.000128107		0.000102819	0.000102367	0.000107698	9.5966e-05	9.28393e-05	0.000132623		0.000159632	0.000108718	0.000149327	0.000151687	0.000105132	0.000148265
P62304;A6NHK2	P62304;A6NHK2	Small nuclear ribonucleoprotein E	SNRPE	10.803	92	9.55564e-05	0.000113885	0.000104249	9.73801e-05	0.000112757	0.00010188		9.48461e-05	0.000161443	0.000184182	0.000105636	0.000159167	0.000178087		0.000203843	0.000171853	0.000149808	0.000198266	0.000177562	0.000150926		7.03611e-05	0.000135524	9.69829e-05	7.3164e-05	0.000136149	9.44679e-05
O75832;B1AJY7;B1AJY5;Q8IZK9;B1AJY6	O75832;B1AJY7;B1AJY5	26S proteasome non-ATPase regulatory subunit 10	PSMD10	24.428	226	9.85128e-05	0.000116407	0.00010925	8.61229e-05	0.000110056	0.000108071		0.000209589	0.000122376	0.000143828	0.000212074	0.000118838	0.000155162		0.000152519	0.00014273	8.14124e-05	0.000158118	0.000151444	8.97129e-05		0.000116008	0.000123122	0.000165847	0.000128455	0.000130865	0.000186771
Q9UKX7;Q9UKX7-2;E9PH35;B4E2D3;B0QY21;B1AHA5	Q9UKX7;Q9UKX7-2	Nuclear pore complex protein Nup50	NUP50	50.144	468	7.96429e-05	0.000127932	9.94665e-05	7.80492e-05	0.000129171	9.89408e-05		0.000101009	0.000133559	0.000149878	0.000111872	0.000133207	0.000157402		0.000131781	0.000123723	0.000160575	0.00011837	0.000127845	0.000175827		0.000207909	0.000103189	0.000162701	0.000213931	0.000116872	0.000149629
Q12788	Q12788	Transducin beta-like protein 3	TBL3	89.034	808	0.000108916	0.000140859	0.000123479	0.000116224	0.00014052	0.000114896		0.000158583	0.000133445	0.000142835	0.000141793	0.00013409	0.000133669		0.000130013	0.000155399	0.000127993	0.000119577	0.000129942	0.000114893		0.000104198	0.000112796	0.000136545	0.000100685	0.000106185	0.000111042
[truncated: 3,585 more rows]

## Sheet: Supp Table 3b
Protein IDs	Majority protein IDs	Protein names	Gene names	Mol. weight [kDa]	Sequence length	Protein copy number in Jurkat cell
[truncated: 4,568 more rows]
