# Supplementary material for: Quantitative proteomics of heat-treated human cells show an across-the-board mild depletion of housekeeping proteins to massively accumulate few HSPs
Source: Cell Stress Chaperones. 2015 Apr 8;20(4):605–20. doi: 10.1007/s12192-015-0583-2 (PMC4463922; doi:10.1007/s12192-015-0583-2)
Supplement: Supplementary file 8 — List of significantly accumulated and depleted proteins following a 4 h HS treatment at 41 °C (this study), as compared published proteomic data from Jurkat cells treated isothermally for 6 h with the HSP90 inhibitor, geldanamyicin (44). (XLSX 11 kb) [file 12192_2015_583_MOESM8_ESM.xlsx]

## Sheet: Sheet1
	Mean protein mass fraction change
Protein names	HS 4h	p-value		GA 6h	p-value
HSPA8	0.00185632	0.0116373		0.00272472	0.0544525
HSPA5	0.000302773	0.0169357		0.00126826	0.00407186
HSP90B1	0.000128985	0.00747875		0.000311661	0.00614666
CHORDC1	0.000102582	0.00567863		1.71715e-05	0.0185854
LMAN1	3.32429e-05	0.0315518		2.3136e-05	0.0929056
HSPA1A	2.41784e-05	0.0217856		1.73977e-05	0.0156487
MYBBP1A	2.24558e-05	0.0541577		-2.19333e-05	0.0719602
RAB5C	5.76968e-06	0.0270288		4.85609e-06	0.070543
NSDHL	4.71014e-06	0.0923036		-3.55409e-06	0.0419609
ABCD3	4.38431e-06	0.0455792		-8.68231e-06	0.0679578
SURF4	3.09199e-06	0.0429808		3.71263e-06	0.0612132
HMOX2	1.57365e-06	0.0842157		7.51563e-06	0.0876784
RBM15	-7.05473e-07	0.075577		-1.59142e-06	0.0339317
ISCU	-1.19812e-06	0.0893461		1.26202e-06	0.0540404
TRIM27	-1.29914e-06	0.0225048		-2.3982e-06	0.0460183
PRIM1	-2.21669e-06	0.0441035		-7.06103e-07	0.0763804
DCTPP1	-4.1174e-06	0.0308773		-4.37026e-06	0.05493
NUP107	-5.4376e-06	0.0824155		-1.25205e-05	0.0457964
CHEK1	-5.90407e-06	0.0606519		-1.00747e-05	0.0426873
DHFR	-7.17348e-06	0.0710018		-4.34288e-06	0.0575168
CDK11B;CDK11A	-1.12368e-05	0.0374046		-2.20645e-05	0.0740148
PWP2	-1.35392e-05	0.00173993		-7.45053e-06	0.0799223
YTHDF2	-1.69748e-05	0.0428807		-6.73069e-06	0.0832566
HADHB	-1.82315e-05	0.0862631		8.67023e-06	0.0848568
SMC4	-1.90843e-05	0.0469001		-2.06138e-05	0.0131566
G3BP2	-2.39994e-05	0.0830519		-1.44623e-05	0.0631651
PSMD3	-3.2774e-05	0.00158138		-1.18568e-05	0.0399371
CDK6	-6.99724e-05	0.0336292		-0.000202315	0.0264403
CDK1	-8.74413e-05	0.00546011		-0.000194161	0.0459879
DDB1	-8.82622e-05	0.0212269		-0.000158283	0.0818877
PABPC1	-0.000114586	0.0319996		-9.77532e-05	0.0152487
