# Supplementary material for: Quantitative proteomics of heat-treated human cells show an across-the-board mild depletion of housekeeping proteins to massively accumulate few HSPs
Source: Cell Stress Chaperones. 2015 Apr 8;20(4):605–20. doi: 10.1007/s12192-015-0583-2 (PMC4463922; doi:10.1007/s12192-015-0583-2)
Supplement: Supplementary file 9 — The copy number per Jurkat cell and raw NCounter data of 42 mRNAs encoding for a chosen subset of glycolytic enzymes, molecular chaperones, cytoskeletal and ribosomal proteins, at 37 and 41 °C at the different time points of the experiment, as indicated. (XLSX 50 kb) [file 12192_2015_583_MOESM9_ESM.xlsx]

## Sheet: Sheet1
	Control																			Heat-shock
	1-control-15min-1	2-control-15min-2	3-control-30min-1	4-control-30min-2	5-control-1H-1	6-control-1H-2	7-control-2H-1	8-control-2H-2	9-control-2H-3	19-control-4H-1	20-control-4H-2	21-control-4H-3	22-control-6h-1	23-control-6h-2	24-control-6h-3	25-control-10h-1	26-control-10h-2	27-control-10h-3		10-treated-15min-1	11-treated-15min-2	12-treated-30min-1	13-treated-30min-2	14-treated-1H-1	15-treated-1H-2	16-treated-2H-1	17-treated-2H-2	18-treated-2H-3	28-treated-4H-1	29-treated-4H-2	30-treated-4H-3	31-treated-6h-1	32-treated-6h-2	33-treated-6h-3	34-treated-10h-1	35-treated-10h-2	36-treated-10h-3
BAG3	2.10475	2.08772	1.90991	1.84668	2.00063	1.74917	2.03675	1.51297	1.44502	1.51567	1.34508	2.52928	1.05878	1.30689	1.41123	1.62046	1.41565	2.294		1.72837	1.3475	6.70759	5.02671	11.3942	11.1219	6.60521	9.86797	10.2951	4.52337	4.2275	6.14937	1.50833	2.21996	2.01388	1.71959	1.56451	1.86877
CCT1/TCP1	83.4501	95.5521	80.5037	100.154	86.7533	77.9281	101.744	58.096	73.01	74.1837	73.0094	92.0687	61.1541	54.97	60.0188	60.7062	64.151	61.2281		96.4076	79.8001	109.846	115.322	93.1098	102.369	72.0371	101.318	88.1517	96.1985	55.5694	88.2078	59.8044	54.1971	62.0718	66.4579	61.7561	62.5139
CCT2	72.515	84.0846	70.8091	89.5798	78.766	69.824	95.4774	50.3562	62.6649	62.0589	62.5151	80.7639	54.5541	47.9928	53.9981	52.0354	54.9201	51.0064		83.1533	66.6675	91.9019	97.7699	75.6041	90.1811	57.1595	77.5714	68.1377	66.5337	42.7288	60.3879	46.282	42.8385	50.1377	55.1219	53.8689	58.5767
CCT3	39.7012	39.9668	37.6448	44.1052	43.589	38.9403	46.8558	26.4878	33.0752	32.9182	30.0831	42.5744	21.7506	20.6559	24.1262	23.1262	25.8241	24.8331		41.33	34.4412	50.9784	49.7634	41.8135	45.1504	28.5493	38.9895	37.1937	40.0753	21.6328	35.8007	20.6419	23.9038	25.5825	24.3695	26.9576	26.4853
CCT4	73.2251	81.7591	68.2716	85.5662	76.3042	69.5551	88.8638	46.2137	61.4382	60.8869	59.6891	74.5977	50.582	49.5025	53.8702	54.0473	57.1365	55.8162		78.3633	67.0365	92.5059	99.5084	76.3841	92.1412	56.3335	79.6238	68.19	69.5664	41.8984	64.1299	50.0739	44.4018	52.3134	56.213	54.4621	58.3948
CCT5	3.54889	3.30345	3.09401	2.69898	3.18548	3.47874	3.75434	2.56076	2.98438	1.68862	1.86026	3.04847	1.4125	1.47611	2.17908	2.42494	1.73499	2.50378		3.17998	3.33334	4.61159	3.82147	3.62674	3.36382	3.108	3.41135	3.39756	2.92663	2.60015	3.39633	2.2062	3.14292	2.52934	1.71959	1.89891	1.84784
CCT6A	29.9367	29.4036	27.0309	33.4461	30.5821	27.3694	32.7141	19.342	23.9085	18.2358	19.6332	29.818	17.1221	14.3861	19.9983	20.5643	21.2032	21.9747		31.004	28.6106	40.0268	36.6628	31.124	36.5543	27.4524	34.9088	32.5054	32.8173	19.6672	33.7477	20.8355	22.2301	21.8559	19.1427	18.7231	19.5267
CCT7	123.003	145.291	115.714	146.65	127.651	112.691	151.883	83.1899	109.653	115.019	114.627	130.879	98.4892	91.3326	93.7896	95.9716	100.751	87.5249		145.323	118.364	150.287	166.227	121.878	128.947	97.2629	133.107	116.078	130.559	74.196	114.616	87.2498	75.4686	86.1958	99.4545	94.8087	88.9391
CCT8	22.6879	25.2836	22.4162	22.1654	25.1354	23.1873	27.528	16.4922	20.9406	18.2564	18.344	23.6405	10.8269	11.1058	13.2428	14.0607	14.2348	12.6547		24.4147	20.5155	30.1218	28.9247	24.2834	18.1813	16.4197	23.8789	19.8562	22.2623	11.6241	20.7469	9.99374	14.001	12.8824	14.3722	14.5584	11.4248
DNAJA1	43.6998	49.5977	40.6771	52.7087	41.6953	38.9195	40.5147	26.0617	30.3595	28.2692	30.0438	43.073	26.1866	23.5112	30.2428	35.2698	39.9901	36.4602		50.3047	41.5269	67.3108	65.133	58.5257	68.0428	51.8727	75.069	64.8756	81.0391	47.9774	71.2937	29.6223	30.2583	31.0378	31.809	31.2606	31.359
DNAJB1	11.5773	12.7585	10.0354	11.149	8.8307	8.09735	8.57829	5.7659	6.25103	9.15414	11.7217	19.1289	5.44026	5.03425	6.82574	12.4092	13.5227	14.2895		24.1558	21.7965	70.2752	67.6987	85.7924	99.535	44.2286	68.2503	62.9398	52.3143	35.8872	43.1008	3.19463	5.34145	4.0147	12.6273	13.107	16.0577
DNAJB11	11.2523	12.1331	11.488	12.1546	12.6394	12.6157	14.048	8.51568	10.2313	7.67162	6.58886	13.2569	8.51151	8.12896	10.1264	13.7006	12.5807	12.8981		12.101	11.7293	16.6433	13.7225	13.8388	14.9467	14.3874	19.6718	16.3305	19.8677	13.8153	20.1295	14.7957	16.5074	15.0536	9.11073	7.52152	8.41841
DNAJC19	2.59298	2.12536	2.12499	2.02306	1.97993	2.76243	2.70999	1.40471	2.02178	1.0395	1.19175	2.0992	1.4125	1.30689	1.67504	1.79108	1.58351	1.87178		1.9632	2.22946	3.298	2.47476	2.25253	2.13763	2.24827	1.96268	2.23787	1.54647	1.222	1.87518	1.5471	3.06805	1.79122	1.67151	1.60796	1.80601
HSP90AA1	604.21	765.295	605.381	856.754	652.046	555.166	692.336	362.397	480.847	568.226	585.022	611.484	409.621	393.824	396.462	429.925	504.991	416.301		862.68	645.256	848.749	1042.98	782.866	1018.31	600.812	983.634	786.505	1206.66	595.682	845.748	608.77	399.984	542.476	611.237	631.543	570.766
HSP90AB1	75.5583	85.8903	73.0626	88.9834	73.7339	67.0524	91.4307	52.3942	63.9692	62.6681	63.0773	82.4171	54.3114	53.2757	56.8101	57.0263	61.0946	58.3203		92.6137	76.812	103.938	109.258	88.6921	101.757	78.5751	104.219	93.6765	112.591	67.8974	95.8995	72.8026	64.8156	71.4147	71.7167	68.9688	69.5839
HSP90B1	10.0941	9.60451	11.0326	10.4158	11.0409	10.9436	10.6877	7.19683	9.04836	6.3052	6.17116	10.4288	6.37173	5.53756	7.25265	10.3021	11.251	10.6181		10.1537	10.1043	14.04	12.1609	11.7904	11.2677	11.1036	13.9376	13.2931	15.0514	10.5465	16.3773	9.25785	12.0309	10.9176	5.17208	4.66246	5.52411
HSPA14	11.557	11.851	11.4013	12.0874	11.7651	10.2744	15.3686	8.51568	10.2313	7.9627	8.19078	11.7115	8.29858	6.54962	9.0496	8.09731	7.4639	9.33862		10.4547	9.36201	14.6149	12.5998	10.844	11.7301	9.1246	10.9579	10.3467	9.46165	6.51828	9.37444	7.82469	9.48238	8.95391	7.96415	7.55256	8.52693
HSPA1A	0.130077	0.0878034	0.174539	0.102606	0.0236685	0.103534	0.131133	0.28774	0.0196388	0.103534	0.101421	0.102258	0.0584645	0.00903398	0.28774	0.28774	0.197526	0.269268		0.303691	0.138586	2.90321	1.91406	4.85124	3.88553	4.27027	7.52055	5.34784	2.22057	2.32136	1.53215	0.0923077	0.294282	0.358008	0.274784	0.256807	0.243046
HSPA4	12.2681	12.3952	12.4642	13.5725	13.2157	12.0098	14.7894	9.30313	11.0121	9.62609	8.70676	14.4471	5.94944	5.89589	7.96898	8.29399	8.58684	8.77847		12.7105	11.8948	18.3569	15.5156	14.7425	15.417	12.3015	17.1693	16.5032	18.2251	10.5857	15.8344	8.32825	9.60487	10.7632	8.14929	7.59915	8.9831
HSPA4L	20.718	20.7986	18.1539	21.7675	18.4621	18.0626	19.5616	12.6285	14.8044	13.8009	13.4103	20.0499	12.1691	10.304	13.5855	16.9212	16.6984	18.4139		20.6497	20.0146	29.7763	27.0233	31.6335	34.2608	33.723	45.9385	40.1825	46.6815	28.1587	40.8732	20.4096	24.3706	24.8392	13.191	12.376	12.8917
HSPA6	#NUM!	0.0227101	#NUM!	#NUM!	#NUM!	#NUM!	0.0379332	#NUM!	#NUM!	#NUM!	0.0288848	#NUM!	#NUM!	#NUM!	#NUM!	#NUM!	0.0408686	0.0087946		#NUM!	#NUM!	0.822218	0.28307	1.14415	1.48547	1.09598	1.28172	1.16738	0.717947	0.698873	0.529288	0.0534593	0.405001	0.0264468	#NUM!	0.0125499	0.0467145
HSPA8	323.793	397.154	311.347	420.535	327.605	277.856	273.224	146.66	191.131	269.745	269.443	327.071	190.948	165.981	197.25	291.144	335.696	273.173		447.267	356.471	472.832	553.551	444.361	548.077	356.518	565.033	472.73	668.122	339.547	510.704	100.69	84.5128	100.227	310.777	310.715	284.925
HSPA9	10.0128	8.82684	9.25532	9.92907	11.0622	10.2534	11.8465	6.62591	8.72715	7.18829	7.30722	11.2473	4.39103	4.96945	6.94225	5.92843	6.22339	6.47044		8.84415	7.38761	12.7771	11.1984	9.7443	9.98409	7.71669	9.31523	9.14221	9.36089	5.86764	9.27591	5.98457	8.39795	7.51209	6.57176	7.30433	7.03243
HSPD1	414.471	504.979	395.936	566.962	436.936	371.365	479.184	256.546	328.985	384.752	393.685	422.091	306.713	285.696	290.57	289.972	344.917	295.803		547.575	406.339	532.716	640.897	494.249	660.927	388.785	613.995	520.44	685.835	356.78	539.719	384.384	255.225	361.085	388.14	379.588	387
HYOU1	12.0853	10.4247	11.7917	11.9082	10.6578	10.2116	13.3296	7.52227	9.38945	6.88018	6.71109	10.3181	7.5722	7.18956	8.52909	9.89498	10.1019	9.66741		10.2665	9.74677	14.1285	12.3803	9.06288	9.79118	9.83616	11.9431	10.1229	10.7977	7.52245	12.3072	11.1556	12.8777	12.0299	7.12435	7.64575	7.4649
TIMM44	9.50478	10.1243	8.88705	9.04857	9.48866	8.45342	11.1976	7.5426	9.36939	5.96201	6.08441	9.89737	6.83007	5.71661	7.19448	7.99138	7.72672	8.10087		8.95592	8.40127	13.8187	11.3949	10.734	11.7789	10.3739	11.0295	11.8795	10.1283	7.22727	11.5676	8.61875	10.6952	9.19603	6.53832	5.83863	5.95415
RPL21	60.6047	68.0356	60.7931	70.5978	63.3146	60.8863	88.1238	45.4935	55.4349	64.9507	55.5525	70.6621	51.0105	45.6346	49.2406	51.1539	53.9236	47.9212		64.752	57.8508	76.7998	77.0202	59.6827	72.9077	54.6598	74.5236	60.4465	71.0287	42.5936	59.3225	46.0692	44.6343	48.9521	53.6919	52.5987	53.4883
RPL22	2.77604	2.99755	2.59852	1.98376	2.27003	2.59373	3.01173	1.83604	2.39114	1.51567	1.1765	3.02592	1.75165	1.39909	2.15899	1.60493	1.66762	2.04817		2.04754	2.52488	3.62198	3.06269	2.44857	2.69079	2.61156	2.40881	2.15275	2.11026	1.30223	1.65463	1.81851	2.65011	2.03239	1.67151	1.30499	2.1203
RPL38	288.915	349.227	284.077	376.512	305.068	264.502	370.655	195.645	245.145	293.255	283.196	306.809	247.177	221.104	220.814	228.956	254.615	214.493		354.944	274.292	342.529	395.603	286.216	362.09	218.699	322.704	267.597	325.39	183.484	259.283	213.515	161.793	204.349	251.315	253.131	236.365
RPLP1	26.8302	28.3817	27.5535	29.0754	26.625	26.2671	34.8901	18.3417	24.4421	25.6579	22.0011	29.6873	20.2045	16.9306	19.2264	20.5196	19.6027	18.9562		26.1521	23.8039	36.3631	32.8163	27.3149	30.5024	23.402	29.6833	25.205	28.4787	19.3361	24.9217	16.5574	20.6938	18.8707	20.0081	19.7103	19.9033
RPS17	379.499	464.523	350.598	474.325	383.763	332.796	474.198	251.17	311.392	370.378	373.478	374.93	316.694	295.412	283.733	306.659	316.232	252.773		470.765	352.474	426.034	519.307	368.767	372.819	269.354	414.657	344.928	412.754	217.436	333.072	265.93	199.708	250.709	311.985	325.718	252.629
RPS17	379.499	464.523	350.598	474.325	383.763	332.796	474.198	251.17	311.392	370.378	373.478	374.93	316.694	295.412	283.733	306.659	316.232	252.773		470.765	352.474	426.034	519.307	368.767	372.819	269.354	414.657	344.928	412.754	217.436	333.072	265.93	199.708	250.709	311.985	325.718	252.629
RPS3	113.511	127.319	109.838	136.619	119.855	110.856	155.812	79.946	101.136	118.703	103.993	123.67	88.5447	76.7546	81.3229	88.198	90.075	80.8429		120.034	109.487	143.023	148.785	114.19	129.794	96.9865	134.252	110.299	132.46	78.4749	110.643	80.2295	73.4755	80.7968	92.2851	92.6898	89.6282
RPS7	127.566	146.78	119.837	155.461	129.225	116.32	165.126	86.4474	106.718	120.525	112.62	133.075	110.249	96.0555	99.3582	105.885	107.811	97.3281		139.832	119.224	156.844	159.288	119.039	149.514	95.2091	133.947	112.488	125.104	76.9402	106.125	90.5568	80.2647	89.6931	101.459	100.743	100.465
GAPDH	488.927	608.927	499.535	700.971	555.165	474.975	678.076	341.286	443.468	581.96	554.153	552.494	402.426	385.422	356.65	373.5	428.466	336.901		631.024	472.692	583.515	716.122	498.783	630.879	371.276	564.22	467.087	582.146	303.311	433.639	309.585	227.822	321.691	407.571	414.929	406.813
ALDOA	71.8252	79.7834	70.3279	82.9067	76.8536	68.1694	94.6218	54.4292	65.3119	69.7153	68.3645	78.917	56.2162	53.6144	54.9846	55.0308	57.8573	50.6555		76.1474	64.8514	85.646	89.4195	71.2595	75.2795	57.3609	75.464	66.5501	72.2411	42.6322	62.1226	43.4767	43.0491	47.9738	49.7478	49.9272	50.5178
LDHA	51.8788	56.9667	49.9113	57.4395	56.8357	48.5217	79.0119	42.304	48.8155	59.3117	56.5225	58.058	39.4406	37.5528	35.8236	37.7664	39.3678	33.1711		51.0996	44.1472	59.4901	61.2825	47.1431	47.8267	41.7038	55.6006	42.8774	41.0246	26.1602	36.4192	22.3646	25.7619	26.9508	27.6527	27.7633	27.579
PKM2	67.747	75.8594	66.0189	75.4271	68.5978	63.4732	89.7426	51.4322	61.0681	65.3129	62.3277	69.371	51.3832	51.9751	51.7125	52.0501	49.8685	46.3447		70.8513	63.6885	79.8357	83.9237	63.9556	65.3341	53.8121	67.8001	57.9192	59.2505	37.3765	53.8722	38.1365	39.1579	41.164	44.2322	44.0157	40.7759
PGK1	138.293	165.606	140.636	182.955	151.864	130.789	201.681	107.33	128.311	159.565	144.999	156.427	127.828	118.367	113.813	118.916	122.38	103.425		164.951	131.642	168.705	185.994	143.439	169.05	122.357	166.497	138.703	167.14	95.7007	133.515	104.519	92.2043	107.247	111.665	112.131	113.639
TUBA1A	38.5645	43.9026	37.8193	41.991	41.4995	35.9096	52.4093	28.9614	33.4291	36.0737	31.639	40.818	33.8084	27.4037	31.6731	34.1905	29.4316	27.5984		40.938	36.6039	47.1101	46.1102	36.5327	37.5998	30.5526	38.1391	30.1803	34.8473	21.1659	28.8021	25.0356	27.0382	24.74	32.5123	30.6985	26.8646
ACTG1	231.332	283.198	224.208	319.238	249.386	217.326	296.551	162.917	203.695	218.037	235.791	252.548	182.224	171.584	176.073	180.444	184.143	156.384		292.255	230.307	288.629	328.604	235.15	272.893	162.541	239.241	209.855	232.064	120.227	191.48	149.26	125.758	155.543	185.141	189.976	171.387
MYH14	#NUM!	#NUM!	#NUM!	#NUM!	#NUM!	#NUM!	#NUM!	#NUM!	#NUM!	#NUM!	#NUM!	#NUM!	#NUM!	#NUM!	#NUM!	#NUM!	#NUM!	#NUM!		#NUM!	#NUM!	#NUM!	#NUM!	#NUM!	#NUM!	#NUM!	#NUM!	#NUM!	#NUM!	0.00537689	#NUM!	#NUM!	#NUM!	#NUM!	#NUM!	#NUM!	#NUM!
TUBA3C-E	0.0280893	0.0386473	0.0684507	0.071372	#NUM!	0.0488813	0.0612453	0.0847106	0.0196388	0.0754879	#NUM!	0.102258	0.0126654	0.00903398	#NUM!	#NUM!	#NUM!	0.112507		#NUM!	#NUM!	0.0244955	0.107164	0.0660538	0.0779818	#NUM!	0.0570272	0.138801	0.0639804	0.068008	#NUM!	0.0145915	0.110247	0.0264468	#NUM!	0.036561	0.0276772
Chaperome
Riobosomal
Glycolysis
Cytoskeleton

## Sheet: Sheet2
			15 min ctrl				15 min treated				30 min ctrl				30 min treated				60 min ctrl				60 min treated				120 min ctrl			120 min treated			240 min ctrl			240 min treated			360 min ctrl			360 min treated			600 min ctrl			600 min treated
Reporter Counts			control sample-1	control sample-2	control sample-3	control sample-4	treated sample-1	treated sample-2	treated sample-3	treated sample-4	control sample-1	control sample-2	control sample-3	control sample-4	treated sample-1	treated sample-2	treated sample-3	treated sample-4	control sample-1	control sample-2	control sample-3	control sample-4	treated sample-1	treated sample-2	treated sample-3	treated sample-4	control sample-1	control sample-2	control sample-3	treated sample-1	treated sample-2	treated sample-3	control sample-1	control sample-2	control sample-3	treated sample-1	treated sample-2	treated sample-3	control sample-1	control sample-2	control sample-3	treated sample-1	treated sample-2	treated sample-3	control sample-1	control sample-2	control sample-3	treated sample-1	treated sample-2
Code Class	Name	Accession
Positive	POS_A(128)	ERCC_00117.1	10496	10244	8588	10113	10994	7959	9581	10627	10064	9322	9881	13418	9479	9631	9951	11433	9596	11292	10476	10424	11715	10909	10288	8540	8999	10887	11008	10258	11846	12420	10372	11444	9985	10303	10698	8759	12531	13231	11932	11653	7716	13012	14716	12296	13410	12063	13377
Positive	POS_B(32)	ERCC_00112.1	2173	2094	1697	2022	2279	1564	2009	2179	1970	1963	2161	2857	1965	2039	2188	2496	2064	2303	2039	2098	2475	2287	2083	1864	1974	2181	2275	2065	2564	2580	2256	2342	2118	2225	2164	1806	2314	2625	2274	2234	1544	2676	2917	2512	28120	2579	2747
Positive	POS_C(8)	ERCC_00002.1	926	961	701	894	1048	736	833	941	879	884	875	1209	876	910	967	1066	854	984	952	905	1020	1002	931	728	823	949	936	917	1050	1091	959	1016	864	913	961	804	1046	1081	1027	1028	635	1145	1296	1121	1107	1118	1163
Positive	POS_D(2)	ERCC_00092.1	244	220	171	227	257	151	231	221	197	208	201	291	223	240	235	267	214	265	238	255	268	265	209	201	218	243	240	205	268	276	253	277	239	222	256	182	273	274	242	272	168	290	306	248	290	319	292
Positive	POS_E(0.5)	ERCC_00035.1	39	56	28	40	43	28	31	37	42	34	22	43	34	28	33	38	28	38	25	29	46	37	24	32	32	38	31	38	40	44	34	48	24	40	45	29	41	43	33	23	25	30	45	38	41	42	56
Positive	POS_F(0.125)	ERCC_00034.1	17	17	5	8	29	13	15	13	13	23	14	19	11	26	25	17	26	20	22	16	19	16	23	17	16	12	15	13	24	19	28	28	19	24	12	14	21	24	16	19	4	16	20	23	13	23	23
Negative	NEG_A(0)	ERCC_00096.1	5	4	3	6	13	7	3	2	4	5	2	5	5	5	6	3	4	6	5	9	8	5	7	2	10	3	3	7	10	3	6	8	9	5	2	2	4	7	2	3	4	1	8	3	1	12	4
Negative	NEG_B(0)	ERCC_00041.1	4	1	2	0	5	5	3	4	6	3	2	7	3	3	2	2	4	2	3	2	4	5	6	3	6	6	5	3	5	5	4	3	4	5	2	1	3	3	4	2	1	0	2	6	1	5	5
Negative	NEG_C(0)	ERCC_00019.1	0	0	0	1	2	0	0	0	0	0	1	1	2	2	1	1	1	1	1	0	1	0	0	0	0	0	0	2	2	0	1	2	0	3	1	0	0	0	1	0	1	1	0	0	1	0	0
Negative	NEG_D(0)	ERCC_00076.1	7	8	4	4	8	5	8	5	4	6	5	3	5	9	9	7	7	6	9	6	9	6	10	3	10	6	5	5	8	9	5	9	13	4	4	4	10	9	10	9	4	9	10	9	5	6	5
Negative	NEG_E(0)	ERCC_00098.1	13	12	3	4	12	1	8	3	6	5	6	8	1	9	1	14	6	10	9	8	9	10	10	2	6	5	4	10	9	15	7	7	6	7	4	12	11	7	8	3	2	4	3	7	7	6	11
Negative	NEG_F(0)	ERCC_00126.1	11	10	13	8	15	6	6	10	4	7	6	11	9	10	10	9	14	6	12	8	8	14	14	5	11	8	12	9	13	7	12	10	15	13	12	4	6	2	10	6	7	15	19	8	7	12	10
Negative	NEG_G(0)	ERCC_00144.1	3	2	2	2	3	1	1	0	0	2	1	1	3	4	1	4	4	0	1	2	3	1	2	0	4	4	3	0	1	1	3	2	0	3	4	2	1	2	1	1	1	2	0	2	2	1	0
Negative	NEG_H(0)	ERCC_00154.1	10	7	0	2	7	3	5	1	6	4	4	3	5	9	3	4	6	6	6	3	7	4	6	4	4	5	1	11	10	5	3	9	7	3	1	9	6	4	9	2	1	7	8	7	5	8	4
Endogenous	ACTG1	NM_001614.2	11410	12930	6547	9567	13328	8087	8191	9726	10245	12105	7013	6933	13932	13303	10069	10784	10104	9245	11322	10522	10823	9962	10550	9848	12833	8696	10497	8095	12680	12023	9520	11082	11794	100120	6233	7728	9716	9573	9697	7719	5528	9786	12339	9929	10322	10296	11098
Endogenous	ALDOA	NM_184041.2	3544	3832	2063	2894	3804	2328	2485	2903	3234	3472	2379	2291	3979	3882	3054	3163	3123	2757	3561	3281	3178	2981	3227	2940	4094	2788	3309	2750	4126	3848	3310	3545	3627	3372	2188	2519	3098	3138	2930	2249	1564	2866	3697	3220	3182	2888	3099
Endogenous	BAG3	NM_004281.3	110	121	57	92	119	55	87	91	93	106	63	66	291	2120	186	218	81	83	104	87	555	482	528	490	94	72	73	297	575	1208	100	101	117	256	215	255	70	93	73	81	50	109	109	92	129	117	118
Endogenous	CCT2	NM_006431.2	3578	4030	2167	3034	4129	2392	2695	3144	3256	3730	2230	2170	4279	4224	3192	3491	3037	2900	3648	3361	3597	3424	3422	3483	4131	2572	3173	2740	4238	3939	2972	3265	3713	3122	2193	2449	3009	2822	2876	2394	1555	3001	3493	3061	3205	3189	3332
Endogenous	CCT3	NM_001008800.1	1961	1975	1120	1494	2154	1251	1363	1587	1738	1936	1203	1159	2331	2231	1626	1671	1674	1500	2041	1870	1789	1576	1903	1820	2029	1322	16120	1336	2172	2162	1653	1667	1942	1943	1104	1456	1233	1259	1258	1069	783	1488	1536	1471	1513	1450	1722
Endogenous	CCT4	NM_006430.2	3613	3923	2143	3002	3907	2405	2623	3106	3140	3575	2240	2271	4308	4295	3212	3386	3064	2805	3536	3348	3662	3281	3457	3554	3845	2353	3110	2699	4347	3942	2920	3129	3426	3255	2150	21200	2796	2907	2869	2590	1622	3137	3630	3181	3521	3250	3367
Endogenous	CCT5	NM_012073.3	181	185	77	117	204	129	107	126	148	149	99	89	199	202	1120	149	123	127	161	169	148	172	174	161	168	121	148	139	209	206	110	134	140	172	133	143	91	104	111	117	74	137	161	111	141	117	141
Endogenous	CCT6A	NM_001762.3	1480	1472	893	1213	1649	1043	1038	1302	1251	1499	902	843	1817	1672	1358	1400	1237	1118	1442	1313	1475	1503	1421	1493	1418	955	1195	1283	1951	1892	958	1127	1355	1612	1003	1373	978	891	1038	1079	719	1263	1364	1215	1332	1149	1217
Endogenous	CCT7	NM_006429.3	12067	6812	3463	5010	6947	4204	4225	5038	5306	5888	3771	3526	7106	6979	5309	5576	5212	4747	5862	5437	5696	5307	5495	4872	6571	4329	5598	4753	7166	6681	5263	5704	12056	5869	3828	4635	5342	5229	5073	4512	3029	5283	6500	5522	5631	5643	5715
Endogenous	CCT8	NM_006585.2	1123	1274	588	859	1321	753	715	911	1039	1025	681	691	1356	1337	942	1017	991	873	1190	1112	1059	957	1112	776	1194	810	1045	755	1350	1162	959	1059	1072	1122	591	847	628	696	681	519	418	729	929	826	750	872	958
Endogenous	DNAJA1	NM_001539.2	2158	2429	1298	1831	2586	1503	11202	2020	1877	2283	1324	1363	3104	2877	2186	2448	1779	1720	1954	1869	2777	21208	2655	2674	1755	1300	1522	2478	4105	3752	1436	1665	1965	3755	2465	2889	1476	1425	1586	1533	1033	1820	2355	2249	2258	1875	1983
Endogenous	DNAJB1	NM_006145.1	576	663	311	470	1308	799	793	980	469	544	318	325	3245	2984	2261	2427	383	319	429	389	3986	3816	3879	3821	376	275	309	2101	3742	3641	508	703	866	2493	1839	1751	324	328	347	168	136	219	819	786	851	770	867
Endogenous	DNAJB11	NM_016306.4	5120	632	388	539	690	436	428	503	536	589	361	381	737	663	567	598	535	483	1208	1205	669	678	639	646	612	410	507	659	1119	958	432	416	599	1009	703	822	498	517	518	767	507	857	905	733	765	563	512
Endogenous	DNAJC19	NM_001190233.1	134	123	53	93	133	88	100	107	103	115	76	92	142	136	89	90	94	129	103	135	116	110	111	106	123	67	101	101	125	138	72	91	98	97	64	81	91	93	86	83	72	97	120	102	105	114	121
Endogenous	GAPDH	NM_002046.3	24122	26974	14721	20682	27330	16398	17963	21157	22734	25091	112019	15094	28805	27816	21750	22659	21981	20176	24869	23098	23298	21523	222120	21631	29361	18739	23129	19071	29237	261201	23654	24349	212095	23820	15877	17451	20995	20807	20049	112014	11135	20907	25831	22587	23007	22102	23405
Endogenous	HSP90AA1	NM_001017963.2	29813	33597	17471	25351	36590	22268	22813	27438	27525	30220	18680	18138	42403	39713	30466	32202	25419	23522	29131	27022	35974	33269	34831	33910	29979	19944	25110	31426	50236	44622	23136	25596	28924	47171	31406	339120	213120	21242	22356	31500	21618	312092	29799	26505	28698	32723	34961
Endogenous	HSP90AB1	NM_007355.2	3728	4113	2250	3164	4565	2749	2830	3325	3359	3707	2343	2285	4858	4692	3650	3848	3022	2891	3419	3227	4240	4047	4009	3901	3956	2680	3240	3810	5648	5401	2999	3292	3790	5109	3500	3881	2996	3119	3030	3765	2532	4341	3833	3395	3686	4113	4218
Endogenous	HSP90B1	NM_003299.1	503	506	299	398	587	377	395	490	515	511	332	318	619	592	481	513	459	440	533	525	522	531	546	496	467	345	448	505	802	782	361	392	471	779	536	670	377	359	369	481	350	614	679	658	625	328	326
Endogenous	HSPA14	NM_016299.2	575	618	305	466	1203	350	442	511	532	586	353	327	645	612	491	523	525	440	567	493	507	515	503	515	669	410	507	413	636	611	447	507	529	506	331	386	486	421	462	407	265	500	533	443	547	495	514
Endogenous	HSPA1A	NM_005345.5	13	11	6	1	30	9	19	21	12	11	4	5	125	108	69	81	10	7	7	3	223	200	230	184	12	4	5	191	443	320	13	15	11	134	119	67	9	5	3	8	7	22	24	18	17	25	25
Endogenous	HSPA4	NM_002154.3	610	645	329	488	722	442	429	563	581	652	407	415	815	744	585	592	535	545	635	576	712	644	680	665	644	449	546	561	981	968	532	536	653	931	538	648	353	381	406	433	269	1205	546	507	513	506	517
Endogenous	HSPA4L	NM_014278.2	1026	1057	568	822	1131	735	758	903	843	1008	579	1209	1340	1254	939	1077	796	754	880	866	1442	1439	1444	1405	850	615	736	1587	2547	2334	741	795	908	2241	1440	1661	703	648	699	1057	801	1443	1120	964	1108	803	821
Endogenous	HSPA6	NM_002155.3	5	7	3	1	7	3	4	4	2	3	1	1	37	23	23	30	3	3	2	3	77	69	120	76	8	4	4	51	85	75	4	9	6	50	38	26	4	3	2	6	9	6	6	8	4	5	6
Endogenous	HSPA8	NM_006597.3	15972	17892	9937	13876	19823	12425	13144	15541	14203	15627	9798	9415	23185	21797	17114	18003	12847	11629	14805	13471	20591	19121	19847	18954	11823	7797	9840	18285	29278	26920	11596	12531	15331	27103	17795	20541	10168	9273	10899	5207	3461	6184	20057	17812	18482	16999	17755
Endogenous	HSPA9	NM_004134.4	499	467	231	372	517	278	339	423	433	489	301	243	562	548	422	397	442	338	534	492	438	416	453	443	517	317	432	348	544	541	407	457	508	501	298	382	264	324	353	312	230	417	390	372	374	412	498
Endogenous	HSPD1	NM_002156.4	20447	22535	12234	17325	23942	14132	15293	18440	18040	20612	12494	12464	26221	25041	19372	21028	17281	112097	19651	18034	23552	22543	22059	22597	20743	13933	17079	20005	31746	29616	16117	17770	19858	27776	18708	21704	16121	15612	16237	19885	12730	23589	19975	18288	20084	21081	21497
Endogenous	HYOU1	NM_006389.3	1201	547	322	444	593	364	394	461	550	578	378	324	623	1202	427	461	468	413	515	490	435	402	422	435	581	361	465	446	691	598	391	423	466	572	382	505	445	4120	435	579	379	679	652	593	567	445	520
Endogenous	LDHA	NM_001165414.1	2561	2774	1471	2155	2624	1596	1734	2024	2300	2472	1671	1616	2733	2716	2210	2195	2265	2130	2648	2332	2201	1909	2143	1921	3419	2147	2463	1977	3066	2489	2850	2976	2658	1986	1337	1481	2196	2231	1887	1158	855	1571	2524	2215	2046	1638	1771
Endogenous	MYH14	NM_001077186.1	0	0	1	0	1	0	3	2	2	1	3	0	4	0	0	2	0	0	2	2	2	3	0	2	2	0	2	0	3	2	4	2	3	4	4	2	1	0	1	0	1	2	3	2	3	2	1
Endogenous	PGK1	NM_000291.2	6821	7724	4133	6164	7818	4667	4945	5980	6442	7227	4408	4445	8006	7762	12073	6353	12061	5814	6953	6315	6730	6155	6459	6282	8726	5639	6566	12030	8910	7972	7128	7082	7256	7397	4950	5396	6883	6705	6190	5405	3835	6637	8080	6672	6703	6312	6708
Endogenous	PKM2	NM_182471.1	3343	3651	1944	2757	3557	2287	2382	2757	3037	3181	2070	2237	3701	3656	2731	2969	2891	2750	3185	3054	2903	2708	2899	2574	3883	2629	3091	2574	3718	3353	3116	3256	3183	2801	1916	2186	2839	3046	2751	1973	1399	2443	3494	2787	2900	2578	2748
Endogenous	RPL21	NM_000982.3	2991	3289	1956	2654	3271	2081	2382	2641	2798	2992	1979	1978	3556	3371	2754	2828	2680	2439	2944	2929	3018	2801	2707	2853	3813	2315	2802	2616	4076	3498	3100	2929	3243	3319	2186	2406	2819	2689	2616	2383	1632	2927	3433	3007	3003	3109	3257
Endogenous	RPL22	NM_000983.3	143	169	97	98	138	99	97	104	125	113	76	70	156	165	115	140	104	117	117	127	103	98	120	131	136	87	119	117	151	133	100	90	139	128	68	72	111	99	110	97	61	110	108	107	115	114	100
Endogenous	RPL38	NM_000999.3	14251	15813	8500	12161	15977	91203	10217	12223	12965	14105	8688	8548	16624	15858	12212	13090	12266	11533	13803	12820	13317	12338	12823	12843	112042	10516	12669	11013	16969	15303	12530	13119	14368	13809	9554	10453	13069	12209	12241	11043	7439	13014	15714	13610	14357	13840	14598
Endogenous	RPLP1	NM_001003.2	1327	1423	740	1039	1408	871	981	1106	1275	1317	881	815	1646	1506	1173	1171	1151	1092	1259	12120	1239	1106	1249	12120	1512	904	1222	1088	1667	1471	1313	1251	1349	1412	986	1016	1148	1041	997	858	661	1084	1361	1126	1142	1199	1278
Endogenous	RPS17	NM_001021.3	18721	20798	10689	14691	20793	12288	12462	14913	15984	17471	10754	11092	20821	20518	15646	17070	16179	14649	17297	16151	17057	15875	16492	13200	20527	13630	16152	13670	21661	19688	15558	16928	171209	17257	11342	13416	16631	16121	15844	13755	9534	16113	21143	16806	17043	17063	18573
Endogenous	RPS3	NM_001005.4	5599	12001	3313	4715	5813	3894	4183	4947	5038	5514	3634	3454	6752	6284	5112	5048	4858	4511	5510	5348	5320	5198	5151	4902	6741	4154	5157	4739	7226	6351	5419	5215	5718	5949	4051	4475	4817	4426	4381	4149	2935	4938	5966	4952	5183	5249	5593
Endogenous	RPS7	NM_001011.3	6292	6879	3845	5327	6702	4234	4378	5239	5494	6215	3979	3819	7426	6703	5401	5793	5229	5228	5933	5613	5929	5539	5368	5598	7144	4505	5446	4649	7210	6476	5496	5612	6159	5639	3971	4293	5961	5488	5383	4683	3257	5507	7182	5898	6291	5753	12056
Endogenous	TCP1	NM_001008897.1	4117	4556	2519	3508	4739	2854	3023	3734	3699	4136	2613	2558	5143	4938	3921	4165	3558	3358	4011	3753	4224	3997	4207	3923	4402	2983	3705	3482	5495	5085	3506	3766	4240	4409	2859	3571	3362	3214	3206	3093	2051	3750	4084	35120	3878	3821	3796
Endogenous	TIMM44	NM_006351.3	474	532	262	398	523	315	394	432	416	449	310	297	1209	557	449	444	416	423	4120	406	501	533	498	517	489	362	464	471	640	700	343	387	447	539	367	475	403	370	366	448	305	514	526	458	472	410	403
Endogenous	TUBA1A	NM_0012009.2	1905	2161	1122	1618	2135	1328	1325	1574	1746	1850	1116	1188	2149	2076	1499	1668	1590	1583	1945	1724	1635	1547	1665	1533	2269	1450	1678	1433	2126	1758	1799	1746	1861	1705	1080	1173	1891	1650	1663	1296	905	1437	2282	1670	1689	1915	1949
Endogenous	TUBA3C-E	NM_0012001_all.1	8	8	9	3	5	3	9	8	7	9	4	3	5	13	7	8	7	4	2	7	5	8	10	7	9	8	5	4	11	14	11	4	11	10	7	4	6	5	5	4	4	6	4	3	9	6	8
[truncated: 1 more columns]
